# Supplementary material for: Anti-Tumor Activity of Cembranoid-Type Diterpenes Isolated from Nicotiana tabacum L
Source: Biomolecules. 2019 Jan 28;9(2):45. doi: 10.3390/biom9020045 (PMC6406568; doi:10.3390/biom9020045)
Supplement: Supplementary File 1 [file biomolecules-09-00045-s001.zip]

Archive with 7 entries (7 files):
- Image_3.JPEG
- Table_1.XLSX
- Table_2.XLS
- Table_3.XLS
- Table_4.XLS
- Image_1.JPEG
- Image_2.JPEG
