# Supplementary material for: Anti-Tumor Activity of Cembranoid-Type Diterpenes Isolated from Nicotiana tabacum L
Source: Biomolecules. 2019 Jan 28;9(2):45. doi: 10.3390/biom9020045 (PMC6406568; doi:10.3390/biom9020045)
Supplement: Supplementary File 1 [file biomolecules-09-00045-s001.zip › Table_1.XLSX]

## Sheet: fpkm.stat
FPKM Interval	U1	U2	U3	T1	T2	T3
0~1	37939(74.77%)	37974(74.83%)	37946(74.78%)	38069(75.02%)	38036(74.96%)	37866(74.62%)
1~3	2124(4.19%)	2097(4.13%)	2137(4.21%)	2096(4.13%)	2066(4.07%)	2398(4.73%)
3~15	3881(7.65%)	3849(7.59%)	3889(7.66%)	3748(7.39%)	3671(7.23%)	3710(7.31%)
15~60	4203(8.28%)	4254(8.38%)	4198(8.27%)	4130(8.14%)	4279(8.43%)	4197(8.27%)
>60	2597(5.12%)	2570(5.06%)	2574(5.07%)	2701(5.32%)	2692(5.31%)	2573(5.07%)

## Sheet: read count
geneID	U1	U2	U3	T1	T2	T3
ENSG00000227201	1	0	0	1	0	2
ENSG00000226403	1	1	0	1	2	0
ENSG00000117600	0	0	0	0	0	0
ENSG00000269487	0	1	0	0	0	1
ENSG00000101003	1015	1174	1057	588	779	427
ENSG00000254279	0	0	0	0	0	0
ENSG00000271811	0	0	0	0	0	1
ENSG00000147996	251	304	258	319	343	247
ENSG00000108688	0	0	0	0	0	0
ENSG00000213216	0	1	0	0	0	0
ENSG00000253775	0	0	0	0	0	0
ENSG00000205871	1	1	0	1	0	0
ENSG00000274758	0	0	0	0	0	0
ENSG00000172992	442	509	501	374	428	399
ENSG00000204702	0	0	0	0	0	0
ENSG00000258918	0	0	0	0	0	0
ENSG00000270096	0	0	0	0	0	0
ENSG00000225632	0	0	0	0	0	0
ENSG00000267632	2	5	5	3	7	25
ENSG00000242337	0	0	0	1	0	1
ENSG00000278991	2	5	2	8	13	6
ENSG00000268093	0	5	6	4	2	6
ENSG00000251163	0	0	0	0	0	0
ENSG00000236674	0	0	0	0	0	0
ENSG00000261065	0	0	0	0	0	0
ENSG00000151388	2	1	1	1	0	1
ENSG00000069424	1370	1524	1504	1066	1194	1329
ENSG00000234418	0	0	0	1	0	0
ENSG00000282914	0	0	1	1	0	0
ENSG00000238260	2	2	1	2	9	1
ENSG00000081181	11	26	19	110	126	68
ENSG00000279354	0	0	0	0	0	0
ENSG00000270575	0	1	0	0	0	0
ENSG00000248290	1	0	0	0	0	0
ENSG00000211786	0	0	0	0	0	0
ENSG00000215151	0	0	0	0	0	0
ENSG00000089053	2257	2936	2785	1727	1774	1124
ENSG00000261987	0	0	0	0	0	0
ENSG00000240174	0	0	0	0	0	0
ENSG00000105447	1255	1358	1294	940	1023	1165
ENSG00000131153	1006	1187	1244	752	735	299
ENSG00000234751	0	0	1	0	0	0
ENSG00000184530	0	0	0	0	0	1
ENSG00000176809	40	42	54	32	56	78
ENSG00000125733	1026	1258	1216	992	1022	648
ENSG00000198671	0	0	0	0	0	0
ENSG00000179241	289	410	373	261	330	152
ENSG00000137393	123	129	146	298	371	369
ENSG00000109339	0	0	1	0	0	0
ENSG00000269001	0	0	0	0	0	0
ENSG00000198964	730	965	795	460	567	461
ENSG00000249375	0	2	3	2	2	2
ENSG00000224137	0	0	0	0	0	0
ENSG00000223382	1	0	0	0	0	0
ENSG00000102978	850	939	960	932	976	745
ENSG00000243055	2	6	1	6	17	9
ENSG00000231690	0	0	0	0	0	0
ENSG00000111880	482	556	519	334	476	562
ENSG00000250347	4	0	1	0	0	0
ENSG00000266283	2	0	2	0	0	3
ENSG00000233132	0	0	0	0	0	0
ENSG00000133808	5	3	3	0	1	0
ENSG00000115464	892	1147	893	648	1341	913
ENSG00000267555	0	0	0	0	0	0
ENSG00000215493	1	6	5	7	13	12
ENSG00000232223	0	0	0	1	0	0
ENSG00000187475	0	0	0	1	6	6
ENSG00000260382	2	0	1	0	0	0
ENSG00000227722	0	0	0	0	0	0
ENSG00000144010	0	0	0	1	0	0
ENSG00000173110	51	11	8	725	1690	7469
ENSG00000036828	0	0	0	0	0	0
ENSG00000226766	0	0	0	0	0	0
ENSG00000234469	0	0	0	0	0	0
ENSG00000183150	4	2	9	2	1	1
ENSG00000149089	170	261	245	180	178	94
ENSG00000229643	0	0	0	0	0	0
ENSG00000270075	0	0	0	0	0	0
ENSG00000274052	0	0	0	0	0	0
ENSG00000260672	0	0	0	2	1	6
ENSG00000152904	396	472	403	541	612	628
ENSG00000103199	210	258	292	204	250	143
ENSG00000103472	1	0	2	0	1	2
ENSG00000219253	0	0	0	0	0	0
ENSG00000211923	0	0	0	0	0	0
ENSG00000228485	0	0	0	0	0	0
ENSG00000226497	0	0	0	0	0	0
ENSG00000147454	580	691	723	813	1139	728
ENSG00000230668	0	0	0	0	0	0
ENSG00000281331	0	0	0	0	0	0
ENSG00000223707	0	0	0	0	0	0
ENSG00000040731	1	0	0	0	1	0
ENSG00000185313	0	0	0	0	0	0
ENSG00000143184	0	0	0	0	0	2
ENSG00000275688	0	0	0	0	0	0
ENSG00000264078	1	0	0	0	0	2
ENSG00000196204	185	166	189	269	272	291
ENSG00000222004	0	0	0	0	0	0
ENSG00000236024	0	0	0	0	0	0
ENSG00000113119	155	214	213	80	79	25
ENSG00000245468	0	2	1	0	1	4
ENSG00000241224	0	0	0	0	0	0
ENSG00000270073	0	0	0	0	0	0
ENSG00000181467	303	355	350	359	379	607
ENSG00000183784	0	0	0	0	0	2
ENSG00000253733	0	0	0	0	0	0
ENSG00000259984	0	3	1	1	0	0
ENSG00000163527	3358	3954	3465	2970	3890	3317
ENSG00000229673	0	0	0	0	0	0
ENSG00000270116	1	1	0	3	1	2
ENSG00000258039	0	0	0	1	0	0
ENSG00000229621	0	1	1	0	0	2
ENSG00000215021	3539	4392	4565	3290	3441	2361
ENSG00000259284	0	0	0	0	0	0
ENSG00000249042	146	170	183	111	142	81
ENSG00000233977	0	0	0	0	0	0
ENSG00000233714	0	0	0	0	0	0
ENSG00000253415	0	0	0	0	0	0
ENSG00000243925	0	0	0	0	1	0
ENSG00000230132	0	0	0	0	0	0
ENSG00000267153	0	0	0	0	0	0
ENSG00000236565	0	0	0	0	0	0
ENSG00000269667	0	0	0	0	0	0
ENSG00000262400	0	0	0	0	0	0
ENSG00000186803	0	0	0	0	0	0
ENSG00000277597	0	0	0	2	0	0
ENSG00000270110	4	3	3	3	9	4
ENSG00000103353	1136	1291	1261	882	1095	883
ENSG00000162384	264	264	306	240	216	190
ENSG00000270008	0	0	0	0	0	0
ENSG00000154582	2153	2494	2549	2118	2244	1568
ENSG00000166025	458	569	463	240	341	181
ENSG00000196715	977	1221	1080	908	1115	770
ENSG00000226251	0	0	0	0	0	0
ENSG00000259564	0	0	0	0	0	1
ENSG00000251165	0	0	0	0	0	0
ENSG00000280755	0	0	0	0	0	0
ENSG00000145002	14	7	8	10	9	8
ENSG00000100605	1506	1707	1768	1268	1292	846
ENSG00000261318	0	0	0	0	0	0
ENSG00000235951	0	0	0	0	0	0
ENSG00000105409	4	3	2	3	4	5
ENSG00000227353	0	0	0	0	1	0
ENSG00000278313	0	0	1	0	1	0
ENSG00000273461	0	0	0	0	0	0
ENSG00000229478	0	0	0	0	0	0
ENSG00000122376	631	814	748	532	627	437
ENSG00000253912	0	0	0	0	0	0
ENSG00000225381	0	0	0	0	0	0
ENSG00000176463	680	837	848	565	604	293
ENSG00000254537	0	0	0	0	0	0
ENSG00000227751	0	0	0	0	0	0
ENSG00000007908	0	5	1	0	2	4
ENSG00000236295	0	0	0	0	0	0
ENSG00000215193	795	905	834	526	596	490
ENSG00000099954	4	1	3	2	1	2
ENSG00000111012	43	47	85	84	85	200
ENSG00000253404	0	3	1	1	0	0
ENSG00000226012	0	0	0	0	0	0
ENSG00000124120	301	334	305	284	348	376
ENSG00000176058	329	354	431	336	351	454
ENSG00000228211	0	0	0	0	0	0
ENSG00000254516	0	0	0	0	0	0
ENSG00000274340	0	3	2	2	0	0
ENSG00000236770	0	0	0	0	0	0
ENSG00000198887	562	762	628	435	669	647
ENSG00000239586	0	0	0	0	0	0
ENSG00000224661	0	0	0	0	0	0
ENSG00000227071	2	3	2	2	3	5
ENSG00000211915	0	0	0	0	0	0
ENSG00000273711	0	0	0	0	0	0
ENSG00000142188	189	201	207	108	117	368
ENSG00000188706	955	986	977	877	1044	684
ENSG00000237923	5	3	5	0	0	0
ENSG00000162892	1	1	2	2	1	16
ENSG00000255815	0	0	0	0	0	0
ENSG00000259289	0	0	0	0	0	0
ENSG00000243538	0	0	0	1	1	0
ENSG00000196581	0	0	0	1	1	0
ENSG00000237437	9	11	4	18	22	49
ENSG00000225142	0	0	0	2	1	0
ENSG00000281379	1	0	1	0	0	0
ENSG00000237179	0	0	0	0	0	0
ENSG00000276728	26	39	23	14	29	33
ENSG00000276413	0	0	0	0	0	0
ENSG00000250189	0	0	0	0	0	0
ENSG00000236842	0	0	0	0	0	0
ENSG00000244567	26	35	44	36	38	31
ENSG00000174446	501	501	557	525	495	340
ENSG00000118263	221	250	258	146	186	166
ENSG00000262099	0	0	0	0	0	0
ENSG00000256499	0	0	1	2	0	0
ENSG00000248846	1	2	2	0	2	0
ENSG00000064607	1315	1588	1433	1246	1369	1039
ENSG00000261007	0	0	0	0	0	0
ENSG00000280131	0	0	0	0	0	0
ENSG00000258350	0	0	0	0	0	1
ENSG00000248591	0	0	0	0	0	0
ENSG00000188095	1	6	5	4	1	0
ENSG00000125482	393	444	442	439	398	468
ENSG00000253361	0	0	0	0	0	0
ENSG00000253432	0	0	0	0	0	0
ENSG00000271254	211	247	242	266	377	424
ENSG00000280113	0	0	0	0	0	0
ENSG00000167904	217	262	265	182	218	236
ENSG00000266053	13	15	18	14	12	24
ENSG00000163006	330	388	387	296	395	200
ENSG00000279433	0	1	0	2	0	2
ENSG00000156860	1171	1353	1404	1450	1653	2131
ENSG00000109929	550	529	459	548	757	954
ENSG00000170092	11	13	8	20	33	14
ENSG00000159588	7	15	13	11	9	17
ENSG00000228965	0	0	0	0	0	0
ENSG00000265218	11	4	9	12	13	11
ENSG00000235139	0	0	0	0	0	0
ENSG00000205129	13	8	8	8	4	7
ENSG00000224413	0	0	0	0	1	0
ENSG00000104499	0	0	0	0	0	0
ENSG00000227004	0	0	0	0	0	0
ENSG00000234566	0	0	0	0	0	0
ENSG00000171476	0	0	0	0	0	0
ENSG00000180488	343	482	378	348	486	355
ENSG00000267924	0	0	0	0	0	0
ENSG00000224535	0	0	0	0	0	0
ENSG00000225298	0	1	0	0	0	0
ENSG00000169220	40	42	38	34	39	21
ENSG00000271586	0	0	0	0	0	0
ENSG00000162444	0	1	3	2	2	4
ENSG00000198237	6	12	5	1	1	0
ENSG00000160392	356	404	434	412	420	412
ENSG00000259304	0	0	0	0	0	0
ENSG00000256484	0	0	0	0	0	0
ENSG00000119121	2	3	0	1	0	0
ENSG00000262213	0	0	0	0	0	0
ENSG00000275350	0	0	0	0	0	0
ENSG00000267922	64	35	52	157	117	202
ENSG00000111341	5	5	5	2	2	0
ENSG00000111816	18	21	25	7	14	6
ENSG00000251593	0	0	0	0	0	0
ENSG00000161791	101	150	133	57	74	33
ENSG00000254363	2	0	0	1	0	1
ENSG00000232886	0	0	0	0	0	0
ENSG00000279608	0	1	3	3	1	8
ENSG00000225420	0	1	1	0	0	0
ENSG00000255072	0	0	0	0	0	0
ENSG00000179593	1	1	0	0	0	0
ENSG00000255021	0	0	0	0	0	0
ENSG00000261759	0	0	0	0	0	0
ENSG00000146955	0	0	0	0	0	0
ENSG00000232857	0	0	0	0	0	0
ENSG00000271162	0	0	0	0	0	0
ENSG00000240770	0	0	0	0	0	0
ENSG00000254237	0	0	0	0	0	0
ENSG00000272130	1	0	1	0	0	0
ENSG00000228599	1	0	0	0	0	0
ENSG00000237297	0	0	0	0	0	0
ENSG00000175854	491	516	575	579	405	366
ENSG00000170819	0	0	0	0	0	0
ENSG00000226726	0	0	0	0	0	0
ENSG00000280190	1	0	0	0	0	0
ENSG00000219693	0	0	0	0	0	0
ENSG00000117697	480	554	519	383	419	324
ENSG00000115866	667	828	858	774	890	667
ENSG00000266929	0	0	0	0	0	0
ENSG00000272625	0	0	0	1	0	1
ENSG00000241343	129	170	150	104	111	80
ENSG00000215311	0	0	0	0	0	0
ENSG00000236717	0	0	0	0	0	0
ENSG00000259067	0	0	0	0	0	2
ENSG00000157881	426	537	519	412	373	222
ENSG00000229605	0	0	0	0	0	0
ENSG00000220349	0	0	0	0	0	0
ENSG00000163012	0	0	0	0	0	0
ENSG00000220548	0	0	0	0	0	0
ENSG00000197627	0	0	0	0	0	0
ENSG00000258645	0	0	0	0	0	0
ENSG00000154930	4	4	2	2	2	2
ENSG00000231812	0	0	0	0	0	0
ENSG00000174151	102	111	142	36	64	39
ENSG00000250282	7	5	6	1	1	1
ENSG00000242705	0	1	0	0	0	0
ENSG00000162490	3	0	0	0	0	0
ENSG00000168439	5062	5822	5925	5283	5666	6886
ENSG00000263072	99	111	122	34	53	43
ENSG00000213232	0	0	0	0	0	0
ENSG00000150712	671	853	849	641	855	773
ENSG00000233806	1	2	3	0	0	0
ENSG00000231203	0	0	0	0	0	1
ENSG00000234446	0	0	0	0	0	0
ENSG00000233586	3	1	1	3	3	4
ENSG00000237581	0	0	0	0	0	0
ENSG00000049768	5	6	6	4	8	6
ENSG00000249306	19	19	27	58	81	8
ENSG00000279602	22	31	31	24	43	99
ENSG00000214281	0	0	0	0	0	1
ENSG00000278743	1	1	4	6	6	25
ENSG00000105220	7527	8888	9453	5917	5830	2984
ENSG00000243587	6	9	9	10	13	3
ENSG00000241965	0	0	0	0	1	0
ENSG00000116685	1250	1329	1408	961	969	597
ENSG00000273552	0	0	0	0	0	0
ENSG00000273221	0	0	0	0	0	0
ENSG00000270704	0	1	1	0	1	0
ENSG00000224184	0	1	0	0	0	0
ENSG00000119938	395	478	454	681	802	583
ENSG00000127561	15	15	22	9	7	3
ENSG00000226363	7	15	18	24	6	4
ENSG00000279013	0	0	0	0	0	0
ENSG00000197408	0	0	0	1	0	0
ENSG00000276058	0	0	0	0	0	1
ENSG00000249950	0	0	0	0	0	0
ENSG00000133422	734	933	858	916	1150	877
ENSG00000150316	451	500	531	521	532	503
ENSG00000229618	0	0	2	2	1	0
ENSG00000204469	6477	7896	7847	6481	7869	7542
ENSG00000109819	322	341	326	640	915	558
ENSG00000166548	156	200	215	145	169	115
ENSG00000267909	1	2	0	0	0	0
ENSG00000218536	0	0	0	0	0	0
ENSG00000111046	0	0	0	0	0	2
ENSG00000232305	0	0	0	0	0	0
ENSG00000280003	0	0	0	2	2	2
ENSG00000232382	0	0	0	0	0	0
ENSG00000165471	0	0	0	0	0	0
ENSG00000228403	0	0	0	0	0	0
ENSG00000252923	0	0	0	0	0	0
ENSG00000241962	1	2	2	2	4	2
ENSG00000258505	0	0	0	0	0	0
ENSG00000158859	6	18	11	3	3	8
ENSG00000240522	1	5	3	1	0	4
ENSG00000213073	10	15	8	15	15	29
ENSG00000237166	0	0	0	0	0	1
ENSG00000227531	0	0	0	0	0	0
ENSG00000224877	1454	1497	1598	1073	920	455
ENSG00000227874	0	0	0	0	0	0
ENSG00000234116	0	0	0	0	0	0
ENSG00000236621	0	0	0	0	0	0
ENSG00000267636	0	0	0	0	0	0
ENSG00000280051	0	0	0	0	0	0
ENSG00000226340	0	0	0	0	0	0
ENSG00000103037	406	503	495	498	569	349
ENSG00000251088	0	0	0	0	0	0
ENSG00000227809	0	0	0	0	0	0
ENSG00000197938	0	0	0	0	0	0
ENSG00000253210	6	9	4	5	5	8
ENSG00000226226	0	0	0	0	0	0
ENSG00000242615	0	0	0	0	0	0
ENSG00000268034	0	0	0	0	0	0
ENSG00000152147	221	245	220	116	125	65
ENSG00000141576	29	33	30	10	5	2
ENSG00000234226	0	0	0	0	0	0
ENSG00000108515	737	867	918	451	467	174
ENSG00000241464	0	1	0	1	2	8
ENSG00000223903	0	0	0	0	1	0
ENSG00000177586	0	0	0	0	0	0
ENSG00000105221	2222	2518	2495	1684	1870	1084
ENSG00000225460	0	0	0	0	0	0
ENSG00000256917	0	0	0	0	0	0
ENSG00000183318	0	0	0	0	0	0
ENSG00000146006	1	2	3	2	3	3
ENSG00000056736	30	37	33	19	40	28
ENSG00000273270	54	70	70	38	52	47
ENSG00000198643	0	0	1	0	0	0
ENSG00000066651	363	472	489	658	718	507
ENSG00000254645	0	0	0	0	0	0
ENSG00000170689	115	140	178	285	284	493
ENSG00000239345	0	0	0	0	0	0
ENSG00000101347	409	482	481	207	210	143
ENSG00000230241	0	0	0	0	0	0
ENSG00000226845	0	0	0	0	0	0
ENSG00000229344	1	3	0	0	0	0
ENSG00000268889	0	0	0	1	0	0
ENSG00000099804	660	777	846	1210	978	779
ENSG00000231992	1	1	1	0	1	0
ENSG00000223349	0	0	0	0	0	0
ENSG00000229431	7	8	8	17	24	34
ENSG00000114656	1	1	0	0	1	0
ENSG00000279283	7	11	11	32	26	26
ENSG00000249882	0	0	0	0	0	1
ENSG00000189431	0	0	0	0	1	0
ENSG00000279502	1	0	1	2	0	0
ENSG00000278276	0	0	1	0	2	4
ENSG00000240873	0	0	0	0	0	0
ENSG00000188542	38	45	52	22	30	49
ENSG00000213866	0	0	0	0	1	0
ENSG00000109689	404	506	422	317	315	309
ENSG00000204450	0	0	0	0	0	0
ENSG00000259426	6	12	6	11	13	15
ENSG00000141527	13	18	17	15	11	40
ENSG00000240972	3	4	0	6	5	0
ENSG00000172167	173	221	178	139	193	167
ENSG00000234648	0	0	0	0	0	0
ENSG00000213373	0	0	0	1	1	0
ENSG00000196950	1379	2760	2418	203	311	80
ENSG00000278857	0	0	0	0	0	0
ENSG00000157551	3	3	3	4	1	1
ENSG00000248409	0	0	0	0	0	2
ENSG00000237436	6	11	6	6	7	10
ENSG00000244300	209	242	270	121	147	88
ENSG00000277349	1	0	1	0	0	0
ENSG00000115840	357	475	468	244	251	103
ENSG00000145495	2500	3124	2806	2411	3490	2433
ENSG00000181761	0	0	0	0	0	0
ENSG00000131044	0	0	0	0	0	1
ENSG00000180228	418	479	494	489	584	495
ENSG00000182923	250	288	267	242	293	244
ENSG00000251278	0	0	0	0	0	0
ENSG00000119403	1243	1341	1382	550	637	323
ENSG00000128655	0	1	1	0	1	3
ENSG00000253356	0	0	0	0	0	0
ENSG00000231237	0	0	0	0	0	0
ENSG00000144152	153	227	218	93	95	17
ENSG00000140859	1687	1876	2057	2119	2276	1464
ENSG00000250885	0	0	0	0	0	0
ENSG00000213614	196	172	203	278	248	283
ENSG00000278873	0	0	2	0	0	0
ENSG00000220305	1	0	0	1	1	0
ENSG00000132388	1154	1282	1289	1266	1567	1137
ENSG00000125686	1106	1393	1241	1319	2179	2239
ENSG00000164729	1	0	0	0	1	0
ENSG00000275805	1	1	2	0	2	0
ENSG00000215398	0	0	0	0	0	0
ENSG00000211864	0	0	0	0	0	0
ENSG00000224747	1	2	0	0	0	0
ENSG00000233131	0	0	0	0	0	0
ENSG00000253187	3	9	6	2	7	1
ENSG00000276476	0	0	0	0	0	1
ENSG00000259600	0	0	0	0	0	0
ENSG00000107611	0	0	0	0	1	1
ENSG00000180209	14	5	16	7	14	12
ENSG00000023318	564	676	683	907	1058	1203
ENSG00000108064	753	939	894	715	968	931
ENSG00000222041	95	109	93	98	91	124
ENSG00000081800	0	1	0	0	0	0
ENSG00000227994	0	0	0	0	0	0
ENSG00000078699	157	237	249	249	372	396
ENSG00000186141	487	552	469	801	863	881
ENSG00000226230	0	0	0	0	0	0
ENSG00000215269	0	0	0	0	0	0
ENSG00000174720	258	270	250	259	246	210
ENSG00000100711	393	486	481	313	294	223
ENSG00000230285	0	0	0	1	0	0
ENSG00000180917	273	318	249	430	597	801
ENSG00000258842	0	0	0	0	0	0
ENSG00000119787	569	687	586	667	838	836
ENSG00000064115	1923	2329	2101	1072	1169	576
ENSG00000253967	0	0	0	0	0	0
ENSG00000271303	25	27	51	85	133	256
ENSG00000135299	2	2	6	1	0	0
ENSG00000249828	0	0	2	0	0	0
ENSG00000249564	0	0	0	0	0	0
ENSG00000262061	1	0	0	0	0	1
ENSG00000137166	800	967	995	614	671	710
ENSG00000268112	0	0	0	0	0	0
ENSG00000167601	1935	1989	2100	1261	1552	1085
ENSG00000235008	0	0	0	0	0	0
ENSG00000258491	0	0	0	0	0	0
ENSG00000260498	2	2	0	2	5	0
ENSG00000258112	0	0	0	0	0	0
ENSG00000270412	2	0	3	5	0	0
ENSG00000089486	827	882	911	808	811	834
ENSG00000165891	502	628	553	287	397	435
ENSG00000234175	0	0	0	3	1	1
ENSG00000227207	0	0	1	0	0	0
ENSG00000225342	0	0	0	0	0	0
ENSG00000215271	176	228	238	171	187	133
ENSG00000224318	0	0	0	0	0	0
ENSG00000272079	9	7	4	4	6	20
ENSG00000196981	149	139	122	172	173	126
ENSG00000100324	451	487	562	443	508	299
ENSG00000073605	77	86	80	123	107	113
ENSG00000100319	99	121	117	141	130	118
ENSG00000253409	0	0	0	0	0	0
ENSG00000235162	239	283	243	118	124	78
ENSG00000219186	1	0	0	0	0	1
ENSG00000061656	48	42	53	74	63	81
ENSG00000256091	0	0	0	0	0	0
ENSG00000280752	0	0	0	0	0	0
ENSG00000260272	0	0	0	0	0	0
ENSG00000114853	344	423	455	292	333	159
ENSG00000197943	8	12	19	19	17	24
ENSG00000242431	1	1	0	0	0	0
ENSG00000168461	1657	1860	1714	2007	2309	1384
ENSG00000225568	0	1	0	0	0	0
ENSG00000229747	0	0	0	0	0	0
ENSG00000182372	125	136	127	135	155	232
ENSG00000166963	20	22	12	4	7	6
ENSG00000247809	0	0	1	1	0	0
ENSG00000234627	0	0	0	0	0	0
ENSG00000253591	0	0	0	0	0	0
ENSG00000258365	1	4	1	3	4	2
ENSG00000169021	1316	1497	1563	1159	1151	947
ENSG00000258626	0	0	1	3	5	1
ENSG00000109674	203	228	242	251	318	95
ENSG00000166479	695	833	764	806	1048	775
ENSG00000160838	1	0	0	0	0	0
ENSG00000153786	1055	1215	1166	1036	1221	1058
ENSG00000174010	414	442	367	373	551	848
ENSG00000141644	912	1021	939	1326	1569	1693
ENSG00000255871	0	0	0	0	0	0
ENSG00000022976	95	132	104	101	97	82
ENSG00000142549	0	0	3	0	0	1
ENSG00000255560	0	0	0	0	0	0
ENSG00000230156	0	0	0	0	0	0
ENSG00000188693	2	2	0	0	0	2
ENSG00000164363	0	0	0	0	0	0
ENSG00000205884	0	0	0	0	0	0
ENSG00000278513	0	0	0	0	0	0
ENSG00000213659	0	0	0	0	0	0
ENSG00000168298	16	8	8	17	24	59
ENSG00000184507	1	0	1	0	1	3
ENSG00000237427	0	0	0	0	0	0
ENSG00000226061	0	0	0	0	0	0
ENSG00000143797	230	282	232	117	116	50
ENSG00000006071	0	1	0	0	0	1
ENSG00000261815	0	0	0	0	0	0
ENSG00000182584	0	2	0	1	0	1
ENSG00000166401	104	108	85	124	143	612
ENSG00000136144	227	283	240	289	348	350
ENSG00000243916	0	0	0	0	0	0
ENSG00000149532	1162	1399	1297	1370	1585	1549
ENSG00000214146	1	1	1	0	0	0
ENSG00000205038	0	0	0	0	0	0
ENSG00000224016	0	0	0	0	0	0
ENSG00000211973	0	0	0	0	0	0
ENSG00000115461	1	9	9	3	9	0
ENSG00000255277	1	5	6	0	0	1
ENSG00000109320	331	471	424	384	509	698
ENSG00000212710	0	0	0	0	0	0
ENSG00000260253	1	0	0	0	0	0
ENSG00000272729	0	0	0	0	0	0
ENSG00000257644	0	0	0	0	0	0
ENSG00000166492	0	0	0	3	0	3
ENSG00000270995	0	0	0	1	0	0
ENSG00000204946	192	166	221	239	259	245
ENSG00000249335	0	0	0	0	0	0
ENSG00000167978	5993	7315	7032	7201	8671	8794
ENSG00000120937	0	0	1	0	0	1
ENSG00000134200	0	0	0	0	0	0
ENSG00000260782	1	4	2	0	0	0
ENSG00000272243	2	2	5	3	0	1
ENSG00000215126	40	45	43	68	66	67
ENSG00000227934	0	0	0	0	0	0
ENSG00000244259	0	0	0	0	0	0
ENSG00000178146	1	0	0	0	2	0
ENSG00000188425	0	0	0	0	2	0
ENSG00000239704	2	8	4	16	21	12
ENSG00000261550	2	1	2	0	0	3
ENSG00000169139	1238	1403	1323	1385	1513	1220
ENSG00000278492	0	0	1	0	0	0
ENSG00000156232	141	164	157	237	265	668
ENSG00000255547	0	0	0	0	0	0
ENSG00000133454	2	0	2	0	1	1
ENSG00000149932	420	478	472	343	309	114
ENSG00000226769	0	0	0	0	0	0
ENSG00000230225	0	0	0	0	0	0
ENSG00000261783	3	3	1	0	1	1
ENSG00000187726	0	0	0	0	0	0
ENSG00000251419	0	0	0	0	0	0
ENSG00000279404	0	0	0	0	0	0
ENSG00000067057	3998	5184	5341	4374	4648	3417
ENSG00000260170	0	0	0	0	0	0
ENSG00000170312	1650	1812	1721	1111	1199	807
ENSG00000253860	0	0	0	0	0	0
ENSG00000229951	4	11	4	0	7	9
ENSG00000230234	56	68	54	71	66	14
ENSG00000258408	0	1	0	0	0	0
ENSG00000270794	0	0	0	0	0	0
ENSG00000186081	0	1	0	0	0	0
ENSG00000171791	246	283	269	446	615	303
ENSG00000261070	0	0	0	0	0	0
ENSG00000252906	0	0	0	2	0	1
ENSG00000225282	0	0	0	0	0	0
ENSG00000238186	2	1	0	0	2	0
ENSG00000213236	0	0	0	1	0	0
ENSG00000258197	0	0	0	0	0	0
ENSG00000182986	0	1	0	1	0	1
ENSG00000258440	0	0	0	0	0	0
ENSG00000223525	0	0	4	0	0	0
ENSG00000269894	3	4	4	4	5	13
ENSG00000273478	5	15	8	4	10	4
ENSG00000168481	0	0	1	0	0	0
ENSG00000185269	194	230	295	102	126	35
ENSG00000244491	0	0	0	0	0	0
ENSG00000259303	0	0	0	0	0	0
ENSG00000229836	0	0	0	0	0	0
ENSG00000272476	25	18	28	18	14	31
ENSG00000110169	2	0	0	2	2	4
ENSG00000270462	0	0	1	0	1	1
ENSG00000266967	36	36	37	48	55	23
ENSG00000263765	0	0	0	0	0	0
ENSG00000142733	304	333	308	128	121	104
ENSG00000231485	1	0	1	0	2	2
ENSG00000224038	0	0	0	0	0	0
ENSG00000169826	247	262	222	261	369	524
ENSG00000241416	0	0	0	0	0	0
ENSG00000266563	0	0	0	0	0	0
ENSG00000273118	0	0	0	0	0	2
ENSG00000101220	932	1076	1202	559	526	205
ENSG00000247624	0	0	0	1	1	1
ENSG00000228995	0	0	0	0	0	0
ENSG00000187862	0	0	1	2	0	11
ENSG00000279417	5	2	5	3	5	3
ENSG00000279097	0	0	0	0	0	0
ENSG00000124019	0	0	0	1	0	0
ENSG00000123453	2	1	1	0	0	0
ENSG00000152133	327	421	351	303	440	405
ENSG00000257927	0	0	0	0	0	0
ENSG00000236957	0	0	0	0	0	0
ENSG00000236555	0	0	0	0	0	0
ENSG00000226133	0	0	0	0	0	0
ENSG00000271111	0	0	0	0	1	0
ENSG00000280180	0	0	0	0	0	0
ENSG00000168765	103	146	148	84	90	34
ENSG00000226695	0	0	0	0	0	0
ENSG00000279524	0	0	0	0	0	0
ENSG00000226213	0	0	0	0	0	0
ENSG00000126254	1842	1904	2093	1806	1776	1732
ENSG00000132305	1510	1965	1877	1406	1487	1193
ENSG00000119661	211	229	199	216	250	197
ENSG00000106328	0	0	0	0	0	1
ENSG00000271643	18	15	20	9	18	32
ENSG00000172769	0	0	0	0	0	0
ENSG00000102362	117	163	177	121	132	31
ENSG00000165449	19	19	25	12	34	2
ENSG00000235190	0	0	0	0	0	0
ENSG00000273001	1	1	2	1	0	0
ENSG00000215177	0	0	0	0	0	0
ENSG00000108389	640	820	708	500	746	954
ENSG00000253207	0	0	0	0	0	0
ENSG00000279108	9	10	6	19	13	21
ENSG00000251015	0	0	1	0	0	1
ENSG00000189030	0	0	0	0	0	2
ENSG00000256442	0	0	0	0	0	0
ENSG00000259746	4	4	1	2	1	1
ENSG00000268362	38	41	33	16	26	10
ENSG00000125895	0	3	0	0	0	0
ENSG00000104218	427	547	512	512	484	537
ENSG00000154889	181	203	231	156	178	105
ENSG00000280090	0	0	0	0	0	0
ENSG00000260484	0	0	0	0	0	0
ENSG00000267449	0	0	0	0	0	0
ENSG00000132639	50	50	55	35	55	22
ENSG00000274977	0	0	0	0	0	0
ENSG00000254112	0	0	0	0	1	0
ENSG00000163449	1	3	3	0	11	5
ENSG00000068438	536	592	586	613	599	778
ENSG00000279945	0	0	0	0	0	0
ENSG00000183715	0	0	0	0	1	0
ENSG00000254642	0	0	0	0	0	0
ENSG00000175691	40	43	33	79	93	112
ENSG00000180998	40	37	17	11	22	22
ENSG00000271356	0	0	0	0	0	0
ENSG00000214200	0	0	0	0	0	0
ENSG00000233816	0	0	0	0	0	0
ENSG00000159322	444	515	498	423	476	388
ENSG00000124257	3	3	2	0	1	2
ENSG00000172264	6	4	8	13	20	5
ENSG00000274019	0	0	0	0	0	0
ENSG00000217527	0	1	0	0	2	1
ENSG00000254612	0	0	0	0	0	0
ENSG00000117501	0	1	0	0	2	0
ENSG00000248807	0	0	0	0	0	0
ENSG00000226556	2	0	0	0	0	0
ENSG00000228667	0	0	0	0	0	0
ENSG00000159388	85	77	69	106	175	287
ENSG00000269095	0	0	0	0	0	0
ENSG00000235448	0	1	2	6	9	18
ENSG00000250657	0	0	0	0	0	0
ENSG00000276030	0	0	0	3	0	0
ENSG00000273004	3	1	1	4	1	11
ENSG00000160050	102	146	129	44	70	14
ENSG00000237230	0	0	0	0	0	0
ENSG00000248113	0	0	0	0	0	0
ENSG00000229775	0	0	0	4	0	0
ENSG00000278499	0	0	0	0	0	0
ENSG00000234159	0	0	0	0	0	0
ENSG00000163132	110	125	128	231	238	438
ENSG00000272715	1	0	2	0	0	0
ENSG00000226107	5	6	4	0	5	4
ENSG00000260077	29	19	22	24	28	21
ENSG00000250421	0	0	0	0	0	0
ENSG00000198680	423	458	481	401	396	496
ENSG00000130560	579	808	756	410	456	230
ENSG00000107669	405	475	415	408	576	484
ENSG00000232198	0	0	0	0	0	0
ENSG00000255136	0	0	0	0	0	0
ENSG00000178951	676	821	789	745	862	711
ENSG00000163518	0	0	0	0	0	0
ENSG00000270225	0	0	0	0	0	0
ENSG00000224702	0	0	0	0	0	0
ENSG00000214147	0	0	0	0	0	0
ENSG00000240121	0	0	0	0	0	0
ENSG00000172381	0	0	0	0	0	0
ENSG00000127838	1129	1354	1326	754	746	316
ENSG00000258220	0	0	0	0	0	0
ENSG00000174680	0	0	0	0	0	0
ENSG00000277494	0	0	0	0	0	0
ENSG00000268287	0	0	0	0	0	0
ENSG00000112539	0	0	0	0	0	0
ENSG00000228488	0	0	0	0	0	0
ENSG00000240424	0	0	0	1	0	0
ENSG00000226527	0	0	0	0	1	0
ENSG00000225178	6	12	7	13	4	6
ENSG00000100100	6	5	9	4	5	0
ENSG00000268785	1	1	3	1	0	1
ENSG00000250299	8	5	1	1	4	3
ENSG00000161021	751	827	827	895	1234	1787
ENSG00000224357	0	0	0	0	0	0
ENSG00000229258	0	0	0	0	0	0
ENSG00000105136	51	78	51	91	123	70
ENSG00000175920	67	68	83	201	178	514
ENSG00000228172	0	0	4	1	0	2
ENSG00000248308	0	0	0	0	0	0
ENSG00000269188	0	0	0	0	0	0
ENSG00000270576	0	0	0	0	0	0
ENSG00000272807	4	10	5	7	7	5
ENSG00000198585	391	519	518	357	433	346
ENSG00000130313	765	850	875	778	661	479
ENSG00000164007	0	0	1	0	0	3
ENSG00000189401	0	0	0	0	0	1
ENSG00000113504	4	5	3	4	10	4
ENSG00000117242	11	20	17	16	25	15
ENSG00000264290	1	8	9	5	4	6
ENSG00000187239	640	775	717	783	993	1033
ENSG00000102096	491	524	545	352	329	485
ENSG00000280187	58	79	78	42	45	22
ENSG00000227438	0	0	0	0	0	0
ENSG00000250324	0	0	0	0	0	0
ENSG00000205922	2	1	1	0	3	1
ENSG00000267301	0	0	0	0	0	0
ENSG00000165046	7	17	25	7	8	10
ENSG00000256019	0	0	1	0	1	1
ENSG00000186496	8	14	9	9	20	7
ENSG00000174365	120	118	122	146	150	109
ENSG00000234896	0	0	0	0	0	1
ENSG00000255102	0	0	0	0	0	0
ENSG00000230434	0	0	0	0	0	0
ENSG00000271536	0	0	0	0	0	0
ENSG00000164684	180	266	207	72	73	38
ENSG00000248445	0	0	2	0	0	2
ENSG00000254362	0	0	0	0	0	0
ENSG00000197226	2343	2633	2656	1854	2157	1377
ENSG00000257296	0	0	0	0	0	0
ENSG00000235274	0	0	0	0	0	0
ENSG00000220924	0	0	0	0	0	0
ENSG00000215262	1	3	2	0	0	1
ENSG00000145040	24	10	17	19	10	20
ENSG00000271237	0	0	0	0	0	0
ENSG00000111305	3	1	1	2	0	0
ENSG00000136261	1058	1290	1260	789	832	409
ENSG00000205155	53	52	80	64	65	52
ENSG00000232813	0	0	0	0	0	0
ENSG00000280134	0	0	0	0	0	0
ENSG00000223559	1	0	0	0	0	0
ENSG00000234756	0	0	0	0	0	0
ENSG00000260428	38	33	51	80	76	167
ENSG00000171505	0	0	0	0	0	0
ENSG00000255205	0	0	0	0	0	0
ENSG00000163734	7	3	12	17	34	40
ENSG00000235892	0	0	0	0	0	0
ENSG00000251585	0	0	0	0	0	0
ENSG00000262681	1	0	1	0	2	0
ENSG00000275674	0	0	0	1	0	0
ENSG00000104870	6	5	2	4	8	14
ENSG00000163217	0	0	0	0	0	0
ENSG00000117143	1073	1203	1045	915	1052	2438
ENSG00000253430	0	0	0	1	0	0
ENSG00000256021	1	1	1	2	1	2
ENSG00000274933	1	0	0	0	3	1
ENSG00000254733	0	0	0	0	0	0
ENSG00000126500	3	8	8	14	7	31
ENSG00000139624	550	647	670	626	651	567
ENSG00000226729	0	0	0	0	0	0
ENSG00000275866	0	0	0	0	0	0
ENSG00000254197	0	0	0	0	0	0
ENSG00000165970	0	0	0	0	0	0
ENSG00000257378	0	0	0	0	0	0
ENSG00000242852	3	1	1	0	0	5
ENSG00000128923	228	285	241	275	323	285
ENSG00000242727	0	0	0	0	0	0
ENSG00000135747	2	3	6	1	3	2
ENSG00000162852	342	368	365	357	495	586
ENSG00000116254	4	2	3	1	5	7
ENSG00000142207	916	1167	1003	638	952	708
ENSG00000167850	0	0	0	0	1	0
ENSG00000217325	0	0	0	0	0	1
ENSG00000188069	0	0	0	0	0	0
ENSG00000234269	0	0	0	0	0	0
ENSG00000139970	2	0	0	1	0	1
ENSG00000277757	0	0	0	0	0	0
ENSG00000115353	0	0	1	0	0	2
ENSG00000251516	0	0	0	1	0	0
ENSG00000251293	0	0	0	0	0	0
ENSG00000006025	191	225	221	88	109	47
ENSG00000178105	561	555	582	659	733	653
ENSG00000175315	1	1	1	0	0	1
ENSG00000103832	1	1	1	0	2	0
ENSG00000225022	0	0	0	0	0	0
ENSG00000160883	0	0	0	0	0	0
ENSG00000253711	0	0	0	0	0	0
ENSG00000226138	0	1	0	0	0	0
ENSG00000107372	1229	1439	1361	1963	2331	3211
ENSG00000183019	0	0	0	1	2	0
ENSG00000257243	5	1	2	2	4	2
ENSG00000157119	0	0	0	4	0	0
ENSG00000242802	582	643	653	1182	1160	2142
ENSG00000255531	0	0	0	0	0	0
ENSG00000148688	537	587	611	644	747	600
ENSG00000243830	0	0	0	0	0	0
ENSG00000258595	0	0	0	0	0	0
ENSG00000145721	0	0	0	0	0	0
ENSG00000274184	0	2	1	2	5	1
ENSG00000277301	2	8	5	0	0	0
ENSG00000277386	0	2	1	0	0	0
ENSG00000170633	450	512	503	382	419	370
ENSG00000177684	0	0	0	0	0	0
ENSG00000175106	58	36	52	95	85	95
ENSG00000143793	511	556	626	698	695	528
ENSG00000269025	0	0	0	0	0	0
ENSG00000155875	0	1	0	0	0	1
ENSG00000227440	5	0	5	2	4	8
ENSG00000007944	34	49	45	52	82	264
ENSG00000240487	0	0	0	0	0	0
ENSG00000226739	0	0	0	0	0	0
ENSG00000234121	0	0	0	0	0	0
ENSG00000182586	0	0	0	0	0	0
ENSG00000260723	0	0	0	0	0	0
ENSG00000257943	0	0	0	0	0	0
ENSG00000011009	1033	1246	1403	720	714	624
ENSG00000264562	0	0	0	0	0	0
ENSG00000204683	0	0	0	0	0	1
ENSG00000265964	0	0	0	0	0	0
ENSG00000262623	0	1	0	2	2	0
ENSG00000168056	287	366	424	193	183	116
ENSG00000233615	0	0	0	0	0	0
ENSG00000169026	17	18	7	7	10	8
ENSG00000270557	0	1	0	1	1	0
ENSG00000255944	0	0	0	0	0	0
ENSG00000262497	0	0	0	0	0	0
ENSG00000230180	0	0	0	0	0	0
ENSG00000115042	291	277	305	224	246	157
ENSG00000117360	746	998	936	1219	1309	1490
ENSG00000189089	0	0	0	0	1	1
ENSG00000180068	0	0	0	0	0	0
ENSG00000132915	1	6	3	1	1	2
ENSG00000259550	0	0	0	0	0	0
ENSG00000198553	1	2	3	1	2	0
ENSG00000101473	150	165	174	152	126	93
ENSG00000169325	0	0	0	0	0	0
ENSG00000223953	0	0	0	0	0	0
ENSG00000072080	0	0	0	0	0	0
ENSG00000268423	0	2	1	0	1	1
ENSG00000198663	1021	1141	1112	720	871	586
ENSG00000234650	0	1	1	1	2	5
ENSG00000277009	0	0	0	0	0	0
ENSG00000273448	11	14	7	7	3	10
ENSG00000184895	0	0	0	0	0	0
ENSG00000144649	0	0	0	0	1	0
ENSG00000203819	12	11	4	4	10	31
ENSG00000271642	0	0	0	0	0	0
ENSG00000230190	0	0	0	0	0	0
ENSG00000253203	10	11	4	3	8	2
ENSG00000241418	5	11	13	1	4	3
ENSG00000122335	69	100	76	123	107	95
ENSG00000145794	0	0	0	0	0	0
ENSG00000279131	0	0	0	0	2	0
ENSG00000253975	0	0	0	0	0	0
ENSG00000181689	0	0	0	0	0	0
ENSG00000168495	450	536	506	694	769	985
ENSG00000254016	0	0	0	0	0	0
ENSG00000265182	0	0	0	0	0	0
ENSG00000250961	0	0	0	0	0	0
ENSG00000266891	4	3	0	0	1	4
ENSG00000267755	0	0	0	0	0	0
ENSG00000105321	423	506	529	862	873	819
ENSG00000114209	696	869	742	914	1058	1026
ENSG00000108021	1412	1598	1328	1579	2599	1964
ENSG00000131043	506	495	532	450	436	605
ENSG00000239402	0	1	0	0	0	0
ENSG00000233893	0	0	0	0	0	1
ENSG00000169855	2935	3809	3334	1711	2670	974
ENSG00000249562	0	0	0	0	0	0
ENSG00000224074	0	0	0	0	3	0
ENSG00000255218	0	0	0	0	0	0
ENSG00000255427	0	0	0	0	0	0
ENSG00000261275	0	0	0	0	0	0
ENSG00000100580	512	572	601	418	609	422
ENSG00000246339	3	2	3	4	1	1
ENSG00000281242	0	0	0	0	0	0
ENSG00000224603	0	0	0	0	0	0
ENSG00000130816	3618	4813	4534	3103	3913	2836
ENSG00000206344	11	6	16	10	9	16
ENSG00000120705	3326	3938	3803	3846	4541	5094
ENSG00000145246	222	262	255	193	254	324
ENSG00000271981	0	0	0	0	0	0
ENSG00000271449	0	0	0	0	0	0
ENSG00000189319	342	374	475	200	243	271
ENSG00000251223	0	0	0	0	0	0
ENSG00000231219	0	0	0	0	0	0
ENSG00000280776	0	0	0	0	0	0
ENSG00000254023	0	0	0	0	0	0
ENSG00000215595	0	0	0	1	0	0
ENSG00000242049	0	0	0	1	0	2
ENSG00000261083	0	0	0	0	0	0
ENSG00000263196	0	0	0	0	0	0
ENSG00000266304	0	0	1	0	2	0
ENSG00000267054	0	0	0	0	0	0
ENSG00000167470	645	608	678	682	775	1247
ENSG00000236877	0	0	0	0	0	0
ENSG00000229628	2	0	0	0	0	0
ENSG00000272842	1	1	4	9	6	1
ENSG00000263098	0	0	0	0	1	0
ENSG00000184260	9	8	15	8	6	19
ENSG00000168288	1303	1593	1569	1371	1431	1193
ENSG00000265544	0	0	0	0	0	0
ENSG00000052850	0	0	0	0	0	2
ENSG00000254632	3	4	8	10	13	4
ENSG00000271327	1	0	2	0	6	0
ENSG00000228309	0	0	0	0	0	0
ENSG00000258066	0	0	2	0	0	2
ENSG00000178084	0	1	1	1	0	0
ENSG00000127954	1039	1420	1207	140	154	21
ENSG00000010319	21	26	13	5	5	7
ENSG00000277481	1	0	0	0	1	9
ENSG00000196839	186	220	228	123	121	48
ENSG00000066926	491	666	600	504	627	353
ENSG00000251256	0	0	0	0	0	0
ENSG00000256204	0	0	0	0	0	0
ENSG00000242259	245	286	270	181	190	139
ENSG00000236048	0	0	0	0	0	0
ENSG00000111348	51	55	53	9	3	1
ENSG00000263199	0	0	0	0	0	0
ENSG00000242686	0	0	0	0	0	0
ENSG00000267780	1	2	2	0	0	0
ENSG00000131067	23	34	37	22	21	6
ENSG00000067704	2546	3144	3009	1537	1847	1243
ENSG00000226738	1	0	1	12	22	15
ENSG00000165730	20	13	14	24	19	44
ENSG00000178802	591	588	626	471	522	287
ENSG00000235143	0	0	0	0	0	0
ENSG00000254042	0	0	0	0	0	0
ENSG00000135362	2791	3436	3287	3468	4031	2049
ENSG00000186150	0	0	0	0	0	0
ENSG00000156587	3	2	9	5	2	1
ENSG00000253359	0	0	0	0	0	0
ENSG00000279416	1	1	0	1	0	1
ENSG00000259986	0	2	1	1	1	0
ENSG00000226238	0	0	0	0	0	0
ENSG00000178700	173	208	162	135	151	82
ENSG00000259528	0	0	0	0	0	0
ENSG00000216306	0	0	0	0	0	0
ENSG00000211844	0	0	0	0	0	0
ENSG00000272727	3	5	2	1	1	0
ENSG00000251661	12	6	6	5	8	3
ENSG00000244281	0	0	0	0	0	0
ENSG00000272931	11	14	15	8	4	4
ENSG00000113742	1078	1107	971	1760	2814	2991
ENSG00000259377	0	0	0	0	0	0
ENSG00000152818	318	431	309	256	464	286
ENSG00000129197	422	472	477	565	774	607
ENSG00000102241	1203	1588	1314	927	1058	861
ENSG00000243319	0	0	0	0	0	0
ENSG00000255364	0	0	0	0	0	0
ENSG00000230052	0	0	0	0	0	0
ENSG00000257009	0	0	0	0	0	0
ENSG00000075785	3063	3546	3399	3344	3657	5770
ENSG00000267506	0	0	0	0	0	0
ENSG00000224640	0	0	0	0	0	0
ENSG00000215115	0	0	0	0	0	0
ENSG00000158195	2119	2419	2401	2282	2734	2052
ENSG00000272630	17	10	8	10	16	7
ENSG00000238137	1	0	0	0	0	0
ENSG00000182173	764	835	860	667	665	371
ENSG00000107960	67	80	106	62	59	28
ENSG00000231341	0	0	0	0	0	0
ENSG00000188525	0	0	0	0	0	1
ENSG00000279913	0	0	0	0	0	0
ENSG00000270612	0	0	0	0	0	0
ENSG00000135452	124	150	127	84	81	60
ENSG00000234336	1	0	0	1	0	0
ENSG00000228800	0	0	0	0	0	0
ENSG00000212766	0	0	1	0	0	0
ENSG00000171944	0	0	0	0	0	0
ENSG00000248377	0	0	0	0	0	0
ENSG00000068305	517	671	608	677	1059	1211
ENSG00000203616	0	0	0	0	0	0
ENSG00000162702	419	475	426	387	513	835
ENSG00000267007	0	0	0	0	0	0
ENSG00000242114	8	8	10	11	14	4
ENSG00000259538	0	0	0	0	0	0
ENSG00000264444	0	0	0	0	0	0
ENSG00000142731	432	519	472	374	497	431
ENSG00000237247	0	0	0	0	0	0
ENSG00000215583	0	0	0	0	0	0
ENSG00000228851	0	0	0	0	0	0
ENSG00000264930	0	0	0	0	0	0
ENSG00000232398	0	0	0	1	0	0
ENSG00000236197	3	0	0	1	2	0
ENSG00000182307	2283	2486	2507	1977	2225	1661
ENSG00000189283	0	0	0	0	1	0
ENSG00000270778	0	0	0	0	0	0
ENSG00000231069	0	0	0	0	0	0
ENSG00000225473	0	0	0	0	0	0
ENSG00000133083	1	0	0	1	3	4
ENSG00000135355	0	0	0	0	0	0
ENSG00000260379	0	0	0	0	0	0
ENSG00000257283	1	0	0	1	1	4
ENSG00000256079	0	0	0	1	0	0
ENSG00000279954	0	1	0	0	1	0
ENSG00000198963	2	1	2	11	11	6
ENSG00000279759	20	29	16	34	50	38
ENSG00000266677	0	0	0	0	2	0
ENSG00000253868	0	0	0	0	0	0
ENSG00000253885	0	0	0	0	0	0
ENSG00000260455	0	1	0	0	0	0
ENSG00000233060	0	1	0	3	1	4
ENSG00000263603	2	1	0	0	0	0
ENSG00000134812	0	0	0	0	0	0
ENSG00000164024	530	741	664	549	670	317
ENSG00000067113	101	146	103	70	59	39
ENSG00000185825	2554	2961	3080	2750	2658	1718
ENSG00000240204	16	24	33	17	22	6
ENSG00000110801	52	77	66	49	48	46
ENSG00000266456	1	7	4	1	3	0
ENSG00000080823	118	122	108	205	234	238
ENSG00000228868	0	0	0	0	0	0
ENSG00000241346	0	0	0	0	0	0
ENSG00000262879	126	158	139	80	106	90
ENSG00000250669	0	0	0	0	0	0
ENSG00000248991	0	0	0	0	0	0
ENSG00000223505	1	0	3	0	1	3
ENSG00000237383	0	0	0	0	0	0
ENSG00000237281	3	7	6	0	7	3
ENSG00000179476	34	24	26	36	60	77
ENSG00000215834	0	0	0	0	0	0
ENSG00000143382	1053	1508	1599	399	403	156
ENSG00000167721	1687	2085	2058	1602	2091	1399
ENSG00000224939	0	0	0	1	0	0
ENSG00000259536	1	1	4	0	3	0
ENSG00000170011	0	0	0	0	0	0
ENSG00000230876	0	0	0	0	0	1
ENSG00000160949	1096	1556	1616	865	907	463
ENSG00000144647	249	275	325	279	271	220
ENSG00000091482	1	5	5	2	5	4
ENSG00000226010	0	0	0	0	0	0
ENSG00000196683	1542	1620	1869	1479	1321	888
ENSG00000259222	0	0	0	0	0	0
ENSG00000248347	0	0	0	0	0	1
ENSG00000140320	329	382	409	366	451	372
ENSG00000166261	166	153	155	272	300	467
ENSG00000155962	1	1	1	2	7	3
ENSG00000255167	0	0	0	0	0	0
ENSG00000281961	0	0	0	0	0	0
ENSG00000268326	0	0	0	0	0	0
ENSG00000006327	1259	1204	1321	1416	1352	4823
ENSG00000198324	146	182	183	115	126	130
ENSG00000261289	0	0	0	0	0	0
ENSG00000186160	0	0	0	0	0	0
ENSG00000119714	1	0	2	1	0	0
ENSG00000244486	58	75	87	134	118	101
ENSG00000258036	0	0	0	0	0	0
ENSG00000250243	0	0	0	0	0	0
ENSG00000261668	5	1	4	5	3	4
ENSG00000229547	0	0	0	0	0	0
ENSG00000014824	702	869	803	624	732	644
ENSG00000259370	2	3	0	1	2	0
ENSG00000115896	4	9	4	1	5	11
ENSG00000152377	46	21	23	28	46	48
ENSG00000164434	0	0	0	0	0	0
ENSG00000131089	303	402	377	256	303	189
ENSG00000252409	0	0	0	0	0	0
ENSG00000176155	571	724	665	635	727	463
ENSG00000273172	0	0	0	0	0	0
ENSG00000113205	1	4	1	0	0	0
ENSG00000274554	1	3	1	5	8	3
ENSG00000273962	0	0	0	0	0	0
ENSG00000269821	2	4	1	1	1	6
ENSG00000159023	613	796	668	802	1082	555
ENSG00000259680	0	0	0	0	0	0
ENSG00000203852	0	0	0	0	0	0
ENSG00000225778	3	10	5	2	1	2
ENSG00000219642	0	0	0	0	0	0
ENSG00000226427	0	0	0	0	0	0
ENSG00000241607	0	0	0	0	0	0
ENSG00000077264	0	0	0	0	1	0
ENSG00000173621	1249	1246	1441	608	595	340
ENSG00000233157	0	0	0	0	0	0
ENSG00000233378	0	0	0	0	0	0
ENSG00000277619	2	4	1	1	0	0
ENSG00000182473	711	802	754	493	632	744
ENSG00000215206	0	0	0	0	0	0
ENSG00000258172	0	1	0	0	0	0
ENSG00000163618	0	0	0	0	0	1
ENSG00000224513	18	31	30	25	39	46
ENSG00000116690	2	9	10	4	5	4
ENSG00000216676	0	0	0	0	0	0
ENSG00000267990	0	0	0	0	0	1
ENSG00000106603	1456	1606	1647	1380	1474	867
ENSG00000249875	0	0	2	0	0	0
ENSG00000273275	0	0	0	0	0	0
ENSG00000231489	0	0	0	0	0	0
ENSG00000196811	5	1	4	3	0	3
ENSG00000239238	0	0	0	0	0	0
ENSG00000178821	8	10	14	15	9	9
ENSG00000261555	0	0	0	0	0	0
ENSG00000165480	367	423	337	279	297	146
ENSG00000267693	0	0	0	0	0	0
ENSG00000236818	0	0	0	0	0	0
ENSG00000230617	0	0	0	0	0	0
ENSG00000213964	0	0	0	0	0	0
ENSG00000262408	1	1	0	0	0	1
ENSG00000264608	29	19	30	23	14	20
ENSG00000237752	0	0	0	0	0	0
ENSG00000271949	0	0	0	0	0	0
ENSG00000125977	3357	3850	3713	6028	5835	5481
ENSG00000274560	0	0	0	0	0	0
ENSG00000271024	0	0	0	0	0	0
ENSG00000257622	0	0	0	0	0	0
ENSG00000234345	0	0	0	0	0	0
ENSG00000236413	0	0	0	0	0	0
ENSG00000228289	0	0	0	0	0	0
ENSG00000243926	4	9	4	3	9	5
ENSG00000254542	0	0	0	0	0	0
ENSG00000015520	1	2	2	1	3	17
ENSG00000169777	0	0	0	0	0	0
ENSG00000233402	0	0	0	0	0	0
ENSG00000203434	0	0	0	0	0	0
ENSG00000225970	0	0	0	0	0	0
ENSG00000250560	0	0	0	0	0	0
ENSG00000135472	0	0	0	0	0	1
ENSG00000229659	2	1	2	0	1	0
ENSG00000129682	1	2	1	1	1	2
ENSG00000228393	18	8	12	10	9	17
ENSG00000257023	0	0	0	1	1	1
ENSG00000183324	0	1	0	0	0	0
ENSG00000223458	0	0	0	0	0	0
ENSG00000182521	0	0	0	0	0	0
ENSG00000100949	491	559	644	355	355	291
ENSG00000119965	136	165	155	208	229	210
ENSG00000229887	0	0	0	1	0	0
ENSG00000257345	0	0	0	0	0	0
ENSG00000152785	0	0	0	0	1	0
ENSG00000100097	5312	5786	6188	3876	3505	1414
ENSG00000172061	2	1	1	1	2	0
ENSG00000274678	0	0	0	0	0	1
ENSG00000244575	0	0	0	0	0	0
ENSG00000235845	0	0	0	0	0	0
ENSG00000267246	0	0	0	0	0	0
ENSG00000176165	0	0	0	0	0	1
ENSG00000251454	0	0	0	0	0	0
ENSG00000260642	0	0	0	0	0	0
ENSG00000136014	1	1	0	0	0	1
ENSG00000232388	97	82	123	116	114	96
ENSG00000260580	0	0	0	0	0	0
ENSG00000198712	65347	77277	80447	25976	23885	17449
ENSG00000249226	0	0	0	0	0	0
ENSG00000234337	0	0	0	0	0	0
ENSG00000225099	0	0	0	0	0	0
ENSG00000269383	0	0	0	0	0	0
ENSG00000176903	966	1140	1121	867	1066	813
ENSG00000166763	0	0	0	0	1	1
ENSG00000259203	0	0	0	0	0	0
ENSG00000135973	0	0	0	0	0	0
ENSG00000228095	0	0	0	0	2	0
ENSG00000183337	997	1264	1159	868	1274	740
ENSG00000224296	0	0	0	0	0	0
ENSG00000224015	0	0	0	0	0	0
ENSG00000259508	1	0	0	0	0	0
ENSG00000237782	0	0	0	0	0	0
ENSG00000185559	0	0	0	0	0	0
ENSG00000276006	0	0	0	0	0	0
ENSG00000162598	0	0	0	0	3	0
ENSG00000089639	184	291	259	156	196	126
ENSG00000172318	0	4	0	0	2	3
ENSG00000111261	70	76	99	17	34	8
ENSG00000213927	0	0	0	0	0	0
ENSG00000115561	666	627	623	430	386	313
ENSG00000269553	1	2	0	0	1	0
ENSG00000121388	0	0	0	0	0	0
ENSG00000042980	3	1	3	0	1	0
ENSG00000029153	238	288	249	173	227	169
ENSG00000104415	1	0	0	0	1	0
ENSG00000183763	294	265	297	331	337	314
ENSG00000258170	0	0	0	0	0	0
ENSG00000256278	3	0	0	1	3	0
ENSG00000226750	0	0	0	0	0	0
ENSG00000240954	0	0	0	0	0	0
ENSG00000276569	0	0	0	0	0	0
ENSG00000258717	0	0	0	0	0	0
ENSG00000267201	0	0	0	0	0	0
ENSG00000259196	0	0	1	1	0	0
ENSG00000262873	0	0	0	2	1	1
ENSG00000176485	4750	4537	4974	4098	3984	2247
ENSG00000273179	2	0	6	0	0	0
ENSG00000103522	1	0	0	4	2	6
ENSG00000197728	5010	6010	6306	4329	3868	3384
ENSG00000279676	0	0	0	0	0	0
ENSG00000180329	487	557	526	568	613	543
ENSG00000239200	0	0	0	0	0	0
ENSG00000259317	0	0	0	0	0	0
ENSG00000236451	0	0	0	0	0	0
ENSG00000134905	2437	2595	2654	1808	1773	1025
ENSG00000114316	351	400	401	313	408	311
ENSG00000259840	1	1	0	0	0	0
ENSG00000226024	0	0	0	0	0	0
ENSG00000109736	1002	1106	1143	761	690	471
ENSG00000230836	2	3	2	11	7	14
ENSG00000102595	335	477	414	272	368	269
ENSG00000241648	0	0	0	0	0	0
ENSG00000211968	0	0	0	0	0	0
ENSG00000271227	0	0	0	3	0	2
ENSG00000034971	0	0	0	0	1	0
ENSG00000276795	0	0	0	0	0	0
ENSG00000279768	0	0	0	0	0	0
ENSG00000276814	3	5	6	4	2	2
ENSG00000149177	893	1203	1024	888	1222	500
ENSG00000144355	70	74	59	62	63	29
ENSG00000130803	373	454	425	571	630	1267
ENSG00000276093	0	0	0	0	0	0
ENSG00000258090	0	0	0	0	0	0
ENSG00000272146	0	1	2	0	1	0
ENSG00000137575	5058	6150	5846	2279	2695	3061
ENSG00000034713	689	776	805	584	609	457
ENSG00000250573	0	0	0	0	0	0
ENSG00000226292	0	0	0	0	0	1
ENSG00000254251	0	0	1	0	0	0
ENSG00000253455	0	0	0	0	0	0
ENSG00000250716	0	0	0	0	0	0
ENSG00000224401	2	4	3	0	2	2
ENSG00000231301	0	0	0	0	0	0
ENSG00000267168	0	0	0	0	0	0
ENSG00000255124	2	0	0	0	0	0
ENSG00000179698	18	12	18	15	30	42
ENSG00000273363	0	0	0	0	0	0
ENSG00000282358	0	0	0	0	0	0
ENSG00000225110	0	0	0	0	0	0
ENSG00000172818	0	0	0	0	0	2
ENSG00000050438	3	3	4	1	3	4
ENSG00000163281	186	251	241	271	373	276
ENSG00000205266	0	0	1	0	0	0
ENSG00000206559	1	2	1	10	4	5
ENSG00000231399	0	0	0	0	0	0
ENSG00000071462	2291	2731	2791	2058	2182	1543
ENSG00000167613	0	0	0	1	1	0
ENSG00000261229	1	0	0	2	0	0
ENSG00000273228	0	0	0	0	0	0
ENSG00000113211	0	0	0	0	0	1
ENSG00000269028	49	90	101	99	124	136
ENSG00000232936	0	1	1	2	4	0
ENSG00000250158	0	0	0	0	0	0
ENSG00000227080	1	2	1	9	5	1
ENSG00000236009	0	0	0	0	0	0
ENSG00000130540	18	18	31	37	45	38
ENSG00000143674	248	322	319	274	374	373
ENSG00000267766	0	0	0	0	0	0
ENSG00000179813	0	0	0	0	0	0
ENSG00000186417	0	0	0	0	0	0
ENSG00000279207	88	86	74	31	67	89
ENSG00000133742	0	1	0	2	0	1
ENSG00000157884	0	0	0	0	0	0
ENSG00000178980	663	782	809	412	408	246
ENSG00000203531	0	0	0	0	0	0
ENSG00000178750	1	1	0	0	0	1
ENSG00000223442	1	1	1	0	2	0
ENSG00000265206	0	0	0	0	0	1
ENSG00000253726	0	0	0	0	0	0
ENSG00000184838	24	20	25	2	12	2
ENSG00000279783	0	0	0	0	0	0
ENSG00000241788	0	0	0	0	0	0
ENSG00000254119	0	0	0	0	0	1
ENSG00000269475	0	2	0	0	1	0
ENSG00000160505	0	0	0	0	0	0
ENSG00000226488	0	0	0	0	0	0
ENSG00000110063	334	382	434	363	288	139
ENSG00000233739	0	0	0	0	0	0
ENSG00000271238	0	0	0	0	0	0
ENSG00000224239	0	0	0	0	0	1
ENSG00000234177	0	0	0	0	0	0
ENSG00000260854	0	0	0	0	0	0
ENSG00000189332	0	0	0	0	0	1
ENSG00000260583	2	1	3	2	0	0
ENSG00000275126	0	0	0	0	0	3
ENSG00000237473	0	0	0	0	0	0
ENSG00000259762	0	0	1	0	0	0
ENSG00000197651	0	0	0	0	1	0
ENSG00000135441	25	31	39	22	15	5
ENSG00000267114	1	5	4	3	1	1
ENSG00000228613	1	0	0	0	1	0
ENSG00000237973	1013	996	1451	226	147	271
ENSG00000229294	0	0	0	0	0	0
ENSG00000251627	0	0	0	0	0	0
ENSG00000267881	0	0	0	0	0	0
ENSG00000052749	60	60	52	90	88	143
ENSG00000104611	708	780	743	983	1140	510
ENSG00000258034	0	0	0	0	0	0
ENSG00000281608	0	0	0	0	1	0
ENSG00000228193	0	0	0	0	0	0
ENSG00000280162	0	0	0	1	0	4
ENSG00000106348	1636	1712	1904	1151	1117	836
ENSG00000273192	0	0	0	0	0	0
ENSG00000260719	0	0	0	0	0	0
ENSG00000198937	261	279	266	235	222	253
ENSG00000124205	0	0	0	0	0	0
ENSG00000138379	3	3	4	4	5	1
ENSG00000138758	1278	1833	1559	849	1204	476
ENSG00000177868	31	40	47	39	21	16
ENSG00000231839	0	0	0	0	0	0
ENSG00000080371	1032	1117	1051	1504	1837	2068
ENSG00000231531	0	0	0	0	0	0
ENSG00000271490	2	3	4	0	0	0
ENSG00000235450	0	0	0	0	0	0
ENSG00000255836	0	0	0	2	0	0
ENSG00000198555	0	0	0	0	0	0
ENSG00000251075	0	0	0	0	0	1
ENSG00000170370	2	0	0	0	1	1
ENSG00000183566	0	0	0	0	0	0
ENSG00000227680	0	0	0	0	0	0
ENSG00000063438	1523	2004	2120	1523	1855	720
ENSG00000248908	0	0	0	0	0	0
ENSG00000143376	727	892	844	845	951	612
ENSG00000211803	0	0	0	0	0	0
ENSG00000258556	0	1	0	0	0	0
ENSG00000240704	0	0	0	0	0	0
ENSG00000160991	535	649	715	422	439	343
ENSG00000258746	0	0	0	0	0	0
ENSG00000279737	0	0	0	0	0	0
ENSG00000103490	0	1	1	0	0	2
ENSG00000205625	1	0	0	0	0	0
ENSG00000067225	34294	38484	39191	25004	24144	13897
ENSG00000155287	352	483	494	468	460	395
ENSG00000257580	0	0	0	0	0	0
ENSG00000160219	2	0	2	7	4	3
ENSG00000150776	573	711	661	604	726	709
ENSG00000272913	0	0	0	0	0	0
ENSG00000159086	454	620	515	522	723	737
ENSG00000253926	0	0	0	0	0	0
ENSG00000236046	0	0	0	0	0	0
ENSG00000025039	54	54	44	101	112	161
ENSG00000234576	0	0	0	0	0	0
ENSG00000223810	0	0	0	0	0	1
ENSG00000233833	0	0	0	0	0	0
ENSG00000132510	417	586	556	808	1057	1577
ENSG00000219507	0	1	0	0	0	1
ENSG00000273143	8	11	17	26	13	21
ENSG00000255433	0	0	0	0	0	0
ENSG00000108666	334	428	445	390	422	242
ENSG00000235958	3	2	3	5	6	4
ENSG00000255291	0	0	0	0	0	0
ENSG00000139291	336	367	359	98	132	57
ENSG00000156298	1	1	0	1	0	0
ENSG00000213451	0	0	0	0	0	0
ENSG00000226534	0	0	0	0	0	0
ENSG00000271230	0	0	0	0	0	0
ENSG00000146410	121	145	130	112	133	124
ENSG00000179088	0	0	0	0	5	0
ENSG00000172244	245	291	262	258	329	277
ENSG00000230165	0	0	0	0	0	0
ENSG00000267144	0	0	0	0	0	0
ENSG00000213440	1	0	1	0	2	0
ENSG00000163468	9377	11293	11675	7744	7713	5321
ENSG00000187808	3	1	4	1	1	5
ENSG00000198727	1218	1413	1356	533	502	428
ENSG00000112695	2762	3026	3159	1872	1730	1258
ENSG00000253496	0	0	1	0	1	1
ENSG00000255671	0	0	0	0	0	0
ENSG00000184319	251	238	240	193	161	106
ENSG00000092758	143	251	257	55	29	11
ENSG00000279180	0	0	0	0	0	0
ENSG00000244217	0	0	0	0	1	0
ENSG00000275675	0	0	0	0	0	0
ENSG00000229175	0	0	0	0	0	0
ENSG00000226396	18	18	15	15	18	19
ENSG00000273091	0	0	1	0	0	2
ENSG00000230384	0	0	0	0	0	0
ENSG00000170315	3797	1651	4364	1153	2250	3021
ENSG00000226156	0	0	0	0	0	0
ENSG00000258345	0	0	0	0	0	0
ENSG00000257522	0	0	0	0	0	0
ENSG00000254030	0	0	0	0	0	0
ENSG00000225385	2	7	0	3	1	0
ENSG00000253667	8	8	9	18	37	30
ENSG00000250858	0	0	0	0	0	0
ENSG00000224055	0	0	0	0	0	0
ENSG00000260807	0	1	0	1	0	0
ENSG00000267665	0	0	0	0	0	0
ENSG00000230841	0	0	0	1	0	0
ENSG00000279352	10	13	9	7	15	17
ENSG00000274149	0	0	0	0	0	0
ENSG00000254937	0	0	0	0	0	0
ENSG00000280291	0	0	0	0	0	0
ENSG00000230854	0	0	0	0	0	0
ENSG00000227148	0	0	0	0	0	0
ENSG00000248769	1	0	0	0	0	0
ENSG00000163214	349	443	416	478	550	514
ENSG00000169031	182	178	151	92	177	56
ENSG00000176472	23	23	17	29	23	4
ENSG00000280725	0	0	0	0	0	0
ENSG00000279430	1	0	0	0	0	1
ENSG00000248229	0	0	0	0	0	0
ENSG00000264791	0	0	0	0	0	0
ENSG00000279872	0	0	0	0	1	0
ENSG00000237125	0	0	0	0	1	0
ENSG00000112081	4354	4856	4892	3249	3558	7174
ENSG00000211699	0	1	0	0	0	0
ENSG00000220377	0	2	0	0	2	0
ENSG00000257758	0	0	0	0	0	0
ENSG00000233342	0	0	0	0	0	0
ENSG00000243335	155	227	177	181	210	143
ENSG00000066777	1094	1334	1204	894	1343	1164
ENSG00000134508	883	1010	1095	790	856	554
ENSG00000256209	0	0	0	0	0	1
ENSG00000267060	36	33	25	19	22	10
ENSG00000070087	1507	1731	1724	1094	1136	639
ENSG00000124191	92	111	135	115	110	82
ENSG00000227343	0	0	0	0	0	0
ENSG00000275709	0	0	0	0	0	3
ENSG00000280683	0	0	0	0	0	0
ENSG00000244273	0	0	0	0	0	0
ENSG00000101180	0	1	0	0	0	0
ENSG00000119912	973	1281	1049	919	1251	1140
ENSG00000278860	0	0	0	0	0	0
ENSG00000168434	181	268	212	197	272	179
ENSG00000214465	0	0	0	0	3	1
ENSG00000007866	389	439	478	411	460	371
ENSG00000177483	1	10	3	3	11	12
ENSG00000184005	0	0	0	0	0	0
ENSG00000184368	7	3	5	4	2	3
ENSG00000242324	0	0	0	0	0	0
ENSG00000136750	0	1	0	0	0	0
ENSG00000228038	0	1	0	1	2	0
ENSG00000188985	3	2	0	0	0	1
ENSG00000163629	274	402	317	270	433	171
ENSG00000268635	0	0	0	0	0	1
ENSG00000112214	0	0	0	0	0	0
ENSG00000267049	0	7	3	0	1	0
ENSG00000137944	92	115	111	142	143	114
ENSG00000229913	0	0	0	0	0	0
ENSG00000266402	160	200	207	205	216	352
ENSG00000241326	0	0	0	0	0	0
ENSG00000239516	0	0	0	0	0	0
ENSG00000232548	0	0	0	0	0	0
ENSG00000106635	531	633	601	675	637	846
ENSG00000249746	0	0	0	0	0	0
ENSG00000228730	0	0	0	0	0	0
ENSG00000237361	0	0	0	0	0	0
ENSG00000138796	739	955	947	450	475	181
ENSG00000226332	26	29	27	21	21	6
ENSG00000255133	0	0	0	0	0	0
ENSG00000185442	34	29	30	39	45	73
ENSG00000257853	0	0	0	0	0	0
ENSG00000272555	0	0	0	0	0	0
ENSG00000204990	0	0	0	0	0	0
ENSG00000240665	0	0	0	0	0	0
ENSG00000233288	0	0	0	0	0	0
ENSG00000267212	2	0	1	0	0	0
ENSG00000258708	8	14	17	8	5	6
ENSG00000261269	0	0	0	0	1	0
ENSG00000203363	0	0	0	0	0	0
ENSG00000237993	1	1	0	0	1	1
ENSG00000278713	0	0	0	0	0	0
ENSG00000188338	12	12	6	6	7	6
ENSG00000249667	0	0	0	0	0	0
ENSG00000275919	0	0	0	0	0	0
ENSG00000243250	1	1	1	1	0	0
ENSG00000183292	0	0	0	0	0	0
ENSG00000120664	2	1	2	6	0	3
ENSG00000280265	0	0	0	0	0	0
ENSG00000161956	647	739	757	663	674	505
ENSG00000005801	2081	2161	2069	1662	2011	2062
ENSG00000256557	0	0	0	0	0	0
ENSG00000238111	0	0	0	0	0	0
ENSG00000197587	26	35	48	16	21	1
ENSG00000183960	0	0	0	1	0	0
ENSG00000119917	243	178	171	576	653	796
ENSG00000184647	1	0	0	0	0	0
ENSG00000225554	0	0	0	0	0	0
ENSG00000281137	0	0	0	0	0	0
ENSG00000260317	3	3	3	11	10	7
ENSG00000241991	0	0	0	0	0	0
ENSG00000258121	0	0	0	0	0	0
ENSG00000180662	0	0	0	0	0	0
ENSG00000276098	0	0	0	0	0	0
ENSG00000143450	5	3	4	0	2	6
ENSG00000232401	0	0	0	0	0	0
ENSG00000256968	0	0	0	0	0	0
ENSG00000187166	0	0	0	0	0	0
ENSG00000262561	0	0	0	0	0	0
ENSG00000147324	191	270	248	305	433	536
ENSG00000236893	0	0	0	0	0	0
ENSG00000254583	0	0	0	0	0	0
ENSG00000206053	2102	2297	2306	1614	1674	1167
ENSG00000221838	129	150	187	144	127	124
ENSG00000279708	0	0	0	0	0	0
ENSG00000102010	1	0	1	0	0	0
ENSG00000275888	12	5	20	30	45	32
ENSG00000235579	0	0	0	0	0	0
ENSG00000224532	0	0	0	0	0	0
ENSG00000265690	0	0	0	0	0	0
ENSG00000141294	17	9	14	24	26	28
ENSG00000234861	0	0	0	0	0	0
ENSG00000197376	0	0	0	0	0	1
ENSG00000111652	1230	1419	1435	911	972	765
ENSG00000225313	6	5	4	2	8	16
ENSG00000136352	80	92	118	63	77	38
ENSG00000204227	1077	1057	1132	1295	1333	930
ENSG00000277981	0	1	0	0	1	0
ENSG00000174353	228	242	227	102	141	59
ENSG00000258716	0	0	0	0	0	0
ENSG00000174502	0	1	0	0	1	0
ENSG00000196363	972	1135	1064	1008	990	678
ENSG00000254827	5	4	3	6	10	5
ENSG00000259773	0	0	0	1	1	0
ENSG00000255164	0	0	2	0	0	0
ENSG00000236666	0	0	0	0	0	0
ENSG00000243989	27	8	24	19	14	19
ENSG00000081307	500	616	571	723	807	699
ENSG00000151651	20	15	11	11	12	30
ENSG00000259631	0	0	0	0	0	0
ENSG00000143543	2873	3087	3313	2754	2675	1449
ENSG00000254985	0	0	1	0	0	1
ENSG00000107485	10	6	4	9	22	12
ENSG00000138614	394	479	470	372	394	489
ENSG00000083454	180	180	182	96	109	54
ENSG00000271045	0	0	0	0	0	0
ENSG00000221946	0	2	0	0	0	0
ENSG00000226188	0	0	0	0	0	0
ENSG00000230971	0	0	0	0	0	0
ENSG00000213461	0	0	0	0	0	0
ENSG00000258072	0	0	0	0	1	0
ENSG00000074621	45	62	73	32	54	32
ENSG00000186976	0	1	2	3	1	1
ENSG00000075151	1825	2298	1943	1698	2410	1630
ENSG00000268439	7	2	3	3	5	3
ENSG00000260053	0	0	0	0	0	0
ENSG00000161653	22	22	16	19	10	17
ENSG00000274849	35	36	50	66	71	38
ENSG00000248489	1	5	4	3	3	5
ENSG00000038532	812	957	913	610	702	675
ENSG00000213645	0	0	0	0	0	0
ENSG00000072501	6099	7531	6799	3961	5570	4532
ENSG00000267612	0	0	0	0	0	0
ENSG00000253699	0	0	0	0	0	0
ENSG00000233654	5	9	7	6	3	1
ENSG00000234624	0	0	1	1	0	0
ENSG00000227734	0	0	0	0	0	0
ENSG00000214770	12	11	6	5	16	9
ENSG00000228801	36	42	62	25	24	18
ENSG00000253501	0	0	0	0	0	0
ENSG00000170442	82	83	105	64	65	21
ENSG00000223732	0	0	0	0	0	0
ENSG00000054179	3	4	8	3	2	3
ENSG00000229138	0	0	0	0	0	0
ENSG00000149972	0	1	0	2	3	2
ENSG00000100034	492	520	528	391	444	320
ENSG00000037042	283	314	345	306	292	200
ENSG00000215869	0	0	0	0	0	0
ENSG00000104723	6	2	4	9	4	16
ENSG00000162482	11	9	11	6	6	5
ENSG00000258385	0	0	0	0	0	0
ENSG00000150051	335	425	389	322	471	211
ENSG00000204613	1	0	1	0	0	0
ENSG00000283039	0	0	0	1	1	4
ENSG00000253394	0	0	0	0	0	0
ENSG00000116750	1232	1565	1433	1232	1575	911
ENSG00000132692	47	66	60	41	56	74
ENSG00000134262	145	198	208	141	179	146
ENSG00000236069	0	0	0	0	0	0
ENSG00000117222	442	565	499	465	590	756
ENSG00000234956	0	0	0	0	0	0
ENSG00000162736	1680	1946	1767	1198	1409	956
ENSG00000188368	44	37	28	16	10	6
ENSG00000074964	287	334	336	246	259	209
ENSG00000259218	0	0	0	0	0	0
ENSG00000251508	0	0	0	0	0	0
ENSG00000172728	100	122	100	100	119	92
ENSG00000260769	0	0	0	0	0	0
ENSG00000279720	1	0	0	0	1	0
ENSG00000253198	0	0	0	0	0	0
ENSG00000257097	2	3	1	2	1	6
ENSG00000229589	0	9	8	10	5	1
ENSG00000265817	0	0	0	0	0	0
ENSG00000169189	517	576	610	450	405	283
ENSG00000274347	0	0	0	0	0	0
ENSG00000223777	0	0	0	0	0	0
ENSG00000227534	0	0	0	0	0	0
ENSG00000183579	239	313	273	159	203	196
ENSG00000234918	0	0	0	0	0	0
ENSG00000253720	3	0	2	0	0	0
ENSG00000122674	222	249	240	262	250	174
ENSG00000197646	2	3	0	0	0	0
ENSG00000260413	0	0	0	0	0	0
ENSG00000108244	2	0	0	0	0	0
ENSG00000235998	0	0	0	0	0	0
ENSG00000248439	0	0	0	0	0	0
ENSG00000279474	0	0	0	0	0	0
ENSG00000165188	0	1	0	1	0	3
ENSG00000100078	6	1	7	1	0	0
ENSG00000260134	0	0	0	0	0	0
ENSG00000204842	594	817	768	838	998	916
ENSG00000248993	0	0	0	0	0	0
ENSG00000280319	0	0	0	0	0	0
ENSG00000278541	0	0	0	0	0	0
ENSG00000104064	423	487	478	466	491	558
ENSG00000176896	18	30	34	41	46	50
ENSG00000267896	4	5	4	7	8	3
ENSG00000266865	3	0	1	2	1	0
ENSG00000254951	0	0	0	0	1	0
ENSG00000006282	632	651	728	404	381	205
ENSG00000221878	0	0	0	0	0	0
ENSG00000248550	0	0	0	0	0	0
ENSG00000001036	1485	1617	1627	1226	1298	743
ENSG00000157554	2	0	9	1	0	0
ENSG00000261432	0	0	0	0	0	0
ENSG00000163918	820	1130	1117	1358	1382	815
ENSG00000172845	816	1003	869	777	1205	1070
ENSG00000110042	906	967	1093	272	327	85
ENSG00000273409	0	0	0	0	0	0
ENSG00000254015	0	0	0	0	0	1
ENSG00000125363	0	0	0	0	0	0
ENSG00000280250	0	0	0	0	0	0
ENSG00000261611	0	0	0	0	0	0
ENSG00000228212	4	4	3	2	3	1
ENSG00000273901	1	1	1	1	0	1
ENSG00000119866	0	0	0	0	2	0
ENSG00000248633	0	0	0	0	0	0
ENSG00000259024	0	0	0	0	0	0
ENSG00000161904	667	805	815	1386	1464	1393
ENSG00000272783	0	0	0	0	0	0
ENSG00000179950	2252	2562	2791	2304	2304	2245
ENSG00000105926	597	742	701	603	771	455
ENSG00000259961	0	0	0	0	0	0
ENSG00000268906	0	0	0	0	0	0
ENSG00000148156	0	0	0	0	0	0
ENSG00000227101	0	0	0	0	0	0
ENSG00000261963	0	0	0	0	0	0
ENSG00000228050	0	3	0	2	1	1
ENSG00000163017	2	3	5	1	1	0
ENSG00000249326	0	1	0	0	2	1
ENSG00000143751	298	374	332	602	883	1373
ENSG00000259453	0	0	0	4	0	1
ENSG00000278301	0	0	0	0	0	1
ENSG00000243596	0	0	0	0	0	0
ENSG00000127947	736	1007	921	778	1077	618
ENSG00000203987	0	0	0	1	0	2
ENSG00000259955	0	0	0	0	0	0
ENSG00000255741	9	6	1	4	5	6
ENSG00000270108	6	3	3	6	15	5
ENSG00000261202	3	1	0	2	1	6
ENSG00000118960	350	363	329	379	408	382
ENSG00000249261	0	0	0	0	0	0
ENSG00000250183	0	0	0	0	0	0
ENSG00000163807	632	734	664	321	415	346
ENSG00000233546	0	0	0	0	0	0
ENSG00000228573	0	0	0	0	0	0
ENSG00000198453	0	0	0	0	1	0
ENSG00000239315	0	0	0	0	0	0
ENSG00000151725	110	162	200	178	178	114
ENSG00000139323	171	242	217	187	200	152
ENSG00000213272	0	0	0	0	0	0
ENSG00000275144	0	0	0	0	0	0
ENSG00000254553	0	0	0	0	0	0
ENSG00000204019	237	243	277	221	254	195
ENSG00000255117	0	0	0	0	0	0
ENSG00000266356	0	0	0	0	0	0
ENSG00000135821	22	53	28	36	38	14
ENSG00000168884	492	520	564	563	545	396
ENSG00000268582	0	0	0	0	0	0
ENSG00000262803	1	0	0	0	2	0
ENSG00000139372	832	901	945	787	1010	1188
ENSG00000130734	325	351	364	343	389	332
ENSG00000114638	2	2	0	2	0	0
ENSG00000176269	0	0	0	0	0	0
ENSG00000224529	0	0	0	0	0	0
ENSG00000233040	0	0	0	0	0	0
ENSG00000177854	130	180	142	133	111	66
ENSG00000253435	0	0	0	0	0	0
ENSG00000251313	0	0	0	0	0	0
ENSG00000232618	0	0	0	0	1	0
ENSG00000254885	0	0	0	0	0	0
ENSG00000198563	1114	1342	1328	1685	2038	1979
ENSG00000279169	0	0	0	0	0	0
ENSG00000279431	0	0	0	0	0	0
ENSG00000101489	1	1	1	1	3	2
ENSG00000266473	2	2	0	1	0	2
ENSG00000234927	0	0	0	0	0	0
ENSG00000241136	0	0	0	0	0	0
ENSG00000233290	0	0	0	0	0	0
ENSG00000187961	323	385	398	373	368	183
ENSG00000170425	59	76	74	76	107	85
ENSG00000147873	0	0	0	0	0	0
ENSG00000211878	0	0	0	0	0	0
ENSG00000101850	45	39	33	33	40	15
ENSG00000163975	383	509	502	204	205	110
ENSG00000272371	0	0	0	0	0	0
ENSG00000230159	0	0	0	0	0	0
ENSG00000158113	1	0	0	1	0	3
ENSG00000157036	203	257	235	206	284	230
ENSG00000214549	0	0	0	0	0	0
ENSG00000130045	54	72	63	27	23	11
ENSG00000278573	0	0	0	0	0	0
ENSG00000266980	1	1	3	0	1	3
ENSG00000228804	0	0	0	0	0	0
ENSG00000234359	0	0	0	0	0	0
ENSG00000279664	0	0	0	0	0	0
ENSG00000258027	0	0	0	0	0	0
ENSG00000270082	0	0	0	0	0	0
ENSG00000134049	456	501	526	543	522	420
ENSG00000254373	0	0	0	0	0	0
ENSG00000283031	3	4	4	1	1	1
ENSG00000249930	0	0	0	0	0	0
ENSG00000126890	320	316	400	305	262	168
ENSG00000232394	0	0	0	0	0	0
ENSG00000227479	0	3	0	0	0	0
ENSG00000260593	4	0	2	0	0	3
ENSG00000257220	0	0	0	0	0	0
ENSG00000249338	0	0	0	0	0	0
ENSG00000188997	155	164	143	182	193	206
ENSG00000240721	0	0	0	0	0	0
ENSG00000187185	2	0	4	1	1	1
ENSG00000235505	0	0	0	0	1	0
ENSG00000151746	258	334	283	247	312	434
ENSG00000275457	3	11	14	22	9	16
ENSG00000271381	0	0	0	0	0	0
ENSG00000276362	2	0	0	0	0	0
ENSG00000204595	0	0	0	0	0	0
ENSG00000279332	9	7	8	12	11	2
ENSG00000274598	1	0	0	0	3	0
ENSG00000187170	0	0	0	0	0	0
ENSG00000143870	3588	4600	4402	3433	4050	4160
ENSG00000126895	3	7	2	3	2	3
ENSG00000077782	173	199	200	173	189	225
ENSG00000273759	4	9	3	11	5	2
ENSG00000261103	0	0	0	0	0	0
ENSG00000242995	0	0	0	0	0	0
ENSG00000205108	0	0	0	0	0	2
ENSG00000150093	13105	15930	14333	8141	10806	5260
ENSG00000112852	26	32	28	12	7	6
ENSG00000261612	0	0	0	0	0	0
ENSG00000159314	262	292	341	196	205	404
ENSG00000163686	242	323	324	238	284	67
ENSG00000185074	1	0	1	0	0	0
ENSG00000235482	0	0	0	0	1	0
ENSG00000215030	62	66	69	67	50	38
ENSG00000176871	1229	1279	1270	948	1034	1310
ENSG00000203883	12	12	17	17	10	4
ENSG00000281468	2	4	5	4	6	2
ENSG00000254213	0	0	0	2	0	2
ENSG00000183735	420	484	479	551	710	707
ENSG00000225787	0	0	0	0	0	0
ENSG00000227284	0	0	0	0	0	0
ENSG00000250599	0	0	0	0	0	1
ENSG00000276904	0	0	0	0	0	0
ENSG00000253679	0	0	0	0	0	0
ENSG00000231525	0	0	0	0	0	0
ENSG00000253896	0	0	0	0	0	0
ENSG00000187010	15	16	22	14	12	7
ENSG00000239503	2	1	1	1	1	4
ENSG00000253367	0	0	0	0	0	0
ENSG00000255331	0	0	0	0	0	0
ENSG00000230433	2	0	0	1	1	2
ENSG00000214195	0	0	0	0	1	0
ENSG00000212856	0	0	0	0	0	0
ENSG00000136942	7233	8646	9868	7400	6600	4590
ENSG00000275722	0	0	0	1	0	0
ENSG00000111780	0	0	0	0	0	0
ENSG00000238164	1	0	1	1	2	9
ENSG00000239269	0	0	0	0	0	0
ENSG00000140391	2345	2580	2437	1493	1457	1094
ENSG00000125875	556	660	671	1332	1413	1356
ENSG00000257138	0	0	0	0	0	0
ENSG00000258516	0	0	0	0	0	0
ENSG00000234644	0	0	0	0	0	0
ENSG00000279907	0	0	0	0	0	0
ENSG00000223476	2	0	0	2	1	0
ENSG00000236253	0	0	0	0	0	0
ENSG00000274178	0	0	0	0	0	0
ENSG00000176920	7	10	7	2	5	3
ENSG00000197322	0	0	0	0	1	0
ENSG00000226435	0	0	0	0	0	0
ENSG00000275585	0	0	0	0	0	0
ENSG00000259863	32	18	21	23	44	15
ENSG00000273284	8	7	6	7	6	7
ENSG00000248810	0	0	0	0	1	0
ENSG00000275034	0	0	0	0	0	0
ENSG00000151617	214	214	226	97	132	68
ENSG00000254340	0	1	0	2	2	0
ENSG00000254966	0	0	0	0	0	0
ENSG00000182459	0	3	6	2	1	4
ENSG00000256825	0	0	0	0	0	0
ENSG00000238133	3	4	5	3	7	5
ENSG00000233033	0	1	1	0	1	2
ENSG00000099974	20	27	30	16	17	22
ENSG00000182742	38	47	44	22	19	17
ENSG00000215000	0	0	0	0	0	0
ENSG00000140807	0	0	0	1	0	0
ENSG00000139344	41	48	51	34	36	41
ENSG00000224950	3	4	4	2	1	1
ENSG00000196353	0	0	0	0	0	0
ENSG00000258980	0	0	0	0	0	0
ENSG00000227421	0	0	0	0	0	0
ENSG00000213423	0	0	0	0	0	0
ENSG00000184911	0	0	0	0	0	0
ENSG00000261737	2	1	2	0	2	2
ENSG00000148824	24	39	37	37	43	34
ENSG00000240489	4	1	1	1	1	1
ENSG00000257493	0	0	0	0	0	0
ENSG00000205293	3	0	1	0	0	0
ENSG00000258422	0	0	0	2	0	0
ENSG00000188582	0	0	0	0	0	1
ENSG00000277837	25	29	32	7	8	9
ENSG00000125245	2	0	2	1	1	2
ENSG00000182575	9	4	5	3	9	9
ENSG00000167280	580	762	707	405	428	247
ENSG00000244266	0	0	0	0	0	0
ENSG00000164082	0	0	0	0	0	0
ENSG00000231749	0	0	0	0	0	0
ENSG00000248774	6	4	4	1	0	2
ENSG00000244005	400	442	458	270	289	173
ENSG00000242220	6	2	4	6	7	3
ENSG00000236750	0	0	0	0	0	0
ENSG00000105392	0	0	0	1	1	1
ENSG00000249516	0	0	0	0	0	0
ENSG00000254576	0	0	0	0	0	0
ENSG00000228976	0	0	0	0	0	0
ENSG00000235978	0	0	1	0	3	0
ENSG00000114771	1	0	1	0	0	0
ENSG00000227245	0	0	2	0	2	0
ENSG00000274461	0	0	0	1	0	0
ENSG00000243517	0	0	0	0	0	0
ENSG00000276317	10	3	12	6	9	5
ENSG00000077522	0	1	0	0	1	0
ENSG00000109787	459	537	490	632	759	712
ENSG00000255257	0	0	0	0	0	0
ENSG00000231010	6	10	6	13	5	4
ENSG00000196387	13	13	11	9	11	4
ENSG00000231667	0	0	0	0	0	0
ENSG00000188026	197	263	267	361	354	211
ENSG00000154133	0	0	0	0	0	2
ENSG00000228807	0	2	0	0	0	0
ENSG00000236594	0	0	0	0	0	0
ENSG00000050767	0	0	0	0	0	0
ENSG00000180613	0	0	0	0	0	0
ENSG00000229662	0	0	0	0	0	0
ENSG00000225614	1	1	1	0	1	0
ENSG00000221866	3	0	0	3	0	0
ENSG00000242687	9	7	12	6	10	14
ENSG00000170836	393	450	445	489	612	821
ENSG00000279172	0	0	0	0	0	0
ENSG00000279526	0	0	0	0	1	1
ENSG00000205414	0	0	0	0	1	0
ENSG00000095261	842	841	788	724	835	521
ENSG00000092529	1	2	3	0	1	8
ENSG00000211666	0	0	1	0	0	0
ENSG00000230423	0	0	0	0	0	0
ENSG00000136158	125	145	144	176	200	346
ENSG00000185519	26	27	40	23	29	6
ENSG00000270055	169	184	183	199	238	162
ENSG00000112276	4	15	9	5	8	4
ENSG00000240247	0	0	0	0	0	0
ENSG00000148985	4660	5202	5204	4248	4064	2608
ENSG00000221859	0	0	0	0	0	0
ENSG00000060339	1823	1969	1938	1987	2170	1555
ENSG00000182150	156	194	167	100	157	165
ENSG00000227321	0	0	0	0	0	1
ENSG00000242968	0	0	1	0	0	0
ENSG00000131116	205	210	260	257	240	166
ENSG00000239686	0	0	1	0	0	0
ENSG00000281006	0	0	0	0	0	0
ENSG00000278958	0	0	0	2	0	0
ENSG00000249863	9	13	11	2	2	0
ENSG00000232615	0	1	0	0	0	0
ENSG00000213201	0	0	0	0	0	0
ENSG00000230864	0	0	0	0	0	0
ENSG00000239665	55	51	53	54	77	67
ENSG00000258828	0	0	0	0	0	0
ENSG00000126233	0	0	0	0	0	0
ENSG00000240471	1	0	0	0	0	0
ENSG00000142657	2303	2743	2576	2836	2983	3251
ENSG00000185467	1	0	0	0	2	2
ENSG00000274736	0	0	0	0	0	0
ENSG00000262179	0	0	0	0	0	0
ENSG00000278683	0	0	0	0	0	0
ENSG00000247844	787	1191	996	348	504	168
ENSG00000251598	0	0	0	0	0	0
ENSG00000132950	101	128	99	233	294	361
ENSG00000250167	0	0	0	0	0	0
ENSG00000242545	0	0	0	0	0	0
ENSG00000261697	1	1	0	0	0	0
ENSG00000250377	0	0	0	0	0	0
ENSG00000240694	3	12	5	2	13	5
ENSG00000175520	0	0	0	0	0	0
ENSG00000250913	0	0	0	0	0	0
ENSG00000280408	2	0	1	0	0	1
ENSG00000272927	0	0	0	0	0	0
ENSG00000115459	109	137	164	138	151	135
ENSG00000267240	0	0	0	0	0	0
ENSG00000258504	0	0	0	0	0	0
ENSG00000132801	26	33	31	19	31	32
ENSG00000237882	0	0	0	0	0	0
ENSG00000081853	1	1	0	1	1	2
ENSG00000270562	1	7	2	6	2	2
ENSG00000233877	0	0	0	1	0	1
ENSG00000206168	0	0	0	0	2	0
ENSG00000072849	776	748	741	1077	1133	1764
ENSG00000154217	140	183	161	172	168	102
ENSG00000176927	1	4	6	7	2	4
ENSG00000163964	496	630	556	340	372	252
ENSG00000254732	0	0	0	2	0	0
ENSG00000154957	66	68	62	38	41	36
ENSG00000229009	0	0	0	0	0	0
ENSG00000236516	1	2	3	1	2	0
ENSG00000106278	0	0	0	0	0	0
ENSG00000229594	0	0	0	0	0	0
ENSG00000232188	0	0	0	0	0	0
ENSG00000251131	5	6	1	1	3	3
ENSG00000226863	0	0	0	0	0	0
ENSG00000242522	0	0	0	0	0	0
ENSG00000258320	0	0	0	0	0	0
ENSG00000228601	0	0	0	0	0	0
ENSG00000107736	3	4	2	1	3	14
ENSG00000274001	1	1	1	1	1	2
ENSG00000229462	0	0	0	0	0	1
ENSG00000113389	233	196	191	179	266	65
ENSG00000108107	7217	8390	9808	8782	7419	7012
ENSG00000233797	0	0	0	0	0	0
ENSG00000248235	0	0	0	0	0	0
ENSG00000262869	0	0	0	0	0	1
ENSG00000267726	0	0	0	0	2	0
ENSG00000239922	0	0	1	0	0	0
ENSG00000126934	3420	3657	4035	3088	2903	2070
ENSG00000198271	0	0	0	0	0	0
ENSG00000281189	5	2	5	3	2	12
ENSG00000185155	0	0	0	1	1	0
ENSG00000121446	0	0	2	0	0	0
ENSG00000237940	2	5	2	1	1	0
ENSG00000180438	0	1	0	0	0	0
ENSG00000256069	20	23	22	27	33	2
ENSG00000240631	0	0	0	0	0	0
ENSG00000119698	0	0	0	0	0	0
ENSG00000261397	0	0	0	0	0	0
ENSG00000219430	0	0	0	0	0	1
ENSG00000261359	0	0	0	0	0	0
ENSG00000225921	1209	1480	1503	2222	2315	1871
ENSG00000253942	0	0	0	0	0	0
ENSG00000184210	0	0	0	0	0	0
ENSG00000265101	0	0	0	0	0	0
ENSG00000047597	349	390	370	365	499	249
ENSG00000149635	0	0	0	0	0	0
ENSG00000167359	0	0	0	0	0	0
ENSG00000230114	0	0	0	0	0	0
ENSG00000231867	0	0	0	0	0	0
ENSG00000223813	1	2	1	0	3	1
ENSG00000254265	0	0	0	0	0	1
ENSG00000260949	4	4	4	9	5	7
ENSG00000123243	0	0	0	0	2	0
ENSG00000156928	654	764	751	654	692	412
ENSG00000198960	70	77	88	109	152	128
ENSG00000256193	0	0	0	0	0	0
ENSG00000204219	3	5	10	6	3	1
ENSG00000234969	0	1	2	2	2	1
ENSG00000160218	368	432	439	291	501	478
ENSG00000258978	0	0	3	0	0	0
ENSG00000140259	793	989	872	618	628	636
ENSG00000099338	3	7	3	7	7	46
ENSG00000140992	465	517	530	350	584	678
ENSG00000110713	6241	6975	6233	5736	7637	8394
ENSG00000160318	26	42	50	9	7	1
ENSG00000231841	1	0	1	0	0	0
ENSG00000261386	1	2	7	2	0	5
ENSG00000237617	0	0	0	0	0	0
ENSG00000264924	3	3	0	5	4	1
ENSG00000278206	2	6	3	0	9	2
ENSG00000237492	0	0	0	0	0	0
ENSG00000249305	0	0	0	0	0	0
ENSG00000224586	0	0	0	0	0	0
ENSG00000157502	0	1	1	0	0	0
ENSG00000162989	0	0	0	0	0	0
ENSG00000274601	0	0	0	0	0	0
ENSG00000243073	0	0	0	1	0	0
ENSG00000186642	3	4	8	5	8	7
ENSG00000229197	0	0	0	0	0	0
ENSG00000187690	0	0	0	1	0	0
ENSG00000229233	0	0	0	0	0	0
ENSG00000162378	418	563	526	320	452	270
ENSG00000095917	0	0	0	0	0	0
ENSG00000104953	55	70	102	29	44	7
ENSG00000214975	0	0	0	0	0	0
ENSG00000236804	1	0	0	0	0	0
ENSG00000223571	4	2	5	3	2	7
ENSG00000236151	0	0	0	0	0	0
ENSG00000230712	0	1	1	0	0	0
ENSG00000235403	0	0	0	0	0	0
ENSG00000266120	1	0	2	1	3	0
ENSG00000229599	0	0	0	0	0	0
ENSG00000250775	0	0	0	0	0	0
ENSG00000187189	348	453	453	170	237	147
ENSG00000238083	165	159	157	143	158	132
ENSG00000238153	0	0	0	0	0	0
[truncated: 48,745 more rows]
