# Supplementary material for: Anti-Tumor Activity of Cembranoid-Type Diterpenes Isolated from Nicotiana tabacum L
Source: Biomolecules. 2019 Jan 28;9(2):45. doi: 10.3390/biom9020045 (PMC6406568; doi:10.3390/biom9020045)
Supplement: Supplementary File 1 [file biomolecules-09-00045-s001.zip › Table_2.XLS]

## Sheet: Up-regulated genes
Table S2 Up-regulated genes by α-CBD in HepG2 cells
Gene_id	readcount_ET	readcount_U	log2FoldChange	pval	padj	Associated Gene Name	gene_biotype	Description
ENSG00000001630	118.574	45.719	1.3749	0.0016868	0.020785	CYP51A1	protein_coding	cytochrome P450 family 51 subfamily A member 1 [Source:HGNC Symbol;Acc:HGNC:2649]
ENSG00000002919	587.367	326.735	0.84614	0.00059707	0.0091269	SNX11	protein_coding	sorting nexin 11 [Source:HGNC Symbol;Acc:HGNC:14975]
ENSG00000003756	741.63	437.581	0.76115	0.00084752	0.012073	RBM5	protein_coding	RNA binding motif protein 5 [Source:HGNC Symbol;Acc:HGNC:9902]
ENSG00000004975	2817.6	1786.82	0.65708	0.0029831	0.032252	DVL2	protein_coding	dishevelled segment polarity protein 2 [Source:HGNC Symbol;Acc:HGNC:3086]
ENSG00000005175	816.33	522.033	0.64501	0.0045408	0.044179	RPAP3	protein_coding	RNA polymerase II associated protein 3 [Source:HGNC Symbol;Acc:HGNC:26151]
ENSG00000005700	2006.49	1204.77	0.73591	0.00085781	0.012183	IBTK	protein_coding	inhibitor of Bruton tyrosine kinase [Source:HGNC Symbol;Acc:HGNC:17853]
ENSG00000006194	995.151	406.477	1.2917	0.0017159	0.021089	ZNF263	protein_coding	zinc finger protein 263 [Source:HGNC Symbol;Acc:HGNC:13056]
ENSG00000006451	1544.64	969.81	0.6715	0.0024459	0.027835	RALA	protein_coding	v-ral simian leukemia viral oncogene homolog A (ras related) [Source:HGNC Symbol;Acc:HGNC:9839]
ENSG00000006652	3085.06	1045.72	1.5608	3.9909e-12	6.7082e-10	IFRD1	protein_coding	interferon-related developmental regulator 1 [Source:HGNC Symbol;Acc:HGNC:5456]
ENSG00000006704	2497.75	1414.12	0.82072	0.00018999	0.0037108	GTF2IRD1	protein_coding	GTF2I repeat domain containing 1 [Source:HGNC Symbol;Acc:HGNC:4661]
ENSG00000007392	738.842	414.75	0.83303	0.00039048	0.0065713	LUC7L	protein_coding	LUC7-like [Source:HGNC Symbol;Acc:HGNC:6723]
ENSG00000008086	406.211	239.026	0.76506	0.0013044	0.016958	CDKL5	protein_coding	cyclin-dependent kinase-like 5 [Source:HGNC Symbol;Acc:HGNC:11411]
ENSG00000008710	2318.98	1046.28	1.1482	1.7456e-07	9.6858e-06	PKD1	protein_coding	polycystic kidney disease 1 (autosomal dominant) [Source:HGNC Symbol;Acc:HGNC:9008]
ENSG00000008952	2449.52	1390.23	0.81718	0.00022418	0.0042227	SEC62	protein_coding	SEC62 homolog, preprotein translocation factor [Source:HGNC Symbol;Acc:HGNC:11846]
ENSG00000009950	338.672	131.074	1.3695	4.4355e-08	2.9203e-06	MLXIPL	protein_coding	MLX interacting protein-like [Source:HGNC Symbol;Acc:HGNC:12744]
ENSG00000010017	1589.07	992.811	0.67859	0.0024329	0.027729	RANBP9	protein_coding	RAN binding protein 9 [Source:HGNC Symbol;Acc:HGNC:13727]
ENSG00000010219	191.196	95.6109	0.9998	0.00019231	0.0037459	DYRK4	protein_coding	dual specificity tyrosine-(Y)-phosphorylation regulated kinase 4 [Source:HGNC Symbol;Acc:HGNC:3095]
ENSG00000011021	478.162	238.119	1.0058	0.0037702	0.038353	CLCN6	protein_coding	chloride channel, voltage-sensitive 6 [Source:HGNC Symbol;Acc:HGNC:2024]
ENSG00000011243	1003.61	369.621	1.4411	5.3976e-10	5.4308e-08	AKAP8L	protein_coding	A-kinase anchoring protein 8 like [Source:HGNC Symbol;Acc:HGNC:29857]
ENSG00000011275	1249.76	761.785	0.71419	0.0015234	0.01916	RNF216	protein_coding	ring finger protein 216 [Source:HGNC Symbol;Acc:HGNC:21698]
ENSG00000011454	857.784	540.097	0.6674	0.003305	0.034823	RABGAP1	protein_coding	RAB GTPase activating protein 1 [Source:HGNC Symbol;Acc:HGNC:17155]
ENSG00000011638	542.153	217.281	1.3191	4.7757e-08	3.0875e-06	TMEM159	protein_coding	transmembrane protein 159 [Source:HGNC Symbol;Acc:HGNC:30136]
ENSG00000013375	1870.47	583.803	1.6798	0.0015653	0.01954	PGM3	protein_coding	phosphoglucomutase 3 [Source:HGNC Symbol;Acc:HGNC:8907]
ENSG00000013392	321.608	125.288	1.3601	0.00010141	0.0022358	RWDD2A	protein_coding	RWD domain containing 2A [Source:HGNC Symbol;Acc:HGNC:21385]
ENSG00000013441	1902.19	352.89	2.4304	1.177e-06	5.0426e-05	CLK1	protein_coding	CDC like kinase 1 [Source:HGNC Symbol;Acc:HGNC:2068]
ENSG00000019549	670.964	268.751	1.32	2.2079e-08	1.5773e-06	SNAI2	protein_coding	snail family zinc finger 2 [Source:HGNC Symbol;Acc:HGNC:11094]
ENSG00000019995	330.736	189.767	0.80145	0.001187	0.015755	ZRANB1	protein_coding	zinc finger, RAN-binding domain containing 1 [Source:HGNC Symbol;Acc:HGNC:18224]
ENSG00000023287	3512.62	1443.45	1.283	2.1385e-06	8.383e-05	RB1CC1	protein_coding	RB1 inducible coiled-coil 1 [Source:HGNC Symbol;Acc:HGNC:15574]
ENSG00000023318	1130.53	590.509	0.93697	6.2504e-05	0.0014797	ERP44	protein_coding	endoplasmic reticulum protein 44 [Source:HGNC Symbol;Acc:HGNC:18311]
ENSG00000023572	512.506	306.651	0.74097	0.0013861	0.017802	GLRX2	protein_coding	glutaredoxin 2 [Source:HGNC Symbol;Acc:HGNC:16065]
ENSG00000023608	175.121	92.0924	0.9272	0.00093898	0.013044	SNAPC1	protein_coding	small nuclear RNA activating complex polypeptide 1 [Source:HGNC Symbol;Acc:HGNC:11134]
ENSG00000023909	2311.31	377.368	2.6147	0.0048191	0.046272	GCLM	protein_coding	glutamate-cysteine ligase, modifier subunit [Source:HGNC Symbol;Acc:HGNC:4312]
ENSG00000025039	134.523	47.094	1.5142	0.00072469	0.01063	RRAGD	protein_coding	Ras-related GTP binding D [Source:HGNC Symbol;Acc:HGNC:19903]
ENSG00000025156	472.916	253.109	0.90182	0.00017579	0.0034836	HSF2	protein_coding	heat shock transcription factor 2 [Source:HGNC Symbol;Acc:HGNC:5225]
ENSG00000025796	3749.02	1770.63	1.0823	7.7885e-07	3.5609e-05	SEC63	protein_coding	SEC63 homolog, protein translocation regulator [Source:HGNC Symbol;Acc:HGNC:21082]
ENSG00000027075	399.363	167.806	1.2509	3.4597e-07	1.756e-05	PRKCH	protein_coding	protein kinase C, eta [Source:HGNC Symbol;Acc:HGNC:9403]
ENSG00000028116	323.924	202.029	0.6811	0.0046574	0.045075	VRK2	protein_coding	vaccinia related kinase 2 [Source:HGNC Symbol;Acc:HGNC:12719]
ENSG00000028203	1013.77	628.692	0.68931	0.0028044	0.030821	VEZT	protein_coding	vezatin, adherens junctions transmembrane protein [Source:HGNC Symbol;Acc:HGNC:18258]
ENSG00000031003	1034	307.044	1.7517	5.2747e-05	0.0012872	FAM13B	protein_coding	family with sequence similarity 13 member B [Source:HGNC Symbol;Acc:HGNC:1335]
ENSG00000031698	5447.5	2899.72	0.90968	2.4618e-05	0.00068122	SARS	protein_coding	seryl-tRNA synthetase [Source:HGNC Symbol;Acc:HGNC:10537]
ENSG00000032219	515.361	265.646	0.95608	0.0035141	0.036528	ARID4A	protein_coding	AT-rich interaction domain 4A [Source:HGNC Symbol;Acc:HGNC:9885]
ENSG00000033030	1363.84	495.502	1.4607	0.0017298	0.021214	ZCCHC8	protein_coding	zinc finger, CCHC domain containing 8 [Source:HGNC Symbol;Acc:HGNC:25265]
ENSG00000036549	1140.66	549.949	1.0525	3.2803e-06	0.00012142	ZZZ3	protein_coding	zinc finger, ZZ-type containing 3 [Source:HGNC Symbol;Acc:HGNC:24523]
ENSG00000037637	1054.04	327.868	1.6847	4.3847e-13	8.7617e-11	FBXO42	protein_coding	F-box protein 42 [Source:HGNC Symbol;Acc:HGNC:29249]
ENSG00000037897	230.833	125.867	0.87495	0.00073808	0.010799	METTL1	protein_coding	methyltransferase like 1 [Source:HGNC Symbol;Acc:HGNC:7030]
ENSG00000040487	683.78	275.922	1.3093	0.005048	0.047875	PQLC2	protein_coding	PQ loop repeat containing 2 [Source:HGNC Symbol;Acc:HGNC:26001]
ENSG00000040608	285.381	104.736	1.4461	2.4138e-08	1.6947e-06	RTN4R	protein_coding	reticulon 4 receptor [Source:HGNC Symbol;Acc:HGNC:18601]
ENSG00000041988	320.135	155.558	1.0412	3.1734e-05	0.000835	THAP3	protein_coding	THAP domain containing, apoptosis associated protein 3 [Source:HGNC Symbol;Acc:HGNC:20855]
ENSG00000042286	1373.23	707.514	0.95675	2.4626e-05	0.00068122	AIFM2	protein_coding	apoptosis inducing factor, mitochondria associated 2 [Source:HGNC Symbol;Acc:HGNC:21411]
ENSG00000043355	373.098	229.872	0.69872	0.0037355	0.038122	ZIC2	protein_coding	Zic family member 2 [Source:HGNC Symbol;Acc:HGNC:12873]
ENSG00000046651	872.124	403.923	1.1105	1.3135e-06	5.5441e-05	OFD1	protein_coding	oral-facial-digital syndrome 1 [Source:HGNC Symbol;Acc:HGNC:2567]
ENSG00000047249	2119.51	1220.39	0.79639	0.00038524	0.0064983	ATP6V1H	protein_coding	ATPase, H+ transporting, lysosomal 50/57kDa, V1 subunit H [Source:HGNC Symbol;Acc:HGNC:18303]
ENSG00000048544	1273.95	829.358	0.61924	0.0047492	0.045678	MRPS10	protein_coding	mitochondrial ribosomal protein S10 [Source:HGNC Symbol;Acc:HGNC:14502]
ENSG00000048649	911.124	532.811	0.77402	0.000703	0.010349	RSF1	protein_coding	remodeling and spacing factor 1 [Source:HGNC Symbol;Acc:HGNC:18118]
ENSG00000055044	3588.48	2057.57	0.80243	0.00026852	0.0048671	NOP58	protein_coding	NOP58 ribonucleoprotein [Source:HGNC Symbol;Acc:HGNC:29926]
ENSG00000055483	8245.98	1563.73	2.3987	6.1729e-05	0.0014699	USP36	protein_coding	ubiquitin specific peptidase 36 [Source:HGNC Symbol;Acc:HGNC:20062]
ENSG00000055917	2408.58	1409.75	0.77274	0.0035235	0.036612	PUM2	protein_coding	pumilio RNA binding family member 2 [Source:HGNC Symbol;Acc:HGNC:14958]
ENSG00000056097	2691.79	1435.27	0.90724	3.7497e-05	0.00096444	ZFR	protein_coding	zinc finger RNA binding protein [Source:HGNC Symbol;Acc:HGNC:17277]
ENSG00000057704	23.8316	2.4398	3.288	7.0007e-07	3.2634e-05	TMCC3	protein_coding	transmembrane and coiled-coil domain family 3 [Source:HGNC Symbol;Acc:HGNC:29199]
ENSG00000057757	1063.77	635.051	0.74424	0.0010731	0.014518	PITHD1	protein_coding	PITH (C-terminal proteasome-interacting domain of thioredoxin-like) domain containing 1 [Source:HGNC Symbol;Acc:HGNC:25022]
ENSG00000058262	11250	5202.56	1.1126	3.9041e-07	1.9549e-05	SEC61A1	protein_coding	Sec61 translocon alpha 1 subunit [Source:HGNC Symbol;Acc:HGNC:18276]
ENSG00000058673	2711.16	1587.86	0.77183	0.0041816	0.04159	ZC3H11A	protein_coding	zinc finger CCCH-type containing 11A [Source:HGNC Symbol;Acc:HGNC:29093]
ENSG00000058729	538.416	278.882	0.94906	0.00029108	0.0052091	RIOK2	protein_coding	RIO kinase 2 [Source:HGNC Symbol;Acc:HGNC:18999]
ENSG00000059758	822.969	501.511	0.71456	0.003842	0.039015	CDK17	protein_coding	cyclin-dependent kinase 17 [Source:HGNC Symbol;Acc:HGNC:8750]
ENSG00000059769	288.341	101.538	1.5058	0.0032741	0.034612	DNAJC25	protein_coding	DnaJ heat shock protein family (Hsp40) member C25 [Source:HGNC Symbol;Acc:HGNC:34187]
ENSG00000061936	1025.16	629.029	0.70465	0.0033782	0.035399	SFSWAP	protein_coding	splicing factor, suppressor of white-apricot family [Source:HGNC Symbol;Acc:HGNC:10790]
ENSG00000062650	1928.68	1044.46	0.88486	0.0031735	0.033807	WAPL	protein_coding	WAPL cohesin release factor [Source:HGNC Symbol;Acc:HGNC:23293]
ENSG00000062725	840.087	490.378	0.77665	0.00067672	0.010061	APPBP2	protein_coding	amyloid beta precursor protein (cytoplasmic tail) binding protein 2 [Source:HGNC Symbol;Acc:HGNC:622]
ENSG00000063169	600.49	379.883	0.66058	0.0050923	0.048151	GLTSCR1	protein_coding	glioma tumor suppressor candidate region gene 1 [Source:HGNC Symbol;Acc:HGNC:4332]
ENSG00000064652	344.594	202.232	0.76889	0.0014178	0.018086	SNX24	protein_coding	sorting nexin 24 [Source:HGNC Symbol;Acc:HGNC:21533]
ENSG00000065491	406.17	239.739	0.76062	0.0015545	0.019439	TBC1D22B	protein_coding	TBC1 domain family member 22B [Source:HGNC Symbol;Acc:HGNC:21602]
ENSG00000065548	2106.3	1306.34	0.68919	0.001789	0.021708	ZC3H15	protein_coding	zinc finger CCCH-type containing 15 [Source:HGNC Symbol;Acc:HGNC:29528]
ENSG00000065613	2707.04	1340.78	1.0136	7.908e-06	0.00026004	SLK	protein_coding	STE20 like kinase [Source:HGNC Symbol;Acc:HGNC:11088]
ENSG00000065833	1402.45	706.521	0.98914	1.2407e-05	0.00038244	ME1	protein_coding	malic enzyme 1, NADP(+)-dependent, cytosolic [Source:HGNC Symbol;Acc:HGNC:6983]
ENSG00000065883	2307.05	853.588	1.4344	0.00064695	0.0097093	CDK13	protein_coding	cyclin-dependent kinase 13 [Source:HGNC Symbol;Acc:HGNC:1733]
ENSG00000065911	3440.18	1697.54	1.019	4.0219e-06	0.00014659	MTHFD2	protein_coding	methylenetetrahydrofolate dehydrogenase (NADP+ dependent) 2, methenyltetrahydrofolate cyclohydrolase [Source:HGNC Symbol;Acc:HGNC:7434]
ENSG00000065970	1032.48	559.835	0.88303	0.00012386	0.0026315	FOXJ2	protein_coding	forkhead box J2 [Source:HGNC Symbol;Acc:HGNC:24818]
ENSG00000066455	1078.2	457.064	1.2382	8.6828e-08	5.2566e-06	GOLGA5	protein_coding	golgin A5 [Source:HGNC Symbol;Acc:HGNC:4428]
ENSG00000066651	662.591	405.39	0.70881	0.002038	0.024024	TRMT11	protein_coding	tRNA methyltransferase 11 homolog [Source:HGNC Symbol;Acc:HGNC:21080]
ENSG00000066697	489.294	235.086	1.0575	0.0010304	0.014061	MSANTD3	protein_coding	Myb/SANT-like DNA-binding domain containing 3 [Source:HGNC Symbol;Acc:HGNC:23370]
ENSG00000066855	2126.36	1340.33	0.6658	0.0027597	0.030459	MTFR1	protein_coding	mitochondrial fission regulator 1 [Source:HGNC Symbol;Acc:HGNC:29510]
ENSG00000068323	3083.92	1744.53	0.82192	0.00024406	0.0045138	TFE3	protein_coding	transcription factor binding to IGHM enhancer 3 [Source:HGNC Symbol;Acc:HGNC:11752]
ENSG00000069956	2100.55	875.861	1.262	3.9339e-07	1.9652e-05	MAPK6	protein_coding	mitogen-activated protein kinase 6 [Source:HGNC Symbol;Acc:HGNC:6879]
ENSG00000070081	1788.27	949.906	0.91271	4.9947e-05	0.0012283	NUCB2	protein_coding	nucleobindin 2 [Source:HGNC Symbol;Acc:HGNC:8044]
ENSG00000070476	564.988	259.805	1.1208	0.0014373	0.018294	ZXDC	protein_coding	ZXD family zinc finger C [Source:HGNC Symbol;Acc:HGNC:28160]
ENSG00000070540	421.548	119.64	1.817	0.0042583	0.042221	WIPI1	protein_coding	WD repeat domain, phosphoinositide interacting 1 [Source:HGNC Symbol;Acc:HGNC:25471]
ENSG00000070669	6674.79	1691.23	1.9807	8.3516e-19	4.339e-16	ASNS	protein_coding	asparagine synthetase (glutamine-hydrolyzing) [Source:HGNC Symbol;Acc:HGNC:753]
ENSG00000070961	3814.19	2386.74	0.67634	0.0018881	0.022727	ATP2B1	protein_coding	ATPase, Ca++ transporting, plasma membrane 1 [Source:HGNC Symbol;Acc:HGNC:814]
ENSG00000072364	3324.55	1364.95	1.2843	0.005068	0.047985	AFF4	protein_coding	AF4/FMR2 family member 4 [Source:HGNC Symbol;Acc:HGNC:17869]
ENSG00000073008	1866.67	1197.16	0.64085	0.0030882	0.033104	PVR	protein_coding	poliovirus receptor [Source:HGNC Symbol;Acc:HGNC:9705]
ENSG00000073150	162.018	59.0035	1.4573	0.004233	0.042029	PANX2	protein_coding	pannexin 2 [Source:HGNC Symbol;Acc:HGNC:8600]
ENSG00000073464	184.99	89.4465	1.0484	0.0040022	0.040176	CLCN4	protein_coding	chloride channel, voltage-sensitive 4 [Source:HGNC Symbol;Acc:HGNC:2022]
ENSG00000073921	4507.79	1966.08	1.1971	5.1475e-08	3.2906e-06	PICALM	protein_coding	phosphatidylinositol binding clathrin assembly protein [Source:HGNC Symbol;Acc:HGNC:15514]
ENSG00000074660	38.1131	11.6719	1.7072	0.00012062	0.002578	SCARF1	protein_coding	scavenger receptor class F member 1 [Source:HGNC Symbol;Acc:HGNC:16820]
ENSG00000074695	5329.01	3347.86	0.67063	0.0019058	0.022882	LMAN1	protein_coding	lectin, mannose-binding, 1 [Source:HGNC Symbol;Acc:HGNC:6631]
ENSG00000074935	550.998	226.182	1.2846	6.3488e-08	3.9611e-06	TUBE1	protein_coding	tubulin epsilon 1 [Source:HGNC Symbol;Acc:HGNC:20775]
ENSG00000075407	680.527	398.872	0.77073	0.001935	0.023154	ZNF37A	protein_coding	zinc finger protein 37A [Source:HGNC Symbol;Acc:HGNC:13102]
ENSG00000075413	1721.94	1017.69	0.75873	0.00060347	0.009192	MARK3	protein_coding	MAP/microtubule affinity-regulating kinase 3 [Source:HGNC Symbol;Acc:HGNC:6897]
ENSG00000075420	2546.14	1250.12	1.0262	0.0020413	0.024054	FNDC3B	protein_coding	fibronectin type III domain containing 3B [Source:HGNC Symbol;Acc:HGNC:24670]
ENSG00000075643	3060.87	1971.58	0.63459	0.0036083	0.037183	MOCOS	protein_coding	molybdenum cofactor sulfurase [Source:HGNC Symbol;Acc:HGNC:18234]
ENSG00000075856	1518.44	893.763	0.76463	0.00069627	0.010287	SART3	protein_coding	squamous cell carcinoma antigen recognized by T-cells 3 [Source:HGNC Symbol;Acc:HGNC:16860]
ENSG00000075975	920.313	583.283	0.65793	0.0028213	0.030983	MKRN2	protein_coding	makorin ring finger protein 2 [Source:HGNC Symbol;Acc:HGNC:7113]
ENSG00000076641	73.3111	26.9794	1.4422	0.0041237	0.041129	PAG1	protein_coding	phosphoprotein membrane anchor with glycosphingolipid microdomains 1 [Source:HGNC Symbol;Acc:HGNC:30043]
ENSG00000076650	430.065	212.677	1.0159	3.5576e-05	0.00092166	GPATCH1	protein_coding	G-patch domain containing 1 [Source:HGNC Symbol;Acc:HGNC:24658]
ENSG00000076864	563.414	328.964	0.77627	0.00088694	0.01251	RAP1GAP	protein_coding	RAP1 GTPase activating protein [Source:HGNC Symbol;Acc:HGNC:9858]
ENSG00000078081	110.895	42.9586	1.3682	7.0175e-06	0.00023508	LAMP3	protein_coding	lysosomal-associated membrane protein 3 [Source:HGNC Symbol;Acc:HGNC:14582]
ENSG00000078246	2166.53	711.109	1.6072	0.00053947	0.0084517	TULP3	protein_coding	tubby like protein 3 [Source:HGNC Symbol;Acc:HGNC:12425]
ENSG00000078699	361.814	195.959	0.88469	0.0048762	0.046679	CBFA2T2	protein_coding	core-binding factor, runt domain, alpha subunit 2; translocated to, 2 [Source:HGNC Symbol;Acc:HGNC:1536]
ENSG00000078747	1256.04	724.623	0.79358	0.00064189	0.0096526	ITCH	protein_coding	itchy E3 ubiquitin protein ligase [Source:HGNC Symbol;Acc:HGNC:13890]
ENSG00000078902	1091.08	454.173	1.2644	0.0044761	0.043736	TOLLIP	protein_coding	toll interacting protein [Source:HGNC Symbol;Acc:HGNC:16476]
ENSG00000079156	391.259	134.958	1.5356	8.1099e-10	7.8823e-08	OSBPL6	protein_coding	oxysterol binding protein like 6 [Source:HGNC Symbol;Acc:HGNC:16388]
ENSG00000079999	1870.35	1061.69	0.81694	0.0019853	0.023637	KEAP1	protein_coding	kelch like ECH associated protein 1 [Source:HGNC Symbol;Acc:HGNC:23177]
ENSG00000080031	28.1642	6.50959	2.1132	6.4631e-05	0.0015213	PTPRH	protein_coding	protein tyrosine phosphatase, receptor type, H [Source:HGNC Symbol;Acc:HGNC:9672]
ENSG00000080298	67.0996	34.1953	0.97251	0.0045549	0.044271	RFX3	protein_coding	regulatory factor X3 [Source:HGNC Symbol;Acc:HGNC:9984]
ENSG00000080371	1929.32	986.89	0.96713	9.3609e-05	0.0020914	RAB21	protein_coding	RAB21, member RAS oncogene family [Source:HGNC Symbol;Acc:HGNC:18263]
ENSG00000080608	971.666	541.131	0.84448	0.00021264	0.0040453	PUM3	protein_coding	pumilio RNA binding family member 3 [Source:HGNC Symbol;Acc:HGNC:29676]
ENSG00000080823	240.745	107.579	1.1621	8.0297e-06	0.00026374	MOK	protein_coding	MOK protein kinase [Source:HGNC Symbol;Acc:HGNC:9833]
ENSG00000080845	406.526	238.343	0.77031	0.001364	0.017604	DLGAP4	protein_coding	discs, large (Drosophila) homolog-associated protein 4 [Source:HGNC Symbol;Acc:HGNC:24476]
ENSG00000081041	218.751	22.3548	3.2906	0.0052723	0.049392	CXCL2	protein_coding	chemokine (C-X-C motif) ligand 2 [Source:HGNC Symbol;Acc:HGNC:4603]
ENSG00000081181	106.171	16.9097	2.6505	3.3666e-13	6.8715e-11	ARG2	protein_coding	arginase 2 [Source:HGNC Symbol;Acc:HGNC:664]
ENSG00000081721	660.547	392.23	0.75196	0.001165	0.015519	DUSP12	protein_coding	dual specificity phosphatase 12 [Source:HGNC Symbol;Acc:HGNC:3067]
ENSG00000082213	1110.33	611.18	0.86132	0.0030886	0.033104	C5orf22	protein_coding	chromosome 5 open reading frame 22 [Source:HGNC Symbol;Acc:HGNC:25639]
ENSG00000082258	811.575	443.79	0.87085	0.0050572	0.04793	CCNT2	protein_coding	cyclin T2 [Source:HGNC Symbol;Acc:HGNC:1600]
ENSG00000082269	386.898	184.65	1.0672	0.00010251	0.002255	FAM135A	protein_coding	family with sequence similarity 135 member A [Source:HGNC Symbol;Acc:HGNC:21084]
ENSG00000083312	5284.01	3234.58	0.70806	0.00097015	0.013387	TNPO1	protein_coding	transportin 1 [Source:HGNC Symbol;Acc:HGNC:6401]
ENSG00000083535	366.776	194.226	0.91716	0.00052696	0.00831	PIBF1	protein_coding	progesterone immunomodulatory binding factor 1 [Source:HGNC Symbol;Acc:HGNC:23352]
ENSG00000083817	164.524	43.3791	1.9232	0.00053151	0.0083588	ZNF416	protein_coding	zinc finger protein 416 [Source:HGNC Symbol;Acc:HGNC:20645]
ENSG00000084093	688.928	401.715	0.77818	0.00058445	0.0089982	REST	protein_coding	RE1-silencing transcription factor [Source:HGNC Symbol;Acc:HGNC:9966]
ENSG00000084112	871.247	498.261	0.80618	0.00040798	0.0067818	SSH1	protein_coding	slingshot protein phosphatase 1 [Source:HGNC Symbol;Acc:HGNC:30579]
ENSG00000085231	435.823	260.329	0.7434	0.0020285	0.023972	AK6	protein_coding	adenylate kinase 6 [Source:HGNC Symbol;Acc:HGNC:49151]
ENSG00000085274	254.412	129.351	0.97587	0.00015328	0.0031196	MYNN	protein_coding	myoneurin [Source:HGNC Symbol;Acc:HGNC:14955]
ENSG00000085465	36.0261	12.0578	1.5791	0.00051244	0.0081396	OVGP1	protein_coding	oviductal glycoprotein 1 [Source:HGNC Symbol;Acc:HGNC:8524]
ENSG00000085644	372.849	231.703	0.68632	0.0042952	0.042469	ZNF213	protein_coding	zinc finger protein 213 [Source:HGNC Symbol;Acc:HGNC:13005]
ENSG00000086102	1601.04	970.627	0.72202	0.0012167	0.016081	NFX1	protein_coding	nuclear transcription factor, X-box binding 1 [Source:HGNC Symbol;Acc:HGNC:7803]
ENSG00000086544	364.025	111.476	1.7073	0.001175	0.015631	ITPKC	protein_coding	inositol-trisphosphate 3-kinase C [Source:HGNC Symbol;Acc:HGNC:14897]
ENSG00000086589	1062.7	598.546	0.8282	0.0042347	0.042031	RBM22	protein_coding	RNA binding motif protein 22 [Source:HGNC Symbol;Acc:HGNC:25503]
ENSG00000086598	5004.21	3257.73	0.61927	0.0045906	0.044542	TMED2	protein_coding	transmembrane p24 trafficking protein 2 [Source:HGNC Symbol;Acc:HGNC:16996]
ENSG00000087074	10006.6	375.98	4.7341	0.00044533	0.0072633	PPP1R15A	protein_coding	protein phosphatase 1 regulatory subunit 15A [Source:HGNC Symbol;Acc:HGNC:14375]
ENSG00000087086	42224.8	15666.7	1.4304	5.438e-10	5.4523e-08	FTL	protein_coding	ferritin, light polypeptide [Source:HGNC Symbol;Acc:HGNC:3999]
ENSG00000087206	762.849	465.91	0.71135	0.0023286	0.026745	UIMC1	protein_coding	ubiquitin interaction motif containing 1 [Source:HGNC Symbol;Acc:HGNC:30298]
ENSG00000087266	1497.57	729.275	1.0381	0.00026194	0.0047615	SH3BP2	protein_coding	SH3-domain binding protein 2 [Source:HGNC Symbol;Acc:HGNC:10825]
ENSG00000087842	565.407	319.583	0.8231	0.0013752	0.017686	PIR	protein_coding	pirin [Source:HGNC Symbol;Acc:HGNC:30048]
ENSG00000088356	591.425	277.567	1.0914	0.0030002	0.032364	PDRG1	protein_coding	p53 and DNA damage regulated 1 [Source:HGNC Symbol;Acc:HGNC:16119]
ENSG00000088451	260.82	114.933	1.1823	0.0018467	0.022284	TGDS	protein_coding	TDP-glucose 4,6-dehydratase [Source:HGNC Symbol;Acc:HGNC:20324]
ENSG00000088826	2659.58	835.495	1.6705	1.8744e-06	7.5016e-05	SMOX	protein_coding	spermine oxidase [Source:HGNC Symbol;Acc:HGNC:15862]
ENSG00000088876	277.434	165.139	0.74847	0.0038499	0.039066	ZNF343	protein_coding	zinc finger protein 343 [Source:HGNC Symbol;Acc:HGNC:16017]
ENSG00000089048	852.927	531.02	0.68366	0.0031525	0.033625	ESF1	protein_coding	ESF1 nucleolar pre-rRNA processing protein homolog [Source:HGNC Symbol;Acc:HGNC:15898]
ENSG00000089234	779.429	379.293	1.0391	0.00040629	0.0067617	BRAP	protein_coding	BRCA1 associated protein [Source:HGNC Symbol;Acc:HGNC:1099]
ENSG00000090615	2608.81	1629.57	0.6789	0.0021318	0.025007	GOLGA3	protein_coding	golgin A3 [Source:HGNC Symbol;Acc:HGNC:4426]
ENSG00000090861	15167	7645.33	0.98829	2.0775e-05	0.00059485	AARS	protein_coding	alanyl-tRNA synthetase [Source:HGNC Symbol;Acc:HGNC:20]
ENSG00000091164	1545.52	933.213	0.72781	0.0012022	0.015918	TXNL1	protein_coding	thioredoxin like 1 [Source:HGNC Symbol;Acc:HGNC:12436]
ENSG00000091490	1914.52	809.091	1.2426	2.6234e-08	1.8328e-06	SEL1L3	protein_coding	sel-1 suppressor of lin-12-like 3 (C. elegans) [Source:HGNC Symbol;Acc:HGNC:29108]
ENSG00000091527	4228.62	2455.6	0.78411	0.00058204	0.0089708	CDV3	protein_coding	CDV3 homolog (mouse) [Source:HGNC Symbol;Acc:HGNC:26928]
ENSG00000091592	57.6741	20.6659	1.4807	0.00019548	0.0037902	NLRP1	protein_coding	NLR family, pyrin domain containing 1 [Source:HGNC Symbol;Acc:HGNC:14374]
ENSG00000091651	1049.05	657.191	0.6747	0.0027082	0.030043	ORC6	protein_coding	origin recognition complex subunit 6 [Source:HGNC Symbol;Acc:HGNC:17151]
ENSG00000092203	1574.37	938.422	0.74647	0.00085472	0.012151	TOX4	protein_coding	TOX high mobility group box family member 4 [Source:HGNC Symbol;Acc:HGNC:20161]
ENSG00000092871	120.635	60.5505	0.99444	0.00062882	0.0094972	RFFL	protein_coding	ring finger and FYVE-like domain containing E3 ubiquitin protein ligase [Source:HGNC Symbol;Acc:HGNC:24821]
ENSG00000093167	1136.33	692.713	0.71406	0.0014851	0.018794	LRRFIP2	protein_coding	leucine rich repeat (in FLII) interacting protein 2 [Source:HGNC Symbol;Acc:HGNC:6703]
ENSG00000094804	4834.12	2043.97	1.2419	0.00062409	0.0094501	CDC6	protein_coding	cell division cycle 6 [Source:HGNC Symbol;Acc:HGNC:1744]
ENSG00000095139	4123.13	2383.56	0.79062	0.00034812	0.0059925	ARCN1	protein_coding	archain 1 [Source:HGNC Symbol;Acc:HGNC:649]
ENSG00000095397	1790.13	868.262	1.0439	0.0012603	0.016528	DFNB31	protein_coding	deafness, autosomal recessive 31 [Source:HGNC Symbol;Acc:HGNC:16361]
ENSG00000095787	4666.33	2127.41	1.1332	2.8338e-07	1.4723e-05	WAC	protein_coding	WW domain containing adaptor with coiled-coil [Source:HGNC Symbol;Acc:HGNC:17327]
ENSG00000095794	664.045	308.074	1.108	0.0027836	0.030664	CREM	protein_coding	cAMP responsive element modulator [Source:HGNC Symbol;Acc:HGNC:2352]
ENSG00000095951	366.351	223.008	0.71613	0.0026994	0.030012	HIVEP1	protein_coding	human immunodeficiency virus type I enhancer binding protein 1 [Source:HGNC Symbol;Acc:HGNC:4920]
ENSG00000097033	1654.19	1080.41	0.61455	0.0050068	0.047626	SH3GLB1	protein_coding	SH3-domain GRB2-like endophilin B1 [Source:HGNC Symbol;Acc:HGNC:10833]
ENSG00000099246	1470.76	902.819	0.70405	0.0021714	0.025326	RAB18	protein_coding	RAB18, member RAS oncogene family [Source:HGNC Symbol;Acc:HGNC:14244]
ENSG00000099625	409.251	170.969	1.2593	0.0021997	0.025583	CBARP	protein_coding	calcium channel, voltage-dependent, beta subunit associated regulatory protein [Source:HGNC Symbol;Acc:HGNC:28617]
ENSG00000099875	1552.63	885.5	0.81015	0.00026939	0.0048782	MKNK2	protein_coding	MAP kinase interacting serine/threonine kinase 2 [Source:HGNC Symbol;Acc:HGNC:7111]
ENSG00000099942	1540.65	967.752	0.67083	0.0030841	0.033094	CRKL	protein_coding	v-crk avian sarcoma virus CT10 oncogene homolog-like [Source:HGNC Symbol;Acc:HGNC:2363]
ENSG00000100014	698.024	385.549	0.85637	0.00019929	0.0038425	SPECC1L	protein_coding	sperm antigen with calponin homology and coiled-coil domains 1-like [Source:HGNC Symbol;Acc:HGNC:29022]
ENSG00000100209	183.981	108.641	0.75999	0.0047245	0.045532	HSCB	protein_coding	HscB mitochondrial iron-sulfur cluster co-chaperone [Source:HGNC Symbol;Acc:HGNC:28913]
ENSG00000100219	7838.46	2332.02	1.749	4.8274e-15	1.4675e-12	XBP1	protein_coding	X-box binding protein 1 [Source:HGNC Symbol;Acc:HGNC:12801]
ENSG00000100246	196.386	94.322	1.058	0.00017182	0.0034191	DNAL4	protein_coding	dynein, axonemal, light chain 4 [Source:HGNC Symbol;Acc:HGNC:2955]
ENSG00000100253	18.2465	2.07446	3.1368	0.0026135	0.029287	MIOX	protein_coding	myo-inositol oxygenase [Source:HGNC Symbol;Acc:HGNC:14522]
ENSG00000100284	1128.95	530.336	1.09	0.0001482	0.0030378	TOM1	protein_coding	target of myb1 membrane trafficking protein [Source:HGNC Symbol;Acc:HGNC:11982]
ENSG00000100439	1461.41	701.536	1.0588	9.0926e-06	0.00029263	ABHD4	protein_coding	abhydrolase domain containing 4 [Source:HGNC Symbol;Acc:HGNC:20154]
ENSG00000100445	125.174	65.0857	0.94352	0.0012305	0.016234	SDR39U1	protein_coding	short chain dehydrogenase/reductase family 39U, member 1 [Source:HGNC Symbol;Acc:HGNC:20275]
ENSG00000100528	2189.78	1423.42	0.62143	0.0044124	0.043328	CNIH1	protein_coding	cornichon family AMPA receptor auxiliary protein 1 [Source:HGNC Symbol;Acc:HGNC:19431]
ENSG00000100532	245.473	82.6468	1.5705	4.1384e-09	3.5406e-07	CGRRF1	protein_coding	cell growth regulator with ring finger domain 1 [Source:HGNC Symbol;Acc:HGNC:15528]
ENSG00000100575	543.931	322.292	0.75505	0.0012815	0.016744	TIMM9	protein_coding	translocase of inner mitochondrial membrane 9 homolog (yeast) [Source:HGNC Symbol;Acc:HGNC:11819]
ENSG00000100603	1490.32	910.944	0.71019	0.001738	0.021257	SNW1	protein_coding	SNW domain containing 1 [Source:HGNC Symbol;Acc:HGNC:16696]
ENSG00000100625	285.877	170.845	0.74271	0.0031331	0.033481	SIX4	protein_coding	SIX homeobox 4 [Source:HGNC Symbol;Acc:HGNC:10890]
ENSG00000100664	6254.28	2974.67	1.0721	1.3654e-06	5.7041e-05	EIF5	protein_coding	eukaryotic translation initiation factor 5 [Source:HGNC Symbol;Acc:HGNC:3299]
ENSG00000100722	1434.53	810.179	0.82426	0.00020082	0.0038669	ZC3H14	protein_coding	zinc finger CCCH-type containing 14 [Source:HGNC Symbol;Acc:HGNC:20509]
ENSG00000100796	1869.24	1041.33	0.84402	0.00016149	0.0032542	PPP4R3A	protein_coding	protein phosphatase 4 regulatory subunit 3A [Source:HGNC Symbol;Acc:HGNC:20219]
ENSG00000100814	998.383	437.184	1.1914	1.7801e-07	9.8195e-06	CCNB1IP1	protein_coding	cyclin B1 interacting protein 1, E3 ubiquitin protein ligase [Source:HGNC Symbol;Acc:HGNC:19437]
ENSG00000100883	2050.42	1110.12	0.88521	0.00033954	0.005869	SRP54	protein_coding	signal recognition particle 54kDa [Source:HGNC Symbol;Acc:HGNC:11301]
ENSG00000101104	946.649	382.154	1.3087	1.1311e-08	8.7591e-07	PABPC1L	protein_coding	poly(A) binding protein, cytoplasmic 1-like [Source:HGNC Symbol;Acc:HGNC:15797]
ENSG00000101146	1003.61	588.032	0.77123	0.0010232	0.013997	RAE1	protein_coding	ribonucleic acid export 1 [Source:HGNC Symbol;Acc:HGNC:9828]
ENSG00000101187	1688.31	684.666	1.3021	7.0524e-09	5.7251e-07	SLCO4A1	protein_coding	solute carrier organic anion transporter family member 4A1 [Source:HGNC Symbol;Acc:HGNC:10953]
ENSG00000101199	2509.34	1514.36	0.7286	0.001095	0.014746	ARFGAP1	protein_coding	ADP ribosylation factor GTPase activating protein 1 [Source:HGNC Symbol;Acc:HGNC:15852]
ENSG00000101255	9867.73	1253.47	2.9768	2.3407e-18	1.1734e-15	TRIB3	protein_coding	tribbles pseudokinase 3 [Source:HGNC Symbol;Acc:HGNC:16228]
ENSG00000101266	2529.13	1643.02	0.6223	0.0049994	0.047572	CSNK2A1	protein_coding	casein kinase 2, alpha 1 polypeptide [Source:HGNC Symbol;Acc:HGNC:2457]
ENSG00000101294	3757.84	1867.62	1.0087	0.00037093	0.0062942	HM13	protein_coding	histocompatibility (minor) 13 [Source:HGNC Symbol;Acc:HGNC:16435]
ENSG00000101384	462.841	117.77	1.9745	3.6145e-12	6.1115e-10	JAG1	protein_coding	jagged 1 [Source:HGNC Symbol;Acc:HGNC:6188]
ENSG00000101544	1161.75	567.249	1.0342	0.0046301	0.044865	ADNP2	protein_coding	ADNP homeobox 2 [Source:HGNC Symbol;Acc:HGNC:23803]
ENSG00000101928	1163.39	415.881	1.4841	6.0981e-07	2.8868e-05	MOSPD1	protein_coding	motile sperm domain containing 1 [Source:HGNC Symbol;Acc:HGNC:25235]
ENSG00000101966	1283.6	625.473	1.0372	4.9673e-06	0.0001761	XIAP	protein_coding	X-linked inhibitor of apoptosis [Source:HGNC Symbol;Acc:HGNC:592]
ENSG00000102103	2767.41	1780.84	0.63598	0.0043148	0.042594	PQBP1	protein_coding	polyglutamine binding protein 1 [Source:HGNC Symbol;Acc:HGNC:9330]
ENSG00000102401	826.198	262.297	1.6553	2.8123e-12	4.8411e-10	ARMCX3	protein_coding	armadillo repeat containing, X-linked 3 [Source:HGNC Symbol;Acc:HGNC:24065]
ENSG00000102531	1650.76	1042.04	0.66372	0.0025478	0.028741	FNDC3A	protein_coding	fibronectin type III domain containing 3A [Source:HGNC Symbol;Acc:HGNC:20296]
ENSG00000102554	4129.78	1540.13	1.423	0.0024526	0.027899	KLF5	protein_coding	Kruppel-like factor 5 (intestinal) [Source:HGNC Symbol;Acc:HGNC:6349]
ENSG00000102572	1435.7	716.373	1.003	7.8098e-06	0.0002571	STK24	protein_coding	serine/threonine kinase 24 [Source:HGNC Symbol;Acc:HGNC:11403]
ENSG00000102804	4240.03	2111.28	1.006	5.4656e-06	0.00019046	TSC22D1	protein_coding	TSC22 domain family member 1 [Source:HGNC Symbol;Acc:HGNC:16826]
ENSG00000103126	1351.37	706.954	0.93474	3.4982e-05	0.00090877	AXIN1	protein_coding	axin 1 [Source:HGNC Symbol;Acc:HGNC:903]
ENSG00000103154	12.8723	1.22334	3.3954	0.00020422	0.0039171	NECAB2	protein_coding	N-terminal EF-hand calcium binding protein 2 [Source:HGNC Symbol;Acc:HGNC:23746]
ENSG00000103249	2098.19	1277.19	0.71617	0.0018991	0.022839	CLCN7	protein_coding	chloride channel, voltage-sensitive 7 [Source:HGNC Symbol;Acc:HGNC:2025]
ENSG00000103264	728.731	427.262	0.77026	0.00081692	0.011689	FBXO31	protein_coding	F-box protein 31 [Source:HGNC Symbol;Acc:HGNC:16510]
ENSG00000104228	374.328	207.842	0.84882	0.00045813	0.0074485	TRIM35	protein_coding	tripartite motif containing 35 [Source:HGNC Symbol;Acc:HGNC:16285]
ENSG00000104231	1604.23	770.572	1.0579	2.079e-06	8.2157e-05	ZFAND1	protein_coding	zinc finger, AN1-type domain 1 [Source:HGNC Symbol;Acc:HGNC:25858]
ENSG00000104635	3814.36	1985.74	0.94176	0.0008281	0.01183	SLC39A14	protein_coding	solute carrier family 39 (zinc transporter), member 14 [Source:HGNC Symbol;Acc:HGNC:20858]
ENSG00000104687	1755.76	1033.74	0.76422	0.0027491	0.030361	GSR	protein_coding	glutathione reductase [Source:HGNC Symbol;Acc:HGNC:4623]
ENSG00000104804	16.7196	0	Inf	0.003758	0.038269	TULP2	protein_coding	tubby like protein 2 [Source:HGNC Symbol;Acc:HGNC:12424]
ENSG00000104825	1087.49	437.873	1.3124	0.00020145	0.0038763	NFKBIB	protein_coding	nuclear factor of kappa light polypeptide gene enhancer in B-cells inhibitor, beta [Source:HGNC Symbol;Acc:HGNC:7798]
ENSG00000104859	1202.5	699.514	0.78161	0.00066389	0.0098908	CLASRP	protein_coding	CLK4-associating serine/arginine rich protein [Source:HGNC Symbol;Acc:HGNC:17731]
ENSG00000104866	690.363	432.976	0.67307	0.0037505	0.038227	PPP1R37	protein_coding	protein phosphatase 1 regulatory subunit 37 [Source:HGNC Symbol;Acc:HGNC:27607]
ENSG00000104907	2111.27	1228.47	0.78125	0.00047249	0.0076107	TRMT1	protein_coding	tRNA methyltransferase 1 [Source:HGNC Symbol;Acc:HGNC:25980]
ENSG00000104957	668.785	331.486	1.0126	1.8521e-05	0.00053776	CCDC130	protein_coding	coiled-coil domain containing 130 [Source:HGNC Symbol;Acc:HGNC:28118]
ENSG00000104980	2319.11	1126.86	1.0413	2.7098e-06	0.00010269	TIMM44	protein_coding	translocase of inner mitochondrial membrane 44 homolog (yeast) [Source:HGNC Symbol;Acc:HGNC:17316]
ENSG00000105085	197.491	88.0983	1.1646	0.003208	0.034027	MED26	protein_coding	mediator complex subunit 26 [Source:HGNC Symbol;Acc:HGNC:2376]
ENSG00000105127	1176.53	698.765	0.75166	0.00087954	0.01243	AKAP8	protein_coding	A-kinase anchoring protein 8 [Source:HGNC Symbol;Acc:HGNC:378]
ENSG00000105136	99.1356	55.0921	0.84756	0.0044795	0.043746	ZNF419	protein_coding	zinc finger protein 419 [Source:HGNC Symbol;Acc:HGNC:20648]
ENSG00000105219	21.6426	4.10084	2.3999	0.00047584	0.0076479	CNTD2	protein_coding	cyclin N-terminal domain containing 2 [Source:HGNC Symbol;Acc:HGNC:25805]
ENSG00000105229	679.14	428.62	0.66401	0.0047082	0.045452	PIAS4	protein_coding	protein inhibitor of activated STAT 4 [Source:HGNC Symbol;Acc:HGNC:17002]
ENSG00000105281	5910.46	3549.48	0.73566	0.00065761	0.009828	SLC1A5	protein_coding	solute carrier family 1 (neutral amino acid transporter), member 5 [Source:HGNC Symbol;Acc:HGNC:10943]
ENSG00000105298	715.829	430.017	0.73522	0.0015131	0.019038	CACTIN	protein_coding	cactin, spliceosome C complex subunit [Source:HGNC Symbol;Acc:HGNC:29938]
ENSG00000105321	906.514	447.556	1.0183	9.895e-06	0.00031487	CCDC9	protein_coding	coiled-coil domain containing 9 [Source:HGNC Symbol;Acc:HGNC:24560]
ENSG00000105327	396.922	81.4097	2.2856	0.00023427	0.0043725	BBC3	protein_coding	BCL2 binding component 3 [Source:HGNC Symbol;Acc:HGNC:17868]
ENSG00000105617	315.262	158.757	0.98973	6.7915e-05	0.001592	LENG1	protein_coding	leukocyte receptor cluster (LRC) member 1 [Source:HGNC Symbol;Acc:HGNC:15502]
ENSG00000105778	855.967	374.201	1.1937	0.0022933	0.026442	AVL9	protein_coding	AVL9 homolog (S. cerevisiase) [Source:HGNC Symbol;Acc:HGNC:28994]
ENSG00000105792	63.9565	28.275	1.1776	0.00077893	0.011247	CFAP69	protein_coding	cilia and flagella associated protein 69 [Source:HGNC Symbol;Acc:HGNC:26107]
ENSG00000105821	1080.62	611.724	0.82091	0.00030983	0.0054956	DNAJC2	protein_coding	DnaJ heat shock protein family (Hsp40) member C2 [Source:HGNC Symbol;Acc:HGNC:13192]
ENSG00000105829	874.98	368.635	1.2471	9.0432e-08	5.4517e-06	BET1	protein_coding	Bet1 golgi vesicular membrane trafficking protein [Source:HGNC Symbol;Acc:HGNC:14562]
ENSG00000106052	2592.31	1697.33	0.61098	0.0049949	0.047561	TAX1BP1	protein_coding	Tax1 (human T-cell leukemia virus type I) binding protein 1 [Source:HGNC Symbol;Acc:HGNC:11575]
ENSG00000106070	2621.66	704.182	1.8965	8.2862e-17	3.2886e-14	GRB10	protein_coding	growth factor receptor bound protein 10 [Source:HGNC Symbol;Acc:HGNC:4564]
ENSG00000106105	12402.4	3823.21	1.6978	1.5298e-07	8.5548e-06	GARS	protein_coding	glycyl-tRNA synthetase [Source:HGNC Symbol;Acc:HGNC:4162]
ENSG00000106346	437.589	253.806	0.78585	0.0011926	0.015814	USP42	protein_coding	ubiquitin specific peptidase 42 [Source:HGNC Symbol;Acc:HGNC:20068]
ENSG00000106462	2764.66	952.72	1.537	8.0086e-12	1.2643e-09	EZH2	protein_coding	enhancer of zeste 2 polycomb repressive complex 2 subunit [Source:HGNC Symbol;Acc:HGNC:3527]
ENSG00000106546	1757.45	404.319	2.1199	0.00059728	0.0091269	AHR	protein_coding	aryl hydrocarbon receptor [Source:HGNC Symbol;Acc:HGNC:348]
ENSG00000106610	205.632	118.1	0.80006	0.002144	0.025098	STAG3L4	transcribed_unprocessed_pseudogene	stromal antigen 3-like 4 (pseudogene) [Source:HGNC Symbol;Acc:HGNC:33887]
ENSG00000106617	420.785	111.714	1.9133	0.0013676	0.01763	PRKAG2	protein_coding	protein kinase, AMP-activated, gamma 2 non-catalytic subunit [Source:HGNC Symbol;Acc:HGNC:9386]
ENSG00000106638	1363.96	627.593	1.1199	5.8769e-07	2.8082e-05	TBL2	protein_coding	transducin (beta)-like 2 [Source:HGNC Symbol;Acc:HGNC:11586]
ENSG00000106701	190.704	88.3363	1.1103	3.8369e-05	0.00098447	FSD1L	protein_coding	fibronectin type III and SPRY domain containing 1-like [Source:HGNC Symbol;Acc:HGNC:13753]
ENSG00000107140	719.37	327.995	1.1331	0.0050559	0.04793	TESK1	protein_coding	testis-specific kinase 1 [Source:HGNC Symbol;Acc:HGNC:11731]
ENSG00000107201	123.521	40.3675	1.6135	0.0045867	0.044535	DDX58	protein_coding	DEAD (Asp-Glu-Ala-Asp) box polypeptide 58 [Source:HGNC Symbol;Acc:HGNC:19102]
ENSG00000107372	2695.37	1239.18	1.1211	0.0049669	0.047357	ZFAND5	protein_coding	zinc finger, AN1-type domain 5 [Source:HGNC Symbol;Acc:HGNC:13008]
ENSG00000107443	198.37	98.2125	1.0142	0.0043459	0.042837	CCNJ	protein_coding	cyclin J [Source:HGNC Symbol;Acc:HGNC:23434]
ENSG00000107731	467.822	33.968	3.7837	7.0124e-06	0.00023508	UNC5B	protein_coding	unc-5 netrin receptor B [Source:HGNC Symbol;Acc:HGNC:12568]
ENSG00000107854	1477.89	866.291	0.77061	0.0006451	0.0096866	TNKS2	protein_coding	tankyrase, TRF1-interacting ankyrin-related ADP-ribose polymerase 2 [Source:HGNC Symbol;Acc:HGNC:15677]
ENSG00000107864	223.577	89.7977	1.316	0.00070773	0.010403	CPEB3	protein_coding	cytoplasmic polyadenylation element binding protein 3 [Source:HGNC Symbol;Acc:HGNC:21746]
ENSG00000108021	2158.66	1337.86	0.69021	0.0014154	0.018072	FAM208B	protein_coding	family with sequence similarity 208 member B [Source:HGNC Symbol;Acc:HGNC:23484]
ENSG00000108061	1285.84	752.306	0.77333	0.00050509	0.0080316	SHOC2	protein_coding	SHOC2 leucine-rich repeat scaffold protein [Source:HGNC Symbol;Acc:HGNC:15454]
ENSG00000108175	912.643	496.69	0.8777	0.00013916	0.0028857	ZMIZ1	protein_coding	zinc finger, MIZ-type containing 1 [Source:HGNC Symbol;Acc:HGNC:16493]
ENSG00000108433	501.455	161.472	1.6348	3.3037e-11	4.3504e-09	GOSR2	protein_coding	golgi SNAP receptor complex member 2 [Source:HGNC Symbol;Acc:HGNC:4431]
ENSG00000108448	5336.76	975.336	2.452	2.4782e-26	3.3722e-23	TRIM16L	protein_coding	tripartite motif containing 16-like [Source:HGNC Symbol;Acc:HGNC:32670]
ENSG00000108509	657.627	422.586	0.63802	0.0053351	0.049804	CAMTA2	protein_coding	calmodulin binding transcription activator 2 [Source:HGNC Symbol;Acc:HGNC:18807]
ENSG00000108557	1856.82	973.177	0.93206	3.0077e-05	0.0007995	RAI1	protein_coding	retinoic acid induced 1 [Source:HGNC Symbol;Acc:HGNC:9834]
ENSG00000108587	1257.88	734.135	0.77688	0.00077846	0.011247	GOSR1	protein_coding	golgi SNAP receptor complex member 1 [Source:HGNC Symbol;Acc:HGNC:4430]
ENSG00000108846	3186.32	1887.43	0.75547	0.00052691	0.00831	ABCC3	protein_coding	ATP binding cassette subfamily C member 3 [Source:HGNC Symbol;Acc:HGNC:54]
ENSG00000109046	4944.2	1557.44	1.6666	4.8496e-14	1.2156e-11	WSB1	protein_coding	WD repeat and SOCS box containing 1 [Source:HGNC Symbol;Acc:HGNC:19221]
ENSG00000109065	900.711	403.499	1.1585	8.5556e-07	3.8697e-05	NAT9	protein_coding	N-acetyltransferase 9 (GCN5-related, putative) [Source:HGNC Symbol;Acc:HGNC:23133]
ENSG00000109133	1201.77	790.599	0.60415	0.0051192	0.048358	TMEM33	protein_coding	transmembrane protein 33 [Source:HGNC Symbol;Acc:HGNC:25541]
ENSG00000109321	352.903	38.3235	3.203	0.0007853	0.011322	AREG	protein_coding	amphiregulin [Source:HGNC Symbol;Acc:HGNC:651]
ENSG00000109445	1047.96	489.244	1.099	2.7043e-05	0.00073563	ZNF330	protein_coding	zinc finger protein 330 [Source:HGNC Symbol;Acc:HGNC:15462]
ENSG00000109654	1461.78	417.803	1.8068	3.2907e-06	0.00012164	TRIM2	protein_coding	tripartite motif containing 2 [Source:HGNC Symbol;Acc:HGNC:15974]
ENSG00000109670	308.131	174.15	0.82321	0.0012371	0.01629	FBXW7	protein_coding	F-box and WD repeat domain containing 7 [Source:HGNC Symbol;Acc:HGNC:16712]
ENSG00000109787	745.741	457.254	0.70568	0.0021483	0.025139	KLF3	protein_coding	Kruppel-like factor 3 (basic) [Source:HGNC Symbol;Acc:HGNC:16516]
ENSG00000109814	2641.19	802.494	1.7186	3.0421e-14	8.049e-12	UGDH	protein_coding	UDP-glucose 6-dehydrogenase [Source:HGNC Symbol;Acc:HGNC:12525]
ENSG00000109819	738.587	305.176	1.2751	2.6409e-08	1.8406e-06	PPARGC1A	protein_coding	peroxisome proliferator-activated receptor gamma, coactivator 1 alpha [Source:HGNC Symbol;Acc:HGNC:9237]
ENSG00000109920	1643.57	1059.11	0.63398	0.0043018	0.042505	FNBP4	protein_coding	formin binding protein 4 [Source:HGNC Symbol;Acc:HGNC:19752]
ENSG00000110330	1059.37	540.353	0.97123	0.0011547	0.015425	BIRC2	protein_coding	baculoviral IAP repeat containing 2 [Source:HGNC Symbol;Acc:HGNC:590]
ENSG00000110619	1992.82	747.116	1.4154	3.9133e-10	4.096e-08	CARS	protein_coding	cysteinyl-tRNA synthetase [Source:HGNC Symbol;Acc:HGNC:1493]
ENSG00000110851	1064.44	453.704	1.2303	7.7125e-08	4.7192e-06	PRDM4	protein_coding	PR domain containing 4 [Source:HGNC Symbol;Acc:HGNC:9348]
ENSG00000110925	843.477	394.326	1.097	5.2259e-06	0.00018368	CSRNP2	protein_coding	cysteine-serine-rich nuclear protein 2 [Source:HGNC Symbol;Acc:HGNC:16006]
ENSG00000110987	353.285	213.731	0.72504	0.002844	0.031149	BCL7A	protein_coding	B-cell CLL/lymphoma 7A [Source:HGNC Symbol;Acc:HGNC:1004]
ENSG00000111371	14230.9	9109.92	0.64352	0.0028369	0.031131	SLC38A1	protein_coding	solute carrier family 38 member 1 [Source:HGNC Symbol;Acc:HGNC:13447]
ENSG00000111711	1361	706.654	0.94559	0.00021809	0.0041325	GOLT1B	protein_coding	golgi transport 1B [Source:HGNC Symbol;Acc:HGNC:20175]
ENSG00000111725	516.52	238.802	1.113	0.0039126	0.039548	PRKAB1	protein_coding	protein kinase, AMP-activated, beta 1 non-catalytic subunit [Source:HGNC Symbol;Acc:HGNC:9378]
ENSG00000111802	2095.91	612.984	1.7737	1.3495e-05	0.0004098	TDP2	protein_coding	tyrosyl-DNA phosphodiesterase 2 [Source:HGNC Symbol;Acc:HGNC:17768]
ENSG00000111897	2042.74	1280.37	0.67395	0.0024295	0.027717	SERINC1	protein_coding	serine incorporator 1 [Source:HGNC Symbol;Acc:HGNC:13464]
ENSG00000111981	115.665	32.3688	1.8373	5.2947e-09	4.3947e-07	ULBP1	protein_coding	UL16 binding protein 1 [Source:HGNC Symbol;Acc:HGNC:14893]
ENSG00000112200	1008.77	469.147	1.1045	1.6187e-06	6.5982e-05	ZNF451	protein_coding	zinc finger protein 451 [Source:HGNC Symbol;Acc:HGNC:21091]
ENSG00000112242	1155.47	730.305	0.66191	0.0039293	0.039688	E2F3	protein_coding	E2F transcription factor 3 [Source:HGNC Symbol;Acc:HGNC:3115]
ENSG00000112245	35114.8	12614.9	1.4769	4.8151e-07	2.348e-05	PTP4A1	protein_coding	protein tyrosine phosphatase type IVA, member 1 [Source:HGNC Symbol;Acc:HGNC:9634]
ENSG00000112304	540.982	291.55	0.89184	0.00017178	0.0034191	ACOT13	protein_coding	acyl-CoA thioesterase 13 [Source:HGNC Symbol;Acc:HGNC:20999]
ENSG00000112305	201.283	105.894	0.92661	0.0034776	0.036227	SMAP1	protein_coding	small ArfGAP 1 [Source:HGNC Symbol;Acc:HGNC:19651]
ENSG00000112541	778.075	333.121	1.2239	1.165e-07	6.808e-06	PDE10A	protein_coding	phosphodiesterase 10A [Source:HGNC Symbol;Acc:HGNC:8772]
ENSG00000112715	5042.65	1565.88	1.6872	3.5822e-14	9.1395e-12	VEGFA	protein_coding	vascular endothelial growth factor A [Source:HGNC Symbol;Acc:HGNC:12680]
ENSG00000112877	493.56	308.618	0.6774	0.0041577	0.04141	CEP72	protein_coding	centrosomal protein 72kDa [Source:HGNC Symbol;Acc:HGNC:25547]
ENSG00000112941	1213.5	723.809	0.74549	0.0033021	0.034823	PAPD7	protein_coding	PAP associated domain containing 7 [Source:HGNC Symbol;Acc:HGNC:16705]
ENSG00000113013	14675.9	7184.55	1.0305	2.8018e-06	0.00010548	HSPA9	protein_coding	heat shock protein family A (Hsp70) member 9 [Source:HGNC Symbol;Acc:HGNC:5244]
ENSG00000113240	417.161	187.586	1.153	0.00019325	0.0037617	CLK4	protein_coding	CDC like kinase 4 [Source:HGNC Symbol;Acc:HGNC:13659]
ENSG00000113282	2097.22	1006.1	1.0597	0.00025274	0.0046356	CLINT1	protein_coding	clathrin interactor 1 [Source:HGNC Symbol;Acc:HGNC:23186]
ENSG00000113407	12693	6071.46	1.0639	1.0605e-06	4.6196e-05	TARS	protein_coding	threonyl-tRNA synthetase [Source:HGNC Symbol;Acc:HGNC:11572]
ENSG00000113522	1304.09	829.294	0.65308	0.0035827	0.037039	RAD50	protein_coding	RAD50 homolog, double strand break repair protein [Source:HGNC Symbol;Acc:HGNC:9816]
ENSG00000113595	221.848	99.5256	1.1564	0.0021495	0.025142	TRIM23	protein_coding	tripartite motif containing 23 [Source:HGNC Symbol;Acc:HGNC:660]
ENSG00000113712	2258.85	1348.72	0.744	0.00079162	0.011396	CSNK1A1	protein_coding	casein kinase 1, alpha 1 [Source:HGNC Symbol;Acc:HGNC:2451]
ENSG00000113734	291.075	143.028	1.0251	5.5634e-05	0.001345	BNIP1	protein_coding	BCL2/adenovirus E1B 19kDa interacting protein 1 [Source:HGNC Symbol;Acc:HGNC:1082]
ENSG00000113739	4536.25	612.049	2.8898	5.9424e-07	2.8301e-05	STC2	protein_coding	stanniocalcin 2 [Source:HGNC Symbol;Acc:HGNC:11374]
ENSG00000113742	2690.6	975.981	1.463	8.8202e-05	0.0019971	CPEB4	protein_coding	cytoplasmic polyadenylation element binding protein 4 [Source:HGNC Symbol;Acc:HGNC:21747]
ENSG00000114354	3351.08	1804.72	0.89285	5.1839e-05	0.0012682	TFG	protein_coding	TRK-fused gene [Source:HGNC Symbol;Acc:HGNC:11758]
ENSG00000114423	370.054	113.348	1.707	2.9823e-07	1.5355e-05	CBLB	protein_coding	Cbl proto-oncogene B, E3 ubiquitin protein ligase [Source:HGNC Symbol;Acc:HGNC:1542]
ENSG00000114742	744.535	465.259	0.67831	0.0034283	0.03579	WDR48	protein_coding	WD repeat domain 48 [Source:HGNC Symbol;Acc:HGNC:30914]
ENSG00000114784	1156.84	391.2	1.5642	1.8858e-11	2.6415e-09	EIF1B	protein_coding	eukaryotic translation initiation factor 1B [Source:HGNC Symbol;Acc:HGNC:30792]
ENSG00000114796	959.279	261.149	1.8771	0.00013822	0.0028684	KLHL24	protein_coding	kelch like family member 24 [Source:HGNC Symbol;Acc:HGNC:25947]
ENSG00000114850	5325.04	2704.59	0.97738	6.8964e-06	0.00023239	SSR3	protein_coding	signal sequence receptor, gamma (translocon-associated protein gamma) [Source:HGNC Symbol;Acc:HGNC:11325]
ENSG00000115008	241.877	28.9537	3.0625	2.2669e-07	1.2268e-05	IL1A	protein_coding	interleukin 1 alpha [Source:HGNC Symbol;Acc:HGNC:5991]
ENSG00000115137	70.5606	29.0845	1.2786	0.00028543	0.0051355	DNAJC27	protein_coding	DnaJ heat shock protein family (Hsp40) member C27 [Source:HGNC Symbol;Acc:HGNC:30290]
ENSG00000115170	275.911	146.316	0.91511	0.00033101	0.005764	ACVR1	protein_coding	activin A receptor type I [Source:HGNC Symbol;Acc:HGNC:171]
ENSG00000115183	1589.99	896.422	0.82676	0.00015004	0.0030647	TANC1	protein_coding	tetratricopeptide repeat, ankyrin repeat and coiled-coil containing 1 [Source:HGNC Symbol;Acc:HGNC:29364]
ENSG00000115267	284.927	97.8581	1.5418	1.7571e-09	1.6093e-07	IFIH1	protein_coding	interferon induced, with helicase C domain 1 [Source:HGNC Symbol;Acc:HGNC:18873]
ENSG00000115289	396.727	233.043	0.76755	0.0013825	0.017763	PCGF1	protein_coding	polycomb group ring finger 1 [Source:HGNC Symbol;Acc:HGNC:17615]
ENSG00000115806	3263.82	1811.01	0.84977	0.00013768	0.0028591	GORASP2	protein_coding	golgi reassembly stacking protein 2 [Source:HGNC Symbol;Acc:HGNC:17500]
ENSG00000115839	1409.99	786.535	0.8421	0.00017333	0.0034443	RAB3GAP1	protein_coding	RAB3 GTPase activating protein catalytic subunit 1 [Source:HGNC Symbol;Acc:HGNC:17063]
ENSG00000115902	1696.46	701.224	1.2746	1.0689e-08	8.3226e-07	SLC1A4	protein_coding	solute carrier family 1 (glutamate/neutral amino acid transporter), member 4 [Source:HGNC Symbol;Acc:HGNC:10942]
ENSG00000115944	2078.17	1316.85	0.65823	0.002979	0.032224	COX7A2L	protein_coding	cytochrome c oxidase subunit VIIa polypeptide 2 like [Source:HGNC Symbol;Acc:HGNC:2289]
ENSG00000115947	786.617	444.255	0.82427	0.00035588	0.0060968	ORC4	protein_coding	origin recognition complex subunit 4 [Source:HGNC Symbol;Acc:HGNC:8490]
ENSG00000115977	1314.19	581.564	1.1762	2.2538e-07	1.2221e-05	AAK1	protein_coding	AP2 associated kinase 1 [Source:HGNC Symbol;Acc:HGNC:19679]
ENSG00000115993	1034.81	666.83	0.63397	0.0042113	0.041827	TRAK2	protein_coding	trafficking protein, kinesin binding 2 [Source:HGNC Symbol;Acc:HGNC:13206]
ENSG00000115998	165.656	77.4883	1.0961	0.00013996	0.0028981	C2orf42	protein_coding	chromosome 2 open reading frame 42 [Source:HGNC Symbol;Acc:HGNC:26056]
ENSG00000116016	6794.49	2705.54	1.3285	1.1253e-07	6.63e-06	EPAS1	protein_coding	endothelial PAS domain protein 1 [Source:HGNC Symbol;Acc:HGNC:3374]
ENSG00000116017	445.433	229.242	0.95833	4.8183e-05	0.0011931	ARID3A	protein_coding	AT-rich interaction domain 3A [Source:HGNC Symbol;Acc:HGNC:3031]
ENSG00000116044	2458.01	1045.22	1.2337	0.00042078	0.0069542	NFE2L2	protein_coding	nuclear factor, erythroid 2 like 2 [Source:HGNC Symbol;Acc:HGNC:7782]
ENSG00000116198	1083.98	673.052	0.68755	0.0028932	0.031543	CEP104	protein_coding	centrosomal protein 104kDa [Source:HGNC Symbol;Acc:HGNC:24866]
ENSG00000116584	2427.83	1094	1.1501	2.6998e-07	1.426e-05	ARHGEF2	protein_coding	Rho/Rac guanine nucleotide exchange factor 2 [Source:HGNC Symbol;Acc:HGNC:682]
ENSG00000116604	2448.99	1206.2	1.0217	5.1787e-06	0.00018224	MEF2D	protein_coding	myocyte enhancer factor 2D [Source:HGNC Symbol;Acc:HGNC:6997]
ENSG00000116698	1766.75	1088.57	0.69866	0.0014387	0.018303	SMG7	protein_coding	SMG7 nonsense mediated mRNA decay factor [Source:HGNC Symbol;Acc:HGNC:16792]
ENSG00000116717	7679.39	470.78	4.0279	5.2855e-05	0.0012887	GADD45A	protein_coding	growth arrest and DNA damage inducible alpha [Source:HGNC Symbol;Acc:HGNC:4095]
ENSG00000116752	1383.53	698.147	0.98675	9.5366e-05	0.002124	BCAS2	protein_coding	breast carcinoma amplified sequence 2 [Source:HGNC Symbol;Acc:HGNC:975]
ENSG00000116761	1734.29	316.124	2.4558	2.8423e-25	3.5312e-22	CTH	protein_coding	cystathionine gamma-lyase [Source:HGNC Symbol;Acc:HGNC:2501]
ENSG00000116786	1791.46	1010.99	0.82537	0.00023132	0.0043315	PLEKHM2	protein_coding	pleckstrin homology and RUN domain containing M2 [Source:HGNC Symbol;Acc:HGNC:29131]
ENSG00000116809	590.647	346.907	0.76775	0.0012872	0.016795	ZBTB17	protein_coding	zinc finger and BTB domain containing 17 [Source:HGNC Symbol;Acc:HGNC:12936]
ENSG00000116922	587.738	320.68	0.87404	0.0020962	0.024609	C1orf109	protein_coding	chromosome 1 open reading frame 109 [Source:HGNC Symbol;Acc:HGNC:26039]
ENSG00000116954	733.481	189.309	1.954	3.5853e-05	0.00092632	RRAGC	protein_coding	Ras-related GTP binding C [Source:HGNC Symbol;Acc:HGNC:19902]
ENSG00000116957	922.228	572.032	0.68903	0.0022461	0.026027	TBCE	protein_coding	tubulin folding cofactor E [Source:HGNC Symbol;Acc:HGNC:11582]
ENSG00000117174	580.135	352.328	0.71947	0.0023114	0.026589	ZNHIT6	protein_coding	zinc finger, HIT-type containing 6 [Source:HGNC Symbol;Acc:HGNC:26089]
ENSG00000117360	1434.29	820.788	0.80526	0.00043647	0.0071597	PRPF3	protein_coding	pre-mRNA processing factor 3 [Source:HGNC Symbol;Acc:HGNC:17348]
ENSG00000117394	2752.27	1293.77	1.089	8.8697e-07	3.9664e-05	SLC2A1	protein_coding	solute carrier family 2 (facilitated glucose transporter), member 1 [Source:HGNC Symbol;Acc:HGNC:11005]
ENSG00000117479	799.082	443.793	0.84846	0.002202	0.025599	SLC19A2	protein_coding	solute carrier family 19 (thiamine transporter), member 2 [Source:HGNC Symbol;Acc:HGNC:10938]
ENSG00000117523	5799.86	3643.46	0.67071	0.0023621	0.027085	PRRC2C	protein_coding	proline-rich coiled-coil 2C [Source:HGNC Symbol;Acc:HGNC:24903]
ENSG00000117614	815.5	410.077	0.99179	0.00060109	0.0091802	SYF2	protein_coding	SYF2 pre-mRNA-splicing factor [Source:HGNC Symbol;Acc:HGNC:19824]
ENSG00000117984	3954.57	1902.81	1.0554	2.0218e-06	8.0225e-05	CTSD	protein_coding	cathepsin D [Source:HGNC Symbol;Acc:HGNC:2529]
ENSG00000118058	1705.83	1020.05	0.74184	0.00087516	0.01238	KMT2A	protein_coding	lysine (K)-specific methyltransferase 2A [Source:HGNC Symbol;Acc:HGNC:7132]
ENSG00000118197	493.839	267.531	0.88434	0.0002018	0.0038799	DDX59	protein_coding	DEAD (Asp-Glu-Ala-Asp) box polypeptide 59 [Source:HGNC Symbol;Acc:HGNC:25360]
ENSG00000118217	2082.59	1024.54	1.0234	4.7486e-06	0.00016919	ATF6	protein_coding	activating transcription factor 6 [Source:HGNC Symbol;Acc:HGNC:791]
ENSG00000118260	882.367	377.723	1.224	1.0877e-07	6.4352e-06	CREB1	protein_coding	cAMP responsive element binding protein 1 [Source:HGNC Symbol;Acc:HGNC:2345]
ENSG00000118363	2529.67	1484.6	0.76888	0.0004816	0.007727	SPCS2	protein_coding	signal peptidase complex subunit 2 [Source:HGNC Symbol;Acc:HGNC:28962]
ENSG00000118482	2107.88	976.05	1.1108	6.2826e-07	2.9624e-05	PHF3	protein_coding	PHD finger protein 3 [Source:HGNC Symbol;Acc:HGNC:8921]
ENSG00000118518	433.722	212.384	1.0301	1.8537e-05	0.00053776	RNF146	protein_coding	ring finger protein 146 [Source:HGNC Symbol;Acc:HGNC:21336]
ENSG00000118985	1397.59	807.922	0.79065	0.0048361	0.04642	ELL2	protein_coding	elongation factor, RNA polymerase II, 2 [Source:HGNC Symbol;Acc:HGNC:17064]
ENSG00000119048	1510.79	782.82	0.94855	0.00083955	0.011971	UBE2B	protein_coding	ubiquitin conjugating enzyme E2B [Source:HGNC Symbol;Acc:HGNC:12473]
ENSG00000119328	442.741	226.085	0.96959	5.128e-05	0.0012567	FAM206A	protein_coding	family with sequence similarity 206 member A [Source:HGNC Symbol;Acc:HGNC:1364]
ENSG00000119446	483.053	295.671	0.70819	0.0023999	0.027431	RBM18	protein_coding	RNA binding motif protein 18 [Source:HGNC Symbol;Acc:HGNC:28413]
ENSG00000119508	651.089	281.812	1.2081	0.0050124	0.047648	NR4A3	protein_coding	nuclear receptor subfamily 4 group A member 3 [Source:HGNC Symbol;Acc:HGNC:7982]
ENSG00000119523	1162.82	434.683	1.4196	8.7834e-07	3.934e-05	ALG2	protein_coding	ALG2, alpha-1,3/1,6-mannosyltransferase [Source:HGNC Symbol;Acc:HGNC:23159]
ENSG00000119729	428.577	259.629	0.7231	0.0053518	0.049862	RHOQ	protein_coding	ras homolog family member Q [Source:HGNC Symbol;Acc:HGNC:17736]
ENSG00000119777	2560.36	1468.45	0.80205	0.00032785	0.0057263	TMEM214	protein_coding	transmembrane protein 214 [Source:HGNC Symbol;Acc:HGNC:25983]
ENSG00000119801	974.429	344.315	1.5008	1.8081e-10	2.0261e-08	YPEL5	protein_coding	yippee like 5 [Source:HGNC Symbol;Acc:HGNC:18329]
ENSG00000119844	626.048	273.317	1.1957	0.0002234	0.0042108	AFTPH	protein_coding	aftiphilin [Source:HGNC Symbol;Acc:HGNC:25951]
ENSG00000119917	724.353	185.106	1.9683	1.99e-08	1.4323e-06	IFIT3	protein_coding	interferon induced protein with tetratricopeptide repeats 3 [Source:HGNC Symbol;Acc:HGNC:5411]
ENSG00000119922	1647.52	279.529	2.5592	0.0022629	0.026189	IFIT2	protein_coding	interferon induced protein with tetratricopeptide repeats 2 [Source:HGNC Symbol;Acc:HGNC:5409]
ENSG00000119938	727.099	407.672	0.83474	0.00025557	0.0046814	PPP1R3C	protein_coding	protein phosphatase 1 regulatory subunit 3C [Source:HGNC Symbol;Acc:HGNC:9293]
ENSG00000119953	901.937	552.248	0.70771	0.0022934	0.026442	SMNDC1	protein_coding	survival motor neuron domain containing 1 [Source:HGNC Symbol;Acc:HGNC:16900]
ENSG00000119986	12582.7	3115.06	2.0141	1.9842e-19	1.0903e-16	AVPI1	protein_coding	arginine vasopressin induced 1 [Source:HGNC Symbol;Acc:HGNC:30898]
ENSG00000120053	3589.88	1064.73	1.7534	0.0005391	0.0084517	GOT1	protein_coding	glutamic-oxaloacetic transaminase 1, soluble [Source:HGNC Symbol;Acc:HGNC:4432]
ENSG00000120063	1973.37	797.798	1.3066	0.00086132	0.012227	GNA13	protein_coding	guanine nucleotide binding protein (G protein), alpha 13 [Source:HGNC Symbol;Acc:HGNC:4381]
ENSG00000120071	1461.49	559.83	1.3844	0.00014683	0.0030119	KANSL1	protein_coding	KAT8 regulatory NSL complex subunit 1 [Source:HGNC Symbol;Acc:HGNC:24565]
ENSG00000120370	403.869	177.731	1.1842	0.00049158	0.0078387	GORAB	protein_coding	golgin, RAB6-interacting [Source:HGNC Symbol;Acc:HGNC:25676]
ENSG00000120519	213.082	86.1753	1.3061	0.0026946	0.029995	SLC10A7	protein_coding	solute carrier family 10 member 7 [Source:HGNC Symbol;Acc:HGNC:23088]
ENSG00000120686	1641.18	552.451	1.5708	3.9451e-05	0.0010092	UFM1	protein_coding	ubiquitin-fold modifier 1 [Source:HGNC Symbol;Acc:HGNC:20597]
ENSG00000120699	715.101	370.144	0.95006	4.2069e-05	0.0010667	EXOSC8	protein_coding	exosome component 8 [Source:HGNC Symbol;Acc:HGNC:17035]
ENSG00000120742	5404.75	2135.16	1.3399	0.00010757	0.0023465	SERP1	protein_coding	stress-associated endoplasmic reticulum protein 1 [Source:HGNC Symbol;Acc:HGNC:10759]
ENSG00000120875	623.563	175.808	1.8265	0.00081065	0.011635	DUSP4	protein_coding	dual specificity phosphatase 4 [Source:HGNC Symbol;Acc:HGNC:3070]
ENSG00000120889	3584.51	1134.86	1.6593	0.0004641	0.007501	TNFRSF10B	protein_coding	tumor necrosis factor receptor superfamily member 10b [Source:HGNC Symbol;Acc:HGNC:11905]
ENSG00000121274	547.102	311.938	0.81055	0.00040189	0.006704	PAPD5	protein_coding	PAP associated domain containing 5 [Source:HGNC Symbol;Acc:HGNC:30758]
ENSG00000121350	747.982	315.845	1.2438	1.2986e-06	5.5054e-05	PYROXD1	protein_coding	pyridine nucleotide-disulphide oxidoreductase domain 1 [Source:HGNC Symbol;Acc:HGNC:26162]
ENSG00000121417	146.544	80.6858	0.86094	0.0025318	0.028606	ZNF211	protein_coding	zinc finger protein 211 [Source:HGNC Symbol;Acc:HGNC:13003]
ENSG00000121644	1126.02	601.313	0.90504	0.00033692	0.005849	DESI2	protein_coding	desumoylating isopeptidase 2 [Source:HGNC Symbol;Acc:HGNC:24264]
ENSG00000121749	1968.85	571.285	1.7851	0.00099171	0.013637	TBC1D15	protein_coding	TBC1 domain family member 15 [Source:HGNC Symbol;Acc:HGNC:25694]
ENSG00000121864	816.846	475.387	0.78096	0.00056254	0.0087314	ZNF639	protein_coding	zinc finger protein 639 [Source:HGNC Symbol;Acc:HGNC:30950]
ENSG00000121989	140.379	60.0439	1.2252	0.00031067	0.0055071	ACVR2A	protein_coding	activin A receptor type IIA [Source:HGNC Symbol;Acc:HGNC:173]
ENSG00000122299	1159.34	682.93	0.76349	0.00074783	0.01088	ZC3H7A	protein_coding	zinc finger CCCH-type containing 7A [Source:HGNC Symbol;Acc:HGNC:30959]
ENSG00000122386	277.977	125.175	1.151	6.0313e-06	0.0002069	ZNF205	protein_coding	zinc finger protein 205 [Source:HGNC Symbol;Acc:HGNC:12996]
ENSG00000122643	711.583	427.556	0.73492	0.0011058	0.014863	NT5C3A	protein_coding	5'-nucleotidase, cytosolic IIIA [Source:HGNC Symbol;Acc:HGNC:17820]
ENSG00000122741	1408.71	832.118	0.75952	0.00081543	0.011674	DCAF10	protein_coding	DDB1 and CUL4 associated factor 10 [Source:HGNC Symbol;Acc:HGNC:23686]
ENSG00000122958	1979.22	1128.54	0.81047	0.00024981	0.0045994	VPS26A	protein_coding	VPS26 retromer complex component A [Source:HGNC Symbol;Acc:HGNC:12711]
ENSG00000123066	839.524	482.113	0.8002	0.0004709	0.0075962	MED13L	protein_coding	mediator complex subunit 13-like [Source:HGNC Symbol;Acc:HGNC:22962]
ENSG00000123095	29.4093	10.576	1.4755	0.0037528	0.038231	BHLHE41	protein_coding	basic helix-loop-helix family member e41 [Source:HGNC Symbol;Acc:HGNC:16617]
ENSG00000123106	471.937	281.57	0.7451	0.0014997	0.018929	CCDC91	protein_coding	coiled-coil domain containing 91 [Source:HGNC Symbol;Acc:HGNC:24855]
ENSG00000123240	1373.29	758.286	0.85682	0.00058972	0.0090534	OPTN	protein_coding	optineurin [Source:HGNC Symbol;Acc:HGNC:17142]
ENSG00000123395	1026.47	406.652	1.3358	1.655e-06	6.7176e-05	ATG101	protein_coding	autophagy related 101 [Source:HGNC Symbol;Acc:HGNC:25679]
ENSG00000123595	1484.09	579.693	1.3562	1.5529e-09	1.436e-07	RAB9A	protein_coding	RAB9A, member RAS oncogene family [Source:HGNC Symbol;Acc:HGNC:9792]
ENSG00000123700	50.1334	11.9854	2.0645	7.1931e-05	0.0016698	KCNJ2	protein_coding	potassium channel, inwardly rectifying subfamily J, member 2 [Source:HGNC Symbol;Acc:HGNC:6263]
ENSG00000123739	1071.34	583.717	0.87607	9.9471e-05	0.0022028	PLA2G12A	protein_coding	phospholipase A2 group XIIA [Source:HGNC Symbol;Acc:HGNC:18554]
ENSG00000124159	4.82384	0	Inf	0.0048482	0.046489	MATN4	protein_coding	matrilin 4 [Source:HGNC Symbol;Acc:HGNC:6910]
ENSG00000124171	230.958	82.0059	1.4938	5.471e-05	0.0013271	PARD6B	protein_coding	par-6 family cell polarity regulator beta [Source:HGNC Symbol;Acc:HGNC:16245]
ENSG00000124226	2232.15	1178.39	0.92161	2.7865e-05	0.00075401	RNF114	protein_coding	ring finger protein 114 [Source:HGNC Symbol;Acc:HGNC:13094]
ENSG00000124588	1369.67	796.222	0.78259	0.00057052	0.0088218	NQO2	protein_coding	NAD(P)H dehydrogenase, quinone 2 [Source:HGNC Symbol;Acc:HGNC:7856]
ENSG00000124596	309.548	166.972	0.89056	0.00032856	0.0057318	OARD1	protein_coding	O-acyl-ADP-ribose deacylase 1 [Source:HGNC Symbol;Acc:HGNC:21257]
ENSG00000124613	104.047	47.163	1.1415	0.00011576	0.0024908	ZNF391	protein_coding	zinc finger protein 391 [Source:HGNC Symbol;Acc:HGNC:18779]
ENSG00000124762	8633.48	2023.22	2.0933	8.7787e-05	0.0019925	CDKN1A	protein_coding	cyclin-dependent kinase inhibitor 1A (p21, Cip1) [Source:HGNC Symbol;Acc:HGNC:1784]
ENSG00000124782	1880.77	923.468	1.0262	2.9995e-06	0.00011204	RREB1	protein_coding	ras responsive element binding protein 1 [Source:HGNC Symbol;Acc:HGNC:10449]
ENSG00000124783	5724.56	3766.46	0.60396	0.0048529	0.046518	SSR1	protein_coding	signal sequence receptor, alpha [Source:HGNC Symbol;Acc:HGNC:11323]
ENSG00000124788	696.092	280.099	1.3133	2.6917e-08	1.8714e-06	ATXN1	protein_coding	ataxin 1 [Source:HGNC Symbol;Acc:HGNC:10548]
ENSG00000124831	2784.21	1712.35	0.70129	0.0025338	0.028618	LRRFIP1	protein_coding	leucine rich repeat (in FLII) interacting protein 1 [Source:HGNC Symbol;Acc:HGNC:6702]
ENSG00000125089	1386.28	604.904	1.1964	0.0023483	0.026948	SH3TC1	protein_coding	SH3 domain and tetratricopeptide repeats 1 [Source:HGNC Symbol;Acc:HGNC:26009]
ENSG00000125351	1084.79	634.598	0.77351	0.00065276	0.0097735	UPF3B	protein_coding	UPF3 regulator of nonsense transcripts homolog B (yeast) [Source:HGNC Symbol;Acc:HGNC:20439]
ENSG00000125352	424.081	206.609	1.0374	2.1563e-05	0.00061311	RNF113A	protein_coding	ring finger protein 113A [Source:HGNC Symbol;Acc:HGNC:12974]
ENSG00000125386	795.53	426.901	0.89801	0.001489	0.018818	FAM193A	protein_coding	family with sequence similarity 193 member A [Source:HGNC Symbol;Acc:HGNC:16822]
ENSG00000125485	742.702	469.188	0.66262	0.0043599	0.042945	DDX31	protein_coding	DEAD (Asp-Glu-Ala-Asp) box polypeptide 31 [Source:HGNC Symbol;Acc:HGNC:16715]
ENSG00000125633	821.98	418.768	0.97295	0.00042438	0.006996	CCDC93	protein_coding	coiled-coil domain containing 93 [Source:HGNC Symbol;Acc:HGNC:25611]
ENSG00000125772	854.218	342.604	1.3181	9.7877e-09	7.6626e-07	GPCPD1	protein_coding	glycerophosphocholine phosphodiesterase 1 [Source:HGNC Symbol;Acc:HGNC:26957]
ENSG00000125814	251.702	135.888	0.8893	0.00042453	0.006996	NAPB	protein_coding	NSF attachment protein beta [Source:HGNC Symbol;Acc:HGNC:15751]
ENSG00000125826	2127.53	1071.46	0.9896	2.7641e-05	0.00074867	RBCK1	protein_coding	RanBP-type and C3HC4-type zinc finger containing 1 [Source:HGNC Symbol;Acc:HGNC:15864]
ENSG00000125834	764.675	395.958	0.9495	8.5798e-05	0.0019535	STK35	protein_coding	serine/threonine kinase 35 [Source:HGNC Symbol;Acc:HGNC:16254]
ENSG00000125844	4411.58	2261.22	0.96419	4.7572e-05	0.001181	RRBP1	protein_coding	ribosome binding protein 1 [Source:HGNC Symbol;Acc:HGNC:10448]
ENSG00000125846	442.629	254.367	0.79918	0.00082147	0.011748	ZNF133	protein_coding	zinc finger protein 133 [Source:HGNC Symbol;Acc:HGNC:12917]
ENSG00000125875	1456.23	579.592	1.3291	5.3264e-09	4.3989e-07	TBC1D20	protein_coding	TBC1 domain family member 20 [Source:HGNC Symbol;Acc:HGNC:16133]
ENSG00000125952	1002.57	558.254	0.84471	0.00022539	0.0042428	MAX	protein_coding	MYC associated factor X [Source:HGNC Symbol;Acc:HGNC:6913]
ENSG00000125977	6157.86	3360.12	0.87392	6.8858e-05	0.0016115	EIF2S2	protein_coding	eukaryotic translation initiation factor 2 subunit beta [Source:HGNC Symbol;Acc:HGNC:3266]
ENSG00000126070	717.428	337.145	1.0895	0.0007641	0.011084	AGO3	protein_coding	argonaute 3, RISC catalytic component [Source:HGNC Symbol;Acc:HGNC:18421]
ENSG00000126217	20.4341	4.47295	2.1917	0.00040947	0.0068	MCF2L	protein_coding	MCF.2 cell line derived transforming sequence like [Source:HGNC Symbol;Acc:HGNC:14576]
ENSG00000126368	376.69	99.9354	1.9143	0.00031192	0.0055259	NR1D1	protein_coding	nuclear receptor subfamily 1 group D member 1 [Source:HGNC Symbol;Acc:HGNC:7962]
ENSG00000126653	1166.77	683.38	0.77176	0.00070199	0.01034	NSRP1	protein_coding	nuclear speckle splicing regulatory protein 1 [Source:HGNC Symbol;Acc:HGNC:25305]
ENSG00000127022	30460.1	19684	0.62989	0.0038902	0.039378	CANX	protein_coding	calnexin [Source:HGNC Symbol;Acc:HGNC:1473]
ENSG00000127415	245.31	146.478	0.74392	0.0034118	0.035673	IDUA	protein_coding	iduronidase, alpha-L- [Source:HGNC Symbol;Acc:HGNC:5391]
ENSG00000127423	326.377	201.129	0.69842	0.0031779	0.033807	AUNIP	protein_coding	aurora kinase A and ninein interacting protein [Source:HGNC Symbol;Acc:HGNC:28363]
ENSG00000127481	5151.64	3153.16	0.70823	0.0011543	0.015425	UBR4	protein_coding	ubiquitin protein ligase E3 component n-recognin 4 [Source:HGNC Symbol;Acc:HGNC:30313]
ENSG00000127870	1045.37	399.957	1.3861	0.0010542	0.014324	RNF6	protein_coding	ring finger protein (C3H2C3 type) 6 [Source:HGNC Symbol;Acc:HGNC:10069]
ENSG00000127948	2999.86	941.06	1.6725	1.0617e-13	2.4665e-11	POR	protein_coding	P450 (cytochrome) oxidoreductase [Source:HGNC Symbol;Acc:HGNC:9208]
ENSG00000127952	313.899	190.66	0.7193	0.0038421	0.039015	STYXL1	protein_coding	serine/threonine/tyrosine interacting-like 1 [Source:HGNC Symbol;Acc:HGNC:18165]
ENSG00000128165	895.009	234.456	1.9326	2.0105e-10	2.2354e-08	ADM2	protein_coding	adrenomedullin 2 [Source:HGNC Symbol;Acc:HGNC:28898]
ENSG00000128272	12780	6043.62	1.0804	9.128e-07	4.0579e-05	ATF4	protein_coding	activating transcription factor 4 [Source:HGNC Symbol;Acc:HGNC:786]
ENSG00000128422	10957.6	2365.32	2.2118	1.3579e-07	7.745e-06	KRT17	protein_coding	keratin 17, type I [Source:HGNC Symbol;Acc:HGNC:6427]
ENSG00000128563	609.839	379.446	0.68453	0.0031486	0.033604	PRKRIP1	protein_coding	PRKR interacting protein 1 (IL11 inducible) [Source:HGNC Symbol;Acc:HGNC:21894]
ENSG00000128881	274.316	145.186	0.91794	0.00045387	0.0073857	TTBK2	protein_coding	tau tubulin kinase 2 [Source:HGNC Symbol;Acc:HGNC:19141]
ENSG00000128908	828.675	455.892	0.86211	0.00019363	0.0037665	INO80	protein_coding	INO80 complex subunit [Source:HGNC Symbol;Acc:HGNC:26956]
ENSG00000128965	1755.41	187.442	3.2273	6.8317e-40	3.9043e-36	CHAC1	protein_coding	ChaC glutathione-specific gamma-glutamylcyclotransferase 1 [Source:HGNC Symbol;Acc:HGNC:28680]
ENSG00000129083	2630.85	1599.07	0.71829	0.0012544	0.016465	COPB1	protein_coding	coatomer protein complex subunit beta 1 [Source:HGNC Symbol;Acc:HGNC:2231]
ENSG00000129197	685.631	421.963	0.70032	0.002094	0.024594	RPAIN	protein_coding	RPA interacting protein [Source:HGNC Symbol;Acc:HGNC:28641]
ENSG00000129292	974.85	542.782	0.84481	0.0029242	0.031796	PHF20L1	protein_coding	PHD finger protein 20-like 1 [Source:HGNC Symbol;Acc:HGNC:24280]
ENSG00000129315	1394.58	696.652	1.0013	0.0040213	0.040295	CCNT1	protein_coding	cyclin T1 [Source:HGNC Symbol;Acc:HGNC:1599]
ENSG00000129460	679.09	387.978	0.80763	0.00052836	0.008323	NGDN	protein_coding	neuroguidin [Source:HGNC Symbol;Acc:HGNC:20271]
ENSG00000129484	952.821	549.921	0.79298	0.00054589	0.0085332	PARP2	protein_coding	poly(ADP-ribose) polymerase 2 [Source:HGNC Symbol;Acc:HGNC:272]
ENSG00000130066	3225.03	1112.57	1.5354	0.00089637	0.012589	SAT1	protein_coding	spermidine/spermine N1-acetyltransferase 1 [Source:HGNC Symbol;Acc:HGNC:10540]
ENSG00000130147	1059.88	383.978	1.4648	1.0764e-06	4.6745e-05	SH3BP4	protein_coding	SH3-domain binding protein 4 [Source:HGNC Symbol;Acc:HGNC:10826]
ENSG00000130182	7.50946	0	Inf	0.00020457	0.003919	ZSCAN10	protein_coding	zinc finger and SCAN domain containing 10 [Source:HGNC Symbol;Acc:HGNC:12997]
ENSG00000130338	627.169	297.095	1.0779	3.2251e-06	0.00011984	TULP4	protein_coding	tubby like protein 4 [Source:HGNC Symbol;Acc:HGNC:15530]
ENSG00000130348	607.37	357.911	0.76297	0.0010755	0.014531	QRSL1	protein_coding	glutaminyl-tRNA synthase (glutamine-hydrolyzing)-like 1 [Source:HGNC Symbol;Acc:HGNC:21020]
ENSG00000130396	711.436	455.331	0.64382	0.0047434	0.045653	MLLT4	protein_coding	myeloid/lymphoid or mixed-lineage leukemia; translocated to, 4 [Source:HGNC Symbol;Acc:HGNC:7137]
ENSG00000130487	92.9477	2.49151	5.2213	1.5739e-22	1.5508e-19	KLHDC7B	protein_coding	kelch domain containing 7B [Source:HGNC Symbol;Acc:HGNC:25145]
ENSG00000130513	12765.7	503.021	4.6655	9.9079e-09	7.7355e-07	GDF15	protein_coding	growth differentiation factor 15 [Source:HGNC Symbol;Acc:HGNC:30142]
ENSG00000130522	4552.83	2599.02	0.8088	0.00022236	0.004194	JUND	protein_coding	jun D proto-oncogene [Source:HGNC Symbol;Acc:HGNC:6206]
ENSG00000130701	122.316	2.20204	5.7956	1.243e-34	3.9466e-31	RBBP8NL	protein_coding	RBBP8 N-terminal like [Source:HGNC Symbol;Acc:HGNC:16144]
ENSG00000130703	829.33	457.443	0.85835	0.001507	0.018995	OSBPL2	protein_coding	oxysterol binding protein like 2 [Source:HGNC Symbol;Acc:HGNC:15761]
ENSG00000130758	730.003	376.157	0.95657	4.5047e-05	0.0011272	MAP3K10	protein_coding	mitogen-activated protein kinase kinase kinase 10 [Source:HGNC Symbol;Acc:HGNC:6849]
ENSG00000130766	1493.5	416.239	1.8432	0.00029113	0.0052091	SESN2	protein_coding	sestrin 2 [Source:HGNC Symbol;Acc:HGNC:20746]
ENSG00000130844	595.998	328.482	0.85949	0.00027843	0.0050196	ZNF331	protein_coding	zinc finger protein 331 [Source:HGNC Symbol;Acc:HGNC:15489]
ENSG00000131013	615.486	256.665	1.2618	3.0075e-07	1.5457e-05	PPIL4	protein_coding	peptidylprolyl isomerase like 4 [Source:HGNC Symbol;Acc:HGNC:15702]
ENSG00000131018	1774.03	412.859	2.1033	4.9967e-06	0.00017693	SYNE1	protein_coding	spectrin repeat containing, nuclear envelope 1 [Source:HGNC Symbol;Acc:HGNC:17089]
ENSG00000131023	559.736	268.375	1.0605	0.00040355	0.0067278	LATS1	protein_coding	large tumor suppressor kinase 1 [Source:HGNC Symbol;Acc:HGNC:6514]
ENSG00000131051	6066.6	2842.76	1.0936	0.0015903	0.019788	RBM39	protein_coding	RNA binding motif protein 39 [Source:HGNC Symbol;Acc:HGNC:15923]
ENSG00000131263	3367.51	1738.76	0.95362	1.8339e-05	0.00053528	RLIM	protein_coding	ring finger protein, LIM domain interacting [Source:HGNC Symbol;Acc:HGNC:13429]
ENSG00000131389	3090.07	1209.7	1.353	4.3337e-05	0.0010917	SLC6A6	protein_coding	solute carrier family 6 (neurotransmitter transporter), member 6 [Source:HGNC Symbol;Acc:HGNC:11052]
ENSG00000131626	1127.1	722.301	0.64195	0.0043153	0.042594	PPFIA1	protein_coding	protein tyrosine phosphatase, receptor type, f polypeptide (PTPRF), interacting protein (liprin), alpha 1 [Source:HGNC Symbol;Acc:HGNC:9245]
ENSG00000131732	514.457	276.567	0.89542	0.00013115	0.0027597	ZCCHC9	protein_coding	zinc finger, CCHC domain containing 9 [Source:HGNC Symbol;Acc:HGNC:25424]
ENSG00000131871	2685.22	667.475	2.0083	2.1489e-06	8.4039e-05	VIMP	protein_coding	VCP-interacting membrane selenoprotein [Source:HGNC Symbol;Acc:HGNC:30396]
ENSG00000132254	2084.89	1181.22	0.8197	0.00090159	0.012635	ARFIP2	protein_coding	ADP ribosylation factor interacting protein 2 [Source:HGNC Symbol;Acc:HGNC:17160]
ENSG00000132837	38.3959	9.88001	1.9584	0.0011402	0.015268	DMGDH	protein_coding	dimethylglycine dehydrogenase [Source:HGNC Symbol;Acc:HGNC:24475]
ENSG00000132950	317.638	100.849	1.6552	1.2405e-05	0.00038244	ZMYM5	protein_coding	zinc finger, MYM-type 5 [Source:HGNC Symbol;Acc:HGNC:13029]
ENSG00000133104	1405.15	784.55	0.84078	0.00066087	0.0098578	SPG20	protein_coding	spastic paraplegia 20 (Troyer syndrome) [Source:HGNC Symbol;Acc:HGNC:18514]
ENSG00000133134	272.302	34.5262	2.9794	3.8911e-09	3.3491e-07	BEX2	protein_coding	brain expressed X-linked 2 [Source:HGNC Symbol;Acc:HGNC:30933]
ENSG00000133226	2575.36	1528.12	0.75301	0.00068133	0.010098	SRRM1	protein_coding	serine/arginine repetitive matrix 1 [Source:HGNC Symbol;Acc:HGNC:16638]
ENSG00000133393	588.458	361.244	0.70397	0.0024298	0.027717	FOPNL	protein_coding	FGFR1OP N-terminal like [Source:HGNC Symbol;Acc:HGNC:26435]
ENSG00000133398	1856.43	605.238	1.617	1.4483e-12	2.6311e-10	MED10	protein_coding	mediator complex subunit 10 [Source:HGNC Symbol;Acc:HGNC:28760]
ENSG00000133639	1437.2	526.415	1.449	0.00066375	0.0098908	BTG1	protein_coding	B-cell translocation gene 1, anti-proliferative [Source:HGNC Symbol;Acc:HGNC:1130]
ENSG00000133773	735.545	363.87	1.0154	1.3563e-05	0.00041143	CCDC59	protein_coding	coiled-coil domain containing 59 [Source:HGNC Symbol;Acc:HGNC:25005]
ENSG00000133794	607.852	275.623	1.141	1.2712e-06	5.3975e-05	ARNTL	protein_coding	aryl hydrocarbon receptor nuclear translocator like [Source:HGNC Symbol;Acc:HGNC:701]
ENSG00000133884	1544.73	914.949	0.75559	0.0007616	0.01107	DPF2	protein_coding	D4, zinc and double PHD fingers family 2 [Source:HGNC Symbol;Acc:HGNC:9964]
ENSG00000133961	1003.95	611.699	0.71479	0.0018	0.021803	NUMB	protein_coding	numb homolog (Drosophila) [Source:HGNC Symbol;Acc:HGNC:8060]
ENSG00000134058	803.647	430.441	0.90075	0.0017891	0.021708	CDK7	protein_coding	cyclin-dependent kinase 7 [Source:HGNC Symbol;Acc:HGNC:1778]
ENSG00000134077	854.056	517.492	0.72279	0.0015024	0.018954	THUMPD3	protein_coding	THUMP domain containing 3 [Source:HGNC Symbol;Acc:HGNC:24493]
ENSG00000134086	1440.81	871.346	0.72556	0.00086636	0.012274	VHL	protein_coding	von Hippel-Lindau tumor suppressor, E3 ubiquitin protein ligase [Source:HGNC Symbol;Acc:HGNC:12687]
ENSG00000134108	1728.26	858.493	1.0094	0.00012713	0.0026849	ARL8B	protein_coding	ADP ribosylation factor like GTPase 8B [Source:HGNC Symbol;Acc:HGNC:25564]
ENSG00000134278	1581.46	473.982	1.7384	0.0010561	0.014336	SPIRE1	protein_coding	spire-type actin nucleation factor 1 [Source:HGNC Symbol;Acc:HGNC:30622]
ENSG00000134313	934.723	587.027	0.67111	0.0030543	0.032873	KIDINS220	protein_coding	kinase D-interacting substrate 220kDa [Source:HGNC Symbol;Acc:HGNC:29508]
ENSG00000134321	25.7813	0.637525	5.3377	0.00099153	0.013637	RSAD2	protein_coding	radical S-adenosyl methionine domain containing 2 [Source:HGNC Symbol;Acc:HGNC:30908]
ENSG00000134440	5407.67	3098.43	0.80347	0.00023423	0.0043725	NARS	protein_coding	asparaginyl-tRNA synthetase [Source:HGNC Symbol;Acc:HGNC:7643]
ENSG00000134470	113.327	61.9051	0.87236	0.0021357	0.025033	IL15RA	protein_coding	interleukin 15 receptor subunit alpha [Source:HGNC Symbol;Acc:HGNC:5978]
ENSG00000134597	538.096	326.48	0.72087	0.0023705	0.027171	RBMX2	protein_coding	RNA binding motif protein, X-linked 2 [Source:HGNC Symbol;Acc:HGNC:24282]
ENSG00000134684	7682.9	3808.28	1.0125	3.4551e-06	0.00012739	YARS	protein_coding	tyrosyl-tRNA synthetase [Source:HGNC Symbol;Acc:HGNC:12840]
ENSG00000134697	1895.75	918.252	1.0458	3.2689e-06	0.00012115	GNL2	protein_coding	guanine nucleotide binding protein-like 2 (nucleolar) [Source:HGNC Symbol;Acc:HGNC:29925]
ENSG00000134698	319.247	189.054	0.75588	0.0024747	0.028118	AGO4	protein_coding	argonaute 4, RISC catalytic component [Source:HGNC Symbol;Acc:HGNC:18424]
ENSG00000134744	966.153	608.205	0.66769	0.0031991	0.033958	ZCCHC11	protein_coding	zinc finger, CCHC domain containing 11 [Source:HGNC Symbol;Acc:HGNC:28981]
ENSG00000134759	2402.72	1222.55	0.97478	7.7105e-06	0.00025471	ELP2	protein_coding	elongator acetyltransferase complex subunit 2 [Source:HGNC Symbol;Acc:HGNC:18248]
ENSG00000134910	5199.38	3055.18	0.76708	0.00039564	0.006619	STT3A	protein_coding	STT3A, subunit of the oligosaccharyltransferase complex (catalytic) [Source:HGNC Symbol;Acc:HGNC:6172]
ENSG00000134987	1172.58	618.498	0.92285	0.00052284	0.0082637	WDR36	protein_coding	WD repeat domain 36 [Source:HGNC Symbol;Acc:HGNC:30696]
ENSG00000135047	4823.29	1877.89	1.3609	0.005222	0.049085	CTSL	protein_coding	cathepsin L [Source:HGNC Symbol;Acc:HGNC:2537]
ENSG00000135049	404.466	215.248	0.91002	0.0001171	0.0025139	AGTPBP1	protein_coding	ATP/GTP binding protein 1 [Source:HGNC Symbol;Acc:HGNC:17258]
ENSG00000135069	6977.71	3673.06	0.92577	0.0010593	0.014366	PSAT1	protein_coding	phosphoserine aminotransferase 1 [Source:HGNC Symbol;Acc:HGNC:19129]
ENSG00000135083	88.3491	32.3965	1.4474	8.4655e-06	0.00027551	CCNJL	protein_coding	cyclin J-like [Source:HGNC Symbol;Acc:HGNC:25876]
ENSG00000135116	291.299	126.556	1.2027	2.7876e-06	0.00010509	HRK	protein_coding	harakiri, BCL2 interacting protein [Source:HGNC Symbol;Acc:HGNC:5185]
ENSG00000135253	24.2022	3.17385	2.9308	8.1271e-05	0.0018668	KCP	protein_coding	kielin/chordin-like protein [Source:HGNC Symbol;Acc:HGNC:17585]
ENSG00000135269	2411.04	1533.38	0.65294	0.0037243	0.038049	TES	protein_coding	testin LIM domain protein [Source:HGNC Symbol;Acc:HGNC:14620]
ENSG00000135297	1125.57	681.482	0.7239	0.001553	0.01943	MTO1	protein_coding	mitochondrial tRNA translation optimization 1 [Source:HGNC Symbol;Acc:HGNC:19261]
ENSG00000135406	15.6742	1.5197	3.3665	4.4819e-05	0.0011234	PRPH	protein_coding	peripherin [Source:HGNC Symbol;Acc:HGNC:9461]
ENSG00000135525	2893.39	1794	0.68958	0.0012524	0.016446	MAP7	protein_coding	microtubule associated protein 7 [Source:HGNC Symbol;Acc:HGNC:6869]
ENSG00000135631	1121.85	716.042	0.64776	0.0036845	0.037737	RAB11FIP5	protein_coding	RAB11 family interacting protein 5 (class I) [Source:HGNC Symbol;Acc:HGNC:24845]
ENSG00000135655	1145.12	671.034	0.77104	0.00059619	0.0091199	USP15	protein_coding	ubiquitin specific peptidase 15 [Source:HGNC Symbol;Acc:HGNC:12613]
ENSG00000135749	331.951	161.034	1.0436	0.0025268	0.028561	PCNXL2	protein_coding	pecanex-like 2 (Drosophila) [Source:HGNC Symbol;Acc:HGNC:8736]
ENSG00000135842	5301.16	887.815	2.578	1.8377e-06	7.3754e-05	FAM129A	protein_coding	family with sequence similarity 129 member A [Source:HGNC Symbol;Acc:HGNC:16784]
ENSG00000135924	1347	653.077	1.0444	0.00014149	0.0029254	DNAJB2	protein_coding	DnaJ heat shock protein family (Hsp40) member B2 [Source:HGNC Symbol;Acc:HGNC:5228]
ENSG00000136002	1191.88	388.091	1.6188	2.3739e-12	4.1873e-10	ARHGEF4	protein_coding	Rho guanine nucleotide exchange factor 4 [Source:HGNC Symbol;Acc:HGNC:684]
ENSG00000136003	1296.7	803.287	0.69086	0.0017964	0.02177	ISCU	protein_coding	iron-sulfur cluster assembly enzyme [Source:HGNC Symbol;Acc:HGNC:29882]
ENSG00000136152	525.411	187.779	1.4844	7.761e-06	0.00025609	COG3	protein_coding	component of oligomeric golgi complex 3 [Source:HGNC Symbol;Acc:HGNC:18619]
ENSG00000136169	214.506	120.84	0.82792	0.0015976	0.019857	SETDB2	protein_coding	SET domain, bifurcated 2 [Source:HGNC Symbol;Acc:HGNC:20263]
ENSG00000136273	571.509	282.598	1.016	0.0001764	0.0034907	HUS1	protein_coding	HUS1 checkpoint clamp component [Source:HGNC Symbol;Acc:HGNC:5309]
ENSG00000136436	1611.33	940.663	0.77651	0.00041882	0.0069299	CALCOCO2	protein_coding	calcium binding and coiled-coil domain 2 [Source:HGNC Symbol;Acc:HGNC:29912]
ENSG00000136451	1202.96	638.668	0.91345	5.6474e-05	0.0013607	VEZF1	protein_coding	vascular endothelial zinc finger 1 [Source:HGNC Symbol;Acc:HGNC:12949]
ENSG00000136504	1360.38	697.554	0.96363	1.9579e-05	0.0005634	KAT7	protein_coding	K(lysine) acetyltransferase 7 [Source:HGNC Symbol;Acc:HGNC:17016]
ENSG00000136603	917.388	533.567	0.78186	0.00062235	0.0094343	SKIL	protein_coding	SKI-like proto-oncogene [Source:HGNC Symbol;Acc:HGNC:10897]
ENSG00000136628	6420.65	4177.08	0.62022	0.0040028	0.040176	EPRS	protein_coding	glutamyl-prolyl-tRNA synthetase [Source:HGNC Symbol;Acc:HGNC:3418]
ENSG00000136715	878.295	557.005	0.65702	0.0031769	0.033807	SAP130	protein_coding	Sin3A associated protein 130kDa [Source:HGNC Symbol;Acc:HGNC:29813]
ENSG00000136770	1064.44	590.034	0.85123	0.00015619	0.0031676	DNAJC1	protein_coding	DnaJ heat shock protein family (Hsp40) member C1 [Source:HGNC Symbol;Acc:HGNC:20090]
ENSG00000136868	3043.77	1297.97	1.2296	2.7904e-08	1.926e-06	SLC31A1	protein_coding	solute carrier family 31 (copper transporter), member 1 [Source:HGNC Symbol;Acc:HGNC:11016]
ENSG00000136925	297.745	165.938	0.84343	0.00074579	0.010867	TSTD2	protein_coding	thiosulfate sulfurtransferase (rhodanese)-like domain containing 2 [Source:HGNC Symbol;Acc:HGNC:30087]
ENSG00000136986	1339.7	628.765	1.0913	1.3502e-06	5.6571e-05	DERL1	protein_coding	derlin 1 [Source:HGNC Symbol;Acc:HGNC:28454]
ENSG00000137193	1835.38	1026.53	0.8383	0.0001982	0.0038296	PIM1	protein_coding	Pim-1 proto-oncogene, serine/threonine kinase [Source:HGNC Symbol;Acc:HGNC:8986]
ENSG00000137221	904.184	477.682	0.92057	6.6249e-05	0.0015568	TJAP1	protein_coding	tight junction associated protein 1 (peripheral) [Source:HGNC Symbol;Acc:HGNC:17949]
ENSG00000137261	346.235	150.88	1.1984	8.6863e-07	3.9027e-05	KIAA0319	protein_coding	KIAA0319 [Source:HGNC Symbol;Acc:HGNC:21580]
ENSG00000137269	302.636	182.792	0.72738	0.0045934	0.044554	LRRC1	protein_coding	leucine rich repeat containing 1 [Source:HGNC Symbol;Acc:HGNC:14307]
ENSG00000137331	2250.51	430.567	2.3859	0.0034526	0.036006	IER3	protein_coding	immediate early response 3 [Source:HGNC Symbol;Acc:HGNC:5392]
ENSG00000137393	368.709	122.573	1.5888	3.0618e-10	3.2769e-08	RNF144B	protein_coding	ring finger protein 144B [Source:HGNC Symbol;Acc:HGNC:21578]
ENSG00000137449	280.303	149.873	0.90325	0.0049466	0.04721	CPEB2	protein_coding	cytoplasmic polyadenylation element binding protein 2 [Source:HGNC Symbol;Acc:HGNC:21745]
ENSG00000137494	251.429	132.529	0.92385	0.00034274	0.0059105	ANKRD42	protein_coding	ankyrin repeat domain 42 [Source:HGNC Symbol;Acc:HGNC:26752]
ENSG00000137504	1946.21	1229.59	0.66249	0.0031849	0.033844	CREBZF	protein_coding	CREB/ATF bZIP transcription factor [Source:HGNC Symbol;Acc:HGNC:24905]
ENSG00000137574	1082.05	589.923	0.87517	0.0020276	0.023972	TGS1	protein_coding	trimethylguanosine synthase 1 [Source:HGNC Symbol;Acc:HGNC:17843]
ENSG00000137760	379.103	154.759	1.2926	1.6727e-07	9.3174e-06	ALKBH8	protein_coding	alkB homolog 8, tRNA methyltransferase [Source:HGNC Symbol;Acc:HGNC:25189]
ENSG00000137817	576.953	296.781	0.95906	5.5877e-05	0.0013485	PARP6	protein_coding	poly(ADP-ribose) polymerase family member 6 [Source:HGNC Symbol;Acc:HGNC:26921]
ENSG00000137876	2785.92	1328.26	1.0686	1.4405e-06	5.9741e-05	RSL24D1	protein_coding	ribosomal L24 domain containing 1 [Source:HGNC Symbol;Acc:HGNC:18479]
ENSG00000137996	716.345	362.54	0.98252	2.177e-05	0.00061836	RTCA	protein_coding	RNA 3'-terminal phosphate cyclase [Source:HGNC Symbol;Acc:HGNC:17981]
ENSG00000138050	256.998	156.909	0.71182	0.0053474	0.049862	THUMPD2	protein_coding	THUMP domain containing 2 [Source:HGNC Symbol;Acc:HGNC:14890]
ENSG00000138073	1993.15	954.07	1.0629	6.126e-06	0.00020939	PREB	protein_coding	prolactin regulatory element binding [Source:HGNC Symbol;Acc:HGNC:9356]
ENSG00000138078	985.337	611.842	0.68746	0.0023044	0.02653	PREPL	protein_coding	prolyl endopeptidase-like [Source:HGNC Symbol;Acc:HGNC:30228]
ENSG00000138081	594.677	363.686	0.70941	0.0035891	0.037065	FBXO11	protein_coding	F-box protein 11 [Source:HGNC Symbol;Acc:HGNC:13590]
ENSG00000138162	764.554	441.595	0.79189	0.00061992	0.0094075	TACC2	protein_coding	transforming, acidic coiled-coil containing protein 2 [Source:HGNC Symbol;Acc:HGNC:11523]
ENSG00000138413	4016.88	2082.03	0.94809	1.1937e-05	0.00037105	IDH1	protein_coding	isocitrate dehydrogenase 1 (NADP+) [Source:HGNC Symbol;Acc:HGNC:5382]
ENSG00000138433	609.158	283.993	1.101	2.8824e-06	0.00010823	CIR1	protein_coding	corepressor interacting with RBPJ, 1 [Source:HGNC Symbol;Acc:HGNC:24217]
ENSG00000138646	578.11	279.5	1.0485	7.6369e-06	0.00025287	HERC5	protein_coding	HECT and RLD domain containing E3 ubiquitin protein ligase 5 [Source:HGNC Symbol;Acc:HGNC:24368]
ENSG00000138660	689.142	278.51	1.3071	0.0016288	0.02016	AP1AR	protein_coding	adaptor related protein complex 1 associated regulatory protein [Source:HGNC Symbol;Acc:HGNC:28808]
ENSG00000138685	1146.49	589.889	0.95871	0.00058961	0.0090534	FGF2	protein_coding	fibroblast growth factor 2 (basic) [Source:HGNC Symbol;Acc:HGNC:3676]
ENSG00000138785	166.872	88.8493	0.90931	0.0010249	0.014011	INTS12	protein_coding	integrator complex subunit 12 [Source:HGNC Symbol;Acc:HGNC:25067]
ENSG00000138942	1143.45	410.023	1.4796	0.00012235	0.0026049	RNF185	protein_coding	ring finger protein 185 [Source:HGNC Symbol;Acc:HGNC:26783]
ENSG00000139112	4861.47	2003.93	1.2786	5.1233e-06	0.00018074	GABARAPL1	protein_coding	GABA(A) receptor-associated protein like 1 [Source:HGNC Symbol;Acc:HGNC:4068]
ENSG00000139132	278.699	145.813	0.93458	0.0010813	0.014575	FGD4	protein_coding	FYVE, RhoGEF and PH domain containing 4 [Source:HGNC Symbol;Acc:HGNC:19125]
ENSG00000139437	564.779	352.966	0.67816	0.0031049	0.033242	TCHP	protein_coding	trichoplein, keratin filament binding [Source:HGNC Symbol;Acc:HGNC:28135]
ENSG00000139514	3824.32	1915.86	0.99721	1.151e-05	0.00035905	SLC7A1	protein_coding	solute carrier family 7 (cationic amino acid transporter, y+ system), member 1 [Source:HGNC Symbol;Acc:HGNC:11057]
ENSG00000139517	256.04	106.845	1.2608	0.001324	0.017182	LNX2	protein_coding	ligand of numb-protein X 2 [Source:HGNC Symbol;Acc:HGNC:20421]
ENSG00000139718	1735.91	1105.56	0.65092	0.003246	0.034353	SETD1B	protein_coding	SET domain containing 1B [Source:HGNC Symbol;Acc:HGNC:29187]
ENSG00000139977	744.561	398.906	0.90034	9.426e-05	0.0021026	NAA30	protein_coding	N(alpha)-acetyltransferase 30, NatC catalytic subunit [Source:HGNC Symbol;Acc:HGNC:19844]
ENSG00000139990	942.732	483.846	0.9623	2.8457e-05	0.00076495	DCAF5	protein_coding	DDB1 and CUL4 associated factor 5 [Source:HGNC Symbol;Acc:HGNC:20224]
ENSG00000140022	429.782	185.702	1.2106	4.9685e-07	2.4063e-05	STON2	protein_coding	stonin 2 [Source:HGNC Symbol;Acc:HGNC:30652]
ENSG00000140104	290.31	159.801	0.86132	0.00058502	0.0090021	C14orf79	protein_coding	chromosome 14 open reading frame 79 [Source:HGNC Symbol;Acc:HGNC:20126]
ENSG00000140105	6749.28	2443.03	1.4661	2.5428e-11	3.4437e-09	WARS	protein_coding	tryptophanyl-tRNA synthetase [Source:HGNC Symbol;Acc:HGNC:12729]
ENSG00000140265	624.654	279.561	1.1599	3.1518e-06	0.00011727	ZSCAN29	protein_coding	zinc finger and SCAN domain containing 29 [Source:HGNC Symbol;Acc:HGNC:26673]
ENSG00000140297	98.0442	20.0182	2.2921	3.0678e-11	4.0964e-09	GCNT3	protein_coding	glucosaminyl (N-acetyl) transferase 3, mucin type [Source:HGNC Symbol;Acc:HGNC:4205]
ENSG00000140299	1125.49	717.469	0.64957	0.0041852	0.041598	BNIP2	protein_coding	BCL2/adenovirus E1B 19kDa interacting protein 2 [Source:HGNC Symbol;Acc:HGNC:1083]
ENSG00000140455	547.215	305.714	0.83993	0.00032403	0.0056793	USP3	protein_coding	ubiquitin specific peptidase 3 [Source:HGNC Symbol;Acc:HGNC:12626]
ENSG00000140598	1419.92	597.976	1.2477	0.00039944	0.0066735	EFTUD1	protein_coding	elongation factor Tu GTP binding domain containing 1 [Source:HGNC Symbol;Acc:HGNC:25789]
ENSG00000140650	425.227	264.834	0.68315	0.0040555	0.040577	PMM2	protein_coding	phosphomannomutase 2 [Source:HGNC Symbol;Acc:HGNC:9115]
ENSG00000140743	1324.51	606.02	1.128	2.6228e-05	0.00071788	CDR2	protein_coding	cerebellar degeneration related protein 2 [Source:HGNC Symbol;Acc:HGNC:1799]
ENSG00000140830	473.008	164.629	1.5227	0.0001168	0.0025094	TXNL4B	protein_coding	thioredoxin like 4B [Source:HGNC Symbol;Acc:HGNC:26041]
ENSG00000140836	1265.57	664.246	0.93	2.8919e-05	0.0007751	ZFHX3	protein_coding	zinc finger homeobox 3 [Source:HGNC Symbol;Acc:HGNC:777]
ENSG00000141198	843.645	521.313	0.69449	0.0021673	0.025299	TOM1L1	protein_coding	target of myb1 like 1 membrane trafficking protein [Source:HGNC Symbol;Acc:HGNC:11983]
ENSG00000141378	1201.91	653.724	0.87857	0.00012217	0.0026033	PTRH2	protein_coding	peptidyl-tRNA hydrolase 2 [Source:HGNC Symbol;Acc:HGNC:24265]
ENSG00000141391	355.966	122.031	1.5445	7.9159e-10	7.7201e-08	PRELID3A	protein_coding	PRELI domain containing 3A [Source:HGNC Symbol;Acc:HGNC:24639]
ENSG00000141428	181.198	98.8811	0.8738	0.0012815	0.016744	C18orf21	protein_coding	chromosome 18 open reading frame 21 [Source:HGNC Symbol;Acc:HGNC:28802]
ENSG00000141441	185.536	75.1138	1.3046	1.5461e-06	6.3476e-05	GAREM1	protein_coding	GRB2 associated regulator of MAPK1 subtype 1 [Source:HGNC Symbol;Acc:HGNC:26136]
ENSG00000141446	703.116	377.071	0.89893	0.00011485	0.002477	ESCO1	protein_coding	establishment of sister chromatid cohesion N-acetyltransferase 1 [Source:HGNC Symbol;Acc:HGNC:24645]
ENSG00000141452	430.021	199.141	1.1106	0.0021972	0.025568	C18orf8	protein_coding	chromosome 18 open reading frame 8 [Source:HGNC Symbol;Acc:HGNC:24326]
ENSG00000141458	1624.34	916.762	0.82524	0.00020219	0.0038827	NPC1	protein_coding	Niemann-Pick disease, type C1 [Source:HGNC Symbol;Acc:HGNC:7897]
ENSG00000141504	1164.33	450.613	1.3695	4.7227e-06	0.00016848	SAT2	protein_coding	spermidine/spermine N1-acetyltransferase family member 2 [Source:HGNC Symbol;Acc:HGNC:23160]
ENSG00000141568	2249.55	1323.17	0.76564	0.00057683	0.0088952	FOXK2	protein_coding	forkhead box K2 [Source:HGNC Symbol;Acc:HGNC:6036]
ENSG00000141580	2074.18	1209.19	0.7785	0.00053791	0.0084409	WDR45B	protein_coding	WD repeat domain 45B [Source:HGNC Symbol;Acc:HGNC:25072]
ENSG00000141582	4902.56	1064.86	2.2029	3.0182e-22	2.6952e-19	CBX4	protein_coding	chromobox 4 [Source:HGNC Symbol;Acc:HGNC:1554]
ENSG00000141644	1634.38	884.969	0.88505	8.3691e-05	0.0019147	MBD1	protein_coding	methyl-CpG binding domain protein 1 [Source:HGNC Symbol;Acc:HGNC:6916]
ENSG00000141867	6866.34	2769.37	1.31	2.5805e-09	2.3043e-07	BRD4	protein_coding	bromodomain containing 4 [Source:HGNC Symbol;Acc:HGNC:13575]
ENSG00000142409	1771.87	994.244	0.8336	0.00017085	0.0034069	ZNF787	protein_coding	zinc finger protein 787 [Source:HGNC Symbol;Acc:HGNC:26998]
ENSG00000142528	487.961	214.224	1.1876	2.6514e-05	0.00072433	ZNF473	protein_coding	zinc finger protein 473 [Source:HGNC Symbol;Acc:HGNC:23239]
ENSG00000142544	523.513	324.597	0.68957	0.0039399	0.03975	CTU1	protein_coding	cytosolic thiouridylase subunit 1 [Source:HGNC Symbol;Acc:HGNC:29590]
ENSG00000143256	2797.52	1070.55	1.3858	5.6713e-10	5.6663e-08	PFDN2	protein_coding	prefoldin subunit 2 [Source:HGNC Symbol;Acc:HGNC:8867]
ENSG00000143457	1050.88	366.53	1.5196	0.00020726	0.0039589	GOLPH3L	protein_coding	golgi phosphoprotein 3-like [Source:HGNC Symbol;Acc:HGNC:24882]
ENSG00000143514	1178.91	523.563	1.171	4.1515e-05	0.0010536	TP53BP2	protein_coding	tumor protein p53 binding protein 2 [Source:HGNC Symbol;Acc:HGNC:12000]
ENSG00000143627	5.54258	0	Inf	0.0029999	0.032364	PKLR	protein_coding	pyruvate kinase, liver and RBC [Source:HGNC Symbol;Acc:HGNC:9020]
ENSG00000143669	249.253	112.734	1.1447	0.0048421	0.046446	LYST	protein_coding	lysosomal trafficking regulator [Source:HGNC Symbol;Acc:HGNC:1968]
ENSG00000143748	805.802	453.05	0.83076	0.00024335	0.0045038	NVL	protein_coding	nuclear VCP-like [Source:HGNC Symbol;Acc:HGNC:8070]
ENSG00000143756	941.543	585.148	0.68623	0.0028384	0.031135	FBXO28	protein_coding	F-box protein 28 [Source:HGNC Symbol;Acc:HGNC:29046]
ENSG00000143862	720.03	374.335	0.94373	0.0014568	0.018487	ARL8A	protein_coding	ADP ribosylation factor like GTPase 8A [Source:HGNC Symbol;Acc:HGNC:25192]
ENSG00000143878	9160.93	4616.16	0.9888	6.7913e-06	0.00022939	RHOB	protein_coding	ras homolog family member B [Source:HGNC Symbol;Acc:HGNC:668]
ENSG00000144048	423.64	263.82	0.68329	0.0046261	0.044841	DUSP11	protein_coding	dual specificity phosphatase 11 [Source:HGNC Symbol;Acc:HGNC:3066]
ENSG00000144161	390.757	204.389	0.93495	0.00010309	0.0022625	ZC3H8	protein_coding	zinc finger CCCH-type containing 8 [Source:HGNC Symbol;Acc:HGNC:30941]
ENSG00000144228	377.617	220.11	0.7787	0.0013998	0.017929	SPOPL	protein_coding	speckle type POZ protein like [Source:HGNC Symbol;Acc:HGNC:27934]
ENSG00000144233	1838.31	632.424	1.5394	4.8361e-11	6.1693e-09	AMMECR1L	protein_coding	AMMECR1 like [Source:HGNC Symbol;Acc:HGNC:28658]
ENSG00000144278	229.97	132.845	0.7917	0.0014963	0.018902	GALNT13	protein_coding	polypeptide N-acetylgalactosaminyltransferase 13 [Source:HGNC Symbol;Acc:HGNC:23242]
ENSG00000144566	1739.25	672.002	1.3719	2.8614e-05	0.00076845	RAB5A	protein_coding	RAB5A, member RAS oncogene family [Source:HGNC Symbol;Acc:HGNC:9783]
ENSG00000144591	1155.62	592.061	0.96485	2.2884e-05	0.00064489	GMPPA	protein_coding	GDP-mannose pyrophosphorylase A [Source:HGNC Symbol;Acc:HGNC:22923]
ENSG00000144597	423.474	222.625	0.92766	0.00014655	0.0030084	EAF1	protein_coding	ELL associated factor 1 [Source:HGNC Symbol;Acc:HGNC:20907]
ENSG00000144635	1031.84	564.26	0.87079	0.00021495	0.004084	DYNC1LI1	protein_coding	dynein, cytoplasmic 1, light intermediate chain 1 [Source:HGNC Symbol;Acc:HGNC:18745]
ENSG00000144659	1062.86	430.688	1.3032	1.8156e-08	1.3167e-06	SLC25A38	protein_coding	solute carrier family 25 member 38 [Source:HGNC Symbol;Acc:HGNC:26054]
ENSG00000144674	3425.81	1761.65	0.95952	0.00024078	0.004462	GOLGA4	protein_coding	golgin A4 [Source:HGNC Symbol;Acc:HGNC:4427]
ENSG00000144747	1329.88	543.326	1.2914	0.0013447	0.01741	TMF1	protein_coding	TATA element modulatory factor 1 [Source:HGNC Symbol;Acc:HGNC:11870]
ENSG00000144867	2493.07	1451.92	0.77996	0.00035433	0.0060774	SRPRB	protein_coding	SRP receptor beta subunit [Source:HGNC Symbol;Acc:HGNC:24085]
ENSG00000145088	133.172	41.1666	1.6937	7.2045e-06	0.00024036	EAF2	protein_coding	ELL associated factor 2 [Source:HGNC Symbol;Acc:HGNC:23115]
ENSG00000145107	21.6001	7.06787	1.6117	0.0050232	0.047703	TM4SF19	protein_coding	transmembrane 4 L six family member 19 [Source:HGNC Symbol;Acc:HGNC:25167]
ENSG00000145216	167.754	79.6899	1.0739	0.00010615	0.0023225	FIP1L1	protein_coding	factor interacting with PAPOLA and CPSF1 [Source:HGNC Symbol;Acc:HGNC:19124]
ENSG00000145220	879.918	533.043	0.72312	0.0013785	0.01772	LYAR	protein_coding	Ly1 antibody reactive [Source:HGNC Symbol;Acc:HGNC:26021]
ENSG00000145362	146.053	60.158	1.2797	4.891e-06	0.00017361	ANK2	protein_coding	ankyrin 2, neuronal [Source:HGNC Symbol;Acc:HGNC:493]
ENSG00000145414	552.126	317.137	0.79989	0.001209	0.016002	NAF1	protein_coding	nuclear assembly factor 1 ribonucleoprotein [Source:HGNC Symbol;Acc:HGNC:25126]
ENSG00000145623	2151.54	757.819	1.5054	8.5721e-05	0.0019533	OSMR	protein_coding	oncostatin M receptor [Source:HGNC Symbol;Acc:HGNC:8507]
ENSG00000145685	761.788	365.006	1.0615	5.8821e-06	0.000203	LHFPL2	protein_coding	lipoma HMGIC fusion partner-like 2 [Source:HGNC Symbol;Acc:HGNC:6588]
ENSG00000145777	61.0178	9.33189	2.709	0.00025949	0.0047289	TSLP	protein_coding	thymic stromal lymphopoietin [Source:HGNC Symbol;Acc:HGNC:30743]
ENSG00000145782	760.886	372.481	1.0305	9.9259e-06	0.0003155	ATG12	protein_coding	autophagy related 12 [Source:HGNC Symbol;Acc:HGNC:588]
ENSG00000145819	220.63	108.437	1.0248	0.00011142	0.0024211	ARHGAP26	protein_coding	Rho GTPase activating protein 26 [Source:HGNC Symbol;Acc:HGNC:17073]
ENSG00000145911	542.231	203.644	1.4129	3.2365e-09	2.8369e-07	N4BP3	protein_coding	NEDD4 binding protein 3 [Source:HGNC Symbol;Acc:HGNC:29852]
ENSG00000145919	1856.58	879.127	1.0785	1.3373e-06	5.6197e-05	BOD1	protein_coding	biorientation of chromosomes in cell division 1 [Source:HGNC Symbol;Acc:HGNC:25114]
ENSG00000145996	469.057	290.345	0.692	0.003257	0.034457	CDKAL1	protein_coding	CDK5 regulatory subunit associated protein 1-like 1 [Source:HGNC Symbol;Acc:HGNC:21050]
ENSG00000146278	1811.13	364.837	2.3116	1.6831e-05	0.00049582	PNRC1	protein_coding	proline rich nuclear receptor coactivator 1 [Source:HGNC Symbol;Acc:HGNC:17278]
ENSG00000146374	30.1593	4.57648	2.7203	0.0016451	0.020314	RSPO3	protein_coding	R-spondin 3 [Source:HGNC Symbol;Acc:HGNC:20866]
ENSG00000146457	872.18	515.699	0.7581	0.0019773	0.023561	WTAP	protein_coding	Wilms tumor 1 associated protein [Source:HGNC Symbol;Acc:HGNC:16846]
ENSG00000146576	497.823	195.771	1.3465	0.002661	0.029725	C7orf26	protein_coding	chromosome 7 open reading frame 26 [Source:HGNC Symbol;Acc:HGNC:21702]
ENSG00000146587	621.376	224.408	1.4693	0.00095391	0.013208	RBAK	protein_coding	RB-associated KRAB zinc finger [Source:HGNC Symbol;Acc:HGNC:17680]
ENSG00000146678	124.288	9.52144	3.7064	1.051e-05	0.00033186	IGFBP1	protein_coding	insulin like growth factor binding protein 1 [Source:HGNC Symbol;Acc:HGNC:5469]
ENSG00000146733	2143.8	1105.94	0.9549	1.2915e-05	0.00039597	PSPH	protein_coding	phosphoserine phosphatase [Source:HGNC Symbol;Acc:HGNC:9577]
ENSG00000146833	398.921	227.044	0.81313	0.0052754	0.049392	TRIM4	protein_coding	tripartite motif containing 4 [Source:HGNC Symbol;Acc:HGNC:16275]
ENSG00000146872	1327.56	656.211	1.0165	0.00068285	0.01011	TLK2	protein_coding	tousled like kinase 2 [Source:HGNC Symbol;Acc:HGNC:11842]
ENSG00000147118	271.987	138.428	0.9744	0.00067575	0.010057	ZNF182	protein_coding	zinc finger protein 182 [Source:HGNC Symbol;Acc:HGNC:13001]
ENSG00000147124	409.177	247.234	0.72685	0.0023193	0.026659	ZNF41	protein_coding	zinc finger protein 41 [Source:HGNC Symbol;Acc:HGNC:13107]
ENSG00000147162	5741.78	2764.33	1.0546	1.1605e-06	4.9794e-05	OGT	protein_coding	O-linked N-acetylglucosamine (GlcNAc) transferase [Source:HGNC Symbol;Acc:HGNC:8127]
ENSG00000147421	223.072	118.134	0.91708	0.0015616	0.019503	HMBOX1	protein_coding	homeobox containing 1 [Source:HGNC Symbol;Acc:HGNC:26137]
ENSG00000147454	938.238	612.164	0.61604	0.0053109	0.049644	SLC25A37	protein_coding	solute carrier family 25 (mitochondrial iron transporter), member 37 [Source:HGNC Symbol;Acc:HGNC:29786]
ENSG00000147533	786.458	455.431	0.78814	0.00069306	0.010245	GOLGA7	protein_coding	golgin A7 [Source:HGNC Symbol;Acc:HGNC:24876]
ENSG00000147535	663.535	229.322	1.5328	5.2521e-05	0.0012838	PLPP5	protein_coding	phospholipid phosphatase 5 [Source:HGNC Symbol;Acc:HGNC:25026]
ENSG00000147649	5144.06	3107.59	0.72711	0.00088947	0.012535	MTDH	protein_coding	metadherin [Source:HGNC Symbol;Acc:HGNC:29608]
ENSG00000147650	250.462	130.157	0.94433	0.00025814	0.0047164	LRP12	protein_coding	LDL receptor related protein 12 [Source:HGNC Symbol;Acc:HGNC:31708]
ENSG00000147676	1401.54	898.504	0.64142	0.0030624	0.032922	MAL2	protein_coding	mal, T-cell differentiation protein 2 (gene/pseudogene) [Source:HGNC Symbol;Acc:HGNC:13634]
ENSG00000147789	404.4	221.657	0.86745	0.00041153	0.0068249	ZNF7	protein_coding	zinc finger protein 7 [Source:HGNC Symbol;Acc:HGNC:13139]
ENSG00000147799	949.162	527.208	0.84828	0.00023897	0.0044427	ARHGAP39	protein_coding	Rho GTPase activating protein 39 [Source:HGNC Symbol;Acc:HGNC:29351]
ENSG00000147854	1277.08	771.586	0.72695	0.0011183	0.01501	UHRF2	protein_coding	ubiquitin-like with PHD and ring finger domains 2, E3 ubiquitin protein ligase [Source:HGNC Symbol;Acc:HGNC:12557]
ENSG00000147874	1588.67	1002.66	0.66399	0.0023219	0.026678	HAUS6	protein_coding	HAUS augmin like complex subunit 6 [Source:HGNC Symbol;Acc:HGNC:25948]
ENSG00000147905	939.686	352.125	1.4161	9.545e-10	9.1526e-08	ZCCHC7	protein_coding	zinc finger, CCHC domain containing 7 [Source:HGNC Symbol;Acc:HGNC:26209]
ENSG00000148248	5611.28	3623.1	0.63111	0.0048914	0.046778	SURF4	protein_coding	surfeit 4 [Source:HGNC Symbol;Acc:HGNC:11476]
ENSG00000148346	43.3544	10.3761	2.0629	7.6004e-05	0.0017557	LCN2	protein_coding	lipocalin 2 [Source:HGNC Symbol;Acc:HGNC:6526]
ENSG00000148384	400.883	243.209	0.72098	0.0024828	0.02816	INPP5E	protein_coding	inositol polyphosphate-5-phosphatase E [Source:HGNC Symbol;Acc:HGNC:21474]
ENSG00000148396	2870	1622.38	0.82293	0.0015372	0.0193	SEC16A	protein_coding	SEC16 homolog A, endoplasmic reticulum export factor [Source:HGNC Symbol;Acc:HGNC:29006]
ENSG00000148399	487.093	308.57	0.6586	0.005041	0.04784	DPH7	protein_coding	diphthamide biosynthesis 7 [Source:HGNC Symbol;Acc:HGNC:25199]
ENSG00000148516	509.075	208.183	1.29	0.00080959	0.011631	ZEB1	protein_coding	zinc finger E-box binding homeobox 1 [Source:HGNC Symbol;Acc:HGNC:11642]
ENSG00000148572	680.953	226.324	1.5892	1.4587e-06	6.0322e-05	NRBF2	protein_coding	nuclear receptor binding factor 2 [Source:HGNC Symbol;Acc:HGNC:19692]
ENSG00000148690	454.637	284.055	0.67855	0.0038732	0.039245	FRA10AC1	protein_coding	fragile site, folic acid type, rare, fra(10)(q23.3) or fra(10)(q24.2) candidate 1 [Source:HGNC Symbol;Acc:HGNC:1162]
ENSG00000148840	1793.91	1154.93	0.63531	0.0047016	0.045404	PPRC1	protein_coding	peroxisome proliferator-activated receptor gamma, coactivator-related 1 [Source:HGNC Symbol;Acc:HGNC:30025]
ENSG00000148841	6236.08	2151.95	1.535	8.7006e-05	0.0019763	ITPRIP	protein_coding	inositol 1,4,5-trisphosphate receptor interacting protein [Source:HGNC Symbol;Acc:HGNC:29370]
ENSG00000148842	553.839	235.511	1.2337	0.0012898	0.016822	CNNM2	protein_coding	cyclin and CBS domain divalent metal cation transport mediator 2 [Source:HGNC Symbol;Acc:HGNC:103]
ENSG00000149150	218.679	86.8403	1.3324	0.0015108	0.019026	SLC43A1	protein_coding	solute carrier family 43 (amino acid system L transporter), member 1 [Source:HGNC Symbol;Acc:HGNC:9225]
ENSG00000150401	594.13	230.231	1.3677	8.3145e-09	6.6551e-07	DCUN1D2	protein_coding	DCN1, defective in cullin neddylation 1, domain containing 2 [Source:HGNC Symbol;Acc:HGNC:20328]
ENSG00000150527	85.5083	20.0284	2.094	9.0177e-07	4.02e-05	CTAGE5	protein_coding	CTAGE family member 5 [Source:HGNC Symbol;Acc:HGNC:7057]
ENSG00000150961	2518.13	755.925	1.736	2.7179e-05	0.00073824	SEC24D	protein_coding	SEC24 homolog D, COPII coat complex component [Source:HGNC Symbol;Acc:HGNC:10706]
ENSG00000150995	2102.78	1263.65	0.7347	0.0012972	0.016879	ITPR1	protein_coding	inositol 1,4,5-trisphosphate receptor, type 1 [Source:HGNC Symbol;Acc:HGNC:6180]
ENSG00000151012	5504.89	830.064	2.7294	2.7129e-07	1.4303e-05	SLC7A11	protein_coding	solute carrier family 7 (anionic amino acid transporter light chain, xc- system), member 11 [Source:HGNC Symbol;Acc:HGNC:11059]
ENSG00000151151	385.842	232.667	0.72974	0.0024739	0.028118	IPMK	protein_coding	inositol polyphosphate multikinase [Source:HGNC Symbol;Acc:HGNC:20739]
ENSG00000151304	336.567	123.803	1.4428	3.1381e-06	0.00011691	SRFBP1	protein_coding	serum response factor binding protein 1 [Source:HGNC Symbol;Acc:HGNC:26333]
ENSG00000151461	1140.15	715.092	0.67302	0.0026463	0.029573	UPF2	protein_coding	UPF2 regulator of nonsense transcripts homolog (yeast) [Source:HGNC Symbol;Acc:HGNC:17854]
ENSG00000151553	641.092	381.979	0.74704	0.0014037	0.017971	FAM160B1	protein_coding	family with sequence similarity 160 member B1 [Source:HGNC Symbol;Acc:HGNC:29320]
ENSG00000151657	345.849	147.643	1.228	0.00076262	0.011079	KIN	protein_coding	Kin17 DNA and RNA binding protein [Source:HGNC Symbol;Acc:HGNC:6327]
ENSG00000151694	1061	353.314	1.5864	0.00070836	0.010407	ADAM17	protein_coding	ADAM metallopeptidase domain 17 [Source:HGNC Symbol;Acc:HGNC:195]
ENSG00000152193	269.215	146.947	0.87346	0.00056675	0.0087777	RNF219	protein_coding	ring finger protein 219 [Source:HGNC Symbol;Acc:HGNC:20308]
ENSG00000152219	564.501	239.68	1.2359	2.3048e-07	1.245e-05	ARL14EP	protein_coding	ADP ribosylation factor like GTPase 14 effector protein [Source:HGNC Symbol;Acc:HGNC:26798]
ENSG00000152404	435.121	270.367	0.6865	0.0044749	0.043736	CWF19L2	protein_coding	CWF19-like 2, cell cycle control (S. pombe) [Source:HGNC Symbol;Acc:HGNC:26508]
ENSG00000152409	2548.33	598.383	2.0904	3.8883e-18	1.8341e-15	JMY	protein_coding	junction mediating and regulatory protein, p53 cofactor [Source:HGNC Symbol;Acc:HGNC:28916]
ENSG00000152457	258.548	141.32	0.87147	0.00055487	0.00865	DCLRE1C	protein_coding	DNA cross-link repair 1C [Source:HGNC Symbol;Acc:HGNC:17642]
ENSG00000152464	239.447	113.475	1.0773	0.00013494	0.0028143	RPP38	protein_coding	ribonuclease P/MRP 38kDa subunit [Source:HGNC Symbol;Acc:HGNC:30329]
ENSG00000152518	1139.06	422.314	1.4314	0.0001591	0.0032197	ZFP36L2	protein_coding	ZFP36 ring finger protein-like 2 [Source:HGNC Symbol;Acc:HGNC:1108]
ENSG00000152620	1889.5	1244.25	0.60273	0.0049993	0.047572	NADK2	protein_coding	NAD kinase 2, mitochondrial [Source:HGNC Symbol;Acc:HGNC:26404]
ENSG00000152684	949.56	529.449	0.84277	0.0041599	0.041417	PELO	protein_coding	pelota homolog (Drosophila) [Source:HGNC Symbol;Acc:HGNC:8829]
ENSG00000152904	633.537	391.162	0.69566	0.0029095	0.031684	GGPS1	protein_coding	geranylgeranyl diphosphate synthase 1 [Source:HGNC Symbol;Acc:HGNC:4249]
ENSG00000152939	129.759	47.5072	1.4496	1.3223e-06	5.5731e-05	MARVELD2	protein_coding	MARVEL domain containing 2 [Source:HGNC Symbol;Acc:HGNC:26401]
ENSG00000153037	241.883	140.027	0.7886	0.0017356	0.021257	SRP19	protein_coding	signal recognition particle 19kDa [Source:HGNC Symbol;Acc:HGNC:11300]
ENSG00000153094	719.526	168.164	2.0972	8.8682e-05	0.0020037	BCL2L11	protein_coding	BCL2-like 11 (apoptosis facilitator) [Source:HGNC Symbol;Acc:HGNC:994]
ENSG00000153132	154.574	44.399	1.7997	7.0817e-10	7.002e-08	CLGN	protein_coding	calmegin [Source:HGNC Symbol;Acc:HGNC:2060]
ENSG00000153234	397.608	115.067	1.7889	4.281e-05	0.0010826	NR4A2	protein_coding	nuclear receptor subfamily 4 group A member 2 [Source:HGNC Symbol;Acc:HGNC:7981]
ENSG00000153294	17.9804	2.83957	2.6627	0.00034683	0.0059739	ADGRF4	protein_coding	adhesion G protein-coupled receptor F4 [Source:HGNC Symbol;Acc:HGNC:19011]
ENSG00000153443	1467.55	908.182	0.69236	0.0020215	0.023959	UBALD1	protein_coding	UBA-like domain containing 1 [Source:HGNC Symbol;Acc:HGNC:29576]
ENSG00000153561	1812.35	1035.9	0.80698	0.00031551	0.0055653	RMND5A	protein_coding	required for meiotic nuclear division 5 homolog A [Source:HGNC Symbol;Acc:HGNC:25850]
ENSG00000153714	523.242	138.931	1.9131	7.0417e-11	8.7486e-09	LURAP1L	protein_coding	leucine rich adaptor protein 1-like [Source:HGNC Symbol;Acc:HGNC:31452]
ENSG00000153879	1934.17	583.221	1.7296	3.1489e-14	8.2551e-12	CEBPG	protein_coding	CCAAT/enhancer binding protein (C/EBP), gamma [Source:HGNC Symbol;Acc:HGNC:1837]
ENSG00000153885	974.742	579.94	0.74912	0.00098232	0.013534	KCTD15	protein_coding	potassium channel tetramerization domain containing 15 [Source:HGNC Symbol;Acc:HGNC:23297]
ENSG00000153914	1248.59	664.517	0.90993	7.3213e-05	0.001694	SREK1	protein_coding	splicing regulatory glutamine/lysine-rich protein 1 [Source:HGNC Symbol;Acc:HGNC:17882]
ENSG00000153933	550.555	222.602	1.3064	0.0013394	0.017357	DGKE	protein_coding	diacylglycerol kinase epsilon [Source:HGNC Symbol;Acc:HGNC:2852]
ENSG00000154114	554.246	291.677	0.92615	0.00039271	0.0065933	TBCEL	protein_coding	tubulin folding cofactor E-like [Source:HGNC Symbol;Acc:HGNC:28115]
ENSG00000154144	568.684	274.193	1.0524	0.00058383	0.0089935	TBRG1	protein_coding	transforming growth factor beta regulator 1 [Source:HGNC Symbol;Acc:HGNC:29551]
ENSG00000154305	1046.49	569.223	0.8785	0.00010187	0.0022444	MIA3	protein_coding	melanoma inhibitory activity family member 3 [Source:HGNC Symbol;Acc:HGNC:24008]
ENSG00000154370	1148.7	490.087	1.2289	1.1306e-07	6.6347e-06	TRIM11	protein_coding	tripartite motif containing 11 [Source:HGNC Symbol;Acc:HGNC:16281]
ENSG00000154781	578.027	181.421	1.6718	4.2924e-10	4.444e-08	CCDC174	protein_coding	coiled-coil domain containing 174 [Source:HGNC Symbol;Acc:HGNC:28033]
ENSG00000154803	1030.58	232.444	2.1485	0.00019073	0.0037228	FLCN	protein_coding	folliculin [Source:HGNC Symbol;Acc:HGNC:27310]
ENSG00000154839	595.533	342.015	0.80012	0.00048413	0.0077499	SKA1	protein_coding	spindle and kinetochore associated complex subunit 1 [Source:HGNC Symbol;Acc:HGNC:28109]
ENSG00000154945	1179.15	738.71	0.67466	0.0028458	0.031157	ANKRD40	protein_coding	ankyrin repeat domain 40 [Source:HGNC Symbol;Acc:HGNC:28233]
ENSG00000155096	3771.46	1461.22	1.368	6.7108e-05	0.0015757	AZIN1	protein_coding	antizyme inhibitor 1 [Source:HGNC Symbol;Acc:HGNC:16432]
ENSG00000155304	2481.2	663.395	1.9031	6.0474e-07	2.8753e-05	HSPA13	protein_coding	heat shock protein family A (Hsp70) member 13 [Source:HGNC Symbol;Acc:HGNC:11375]
ENSG00000155313	896.269	491.656	0.86628	0.00014178	0.0029295	USP25	protein_coding	ubiquitin specific peptidase 25 [Source:HGNC Symbol;Acc:HGNC:12624]
ENSG00000155621	337.486	165.979	1.0238	3.3289e-05	0.00087109	C9orf85	protein_coding	chromosome 9 open reading frame 85 [Source:HGNC Symbol;Acc:HGNC:28784]
ENSG00000155906	540.876	282.58	0.93664	8.5133e-05	0.0019415	RMND1	protein_coding	required for meiotic nuclear division 1 homolog [Source:HGNC Symbol;Acc:HGNC:21176]
ENSG00000155975	565.849	253.096	1.1607	9.4912e-07	4.1918e-05	VPS37A	protein_coding	vacuolar protein sorting 37 homolog A (S. cerevisiae) [Source:HGNC Symbol;Acc:HGNC:24928]
ENSG00000156453	49.8195	9.79714	2.3463	6.5596e-08	4.0659e-06	PCDH1	protein_coding	protocadherin 1 [Source:HGNC Symbol;Acc:HGNC:8655]
ENSG00000156500	142.971	79.9174	0.83914	0.0028628	0.031306	FAM122C	protein_coding	family with sequence similarity 122C [Source:HGNC Symbol;Acc:HGNC:25202]
ENSG00000156502	1244.91	468.898	1.4087	0.0003539	0.0060737	SUPV3L1	protein_coding	SUV3-like helicase [Source:HGNC Symbol;Acc:HGNC:11471]
ENSG00000156510	334.814	35.6427	3.2317	9.9969e-14	2.3608e-11	HKDC1	protein_coding	hexokinase domain containing 1 [Source:HGNC Symbol;Acc:HGNC:23302]
ENSG00000156603	424.746	241.637	0.81376	0.00077643	0.011228	MED19	protein_coding	mediator complex subunit 19 [Source:HGNC Symbol;Acc:HGNC:29600]
ENSG00000156639	2182.9	781.362	1.4822	4.505e-11	5.7841e-09	ZFAND3	protein_coding	zinc finger, AN1-type domain 3 [Source:HGNC Symbol;Acc:HGNC:18019]
ENSG00000156804	66.6649	9.33539	2.8361	0.0051597	0.048644	FBXO32	protein_coding	F-box protein 32 [Source:HGNC Symbol;Acc:HGNC:16731]
ENSG00000156831	490.571	211.313	1.2151	4.8311e-07	2.3518e-05	NSMCE2	protein_coding	NSE2/MMS21 homolog, SMC5-SMC6 complex SUMO ligase [Source:HGNC Symbol;Acc:HGNC:26513]
ENSG00000156958	427.71	260.15	0.71729	0.0027458	0.030353	GALK2	protein_coding	galactokinase 2 [Source:HGNC Symbol;Acc:HGNC:4119]
ENSG00000156983	1519.87	723.758	1.0704	0.00048466	0.0077499	BRPF1	protein_coding	bromodomain and PHD finger containing 1 [Source:HGNC Symbol;Acc:HGNC:14255]
ENSG00000157077	430.72	254.55	0.7588	0.0039409	0.03975	ZFYVE9	protein_coding	zinc finger, FYVE domain containing 9 [Source:HGNC Symbol;Acc:HGNC:6775]
ENSG00000157181	615.603	281.275	1.13	0.00017981	0.003541	C1orf27	protein_coding	chromosome 1 open reading frame 27 [Source:HGNC Symbol;Acc:HGNC:24299]
ENSG00000157224	493.145	307.83	0.67988	0.0038034	0.038663	CLDN12	protein_coding	claudin 12 [Source:HGNC Symbol;Acc:HGNC:2034]
ENSG00000157349	312.907	187.076	0.74211	0.0024884	0.028205	DDX19B	protein_coding	DEAD (Asp-Glu-Ala-Asp) box polypeptide 19B [Source:HGNC Symbol;Acc:HGNC:2742]
ENSG00000157538	967.249	520.958	0.89272	0.0032389	0.03431	DSCR3	protein_coding	Down syndrome critical region 3 [Source:HGNC Symbol;Acc:HGNC:3044]
ENSG00000157540	1169.09	534.76	1.1284	0.0025973	0.029173	DYRK1A	protein_coding	dual specificity tyrosine-(Y)-phosphorylation regulated kinase 1A [Source:HGNC Symbol;Acc:HGNC:3091]
ENSG00000157557	3586.75	1563.44	1.198	5.8564e-06	0.0002026	ETS2	protein_coding	v-ets avian erythroblastosis virus E26 oncogene homolog 2 [Source:HGNC Symbol;Acc:HGNC:3489]
ENSG00000157693	1025.51	357.591	1.52	4.7169e-08	3.0564e-06	C9orf91	protein_coding	chromosome 9 open reading frame 91 [Source:HGNC Symbol;Acc:HGNC:24513]
ENSG00000157873	36.3797	7.4297	2.2918	0.00010858	0.0023647	TNFRSF14	protein_coding	tumor necrosis factor receptor superfamily member 14 [Source:HGNC Symbol;Acc:HGNC:11912]
ENSG00000158079	590.173	202.277	1.5448	1.3632e-10	1.5644e-08	PTPDC1	protein_coding	protein tyrosine phosphatase domain containing 1 [Source:HGNC Symbol;Acc:HGNC:30184]
ENSG00000158691	317.203	156.145	1.0225	0.0011803	0.015689	ZSCAN12	protein_coding	zinc finger and SCAN domain containing 12 [Source:HGNC Symbol;Acc:HGNC:13172]
ENSG00000158987	146.347	79.6212	0.87817	0.0047137	0.045489	RAPGEF6	protein_coding	Rap guanine nucleotide exchange factor 6 [Source:HGNC Symbol;Acc:HGNC:20655]
ENSG00000159176	6922.19	4269.38	0.6972	0.0014756	0.018698	CSRP1	protein_coding	cysteine and glycine rich protein 1 [Source:HGNC Symbol;Acc:HGNC:2469]
ENSG00000159479	928.74	493.686	0.91168	6.2571e-05	0.0014801	MED8	protein_coding	mediator complex subunit 8 [Source:HGNC Symbol;Acc:HGNC:19971]
ENSG00000160055	115.093	60.3442	0.93152	0.0017641	0.021515	TMEM234	protein_coding	transmembrane protein 234 [Source:HGNC Symbol;Acc:HGNC:28837]
ENSG00000160062	280.728	163.357	0.78114	0.0017202	0.021124	ZBTB8A	protein_coding	zinc finger and BTB domain containing 8A [Source:HGNC Symbol;Acc:HGNC:24172]
ENSG00000160179	12.1805	1.74368	2.8044	0.0012844	0.016772	ABCG1	protein_coding	ATP binding cassette subfamily G member 1 [Source:HGNC Symbol;Acc:HGNC:73]
ENSG00000160201	322.316	178.706	0.85089	0.00051354	0.0081524	U2AF1	protein_coding	U2 small nuclear RNA auxiliary factor 1 [Source:HGNC Symbol;Acc:HGNC:12453]
ENSG00000160563	477.7	293.887	0.70084	0.003503	0.036442	MED27	protein_coding	mediator complex subunit 27 [Source:HGNC Symbol;Acc:HGNC:2377]
ENSG00000160695	1280.62	728.452	0.81393	0.00031341	0.0055419	VPS11	protein_coding	VPS11, CORVET/HOPS core subunit [Source:HGNC Symbol;Acc:HGNC:14583]
ENSG00000160741	1645.98	840.547	0.96954	2.0911e-05	0.00059753	CRTC2	protein_coding	CREB regulated transcription coactivator 2 [Source:HGNC Symbol;Acc:HGNC:27301]
ENSG00000160766	177.895	94.6977	0.90962	0.00088021	0.012433	GBAP1	transcribed_unprocessed_pseudogene	glucosidase, beta, acid pseudogene 1 [Source:HGNC Symbol;Acc:HGNC:4178]
ENSG00000161010	769.798	286.24	1.4273	2.292e-08	1.6212e-06	C5orf45	protein_coding	chromosome 5 open reading frame 45 [Source:HGNC Symbol;Acc:HGNC:30817]
ENSG00000161011	26536	4699.39	2.4974	2.1478e-05	0.0006119	SQSTM1	protein_coding	sequestosome 1 [Source:HGNC Symbol;Acc:HGNC:11280]
ENSG00000161132	8.81266	0.875284	3.3318	0.0049799	0.047449	XXbac-B444P24.10	unprocessed_pseudogene	-
ENSG00000161813	2367.71	1486.56	0.67152	0.0043545	0.042906	LARP4	protein_coding	La ribonucleoprotein domain family member 4 [Source:HGNC Symbol;Acc:HGNC:24320]
ENSG00000161904	1506.29	702.109	1.1012	1.1329e-06	4.8756e-05	LEMD2	protein_coding	LEM domain containing 2 [Source:HGNC Symbol;Acc:HGNC:21244]
ENSG00000162066	421.568	257.141	0.7132	0.0028423	0.031142	AMDHD2	protein_coding	amidohydrolase domain containing 2 [Source:HGNC Symbol;Acc:HGNC:24262]
ENSG00000162236	1873.97	630.297	1.572	0.0001774	0.0035033	STX5	protein_coding	syntaxin 5 [Source:HGNC Symbol;Acc:HGNC:11440]
ENSG00000162298	1685.05	798.221	1.0779	0.00081371	0.011655	SYVN1	protein_coding	synoviolin 1 [Source:HGNC Symbol;Acc:HGNC:20738]
ENSG00000162413	1825.37	585.64	1.6401	0.0036889	0.037754	KLHL21	protein_coding	kelch like family member 21 [Source:HGNC Symbol;Acc:HGNC:29041]
ENSG00000162695	887.391	386.014	1.2009	0.00081099	0.011635	SLC30A7	protein_coding	solute carrier family 30 (zinc transporter), member 7 [Source:HGNC Symbol;Acc:HGNC:19306]
ENSG00000162733	169.417	43.913	1.9479	2.1083e-11	2.9104e-09	DDR2	protein_coding	discoidin domain receptor tyrosine kinase 2 [Source:HGNC Symbol;Acc:HGNC:2731]
ENSG00000162734	3422.4	1214.71	1.4944	0.0016701	0.020588	PEA15	protein_coding	phosphoprotein enriched in astrocytes 15 [Source:HGNC Symbol;Acc:HGNC:8822]
ENSG00000162772	7491.36	139.414	5.7478	0.0012352	0.016273	ATF3	protein_coding	activating transcription factor 3 [Source:HGNC Symbol;Acc:HGNC:785]
ENSG00000162894	38.7185	2.49151	3.9579	0.00089751	0.012592	FCMR	protein_coding	Fc fragment of IgM receptor [Source:HGNC Symbol;Acc:HGNC:14315]
ENSG00000162971	288.244	166.569	0.79117	0.0014412	0.01832	TYW5	protein_coding	tRNA-yW synthesizing protein 5 [Source:HGNC Symbol;Acc:HGNC:26754]
ENSG00000162994	129.766	67.4017	0.94505	0.00092825	0.012945	CLHC1	protein_coding	clathrin heavy chain linker domain containing 1 [Source:HGNC Symbol;Acc:HGNC:26453]
ENSG00000163156	1139.35	593.253	0.94149	3.125e-05	0.00082758	SCNM1	protein_coding	sodium channel modifier 1 [Source:HGNC Symbol;Acc:HGNC:23136]
ENSG00000163320	1963.7	1244.25	0.65829	0.0029623	0.0321	CGGBP1	protein_coding	CGG triplet repeat binding protein 1 [Source:HGNC Symbol;Acc:HGNC:1888]
ENSG00000163347	1824.48	192.401	3.2453	3.4025e-18	1.6479e-15	CLDN1	protein_coding	claudin 1 [Source:HGNC Symbol;Acc:HGNC:2032]
ENSG00000163349	1342.28	740.072	0.85895	0.0026717	0.029822	HIPK1	protein_coding	homeodomain interacting protein kinase 1 [Source:HGNC Symbol;Acc:HGNC:19006]
ENSG00000163374	1010.74	536.286	0.91433	5.9373e-05	0.0014197	YY1AP1	protein_coding	YY1 associated protein 1 [Source:HGNC Symbol;Acc:HGNC:30935]
ENSG00000163393	558.365	118.5	2.2363	8.7973e-05	0.0019951	SLC22A15	protein_coding	solute carrier family 22 member 15 [Source:HGNC Symbol;Acc:HGNC:20301]
ENSG00000163395	712.748	234.426	1.6043	1.9444e-07	1.0664e-05	IGFN1	protein_coding	immunoglobulin-like and fibronectin type III domain containing 1 [Source:HGNC Symbol;Acc:HGNC:24607]
ENSG00000163472	390.935	158.715	1.3005	1.6848e-07	9.3663e-06	TMEM79	protein_coding	transmembrane protein 79 [Source:HGNC Symbol;Acc:HGNC:28196]
ENSG00000163479	3545.38	2275.19	0.63995	0.0044737	0.043736	SSR2	protein_coding	signal sequence receptor, beta (translocon-associated protein beta) [Source:HGNC Symbol;Acc:HGNC:11324]
ENSG00000163481	545.549	255.098	1.0967	0.00085275	0.012135	RNF25	protein_coding	ring finger protein 25 [Source:HGNC Symbol;Acc:HGNC:14662]
ENSG00000163512	707.799	352.067	1.0075	2.1369e-05	0.00060941	AZI2	protein_coding	5-azacytidine induced 2 [Source:HGNC Symbol;Acc:HGNC:24002]
ENSG00000163565	699.345	109.154	2.6796	0.0051795	0.048782	IFI16	protein_coding	interferon, gamma-inducible protein 16 [Source:HGNC Symbol;Acc:HGNC:5395]
ENSG00000163584	561.721	291.478	0.94646	6.5195e-05	0.0015333	RPL22L1	protein_coding	ribosomal protein L22 like 1 [Source:HGNC Symbol;Acc:HGNC:27610]
ENSG00000163611	359.686	218.566	0.71867	0.002862	0.031306	SPICE1	protein_coding	spindle and centriole associated protein 1 [Source:HGNC Symbol;Acc:HGNC:25083]
ENSG00000163635	421.998	244.119	0.78965	0.0008863	0.012507	ATXN7	protein_coding	ataxin 7 [Source:HGNC Symbol;Acc:HGNC:10560]
ENSG00000163659	1966.29	690.748	1.5092	2.5338e-07	1.3508e-05	TIPARP	protein_coding	TCDD-inducible poly(ADP-ribose) polymerase [Source:HGNC Symbol;Acc:HGNC:23696]
ENSG00000163734	32.467	6.81283	2.2526	0.0010196	0.013954	CXCL3	protein_coding	chemokine (C-X-C motif) ligand 3 [Source:HGNC Symbol;Acc:HGNC:4604]
ENSG00000163788	415.714	204.6	1.0228	0.0019627	0.023424	SNRK	protein_coding	SNF related kinase [Source:HGNC Symbol;Acc:HGNC:30598]
ENSG00000163795	314.81	169.712	0.89139	0.00036683	0.0062469	ZNF513	protein_coding	zinc finger protein 513 [Source:HGNC Symbol;Acc:HGNC:26498]
ENSG00000163811	2456.63	1206.69	1.0256	4.0539e-06	0.00014757	WDR43	protein_coding	WD repeat domain 43 [Source:HGNC Symbol;Acc:HGNC:28945]
ENSG00000163814	294.542	161.661	0.8655	0.00052286	0.0082637	CDCP1	protein_coding	CUB domain containing protein 1 [Source:HGNC Symbol;Acc:HGNC:24357]
ENSG00000163818	570.521	223.422	1.3525	0.00022881	0.0042959	LZTFL1	protein_coding	leucine zipper transcription factor like 1 [Source:HGNC Symbol;Acc:HGNC:6741]
ENSG00000163848	812.984	475.977	0.77234	0.00056239	0.0087314	ZNF148	protein_coding	zinc finger protein 148 [Source:HGNC Symbol;Acc:HGNC:12933]
ENSG00000163870	2757.13	828.666	1.7343	3.5951e-09	3.1321e-07	TPRA1	protein_coding	transmembrane protein, adipocyte asscociated 1 [Source:HGNC Symbol;Acc:HGNC:30413]
ENSG00000163884	44.5458	8.18091	2.445	0.0027049	0.030028	KLF15	protein_coding	Kruppel-like factor 15 [Source:HGNC Symbol;Acc:HGNC:14536]
ENSG00000163935	652.322	392.087	0.73441	0.0014484	0.018402	SFMBT1	protein_coding	Scm-like with four mbt domains 1 [Source:HGNC Symbol;Acc:HGNC:20255]
ENSG00000163938	3319.32	2044.8	0.69893	0.001575	0.019636	GNL3	protein_coding	guanine nucleotide binding protein-like 3 (nucleolar) [Source:HGNC Symbol;Acc:HGNC:29931]
ENSG00000164162	146.034	81.2612	0.84567	0.0027275	0.030197	ANAPC10	protein_coding	anaphase promoting complex subunit 10 [Source:HGNC Symbol;Acc:HGNC:24077]
ENSG00000164284	1201.16	398.757	1.5908	6.0301e-12	9.735e-10	GRPEL2	protein_coding	GrpE-like 2, mitochondrial (E. coli) [Source:HGNC Symbol;Acc:HGNC:21060]
ENSG00000164318	57.6517	28.4781	1.0175	0.0046786	0.045242	EGFLAM	protein_coding	EGF-like, fibronectin type III and laminin G domains [Source:HGNC Symbol;Acc:HGNC:26810]
ENSG00000164338	609.908	348.965	0.80551	0.00067949	0.010086	UTP15	protein_coding	UTP15, U3 small nucleolar ribonucleoprotein, homolog (S. cerevisiae) [Source:HGNC Symbol;Acc:HGNC:25758]
ENSG00000164610	373.639	132.153	1.4994	2.216e-09	2.0103e-07	RP9	protein_coding	retinitis pigmentosa 9 (autosomal dominant) [Source:HGNC Symbol;Acc:HGNC:10288]
ENSG00000164631	685.819	272.105	1.3337	9.6896e-05	0.0021547	ZNF12	protein_coding	zinc finger protein 12 [Source:HGNC Symbol;Acc:HGNC:12902]
ENSG00000164695	377.054	202.959	0.89358	0.0036512	0.037462	CHMP4C	protein_coding	charged multivesicular body protein 4C [Source:HGNC Symbol;Acc:HGNC:30599]
ENSG00000164713	1838.77	1153.09	0.67323	0.0021765	0.025364	BRI3	protein_coding	brain protein I3 [Source:HGNC Symbol;Acc:HGNC:1109]
ENSG00000164758	125.334	63.0421	0.99139	0.00094826	0.013154	MED30	protein_coding	mediator complex subunit 30 [Source:HGNC Symbol;Acc:HGNC:23032]
ENSG00000164815	657.059	320.328	1.0365	8.3891e-06	0.00027334	ORC5	protein_coding	origin recognition complex subunit 5 [Source:HGNC Symbol;Acc:HGNC:8491]
ENSG00000164823	927.41	499.971	0.89136	0.0048164	0.046262	OSGIN2	protein_coding	oxidative stress induced growth inhibitor family member 2 [Source:HGNC Symbol;Acc:HGNC:1355]
ENSG00000164951	597.074	227.261	1.3936	0.00017263	0.0034327	PDP1	protein_coding	pyruvate dehyrogenase phosphatase catalytic subunit 1 [Source:HGNC Symbol;Acc:HGNC:9279]
ENSG00000165006	1058.41	650.219	0.70291	0.001931	0.023116	UBAP1	protein_coding	ubiquitin associated protein 1 [Source:HGNC Symbol;Acc:HGNC:12461]
ENSG00000165030	1641.29	343.99	2.2544	3.3544e-22	2.9046e-19	NFIL3	protein_coding	nuclear factor, interleukin 3 regulated [Source:HGNC Symbol;Acc:HGNC:7787]
ENSG00000165115	52.6989	20.4042	1.3689	0.00034038	0.0058769	KIF27	protein_coding	kinesin family member 27 [Source:HGNC Symbol;Acc:HGNC:18632]
ENSG00000165175	3628.4	2198.77	0.72263	0.0010438	0.014203	MID1IP1	protein_coding	MID1 interacting protein 1 [Source:HGNC Symbol;Acc:HGNC:20715]
ENSG00000165219	1770.17	1080.07	0.71277	0.001457	0.018487	GAPVD1	protein_coding	GTPase activating protein and VPS9 domains 1 [Source:HGNC Symbol;Acc:HGNC:23375]
ENSG00000165322	558.086	289.575	0.94655	0.00014904	0.0030463	ARHGAP12	protein_coding	Rho GTPase activating protein 12 [Source:HGNC Symbol;Acc:HGNC:16348]
ENSG00000165392	322.937	141.95	1.1859	0.0019143	0.022945	WRN	protein_coding	Werner syndrome, RecQ helicase-like [Source:HGNC Symbol;Acc:HGNC:12791]
ENSG00000165660	630.261	386.482	0.70555	0.0048868	0.046754	FAM175B	protein_coding	family with sequence similarity 175 member B [Source:HGNC Symbol;Acc:HGNC:28975]
ENSG00000165732	7215.96	4311.95	0.74285	0.00056602	0.0087711	DDX21	protein_coding	DEAD (Asp-Glu-Ala-Asp) box helicase 21 [Source:HGNC Symbol;Acc:HGNC:2744]
ENSG00000165782	1359.06	516.523	1.3957	0.0033526	0.035182	TMEM55B	protein_coding	transmembrane protein 55B [Source:HGNC Symbol;Acc:HGNC:19299]
ENSG00000165983	482.27	230.445	1.0654	5.308e-06	0.00018611	PTER	protein_coding	phosphotriesterase related [Source:HGNC Symbol;Acc:HGNC:9590]
ENSG00000166012	2015.74	936.803	1.1055	0.00068072	0.010094	TAF1D	protein_coding	TATA-box binding protein associated factor, RNA polymerase I, D [Source:HGNC Symbol;Acc:HGNC:28759]
ENSG00000166024	260.59	129.934	1.004	0.0029195	0.031769	R3HCC1L	protein_coding	R3H domain and coiled-coil containing 1 like [Source:HGNC Symbol;Acc:HGNC:23512]
ENSG00000166037	1656.99	721.221	1.2	8.156e-08	4.9587e-06	CEP57	protein_coding	centrosomal protein 57kDa [Source:HGNC Symbol;Acc:HGNC:30794]
ENSG00000166046	43.5664	12.3472	1.819	0.00011833	0.0025328	TCP11L2	protein_coding	t-complex 11, testis-specific-like 2 [Source:HGNC Symbol;Acc:HGNC:28627]
ENSG00000166166	672.858	410.222	0.7139	0.002209	0.025649	TRMT61A	protein_coding	tRNA methyltransferase 61A [Source:HGNC Symbol;Acc:HGNC:23790]
ENSG00000166173	1158.6	300.22	1.9483	8.4251e-17	3.2979e-14	LARP6	protein_coding	La ribonucleoprotein domain family member 6 [Source:HGNC Symbol;Acc:HGNC:24012]
ENSG00000166188	325.191	148.125	1.1345	0.0036614	0.03754	ZNF319	protein_coding	zinc finger protein 319 [Source:HGNC Symbol;Acc:HGNC:13644]
ENSG00000166199	443.828	242.165	0.87401	0.00024966	0.0045994	ALKBH3	protein_coding	alkB homolog 3, alpha-ketoglutarate-dependent dioxygenase [Source:HGNC Symbol;Acc:HGNC:30141]
ENSG00000166224	799.907	522.279	0.61501	0.0053641	0.04996	SGPL1	protein_coding	sphingosine-1-phosphate lyase 1 [Source:HGNC Symbol;Acc:HGNC:10817]
ENSG00000166233	1350.52	824.273	0.71232	0.0013949	0.017883	ARIH1	protein_coding	ariadne RBR E3 ubiquitin protein ligase 1 [Source:HGNC Symbol;Acc:HGNC:689]
ENSG00000166289	93.2407	31.8346	1.5504	2.7187e-06	0.0001029	PLEKHF1	protein_coding	pleckstrin homology and FYVE domain containing 1 [Source:HGNC Symbol;Acc:HGNC:20764]
ENSG00000166398	586.681	198.179	1.5658	0.0019901	0.023685	KIAA0355	protein_coding	KIAA0355 [Source:HGNC Symbol;Acc:HGNC:29016]
ENSG00000166435	203.412	96.3034	1.0787	0.0013188	0.017122	XRRA1	protein_coding	X-ray radiation resistance associated 1 [Source:HGNC Symbol;Acc:HGNC:18868]
ENSG00000166526	466.799	253.595	0.88027	0.00028838	0.0051729	ZNF3	protein_coding	zinc finger protein 3 [Source:HGNC Symbol;Acc:HGNC:13089]
ENSG00000166579	1888.99	816.016	1.2109	0.0042898	0.042445	NDEL1	protein_coding	nudE neurodevelopment protein 1-like 1 [Source:HGNC Symbol;Acc:HGNC:17620]
ENSG00000166676	110.093	43.3341	1.3452	1.5852e-05	0.00047331	TVP23A	protein_coding	trans-golgi network vesicle protein 23 homolog A (S. cerevisiae) [Source:HGNC Symbol;Acc:HGNC:20398]
ENSG00000166750	2176.76	380.505	2.5162	4.4549e-06	0.00016012	SLFN5	protein_coding	schlafen family member 5 [Source:HGNC Symbol;Acc:HGNC:28286]
ENSG00000166881	1155.89	748.829	0.62629	0.0049923	0.047551	NEMP1	protein_coding	nuclear envelope integral membrane protein 1 [Source:HGNC Symbol;Acc:HGNC:29001]
ENSG00000166889	1892.9	957.866	0.9827	1.4413e-05	0.00043489	PATL1	protein_coding	protein associated with topoisomerase II homolog 1 (yeast) [Source:HGNC Symbol;Acc:HGNC:26721]
ENSG00000166908	989.265	610.297	0.69685	0.0039503	0.039816	PIP4K2C	protein_coding	phosphatidylinositol-5-phosphate 4-kinase, type II, gamma [Source:HGNC Symbol;Acc:HGNC:23786]
ENSG00000166986	6007.18	2944.1	1.0289	2.4917e-06	9.5571e-05	MARS	protein_coding	methionyl-tRNA synthetase [Source:HGNC Symbol;Acc:HGNC:6898]
ENSG00000167074	99.7301	38.7162	1.3651	2.2832e-05	0.00064469	TEF	protein_coding	thyrotrophic embryonic factor [Source:HGNC Symbol;Acc:HGNC:11722]
ENSG00000167106	1191.05	657.901	0.85629	0.0001558	0.0031642	FAM102A	protein_coding	family with sequence similarity 102 member A [Source:HGNC Symbol;Acc:HGNC:31419]
ENSG00000167110	3108.14	1820.8	0.77148	0.00049825	0.0079405	GOLGA2	protein_coding	golgin A2 [Source:HGNC Symbol;Acc:HGNC:4425]
ENSG00000167522	4555.1	2554.55	0.83441	0.00054034	0.0084558	ANKRD11	protein_coding	ankyrin repeat domain 11 [Source:HGNC Symbol;Acc:HGNC:21316]
ENSG00000167550	160.554	38.9301	2.0441	4.4262e-06	0.00015929	RHEBL1	protein_coding	Ras homolog enriched in brain like 1 [Source:HGNC Symbol;Acc:HGNC:21166]
ENSG00000167625	377.904	214.772	0.81521	0.0016322	0.020182	ZNF526	protein_coding	zinc finger protein 526 [Source:HGNC Symbol;Acc:HGNC:29415]
ENSG00000167635	1768.01	1032.99	0.7753	0.0005515	0.0086021	ZNF146	protein_coding	zinc finger protein 146 [Source:HGNC Symbol;Acc:HGNC:12931]
ENSG00000167705	466.397	264.868	0.81629	0.0006016	0.0091812	RILP	protein_coding	Rab interacting lysosomal protein [Source:HGNC Symbol;Acc:HGNC:30266]
ENSG00000167747	2977.8	1835.83	0.69781	0.001621	0.020077	C19orf48	protein_coding	chromosome 19 open reading frame 48 [Source:HGNC Symbol;Acc:HGNC:29667]
ENSG00000167861	925.259	89.2706	3.3736	2.2689e-11	3.1021e-09	HID1	protein_coding	HID1 domain containing [Source:HGNC Symbol;Acc:HGNC:15736]
ENSG00000167881	4020.52	2013.09	0.99797	6.9853e-06	0.00023455	SRP68	protein_coding	signal recognition particle 68kDa [Source:HGNC Symbol;Acc:HGNC:11302]
ENSG00000167962	2361.33	1165.49	1.0187	0.00054108	0.0084627	ZNF598	protein_coding	zinc finger protein 598 [Source:HGNC Symbol;Acc:HGNC:28079]
ENSG00000167987	459.725	254.65	0.85225	0.00036373	0.0061978	VPS37C	protein_coding	vacuolar protein sorting 37 homolog C (S. cerevisiae) [Source:HGNC Symbol;Acc:HGNC:26097]
ENSG00000167994	790.939	269.351	1.5541	4.0385e-11	5.2454e-09	RAB3IL1	protein_coding	RAB3A interacting protein (rabin3)-like 1 [Source:HGNC Symbol;Acc:HGNC:9780]
ENSG00000167996	46667.2	25381.6	0.87863	4.8272e-05	0.0011942	FTH1	protein_coding	ferritin, heavy polypeptide 1 [Source:HGNC Symbol;Acc:HGNC:3976]
ENSG00000168003	32248.4	11499.3	1.4877	1.6821e-11	2.4032e-09	SLC3A2	protein_coding	solute carrier family 3 (amino acid transporter heavy chain), member 2 [Source:HGNC Symbol;Acc:HGNC:11026]
ENSG00000168026	42.4233	14.2013	1.5788	0.00016892	0.0033826	TTC21A	protein_coding	tetratricopeptide repeat domain 21A [Source:HGNC Symbol;Acc:HGNC:30761]
ENSG00000168137	3331.75	1929.62	0.78796	0.00035277	0.006058	SETD5	protein_coding	SET domain containing 5 [Source:HGNC Symbol;Acc:HGNC:25566]
ENSG00000168209	6215.17	2576.52	1.2704	9.3155e-09	7.3331e-07	DDIT4	protein_coding	DNA damage inducible transcript 4 [Source:HGNC Symbol;Acc:HGNC:24944]
ENSG00000168264	1774.16	742.721	1.2562	2.8184e-08	1.9406e-06	IRF2BP2	protein_coding	interferon regulatory factor 2 binding protein 2 [Source:HGNC Symbol;Acc:HGNC:21729]
ENSG00000168297	279.358	135.906	1.0395	3.1533e-05	0.00083201	PXK	protein_coding	PX domain containing serine/threonine kinase [Source:HGNC Symbol;Acc:HGNC:23326]
ENSG00000168374	4653.84	2591	0.84491	0.0035386	0.036696	ARF4	protein_coding	ADP ribosylation factor 4 [Source:HGNC Symbol;Acc:HGNC:655]
ENSG00000168488	3683.18	1840.13	1.0011	1.9233e-05	0.00055402	ATXN2L	protein_coding	ataxin 2-like [Source:HGNC Symbol;Acc:HGNC:31326]
ENSG00000168495	877.14	458.636	0.93546	0.0019833	0.023623	POLR3D	protein_coding	polymerase (RNA) III (DNA directed) polypeptide D, 44kDa [Source:HGNC Symbol;Acc:HGNC:1080]
ENSG00000168522	428.063	240.273	0.83315	0.00048354	0.0077451	FNTA	protein_coding	farnesyltransferase, CAAX box, alpha [Source:HGNC Symbol;Acc:HGNC:3782]
ENSG00000168672	400.56	164.146	1.287	1.5065e-07	8.4435e-06	FAM84B	protein_coding	family with sequence similarity 84 member B [Source:HGNC Symbol;Acc:HGNC:24166]
ENSG00000168769	452.35	213.335	1.0843	0.0027728	0.03058	TET2	protein_coding	tet methylcytosine dioxygenase 2 [Source:HGNC Symbol;Acc:HGNC:25941]
ENSG00000168818	811.468	512.211	0.66379	0.0037916	0.038557	STX18	protein_coding	syntaxin 18 [Source:HGNC Symbol;Acc:HGNC:15942]
ENSG00000169016	582.439	335.401	0.79622	0.00068944	0.010202	E2F6	protein_coding	E2F transcription factor 6 [Source:HGNC Symbol;Acc:HGNC:3120]
ENSG00000169018	981.58	517.719	0.92294	5.4272e-05	0.001321	FEM1B	protein_coding	fem-1 homolog b (C. elegans) [Source:HGNC Symbol;Acc:HGNC:3649]
ENSG00000169087	400.256	93.1987	2.1025	0.00062692	0.0094785	HSPBAP1	protein_coding	HSPB (heat shock 27kDa) associated protein 1 [Source:HGNC Symbol;Acc:HGNC:16389]
ENSG00000169131	200.926	93.1988	1.1083	3.2158e-05	0.00084537	ZNF354A	protein_coding	zinc finger protein 354A [Source:HGNC Symbol;Acc:HGNC:11628]
ENSG00000169228	185.572	84.9419	1.1274	2.7911e-05	0.00075454	RAB24	protein_coding	RAB24, member RAS oncogene family [Source:HGNC Symbol;Acc:HGNC:9765]
ENSG00000169239	216.604	114.04	0.92552	0.00032386	0.0056793	CA5B	protein_coding	carbonic anhydrase VB, mitochondrial [Source:HGNC Symbol;Acc:HGNC:1378]
ENSG00000169249	531.294	216.216	1.297	6.1861e-08	3.885e-06	ZRSR2	protein_coding	zinc finger (CCCH type), RNA binding motif and serine/arginine rich 2 [Source:HGNC Symbol;Acc:HGNC:23019]
ENSG00000169251	1366.76	824.331	0.72946	0.0011302	0.015148	NMD3	protein_coding	NMD3 ribosome export adaptor [Source:HGNC Symbol;Acc:HGNC:24250]
ENSG00000169612	136.538	76.7404	0.83124	0.0033185	0.034927	FAM103A1	protein_coding	family with sequence similarity 103 member A1 [Source:HGNC Symbol;Acc:HGNC:31022]
ENSG00000169629	95.0808	44.1923	1.1054	0.0012443	0.016356	RGPD8	protein_coding	RANBP2-like and GRIP domain containing 8 [Source:HGNC Symbol;Acc:HGNC:9849]
ENSG00000169885	14.1048	2.43291	2.5354	0.0013325	0.017276	CALML6	protein_coding	calmodulin like 6 [Source:HGNC Symbol;Acc:HGNC:24193]
ENSG00000169908	16726.9	10249	0.70668	0.0010392	0.014147	TM4SF1	protein_coding	transmembrane 4 L six family member 1 [Source:HGNC Symbol;Acc:HGNC:11853]
ENSG00000169918	191.116	98.4402	0.95713	0.0005186	0.0082192	OTUD7A	protein_coding	OTU deubiquitinase 7A [Source:HGNC Symbol;Acc:HGNC:20718]
ENSG00000169957	733.709	376.093	0.96412	2.9594e-05	0.00078738	ZNF768	protein_coding	zinc finger protein 768 [Source:HGNC Symbol;Acc:HGNC:26273]
ENSG00000169967	1499.67	878.002	0.77235	0.00035886	0.0061368	MAP3K2	protein_coding	mitogen-activated protein kinase kinase kinase 2 [Source:HGNC Symbol;Acc:HGNC:6854]
ENSG00000170027	6232.02	3537.17	0.8171	0.00021719	0.0041182	YWHAG	protein_coding	tyrosine 3-monooxygenase/tryptophan 5-monooxygenase activation protein, gamma [Source:HGNC Symbol;Acc:HGNC:12852]
ENSG00000170088	458.68	273.221	0.74742	0.0018271	0.022086	TMEM192	protein_coding	transmembrane protein 192 [Source:HGNC Symbol;Acc:HGNC:26775]
ENSG00000170222	212.306	77.0055	1.4631	2.5261e-06	9.6759e-05	ADPRM	protein_coding	ADP-ribose/CDP-alcohol diphosphatase, manganese-dependent [Source:HGNC Symbol;Acc:HGNC:30925]
ENSG00000170242	1443.17	791.212	0.8671	0.00031611	0.0055723	USP47	protein_coding	ubiquitin specific peptidase 47 [Source:HGNC Symbol;Acc:HGNC:20076]
ENSG00000170260	374.023	199.247	0.90857	0.00023264	0.0043506	ZNF212	protein_coding	zinc finger protein 212 [Source:HGNC Symbol;Acc:HGNC:13004]
ENSG00000170265	1289.26	819.728	0.65332	0.0038758	0.039245	ZNF282	protein_coding	zinc finger protein 282 [Source:HGNC Symbol;Acc:HGNC:13076]
ENSG00000170448	280.539	107.982	1.3774	1.376e-07	7.8326e-06	NFXL1	protein_coding	nuclear transcription factor, X-box binding-like 1 [Source:HGNC Symbol;Acc:HGNC:18726]
ENSG00000170802	287.986	141.526	1.0249	0.0052155	0.049056	FOXN2	protein_coding	forkhead box N2 [Source:HGNC Symbol;Acc:HGNC:5281]
ENSG00000170903	566.249	334.86	0.75788	0.0013186	0.017122	MSANTD4	protein_coding	Myb/SANT-like DNA-binding domain containing 4 with coiled-coils [Source:HGNC Symbol;Acc:HGNC:29383]
ENSG00000170919	77.7092	37.8585	1.0375	0.0017456	0.021317	TPT1-AS1	antisense	TPT1 antisense RNA 1 [Source:HGNC Symbol;Acc:HGNC:43686]
ENSG00000171100	161.56	94.3288	0.7763	0.0047306	0.04556	MTM1	protein_coding	myotubularin 1 [Source:HGNC Symbol;Acc:HGNC:7448]
ENSG00000171105	620.042	391.985	0.66157	0.0039306	0.039688	INSR	protein_coding	insulin receptor [Source:HGNC Symbol;Acc:HGNC:6091]
ENSG00000171169	314.552	182.176	0.78797	0.0017397	0.021257	NAIF1	protein_coding	nuclear apoptosis inducing factor 1 [Source:HGNC Symbol;Acc:HGNC:25446]
ENSG00000171224	151.817	73.6182	1.0442	0.00017997	0.0035417	C10orf35	protein_coding	chromosome 10 open reading frame 35 [Source:HGNC Symbol;Acc:HGNC:23519]
ENSG00000171365	451.532	222.474	1.0212	2.205e-05	0.0006257	CLCN5	protein_coding	chloride channel, voltage-sensitive 5 [Source:HGNC Symbol;Acc:HGNC:2023]
ENSG00000171425	368.273	218.6	0.75248	0.0020575	0.024205	ZNF581	protein_coding	zinc finger protein 581 [Source:HGNC Symbol;Acc:HGNC:25017]
ENSG00000171475	1833.26	1138.43	0.68736	0.0039079	0.039529	WIPF2	protein_coding	WAS/WASL interacting protein family member 2 [Source:HGNC Symbol;Acc:HGNC:30923]
ENSG00000171490	5659.19	3665.82	0.62646	0.0036427	0.037419	RSL1D1	protein_coding	ribosomal L1 domain containing 1 [Source:HGNC Symbol;Acc:HGNC:24534]
ENSG00000171566	1775.33	912.701	0.95987	2.0898e-05	0.00059753	PLRG1	protein_coding	pleiotropic regulator 1 [Source:HGNC Symbol;Acc:HGNC:9089]
ENSG00000171612	549.329	279.785	0.97335	0.00013486	0.0028143	SLC25A33	protein_coding	solute carrier family 25 (pyrimidine nucleotide carrier), member 33 [Source:HGNC Symbol;Acc:HGNC:29681]
ENSG00000171621	825.587	276.229	1.5796	9.4946e-06	0.00030348	SPSB1	protein_coding	splA/ryanodine receptor domain and SOCS box containing 1 [Source:HGNC Symbol;Acc:HGNC:30628]
ENSG00000171658	578.23	10.3072	5.8099	0.0034027	0.035616	RP11-443P15.2	transcribed_unprocessed_pseudogene	-
ENSG00000171791	474.208	245.566	0.94941	0.00044372	0.0072494	BCL2	protein_coding	B-cell CLL/lymphoma 2 [Source:HGNC Symbol;Acc:HGNC:990]
ENSG00000171867	2376.52	1036.94	1.1965	0.00018882	0.0036955	PRNP	protein_coding	prion protein [Source:HGNC Symbol;Acc:HGNC:9449]
ENSG00000171928	1106.13	522.639	1.0816	0.00023	0.0043153	TVP23B	protein_coding	trans-golgi network vesicle protein 23 homolog B (S. cerevisiae) [Source:HGNC Symbol;Acc:HGNC:20399]
ENSG00000171951	6.19351	0.341173	4.1822	0.0042429	0.042083	SCG2	protein_coding	secretogranin II [Source:HGNC Symbol;Acc:HGNC:10575]
ENSG00000171988	1434.09	624.925	1.1984	0.0034254	0.035775	JMJD1C	protein_coding	jumonji domain containing 1C [Source:HGNC Symbol;Acc:HGNC:12313]
ENSG00000172007	267.951	126.033	1.0882	0.00055063	0.0085964	RAB33B	protein_coding	RAB33B, member RAS oncogene family [Source:HGNC Symbol;Acc:HGNC:16075]
ENSG00000172059	712.915	284.475	1.3254	1.2473e-08	9.5553e-07	KLF11	protein_coding	Kruppel-like factor 11 [Source:HGNC Symbol;Acc:HGNC:11811]
ENSG00000172062	265.202	153.622	0.78771	0.0017864	0.021708	SMN1	protein_coding	survival of motor neuron 1, telomeric [Source:HGNC Symbol;Acc:HGNC:11117]
ENSG00000172183	207.589	34.8329	2.5752	7.9227e-05	0.0018228	ISG20	protein_coding	interferon stimulated exonuclease gene 20kDa [Source:HGNC Symbol;Acc:HGNC:6130]
ENSG00000172216	4556.7	1686.94	1.4336	4.1855e-08	2.7814e-06	CEBPB	protein_coding	CCAAT/enhancer binding protein (C/EBP), beta [Source:HGNC Symbol;Acc:HGNC:1834]
ENSG00000172262	1442.57	779.357	0.88829	0.00013956	0.0028919	ZNF131	protein_coding	zinc finger protein 131 [Source:HGNC Symbol;Acc:HGNC:12915]
ENSG00000172273	500.446	209.038	1.2595	0.0004852	0.0077542	HINFP	protein_coding	histone H4 transcription factor [Source:HGNC Symbol;Acc:HGNC:17850]
ENSG00000172375	359.586	197.686	0.86313	0.00045851	0.0074485	C2CD2L	protein_coding	C2CD2-like [Source:HGNC Symbol;Acc:HGNC:29000]
ENSG00000172432	4130.89	1224.93	1.7538	4.2828e-15	1.3302e-12	GTPBP2	protein_coding	GTP binding protein 2 [Source:HGNC Symbol;Acc:HGNC:4670]
ENSG00000172493	2667.77	1634.29	0.70697	0.0010586	0.014363	AFF1	protein_coding	AF4/FMR2 family member 1 [Source:HGNC Symbol;Acc:HGNC:7135]
ENSG00000172530	681.477	291.44	1.2255	2.3781e-06	9.1831e-05	BANP	protein_coding	BTG3 associated nuclear protein [Source:HGNC Symbol;Acc:HGNC:13450]
ENSG00000172840	425.889	196.977	1.1125	4.289e-06	0.00015514	PDP2	protein_coding	pyruvate dehyrogenase phosphatase catalytic subunit 2 [Source:HGNC Symbol;Acc:HGNC:30263]
ENSG00000173011	750.27	294.007	1.3516	0.0045511	0.044249	TADA2B	protein_coding	transcriptional adaptor 2B [Source:HGNC Symbol;Acc:HGNC:30781]
ENSG00000173039	1692.22	1089.2	0.63564	0.0047363	0.0456	RELA	protein_coding	v-rel avian reticuloendotheliosis viral oncogene homolog A [Source:HGNC Symbol;Acc:HGNC:9955]
ENSG00000173226	842.628	318.119	1.4053	4.6837e-08	3.0417e-06	IQCB1	protein_coding	IQ motif containing B1 [Source:HGNC Symbol;Acc:HGNC:28949]
ENSG00000173230	3225.52	1291.74	1.3202	6.4806e-06	0.00022046	GOLGB1	protein_coding	golgin B1 [Source:HGNC Symbol;Acc:HGNC:4429]
ENSG00000173273	637.802	336.735	0.92149	7.8035e-05	0.0017983	TNKS	protein_coding	tankyrase, TRF1-interacting ankyrin-related ADP-ribose polymerase [Source:HGNC Symbol;Acc:HGNC:11941]
ENSG00000173275	130.809	61.5466	1.0877	0.00014853	0.0030399	ZNF449	protein_coding	zinc finger protein 449 [Source:HGNC Symbol;Acc:HGNC:21039]
ENSG00000173281	322.736	70.8129	2.1883	8.133e-12	1.2699e-09	PPP1R3B	protein_coding	protein phosphatase 1 regulatory subunit 3B [Source:HGNC Symbol;Acc:HGNC:14942]
ENSG00000173295	446.424	155.769	1.519	1.0769e-07	6.3845e-06	FAM86B3P	transcribed_unprocessed_pseudogene	family with sequence similarity 86 member B3, pseudogene [Source:HGNC Symbol;Acc:HGNC:44371]
ENSG00000173540	1173.87	446.072	1.3959	0.0010801	0.014565	GMPPB	protein_coding	GDP-mannose pyrophosphorylase B [Source:HGNC Symbol;Acc:HGNC:22932]
ENSG00000173575	3147.27	918.357	1.777	0.00055083	0.0085964	CHD2	protein_coding	chromodomain helicase DNA binding protein 2 [Source:HGNC Symbol;Acc:HGNC:1917]
ENSG00000173744	1596.87	1010.36	0.66037	0.002908	0.03168	AGFG1	protein_coding	ArfGAP with FG repeats 1 [Source:HGNC Symbol;Acc:HGNC:5175]
ENSG00000173812	13446.5	5216.01	1.3662	2.7972e-07	1.4559e-05	EIF1	protein_coding	eukaryotic translation initiation factor 1 [Source:HGNC Symbol;Acc:HGNC:3249]
ENSG00000173875	647.776	324.402	0.99771	0.0036886	0.037754	ZNF791	protein_coding	zinc finger protein 791 [Source:HGNC Symbol;Acc:HGNC:26895]
ENSG00000173917	280.913	135.537	1.0514	0.00029561	0.0052728	HOXB2	protein_coding	homeobox B2 [Source:HGNC Symbol;Acc:HGNC:5113]
ENSG00000174136	120.592	54.8611	1.1363	0.00015745	0.0031909	RGMB	protein_coding	repulsive guidance molecule family member b [Source:HGNC Symbol;Acc:HGNC:26896]
ENSG00000174371	1150.45	731.264	0.65373	0.0033048	0.034823	EXO1	protein_coding	exonuclease 1 [Source:HGNC Symbol;Acc:HGNC:3511]
ENSG00000174640	41.0253	15.5523	1.3994	0.00064333	0.0096651	SLCO2A1	protein_coding	solute carrier organic anion transporter family member 2A1 [Source:HGNC Symbol;Acc:HGNC:10955]
ENSG00000174652	744.504	390.486	0.93101	6.4047e-05	0.0015088	ZNF266	protein_coding	zinc finger protein 266 [Source:HGNC Symbol;Acc:HGNC:13059]
ENSG00000174705	4235.09	2289.54	0.88734	0.00061877	0.0093949	SH3PXD2B	protein_coding	SH3 and PX domains 2B [Source:HGNC Symbol;Acc:HGNC:29242]
ENSG00000174738	1226.68	161.044	2.9292	1.1015e-32	2.8615e-29	NR1D2	protein_coding	nuclear receptor subfamily 1 group D member 2 [Source:HGNC Symbol;Acc:HGNC:7963]
ENSG00000174928	111.381	52.0835	1.0966	0.00073639	0.01078	C3orf33	protein_coding	chromosome 3 open reading frame 33 [Source:HGNC Symbol;Acc:HGNC:26434]
ENSG00000174951	112.877	32.2069	1.8093	0.002159	0.025226	FUT1	protein_coding	fucosyltransferase 1 (H blood group) [Source:HGNC Symbol;Acc:HGNC:4012]
ENSG00000175087	213.771	101.738	1.0712	0.00070395	0.010354	PDIK1L	protein_coding	PDLIM1 interacting kinase 1 like [Source:HGNC Symbol;Acc:HGNC:18981]
ENSG00000175106	98.1734	45.6191	1.1057	0.00034108	0.0058855	TVP23C	protein_coding	trans-golgi network vesicle protein 23 homolog C (S. cerevisiae) [Source:HGNC Symbol;Acc:HGNC:30453]
ENSG00000175155	73.2711	12.8745	2.5087	0.0020332	0.024011	YPEL2	protein_coding	yippee like 2 [Source:HGNC Symbol;Acc:HGNC:18326]
ENSG00000175197	3195.67	114.061	4.8082	2.3452e-05	0.00065765	DDIT3	protein_coding	DNA damage inducible transcript 3 [Source:HGNC Symbol;Acc:HGNC:2726]
ENSG00000175309	686.421	438.907	0.64518	0.0052319	0.049162	PHYKPL	protein_coding	5-phosphohydroxy-L-lysine phospho-lyase [Source:HGNC Symbol;Acc:HGNC:28249]
ENSG00000175691	101.538	35.8736	1.501	4.379e-06	0.00015779	ZNF77	protein_coding	zinc finger protein 77 [Source:HGNC Symbol;Acc:HGNC:13150]
ENSG00000175832	235.636	122.807	0.94016	0.00066098	0.0098578	ETV4	protein_coding	ets variant 4 [Source:HGNC Symbol;Acc:HGNC:3493]
ENSG00000175906	775.626	370.093	1.0675	0.00032768	0.0057263	ARL4D	protein_coding	ADP ribosylation factor like GTPase 4D [Source:HGNC Symbol;Acc:HGNC:656]
ENSG00000176046	6514.93	1601.8	2.0241	1.4059e-19	8.035e-17	NUPR1	protein_coding	nuclear protein 1, transcriptional regulator [Source:HGNC Symbol;Acc:HGNC:29990]
ENSG00000176142	1364.58	365.554	1.9003	0.00012128	0.0025882	TMEM39A	protein_coding	transmembrane protein 39A [Source:HGNC Symbol;Acc:HGNC:25600]
ENSG00000176407	2329.83	1013.46	1.2009	6.6073e-08	4.0778e-06	KCMF1	protein_coding	potassium channel modulatory factor 1 [Source:HGNC Symbol;Acc:HGNC:20589]
ENSG00000176428	40.2513	3.52191	3.5146	8.0204e-11	9.7449e-09	VPS37D	protein_coding	vacuolar protein sorting 37 homolog D (S. cerevisiae) [Source:HGNC Symbol;Acc:HGNC:18287]
ENSG00000176624	1267.37	400.243	1.6629	0.0014171	0.018086	MEX3C	protein_coding	mex-3 RNA binding family member C [Source:HGNC Symbol;Acc:HGNC:28040]
ENSG00000176692	369.375	143.659	1.3624	4.9638e-08	3.2018e-06	FOXC2	protein_coding	forkhead box C2 [Source:HGNC Symbol;Acc:HGNC:3801]
ENSG00000176700	60.2976	27.9441	1.1096	0.0024397	0.027777	SCAND2P	transcribed_unprocessed_pseudogene	SCAN domain containing 2 pseudogene [Source:HGNC Symbol;Acc:HGNC:10567]
ENSG00000176845	1752.36	587.673	1.5762	5.2755e-12	8.6141e-10	METRNL	protein_coding	meteorin, glial cell differentiation regulator-like [Source:HGNC Symbol;Acc:HGNC:27584]
ENSG00000176915	2793.89	1726.77	0.6942	0.0036285	0.03731	ANKLE2	protein_coding	ankyrin repeat and LEM domain containing 2 [Source:HGNC Symbol;Acc:HGNC:29101]
ENSG00000176933	35.9793	15.1799	1.245	0.004369	0.04302	TOB2P1	processed_pseudogene	transducer of ERBB2, 2 pseudogene 1 [Source:HGNC Symbol;Acc:HGNC:13986]
ENSG00000176971	48.4927	4.50049	3.4296	1.1005e-11	1.6551e-09	FIBIN	protein_coding	fin bud initiation factor homolog (zebrafish) [Source:HGNC Symbol;Acc:HGNC:33747]
ENSG00000177169	3375.21	2052.55	0.71756	0.0010071	0.013822	ULK1	protein_coding	unc-51 like autophagy activating kinase 1 [Source:HGNC Symbol;Acc:HGNC:12558]
ENSG00000177302	1502.08	832.429	0.85156	0.00016937	0.0033868	TOP3A	protein_coding	topoisomerase (DNA) III alpha [Source:HGNC Symbol;Acc:HGNC:11992]
ENSG00000177410	3492.42	1230.8	1.5046	4.612e-05	0.001149	ZFAS1	antisense	ZNFX1 antisense RNA 1 [Source:HGNC Symbol;Acc:HGNC:33101]
ENSG00000177425	3299.11	1892.99	0.80141	0.00020584	0.0039371	PAWR	protein_coding	PRKC, apoptosis, WT1, regulator [Source:HGNC Symbol;Acc:HGNC:8614]
ENSG00000177426	2808.29	956.267	1.5542	2.5619e-08	1.7942e-06	TGIF1	protein_coding	TGFB-induced factor homeobox 1 [Source:HGNC Symbol;Acc:HGNC:11776]
ENSG00000177683	1071.96	340.433	1.6548	0.00019745	0.00382	THAP5	protein_coding	THAP domain containing 5 [Source:HGNC Symbol;Acc:HGNC:23188]
ENSG00000178093	60.7239	18.5605	1.71	7.2088e-06	0.00024036	TSSK6	protein_coding	testis-specific serine kinase 6 [Source:HGNC Symbol;Acc:HGNC:30410]
ENSG00000178607	1303.27	376.489	1.7915	6.1224e-15	1.8416e-12	ERN1	protein_coding	endoplasmic reticulum to nucleus signaling 1 [Source:HGNC Symbol;Acc:HGNC:3449]
ENSG00000178752	221.833	113.248	0.96999	0.00016006	0.0032323	FAM132B	protein_coding	family with sequence similarity 132 member B [Source:HGNC Symbol;Acc:HGNC:26727]
ENSG00000178764	151.268	77.3017	0.96853	0.00052918	0.0083313	ZHX2	protein_coding	zinc fingers and homeoboxes 2 [Source:HGNC Symbol;Acc:HGNC:18513]
ENSG00000178996	265.271	153.615	0.78815	0.0013293	0.017242	SNX18	protein_coding	sorting nexin 18 [Source:HGNC Symbol;Acc:HGNC:19245]
ENSG00000179046	177.767	102.899	0.78876	0.0037217	0.038036	TRIML2	protein_coding	tripartite motif family like 2 [Source:HGNC Symbol;Acc:HGNC:26378]
ENSG00000179335	891.989	489.071	0.86698	0.00070406	0.010354	CLK3	protein_coding	CDC like kinase 3 [Source:HGNC Symbol;Acc:HGNC:2071]
ENSG00000179361	117.939	54.9643	1.1015	0.00033603	0.0058407	ARID3B	protein_coding	AT-rich interaction domain 3B [Source:HGNC Symbol;Acc:HGNC:14350]
ENSG00000179454	270.765	134.289	1.0117	0.00028809	0.0051729	KLHL28	protein_coding	kelch like family member 28 [Source:HGNC Symbol;Acc:HGNC:19741]
ENSG00000179532	531.273	281.206	0.91783	0.0032023	0.03398	DNHD1	protein_coding	dynein heavy chain domain 1 [Source:HGNC Symbol;Acc:HGNC:26532]
ENSG00000179562	839.701	264.692	1.6656	3.1339e-05	0.00082842	GCC1	protein_coding	GRIP and coiled-coil domain containing 1 [Source:HGNC Symbol;Acc:HGNC:19095]
ENSG00000179598	330.778	92.2544	1.8422	1.2996e-12	2.3806e-10	PLD6	protein_coding	phospholipase D family member 6 [Source:HGNC Symbol;Acc:HGNC:30447]
ENSG00000179886	671.282	415.415	0.69237	0.0033363	0.035063	TIGD5	protein_coding	tigger transposable element derived 5 [Source:HGNC Symbol;Acc:HGNC:18336]
ENSG00000179918	2179.32	602.899	1.8539	3.6202e-15	1.1494e-12	SEPHS2	protein_coding	selenophosphate synthetase 2 [Source:HGNC Symbol;Acc:HGNC:19686]
ENSG00000180035	384.547	189.467	1.0212	2.3956e-05	0.00066721	ZNF48	protein_coding	zinc finger protein 48 [Source:HGNC Symbol;Acc:HGNC:13114]
ENSG00000180398	2794.44	1582.26	0.82057	0.00024318	0.0045034	MCFD2	protein_coding	multiple coagulation factor deficiency 2 [Source:HGNC Symbol;Acc:HGNC:18451]
ENSG00000180479	52.464	20.7039	1.3414	0.0023879	0.027335	ZNF571	protein_coding	zinc finger protein 571 [Source:HGNC Symbol;Acc:HGNC:25000]
ENSG00000180573	709.785	454.719	0.64241	0.0050255	0.047709	HIST1H2AC	protein_coding	histone cluster 1, H2ac [Source:HGNC Symbol;Acc:HGNC:4733]
ENSG00000180917	655.78	258.982	1.3404	0.0043206	0.042628	CMTR2	protein_coding	cap methyltransferase 2 [Source:HGNC Symbol;Acc:HGNC:25635]
ENSG00000181016	39.5096	12.9778	1.6062	0.00032775	0.0057263	LSMEM1	protein_coding	leucine-rich single-pass membrane protein 1 [Source:HGNC Symbol;Acc:HGNC:22036]
ENSG00000181019	5833.75	2671.44	1.1268	3.0349e-07	1.5541e-05	NQO1	protein_coding	NAD(P)H dehydrogenase, quinone 1 [Source:HGNC Symbol;Acc:HGNC:2874]
ENSG00000181315	524.433	281.674	0.89673	0.00041189	0.006827	ZNF322	protein_coding	zinc finger protein 322 [Source:HGNC Symbol;Acc:HGNC:23640]
ENSG00000181350	108.614	59.7962	0.86108	0.003371	0.035336	LRRC75A	protein_coding	leucine rich repeat containing 75A [Source:HGNC Symbol;Acc:HGNC:32403]
ENSG00000181450	82.0487	43.4171	0.91822	0.0037377	0.038131	ZNF678	protein_coding	zinc finger protein 678 [Source:HGNC Symbol;Acc:HGNC:28652]
ENSG00000181472	355.212	186.036	0.9331	0.0001218	0.0025974	ZBTB2	protein_coding	zinc finger and BTB domain containing 2 [Source:HGNC Symbol;Acc:HGNC:20868]
ENSG00000181555	1981.84	1079.67	0.87625	8.8442e-05	0.002001	SETD2	protein_coding	SET domain containing 2 [Source:HGNC Symbol;Acc:HGNC:18420]
ENSG00000181585	14.7259	0.341173	5.4317	9.5343e-07	4.2004e-05	TMIE	protein_coding	transmembrane inner ear [Source:HGNC Symbol;Acc:HGNC:30800]
ENSG00000181666	336.318	184.378	0.86716	0.00035523	0.0060893	HKR1	protein_coding	HKR1, GLI-Kruppel zinc finger family member [Source:HGNC Symbol;Acc:HGNC:4928]
ENSG00000181704	1370.21	878.749	0.64088	0.0041431	0.041308	YIPF6	protein_coding	Yip1 domain family member 6 [Source:HGNC Symbol;Acc:HGNC:28304]
ENSG00000181788	1139.17	493.02	1.2083	1.3938e-07	7.9183e-06	SIAH2	protein_coding	siah E3 ubiquitin protein ligase 2 [Source:HGNC Symbol;Acc:HGNC:10858]
ENSG00000181852	1380.87	717.486	0.94455	2.286e-05	0.00064485	RNF41	protein_coding	ring finger protein 41, E3 ubiquitin protein ligase [Source:HGNC Symbol;Acc:HGNC:18401]
ENSG00000182095	2216.56	1149.85	0.94688	0.00010302	0.0022625	TNRC18	protein_coding	trinucleotide repeat containing 18 [Source:HGNC Symbol;Acc:HGNC:11962]
ENSG00000182199	5499.8	3177.46	0.7915	0.00029606	0.0052775	SHMT2	protein_coding	serine hydroxymethyltransferase 2 (mitochondrial) [Source:HGNC Symbol;Acc:HGNC:10852]
ENSG00000182400	623.967	348.659	0.83965	0.00031971	0.0056186	TRAPPC6B	protein_coding	trafficking protein particle complex 6B [Source:HGNC Symbol;Acc:HGNC:23066]
ENSG00000182585	356.993	49.3336	2.8553	0.0001648	0.0033117	EPGN	protein_coding	epithelial mitogen [Source:HGNC Symbol;Acc:HGNC:17470]
ENSG00000182827	2609.44	820.683	1.6688	5.7814e-05	0.0013871	ACBD3	protein_coding	acyl-CoA binding domain containing 3 [Source:HGNC Symbol;Acc:HGNC:15453]
ENSG00000182919	315.684	187.81	0.74921	0.0025802	0.029016	C11orf54	protein_coding	chromosome 11 open reading frame 54 [Source:HGNC Symbol;Acc:HGNC:30204]
ENSG00000182934	4468.29	2370.93	0.91427	3.838e-05	0.00098447	SRPRA	protein_coding	SRP receptor alpha subunit [Source:HGNC Symbol;Acc:HGNC:11307]
ENSG00000183010	2815.14	1822.13	0.62758	0.0035929	0.037077	PYCR1	protein_coding	pyrroline-5-carboxylate reductase 1 [Source:HGNC Symbol;Acc:HGNC:9721]
ENSG00000183309	864.054	425.389	1.0223	4.398e-05	0.0011043	ZNF623	protein_coding	zinc finger protein 623 [Source:HGNC Symbol;Acc:HGNC:29084]
ENSG00000183397	1369.28	887.961	0.62485	0.0041528	0.041377	C19orf71	protein_coding	chromosome 19 open reading frame 71 [Source:HGNC Symbol;Acc:HGNC:34496]
ENSG00000183426	296	98.8639	1.5821	8.3996e-10	8.1362e-08	NPIPA1	protein_coding	nuclear pore complex interacting protein family member A1 [Source:HGNC Symbol;Acc:HGNC:7909]
ENSG00000183458	199.394	95.8693	1.0565	9.039e-05	0.0020338	RP11-958N24.1	transcribed_unprocessed_pseudogene	-
ENSG00000183475	345.019	206.505	0.7405	0.002301	0.026502	ASB7	protein_coding	ankyrin repeat and SOCS box containing 7 [Source:HGNC Symbol;Acc:HGNC:17182]
ENSG00000183495	1884.83	1182.36	0.67277	0.0024834	0.02816	EP400	protein_coding	E1A binding protein p400 [Source:HGNC Symbol;Acc:HGNC:11958]
ENSG00000183506	169.841	63.4454	1.4206	3.133e-05	0.00082842	PI4KAP2	transcribed_unprocessed_pseudogene	phosphatidylinositol 4-kinase, catalytic, alpha pseudogene 2 [Source:HGNC Symbol;Acc:HGNC:33577]
ENSG00000183671	275.471	45.8121	2.5881	1.2001e-14	3.5722e-12	GPR1	protein_coding	G protein-coupled receptor 1 [Source:HGNC Symbol;Acc:HGNC:4463]
ENSG00000183735	698.974	425.347	0.7166	0.0019963	0.023739	TBK1	protein_coding	TANK-binding kinase 1 [Source:HGNC Symbol;Acc:HGNC:11584]
ENSG00000183793	43.2895	12.4058	1.803	2.5065e-05	0.00068926	NPIPA5	protein_coding	nuclear pore complex interacting protein family member A5 [Source:HGNC Symbol;Acc:HGNC:41980]
ENSG00000183955	1742.12	968.788	0.84659	0.00013503	0.0028143	KMT5A	protein_coding	lysine (K)-specific methyltransferase 5A [Source:HGNC Symbol;Acc:HGNC:29489]
ENSG00000184182	199.434	100.842	0.98381	0.00015385	0.003129	UBE2F	protein_coding	ubiquitin conjugating enzyme E2F (putative) [Source:HGNC Symbol;Acc:HGNC:12480]
ENSG00000184281	1138.45	707.783	0.68569	0.0027498	0.030361	TSSC4	protein_coding	tumor suppressing subtransferable candidate 4 [Source:HGNC Symbol;Acc:HGNC:12386]
ENSG00000184545	402.492	207.825	0.95359	8.4128e-05	0.0019221	DUSP8	protein_coding	dual specificity phosphatase 8 [Source:HGNC Symbol;Acc:HGNC:3074]
ENSG00000184557	2866.11	805.99	1.8303	6.6215e-16	2.3074e-13	SOCS3	protein_coding	suppressor of cytokine signaling 3 [Source:HGNC Symbol;Acc:HGNC:19391]
ENSG00000184575	6349.36	3339.89	0.92681	2.3172e-05	0.00065172	XPOT	protein_coding	exportin, tRNA [Source:HGNC Symbol;Acc:HGNC:12826]
ENSG00000184731	108.521	44.4507	1.2877	2.9542e-05	0.00078673	FAM110C	protein_coding	family with sequence similarity 110 member C [Source:HGNC Symbol;Acc:HGNC:33340]
ENSG00000184863	1254.43	735.709	0.76982	0.0036034	0.037145	RBM33	protein_coding	RNA binding motif protein 33 [Source:HGNC Symbol;Acc:HGNC:27223]
ENSG00000185015	164.696	49.6024	1.7313	0.00019851	0.0038326	CA13	protein_coding	carbonic anhydrase XIII [Source:HGNC Symbol;Acc:HGNC:14914]
ENSG00000185049	1161.73	728.168	0.67393	0.0028923	0.031543	NELFA	protein_coding	negative elongation factor complex member A [Source:HGNC Symbol;Acc:HGNC:12768]
ENSG00000185115	535.293	232.202	1.2049	0.0017834	0.0217	NSMCE3	protein_coding	NSE3 homolog, SMC5-SMC6 complex component [Source:HGNC Symbol;Acc:HGNC:7677]
ENSG00000185158	316.169	110.546	1.516	0.0030617	0.032922	LRRC37B	protein_coding	leucine rich repeat containing 37B [Source:HGNC Symbol;Acc:HGNC:29070]
ENSG00000185246	730.493	435.079	0.74759	0.0026377	0.0295	PRPF39	protein_coding	pre-mRNA processing factor 39 [Source:HGNC Symbol;Acc:HGNC:20314]
ENSG00000185483	169.589	82.8329	1.0338	0.00019955	0.003845	ROR1	protein_coding	receptor tyrosine kinase-like orphan receptor 1 [Source:HGNC Symbol;Acc:HGNC:10256]
ENSG00000185561	475.867	234.312	1.0221	1.775e-05	0.00051914	TLCD2	protein_coding	TLC domain containing 2 [Source:HGNC Symbol;Acc:HGNC:33522]
ENSG00000185745	1090.18	241.752	2.173	2.955e-20	1.7966e-17	IFIT1	protein_coding	interferon induced protein with tetratricopeptide repeats 1 [Source:HGNC Symbol;Acc:HGNC:5407]
ENSG00000185917	276.299	169.528	0.7047	0.0049619	0.047325	SETD4	protein_coding	SET domain containing 4 [Source:HGNC Symbol;Acc:HGNC:1258]
ENSG00000185989	918.28	574.078	0.67769	0.0022167	0.025728	RASA3	protein_coding	RAS p21 protein activator 3 [Source:HGNC Symbol;Acc:HGNC:20331]
ENSG00000186104	320.053	158.005	1.0183	4.4024e-05	0.0011045	CYP2R1	protein_coding	cytochrome P450 family 2 subfamily R member 1 [Source:HGNC Symbol;Acc:HGNC:20580]
ENSG00000186130	269.541	137.784	0.9681	0.0052901	0.049513	ZBTB6	protein_coding	zinc finger and BTB domain containing 6 [Source:HGNC Symbol;Acc:HGNC:16764]
ENSG00000186141	905.356	464.926	0.96148	2.8099e-05	0.00075678	POLR3C	protein_coding	polymerase (RNA) III (DNA directed) polypeptide C (62kD) [Source:HGNC Symbol;Acc:HGNC:30076]
ENSG00000186162	213.604	87.44	1.2886	2.1386e-06	8.383e-05	CIDECP	transcribed_unprocessed_pseudogene	cell death-inducing DFFA-like effector c pseudogene [Source:HGNC Symbol;Acc:HGNC:24230]
ENSG00000186432	2469.1	1155.2	1.0958	0.0011592	0.015471	KPNA4	protein_coding	karyopherin alpha 4 (importin alpha 3) [Source:HGNC Symbol;Acc:HGNC:6397]
ENSG00000186472	133.391	47.7728	1.4814	6.6243e-06	0.00022428	PCLO	protein_coding	piccolo presynaptic cytomatrix protein [Source:HGNC Symbol;Acc:HGNC:13406]
ENSG00000186566	2768.44	1087.53	1.348	5.992e-08	3.7797e-06	GPATCH8	protein_coding	G-patch domain containing 8 [Source:HGNC Symbol;Acc:HGNC:29066]
ENSG00000186591	2072.29	1255.38	0.7231	0.0012789	0.016725	UBE2H	protein_coding	ubiquitin conjugating enzyme E2H [Source:HGNC Symbol;Acc:HGNC:12484]
ENSG00000186814	209.711	123.603	0.76268	0.0029997	0.032364	ZSCAN30	protein_coding	zinc finger and SCAN domain containing 30 [Source:HGNC Symbol;Acc:HGNC:33517]
ENSG00000186832	365.488	14.0841	4.6977	2.2361e-49	3.1377e-45	KRT16	protein_coding	keratin 16, type I [Source:HGNC Symbol;Acc:HGNC:6423]
ENSG00000186866	601.72	330.381	0.86496	0.00020951	0.0039979	POFUT2	protein_coding	protein O-fucosyltransferase 2 [Source:HGNC Symbol;Acc:HGNC:14683]
ENSG00000187049	147.758	82.1817	0.84635	0.0025163	0.028477	TMEM216	protein_coding	transmembrane protein 216 [Source:HGNC Symbol;Acc:HGNC:25018]
ENSG00000187605	852.886	518.873	0.71697	0.0013931	0.017867	TET3	protein_coding	tet methylcytosine dioxygenase 3 [Source:HGNC Symbol;Acc:HGNC:28313]
ENSG00000187735	6425.24	3113.9	1.045	1.0552e-06	4.6103e-05	TCEA1	protein_coding	transcription elongation factor A (SII), 1 [Source:HGNC Symbol;Acc:HGNC:11612]
ENSG00000187800	410.846	114.988	1.8371	8.2939e-06	0.00027117	PEAR1	protein_coding	platelet endothelial aggregation receptor 1 [Source:HGNC Symbol;Acc:HGNC:33631]
ENSG00000187953	456.822	246.983	0.88722	0.00021154	0.0040299	PMS2CL	transcribed_unprocessed_pseudogene	PMS2 C-terminal like pseudogene [Source:HGNC Symbol;Acc:HGNC:30061]
ENSG00000188021	1684.04	977.471	0.7848	0.00045962	0.007458	UBQLN2	protein_coding	ubiquilin 2 [Source:HGNC Symbol;Acc:HGNC:12509]
ENSG00000188092	178.807	104.36	0.77683	0.0040219	0.040295	GPR89B	protein_coding	G protein-coupled receptor 89B [Source:HGNC Symbol;Acc:HGNC:13840]
ENSG00000188283	188.276	83.0189	1.1813	0.0048377	0.04642	ZNF383	protein_coding	zinc finger protein 383 [Source:HGNC Symbol;Acc:HGNC:18609]
ENSG00000188305	23.2202	4.48672	2.3716	0.0012748	0.016679	C19orf35	protein_coding	chromosome 19 open reading frame 35 [Source:HGNC Symbol;Acc:HGNC:24793]
ENSG00000188419	943.841	466.121	1.0178	8.3487e-06	0.00027264	CHM	protein_coding	choroideremia (Rab escort protein 1) [Source:HGNC Symbol;Acc:HGNC:1940]
ENSG00000188599	39.0389	14.3804	1.4408	0.00093422	0.01299	NPIPP1	transcribed_unprocessed_pseudogene	nuclear pore complex interacting protein pseudogene 1 [Source:HGNC Symbol;Acc:HGNC:35407]
ENSG00000188613	145.72	61.3674	1.2477	1.034e-05	0.00032756	NANOS1	protein_coding	nanos homolog 1 (Drosophila) [Source:HGNC Symbol;Acc:HGNC:23044]
ENSG00000188620	157.082	49.7952	1.6574	0.00012101	0.0025843	HMX3	protein_coding	H6 family homeobox 3 [Source:HGNC Symbol;Acc:HGNC:5019]
ENSG00000188760	67.1958	26.3898	1.3484	0.00015607	0.0031673	TMEM198	protein_coding	transmembrane protein 198 [Source:HGNC Symbol;Acc:HGNC:33704]
ENSG00000189060	7781.01	2566.58	1.6001	1.0085e-06	4.4197e-05	H1F0	protein_coding	H1 histone family member 0 [Source:HGNC Symbol;Acc:HGNC:4714]
ENSG00000189067	4636.03	2477.05	0.90427	2.8041e-05	0.00075664	LITAF	protein_coding	lipopolysaccharide-induced TNF factor [Source:HGNC Symbol;Acc:HGNC:16841]
ENSG00000189308	589.6	287.887	1.0342	0.001553	0.01943	LIN54	protein_coding	lin-54 DREAM MuvB core complex component [Source:HGNC Symbol;Acc:HGNC:25397]
ENSG00000196151	212.372	109.636	0.95387	0.0003098	0.0054956	WDSUB1	protein_coding	WD repeat, sterile alpha motif and U-box domain containing 1 [Source:HGNC Symbol;Acc:HGNC:26697]
ENSG00000196204	296.485	167.179	0.82657	0.0009103	0.012738	RNF216P1	transcribed_unprocessed_pseudogene	ring finger protein 216 pseudogene 1 [Source:HGNC Symbol;Acc:HGNC:33610]
ENSG00000196214	341.654	175.618	0.9601	0.00011633	0.0025012	ZNF766	protein_coding	zinc finger protein 766 [Source:HGNC Symbol;Acc:HGNC:28063]
ENSG00000196233	308.562	171.424	0.84799	0.0005912	0.0090679	LCOR	protein_coding	ligand dependent nuclear receptor corepressor [Source:HGNC Symbol;Acc:HGNC:29503]
ENSG00000196422	863.352	514.443	0.74694	0.0011519	0.01541	PPP1R26	protein_coding	protein phosphatase 1 regulatory subunit 26 [Source:HGNC Symbol;Acc:HGNC:29089]
ENSG00000196453	764.645	279.662	1.4511	2.6679e-09	2.3749e-07	ZNF777	protein_coding	zinc finger protein 777 [Source:HGNC Symbol;Acc:HGNC:22213]
ENSG00000196470	368.002	132.463	1.4741	5.6575e-08	3.5845e-06	SIAH1	protein_coding	siah E3 ubiquitin protein ligase 1 [Source:HGNC Symbol;Acc:HGNC:10857]
ENSG00000196505	400.606	200.692	0.9972	3.9872e-05	0.0010174	GDAP2	protein_coding	ganglioside induced differentiation associated protein 2 [Source:HGNC Symbol;Acc:HGNC:18010]
ENSG00000196517	1670.88	848.262	0.97802	1.806e-05	0.00052768	SLC6A9	protein_coding	solute carrier family 6 (neurotransmitter transporter, glycine), member 9 [Source:HGNC Symbol;Acc:HGNC:11056]
ENSG00000196756	1264.62	462.361	1.4516	9.3662e-09	7.3527e-07	SNHG17	processed_transcript	small nucleolar RNA host gene 17 [Source:HGNC Symbol;Acc:HGNC:48600]
ENSG00000196998	2917.37	1644.84	0.82672	0.00019911	0.0038418	WDR45	protein_coding	WD repeat domain 45 [Source:HGNC Symbol;Acc:HGNC:28912]
ENSG00000197021	558.188	325.263	0.77914	0.00089164	0.012557	CXorf40B	protein_coding	chromosome X open reading frame 40B [Source:HGNC Symbol;Acc:HGNC:17402]
ENSG00000197024	558.743	229.938	1.2809	0.00044418	0.0072529	ZNF398	protein_coding	zinc finger protein 398 [Source:HGNC Symbol;Acc:HGNC:18373]
ENSG00000197044	108.354	43.179	1.3274	4.5302e-05	0.0011316	ZNF441	protein_coding	zinc finger protein 441 [Source:HGNC Symbol;Acc:HGNC:20875]
ENSG00000197061	159.679	11.2341	3.8292	0.0052366	0.04919	HIST1H4C	protein_coding	histone cluster 1, H4c [Source:HGNC Symbol;Acc:HGNC:4787]
ENSG00000197062	173.103	77.5435	1.1586	2.3399e-05	0.00065681	ZSCAN26	protein_coding	zinc finger and SCAN domain containing 26 [Source:HGNC Symbol;Acc:HGNC:12978]
ENSG00000197063	4324.47	907.991	2.2518	8.6082e-13	1.5973e-10	MAFG	protein_coding	v-maf avian musculoaponeurotic fibrosarcoma oncogene homolog G [Source:HGNC Symbol;Acc:HGNC:6781]
ENSG00000197321	1362.55	635.274	1.1009	9.6666e-07	4.2496e-05	SVIL	protein_coding	supervillin [Source:HGNC Symbol;Acc:HGNC:11480]
ENSG00000197329	161.136	90.6519	0.82987	0.0026314	0.029452	PELI1	protein_coding	pellino E3 ubiquitin protein ligase 1 [Source:HGNC Symbol;Acc:HGNC:8827]
ENSG00000197355	792.117	197.497	2.0039	0.00065572	0.009805	UAP1L1	protein_coding	UDP-N-acetylglucosamine pyrophosphorylase 1 like 1 [Source:HGNC Symbol;Acc:HGNC:28082]
ENSG00000197483	417.58	230.551	0.85697	0.00051794	0.0082132	ZNF628	protein_coding	zinc finger protein 628 [Source:HGNC Symbol;Acc:HGNC:28054]
ENSG00000197498	903.712	469.271	0.94544	3.2809e-05	0.00086011	RPF2	protein_coding	ribosome production factor 2 homolog [Source:HGNC Symbol;Acc:HGNC:20870]
ENSG00000197530	1131.69	708.736	0.67516	0.002922	0.031784	MIB2	protein_coding	mindbomb E3 ubiquitin protein ligase 2 [Source:HGNC Symbol;Acc:HGNC:30577]
ENSG00000197599	32.3737	5.3173	2.6061	0.0046654	0.04513	CCDC154	protein_coding	coiled-coil domain containing 154 [Source:HGNC Symbol;Acc:HGNC:34454]
ENSG00000197608	486.782	135.985	1.8398	0.00039407	0.0066027	ZNF841	protein_coding	zinc finger protein 841 [Source:HGNC Symbol;Acc:HGNC:27611]
ENSG00000197746	19197.4	11178.5	0.78018	0.0003686	0.0062696	PSAP	protein_coding	prosaposin [Source:HGNC Symbol;Acc:HGNC:9498]
ENSG00000197782	195.319	113.834	0.7789	0.0026827	0.029933	ZNF780A	protein_coding	zinc finger protein 780A [Source:HGNC Symbol;Acc:HGNC:27603]
ENSG00000197860	398.019	136.671	1.5421	5.0504e-10	5.1542e-08	SGTB	protein_coding	small glutamine-rich tetratricopeptide repeat (TPR)-containing, beta [Source:HGNC Symbol;Acc:HGNC:23567]
ENSG00000197961	1085.85	668.701	0.69939	0.0034294	0.03579	ZNF121	protein_coding	zinc finger protein 121 [Source:HGNC Symbol;Acc:HGNC:12904]
ENSG00000197971	663.031	235.214	1.4951	2.2311e-10	2.4427e-08	MBP	protein_coding	myelin basic protein [Source:HGNC Symbol;Acc:HGNC:6925]
ENSG00000197976	3530.14	847.161	2.059	0.0012602	0.016528	AKAP17A	protein_coding	A-kinase anchoring protein 17A [Source:HGNC Symbol;Acc:HGNC:18783]
ENSG00000197978	243.714	96.1483	1.3419	4.0503e-07	2.0102e-05	GOLGA6L9	protein_coding	golgin A6 family-like 9 [Source:HGNC Symbol;Acc:HGNC:37229]
ENSG00000198000	1384.35	633.103	1.1287	7.4349e-07	3.4211e-05	NOL8	protein_coding	nucleolar protein 8 [Source:HGNC Symbol;Acc:HGNC:23387]
ENSG00000198040	414.081	205.64	1.0098	0.00032145	0.0056457	ZNF84	protein_coding	zinc finger protein 84 [Source:HGNC Symbol;Acc:HGNC:13159]
ENSG00000198081	220.278	133.045	0.72741	0.0039931	0.040132	ZBTB14	protein_coding	zinc finger and BTB domain containing 14 [Source:HGNC Symbol;Acc:HGNC:12860]
ENSG00000198146	985.455	465.794	1.0811	0.0017147	0.021084	ZNF770	protein_coding	zinc finger protein 770 [Source:HGNC Symbol;Acc:HGNC:26061]
ENSG00000198205	209.895	88.6397	1.2436	0.0052524	0.049273	ZXDA	protein_coding	zinc finger, X-linked, duplicated A [Source:HGNC Symbol;Acc:HGNC:13198]
ENSG00000198301	382.636	178.034	1.1038	0.00060334	0.009192	SDAD1	protein_coding	SDA1 domain containing 1 [Source:HGNC Symbol;Acc:HGNC:25537]
ENSG00000198355	2658.97	1116.19	1.2523	2.8928e-08	1.9857e-06	PIM3	protein_coding	Pim-3 proto-oncogene, serine/threonine kinase [Source:HGNC Symbol;Acc:HGNC:19310]
ENSG00000198380	5674.75	1504.13	1.9156	1.4511e-17	6.0978e-15	GFPT1	protein_coding	glutamine--fructose-6-phosphate transaminase 1 [Source:HGNC Symbol;Acc:HGNC:4241]
ENSG00000198382	683.772	320.517	1.0931	0.0006018	0.0091812	UVRAG	protein_coding	UV radiation resistance associated [Source:HGNC Symbol;Acc:HGNC:12640]
ENSG00000198431	28784.3	12020.8	1.2597	0.00063784	0.0096028	TXNRD1	protein_coding	thioredoxin reductase 1 [Source:HGNC Symbol;Acc:HGNC:12437]
ENSG00000198496	196.56	86.9442	1.1768	1.1195e-05	0.00034999	NBR2	transcribed_unprocessed_pseudogene	neighbor of BRCA1 gene 2 (non-protein coding) [Source:HGNC Symbol;Acc:HGNC:20691]
ENSG00000198517	2322.88	608.836	1.9318	7.9842e-14	1.95e-11	MAFK	protein_coding	v-maf avian musculoaponeurotic fibrosarcoma oncogene homolog K [Source:HGNC Symbol;Acc:HGNC:6782]
ENSG00000198551	170.143	80.0625	1.0876	6.9802e-05	0.0016296	ZNF627	protein_coding	zinc finger protein 627 [Source:HGNC Symbol;Acc:HGNC:30570]
ENSG00000198563	2024.12	1162.09	0.80058	0.00033876	0.0058685	DDX39B	protein_coding	DEAD (Asp-Glu-Ala-Asp) box polypeptide 39B [Source:HGNC Symbol;Acc:HGNC:13917]
ENSG00000198625	1126.07	593.994	0.92277	4.5386e-05	0.0011327	MDM4	protein_coding	MDM4, p53 regulator [Source:HGNC Symbol;Acc:HGNC:6974]
ENSG00000198799	412.084	154.425	1.416	7.3066e-09	5.8813e-07	LRIG2	protein_coding	leucine-rich repeats and immunoglobulin-like domains 2 [Source:HGNC Symbol;Acc:HGNC:20889]
ENSG00000198814	837.839	349.175	1.2627	0.0021929	0.025534	GK	protein_coding	glycerol kinase [Source:HGNC Symbol;Acc:HGNC:4289]
ENSG00000198815	1502.48	702.2	1.0974	1.1517e-06	4.9488e-05	FOXJ3	protein_coding	forkhead box J3 [Source:HGNC Symbol;Acc:HGNC:29178]
ENSG00000198833	1792.23	1062.74	0.75397	0.0020016	0.023792	UBE2J1	protein_coding	ubiquitin conjugating enzyme E2, J1 [Source:HGNC Symbol;Acc:HGNC:17598]
ENSG00000198839	233.526	123.765	0.91598	0.00039504	0.0066129	ZNF277	protein_coding	zinc finger protein 277 [Source:HGNC Symbol;Acc:HGNC:13070]
ENSG00000198855	592.648	100.291	2.563	0.00012544	0.0026533	FICD	protein_coding	FIC domain containing [Source:HGNC Symbol;Acc:HGNC:18416]
ENSG00000198912	612.361	386.234	0.66491	0.0039405	0.03975	C1orf174	protein_coding	chromosome 1 open reading frame 174 [Source:HGNC Symbol;Acc:HGNC:27915]
ENSG00000198920	631.168	326.579	0.95059	6.3029e-05	0.0014897	KIAA0753	protein_coding	KIAA0753 [Source:HGNC Symbol;Acc:HGNC:29110]
ENSG00000198948	234.475	72.7736	1.6879	4.5349e-07	2.2265e-05	MFAP3L	protein_coding	microfibrillar associated protein 3 like [Source:HGNC Symbol;Acc:HGNC:29083]
ENSG00000198952	2478.14	1378.93	0.8457	0.00013092	0.0027569	SMG5	protein_coding	SMG5 nonsense mediated mRNA decay factor [Source:HGNC Symbol;Acc:HGNC:24644]
ENSG00000198960	137.35	72.25	0.92679	0.0010311	0.014064	ARMCX6	protein_coding	armadillo repeat containing, X-linked 6 [Source:HGNC Symbol;Acc:HGNC:26094]
ENSG00000198961	1588.06	948.647	0.74332	0.00085039	0.012108	PJA2	protein_coding	praja ring finger 2, E3 ubiquitin protein ligase [Source:HGNC Symbol;Acc:HGNC:17481]
ENSG00000198963	9.79758	1.56452	2.6467	0.0045481	0.044234	RORB	protein_coding	RAR-related orphan receptor B [Source:HGNC Symbol;Acc:HGNC:10259]
ENSG00000203950	1101.53	698.553	0.65706	0.0035448	0.036727	FAM127B	protein_coding	family with sequence similarity 127 member B [Source:HGNC Symbol;Acc:HGNC:24514]
ENSG00000204099	6.52455	0.296352	4.4605	0.0039049	0.039512	NEU4	protein_coding	neuraminidase 4 (sialidase) [Source:HGNC Symbol;Acc:HGNC:21328]
ENSG00000204149	430.875	233.188	0.88578	0.00023484	0.0043802	AGAP6	protein_coding	ArfGAP with GTPase domain, ankyrin repeat and PH domain 6 [Source:HGNC Symbol;Acc:HGNC:23466]
ENSG00000204152	303.472	147.085	1.0449	3.339e-05	0.00087295	TIMM23B	protein_coding	translocase of inner mitochondrial membrane 23 homolog B (yeast) [Source:HGNC Symbol;Acc:HGNC:23581]
ENSG00000204160	512.957	304.335	0.75318	0.0015945	0.019827	ZDHHC18	protein_coding	zinc finger, DHHC-type containing 18 [Source:HGNC Symbol;Acc:HGNC:20712]
ENSG00000204178	543.099	294.262	0.88411	0.0001785	0.0035201	TMEM57	protein_coding	transmembrane protein 57 [Source:HGNC Symbol;Acc:HGNC:25572]
ENSG00000204186	423.625	141.282	1.5842	0.0028642	0.031311	ZDBF2	protein_coding	zinc finger, DBF-type containing 2 [Source:HGNC Symbol;Acc:HGNC:29313]
ENSG00000204344	361.459	201.712	0.84154	0.00064216	0.0096526	STK19	protein_coding	serine/threonine kinase 19 [Source:HGNC Symbol;Acc:HGNC:11398]
ENSG00000204348	427.334	234.866	0.86352	0.00035636	0.0061013	DXO	protein_coding	decapping exoribonuclease [Source:HGNC Symbol;Acc:HGNC:2992]
ENSG00000204387	7948.72	2771.82	1.5199	1.1183e-08	8.6834e-07	C6orf48	protein_coding	chromosome 6 open reading frame 48 [Source:HGNC Symbol;Acc:HGNC:19078]
ENSG00000204498	934.465	410.849	1.1855	2.6394e-07	1.3993e-05	NFKBIL1	protein_coding	nuclear factor of kappa light polypeptide gene enhancer in B-cells inhibitor-like 1 [Source:HGNC Symbol;Acc:HGNC:7800]
ENSG00000204599	225.993	95.9489	1.2359	0.00017573	0.0034836	TRIM39	protein_coding	tripartite motif containing 39 [Source:HGNC Symbol;Acc:HGNC:10065]
ENSG00000205302	1306.52	639.063	1.0317	6.2432e-05	0.0014793	SNX2	protein_coding	sorting nexin 2 [Source:HGNC Symbol;Acc:HGNC:11173]
ENSG00000205336	1800.32	582.757	1.6273	0.0022673	0.026219	ADGRG1	protein_coding	adhesion G protein-coupled receptor G1 [Source:HGNC Symbol;Acc:HGNC:4512]
ENSG00000205464	42.2919	17.3681	1.2839	0.0019119	0.022935	ATP6AP1L	protein_coding	ATPase, H+ transporting, lysosomal accessory protein 1-like [Source:HGNC Symbol;Acc:HGNC:28091]
ENSG00000205746	153.273	58.8966	1.3798	0.0020516	0.024165	RP11-1212A22.1	transcribed_unprocessed_pseudogene	-
ENSG00000205763	196.224	105.653	0.89317	0.00077512	0.011215	RP9P	transcribed_unprocessed_pseudogene	retinitis pigmentosa 9 pseudogene [Source:HGNC Symbol;Acc:HGNC:33969]
ENSG00000205765	1938.97	649.637	1.5776	0.0042385	0.042054	C5orf51	protein_coding	chromosome 5 open reading frame 51 [Source:HGNC Symbol;Acc:HGNC:27750]
ENSG00000205903	1412.95	580.323	1.2838	4.709e-05	0.0011701	ZNF316	protein_coding	zinc finger protein 316 [Source:HGNC Symbol;Acc:HGNC:13843]
ENSG00000206077	9.46064	0.296352	4.9966	0.0016348	0.020205	ZDHHC11B	protein_coding	zinc finger, DHHC-type containing 11B [Source:HGNC Symbol;Acc:HGNC:32962]
ENSG00000206561	16.2684	3.93195	2.0488	0.0027686	0.030546	COLQ	protein_coding	collagen-like tail subunit (single strand of homotrimer) of asymmetric acetylcholinesterase [Source:HGNC Symbol;Acc:HGNC:2226]
ENSG00000206562	292.311	178.382	0.71254	0.0044474	0.043597	METTL6	protein_coding	methyltransferase like 6 [Source:HGNC Symbol;Acc:HGNC:28343]
ENSG00000212719	711.573	262.644	1.4379	1.1041e-09	1.0482e-07	C17orf51	protein_coding	chromosome 17 open reading frame 51 [Source:HGNC Symbol;Acc:HGNC:27904]
ENSG00000212993	49.2682	17.4439	1.4979	0.00060339	0.009192	POU5F1B	protein_coding	POU class 5 homeobox 1B [Source:HGNC Symbol;Acc:HGNC:9223]
ENSG00000213614	288.99	176.818	0.70876	0.0045886	0.044538	HEXA	protein_coding	hexosaminidase A (alpha polypeptide) [Source:HGNC Symbol;Acc:HGNC:4878]
ENSG00000213699	2140.92	1004.94	1.0911	7.2877e-07	3.3642e-05	SLC35F6	protein_coding	solute carrier family 35 member F6 [Source:HGNC Symbol;Acc:HGNC:26055]
ENSG00000213762	134.572	64.7378	1.0557	0.001262	0.016542	ZNF134	protein_coding	zinc finger protein 134 [Source:HGNC Symbol;Acc:HGNC:12918]
ENSG00000213995	761.971	476.62	0.6769	0.0032926	0.034757	CARKD	protein_coding	carbohydrate kinase domain containing [Source:HGNC Symbol;Acc:HGNC:25576]
ENSG00000214050	83.135	41.7351	0.99419	0.0025348	0.028618	FBXO16	protein_coding	F-box protein 16 [Source:HGNC Symbol;Acc:HGNC:13618]
ENSG00000214226	157.269	71.9295	1.1286	6.1993e-05	0.0014738	C17orf67	protein_coding	chromosome 17 open reading frame 67 [Source:HGNC Symbol;Acc:HGNC:27900]
ENSG00000214894	11.7092	2.13656	2.4543	0.0037025	0.037853	LINC00243	lincRNA	long intergenic non-protein coding RNA 243 [Source:HGNC Symbol;Acc:HGNC:30956]
ENSG00000215417	65.1938	24.6737	1.4018	0.00012348	0.0026253	MIR17HG	processed_transcript	miR-17-92 cluster host gene [Source:HGNC Symbol;Acc:HGNC:23564]
ENSG00000215717	415.291	261.115	0.66944	0.0051643	0.048655	TMEM167B	protein_coding	transmembrane protein 167B [Source:HGNC Symbol;Acc:HGNC:30187]
ENSG00000217128	1571.79	404.588	1.9579	0.00055873	0.0086979	FNIP1	protein_coding	folliculin interacting protein 1 [Source:HGNC Symbol;Acc:HGNC:29418]
ENSG00000217801	80.6072	28.4335	1.5033	1.1615e-05	0.00036194	RP11-465B22.3	transcribed_unprocessed_pseudogene	-
ENSG00000220008	5.15488	0	Inf	0.0042855	0.042432	LINGO3	protein_coding	leucine rich repeat and Ig domain containing 3 [Source:HGNC Symbol;Acc:HGNC:21206]
ENSG00000220804	104.562	21.0451	2.3128	8.9224e-12	1.3782e-09	AC093642.5	transcribed_unprocessed_pseudogene	-
ENSG00000221914	1274.35	728.445	0.80687	0.0011698	0.015576	PPP2R2A	protein_coding	protein phosphatase 2 regulatory subunit B, alpha [Source:HGNC Symbol;Acc:HGNC:9304]
ENSG00000221926	2520.38	689.835	1.8693	2.7127e-16	1.0199e-13	TRIM16	protein_coding	tripartite motif containing 16 [Source:HGNC Symbol;Acc:HGNC:17241]
ENSG00000223546	48.3493	22.8059	1.0841	0.0047631	0.045796	LINC00630	lincRNA	long intergenic non-protein coding RNA 630 [Source:HGNC Symbol;Acc:HGNC:44263]
ENSG00000223875	13.6619	2.4398	2.4853	0.0014114	0.018038	NBEAP3	unprocessed_pseudogene	neurobeachin pseudogene 3 [Source:HGNC Symbol;Acc:HGNC:40004]
ENSG00000224032	648.799	217.38	1.5776	2.4702e-05	0.00068264	EPB41L4A-AS1	lincRNA	EPB41L4A antisense RNA 1 [Source:HGNC Symbol;Acc:HGNC:30749]
ENSG00000224531	1132.61	477.33	1.2466	1.0934e-06	4.7412e-05	SMIM13	protein_coding	small integral membrane protein 13 [Source:HGNC Symbol;Acc:HGNC:27356]
ENSG00000225057	5.02745	0	Inf	0.0044891	0.04381	AC096574.4	processed_transcript	-
ENSG00000225151	2719.73	1000.8	1.4423	1.2461e-10	1.4475e-08	GOLGA2P7	transcribed_unprocessed_pseudogene	golgin A2 pseudogene 7 [Source:HGNC Symbol;Acc:HGNC:49516]
ENSG00000225648	584.603	326.235	0.84155	0.00031897	0.0056113	SBDSP1	transcribed_unprocessed_pseudogene	Shwachman-Bodian-Diamond syndrome pseudogene 1 [Source:HGNC Symbol;Acc:HGNC:21646]
ENSG00000225921	2264.22	1286.3	0.81578	0.00022661	0.0042574	NOL7	protein_coding	nucleolar protein 7 [Source:HGNC Symbol;Acc:HGNC:21040]
ENSG00000226738	17.1498	0.637525	4.7496	3.4504e-07	1.7544e-05	CTA-384D8.31	antisense	-
ENSG00000228626	16.0306	1.22334	3.7119	1.3178e-05	0.00040189	RP11-495P10.9	unprocessed_pseudogene	-
ENSG00000228638	61.1253	29.1156	1.07	0.0035393	0.036696	FCF1P2	processed_pseudogene	FCF1 pseudogene 2 [Source:HGNC Symbol;Acc:HGNC:44614]
ENSG00000229261	21.0649	3.01873	2.8028	0.0041114	0.04102	RP11-227H15.4	antisense	-
ENSG00000229431	26.9571	7.07476	1.9299	0.0013597	0.017565	RP1-92O14.6	antisense	-
ENSG00000229656	49.0601	18.3537	1.4185	0.0017381	0.021257	RP11-462L8.1	lincRNA	-
ENSG00000230409	13.4285	2.47085	2.4422	0.0017796	0.021676	TCEA1P2	processed_pseudogene	transcription elongation factor A (SII), 1 pseudogene 2 [Source:HGNC Symbol;Acc:HGNC:29891]
ENSG00000230551	233.501	118.269	0.98136	0.00017159	0.0034191	CTB-89H12.4	processed_transcript	-
ENSG00000230832	38.8303	1.65416	4.553	0.00051016	0.0081078	RP11-325P15.2	processed_pseudogene	-
ENSG00000230836	11.6257	2.14345	2.4393	0.0046125	0.044724	LINC01293	lincRNA	long intergenic non-protein coding RNA 1293 [Source:HGNC Symbol;Acc:HGNC:50362]
ENSG00000231074	947.332	517.705	0.87174	0.00012753	0.0026913	HCG18	antisense	HLA complex group 18 (non-protein coding) [Source:HGNC Symbol;Acc:HGNC:31337]
ENSG00000231259	33.5681	12.6539	1.4075	0.0024329	0.027729	AC125232.1	unprocessed_pseudogene	-
ENSG00000232559	250.855	114.726	1.1287	0.0014645	0.018566	GS1-124K5.12	unprocessed_pseudogene	-
ENSG00000232956	1330.72	640.089	1.0559	3.2658e-06	0.00012115	SNHG15	lincRNA	small nucleolar RNA host gene 15 [Source:HGNC Symbol;Acc:HGNC:27797]
ENSG00000232973	64.1977	25.4044	1.3374	0.00016323	0.0032869	CYP1B1-AS1	antisense	CYP1B1 antisense RNA 1 [Source:HGNC Symbol;Acc:HGNC:28543]
ENSG00000233016	1278.8	677.965	0.91551	6.3267e-05	0.0014941	SNHG7	antisense	small nucleolar RNA host gene 7 [Source:HGNC Symbol;Acc:HGNC:28254]
ENSG00000233221	35.9187	8.34292	2.1061	1.2604e-05	0.00038767	AC133785.1	antisense	-
ENSG00000234127	2348.96	1348.79	0.80035	0.00032416	0.0056793	TRIM26	protein_coding	tripartite motif containing 26 [Source:HGNC Symbol;Acc:HGNC:12962]
ENSG00000234231	75.8419	22.6681	1.7423	1.1964e-06	5.11e-05	AC093616.4	unprocessed_pseudogene	-
ENSG00000234545	672.436	415.77	0.69361	0.0030701	0.03298	FAM133B	protein_coding	family with sequence similarity 133 member B [Source:HGNC Symbol;Acc:HGNC:28629]
ENSG00000234741	5900.75	2477.17	1.2522	1.9889e-08	1.4323e-06	GAS5	processed_transcript	growth arrest specific 5 (non-protein coding) [Source:HGNC Symbol;Acc:HGNC:16355]
ENSG00000235027	32.6882	3.56673	3.1961	1.7703e-08	1.2917e-06	AC068580.6	antisense	-
ENSG00000235448	12.009	0.88217	3.7669	0.0053267	0.049758	LURAP1L-AS1	antisense	LURAP1L antisense RNA 1 [Source:HGNC Symbol;Acc:HGNC:49761]
ENSG00000235609	19.5697	4.30067	2.186	0.00058994	0.0090534	AF127936.9	lincRNA	-
ENSG00000236255	70.7051	33.8784	1.0615	0.0017584	0.021454	AC009404.2	lincRNA	-
ENSG00000236540	43.2216	19.9114	1.1182	0.0048546	0.046519	AC006547.13	antisense	-
ENSG00000237596	27.9537	3.50814	2.9943	1.2567e-06	5.3438e-05	RP13-143G15.4	antisense	-
ENSG00000237686	106.092	54.4619	0.962	0.00096474	0.013324	RP5-1120P11.1	antisense	-
ENSG00000237747	5.43077	0	Inf	0.0029349	0.031876	RP11-65B23.3	processed_pseudogene	-
ENSG00000239467	81.2396	14.9973	2.4375	5.8032e-11	7.3051e-09	AC007405.6	lincRNA	-
ENSG00000239704	17.1117	4.18348	2.0322	0.0022232	0.025793	CDRT4	protein_coding	CMT1A duplicated region transcript 4 [Source:HGNC Symbol;Acc:HGNC:14383]
ENSG00000240024	152.949	85.1041	0.84575	0.0014862	0.0188	LINC00888	transcribed_unprocessed_pseudogene	long intergenic non-protein coding RNA 888 [Source:HGNC Symbol;Acc:HGNC:48575]
ENSG00000240230	422.414	137.063	1.6238	8.3347e-11	1.0007e-08	COX19	protein_coding	COX19 cytochrome c oxidase assembly factor [Source:HGNC Symbol;Acc:HGNC:28074]
ENSG00000241258	559.307	258.541	1.1133	0.0027048	0.030028	CRCP	protein_coding	CGRP receptor component [Source:HGNC Symbol;Acc:HGNC:17888]
ENSG00000241886	11.5027	1.31298	3.131	0.0006649	0.0099008	RP11-242C19.2	sense_intronic	-
ENSG00000242021	34.3948	13.6257	1.3359	0.0034245	0.035775	RP11-268G12.3	lincRNA	-
ENSG00000242247	1208.81	399.736	1.5965	2.6147e-06	9.9489e-05	ARFGAP3	protein_coding	ADP ribosylation factor GTPase activating protein 3 [Source:HGNC Symbol;Acc:HGNC:661]
ENSG00000243716	332.592	174.344	0.93182	9.9057e-05	0.0021976	NPIPB5	protein_coding	nuclear pore complex interacting protein family member B5 [Source:HGNC Symbol;Acc:HGNC:37233]
ENSG00000244405	1196.67	213.632	2.4858	1.0471e-05	0.00033098	ETV5	protein_coding	ets variant 5 [Source:HGNC Symbol;Acc:HGNC:3494]
ENSG00000244486	125.079	67.2806	0.89457	0.0021533	0.025176	SCARF2	protein_coding	scavenger receptor class F member 2 [Source:HGNC Symbol;Acc:HGNC:19869]
ENSG00000245532	37522.1	18332.6	1.0333	6.3989e-05	0.0015087	NEAT1	lincRNA	nuclear paraspeckle assembly transcript 1 (non-protein coding) [Source:HGNC Symbol;Acc:HGNC:30815]
ENSG00000245904	21.9072	2.20204	3.3145	1.8421e-06	7.3825e-05	RP11-796E2.4	antisense	-
ENSG00000247287	41.5488	16.6341	1.3207	0.0012397	0.016317	RP11-902B17.1	antisense	-
ENSG00000248049	124.86	40.4671	1.6255	9.0812e-05	0.0020417	UBA6-AS1	antisense	UBA6 antisense RNA 1 (head to head) [Source:HGNC Symbol;Acc:HGNC:49083]
ENSG00000248432	37.0448	6.74397	2.4576	7.0359e-07	3.2691e-05	RP11-269F21.2	lincRNA	-
ENSG00000249790	16.9022	3.46332	2.287	0.00088209	0.012453	RP11-20D14.6	lincRNA	-
ENSG00000249859	809.378	467.375	0.79223	0.0039611	0.039884	PVT1	lincRNA	Pvt1 oncogene (non-protein coding) [Source:HGNC Symbol;Acc:HGNC:9709]
ENSG00000250033	33.4676	8.54274	1.97	5.4606e-05	0.0013268	SLC7A11-AS1	processed_transcript	SLC7A11 antisense RNA 1 [Source:HGNC Symbol;Acc:HGNC:44064]
ENSG00000250251	332.491	116.642	1.5112	5.9969e-06	0.00020596	PKD1P6	transcribed_unprocessed_pseudogene	polycystic kidney disease 1 (autosomal dominant) pseudogene 6 [Source:HGNC Symbol;Acc:HGNC:30070]
ENSG00000250509	246.204	5.40006	5.5107	3.2942e-49	3.1377e-45	CTC-573N18.1	lincRNA	-
ENSG00000250539	75.1369	33.8263	1.1514	0.00068246	0.01011	KRT8P33	processed_pseudogene	keratin 8 pseudogene 33 [Source:HGNC Symbol;Acc:HGNC:39867]
ENSG00000251179	7.01139	0.289466	4.5982	0.0020255	0.023972	TMEM92-AS1	antisense	TMEM92 antisense RNA 1 [Source:HGNC Symbol;Acc:HGNC:50442]
ENSG00000251192	406.839	83.5672	2.2835	1.1807e-07	6.8851e-06	ZNF674	protein_coding	zinc finger protein 674 [Source:HGNC Symbol;Acc:HGNC:17625]
ENSG00000251369	277.232	124.265	1.1577	0.0008066	0.011594	ZNF550	protein_coding	zinc finger protein 550 [Source:HGNC Symbol;Acc:HGNC:28643]
ENSG00000253667	29.906	7.71228	1.9552	0.00011409	0.0024678	RP11-30L15.4	processed_pseudogene	-
ENSG00000253797	379.245	199.934	0.92361	0.00023926	0.0044437	UTP14C	protein_coding	UTP14, U3 small nucleolar ribonucleoprotein, homolog C (yeast) [Source:HGNC Symbol;Acc:HGNC:20321]
ENSG00000253981	107.897	44.0267	1.2932	0.00011554	0.0024879	ALG1L13P	transcribed_unprocessed_pseudogene	asparagine-linked glycosylation 1-like 13, pseudogene [Source:HGNC Symbol;Acc:HGNC:44382]
ENSG00000254093	118.439	56.7738	1.0609	0.00039401	0.0066027	PINX1	protein_coding	PIN2/TERF1 interacting, telomerase inhibitor 1 [Source:HGNC Symbol;Acc:HGNC:30046]
ENSG00000254681	66.3735	28.678	1.2107	0.00056124	0.0087261	PKD1P5	transcribed_unprocessed_pseudogene	polycystic kidney disease 1 (autosomal dominant) pseudogene 5 [Source:HGNC Symbol;Acc:HGNC:30069]
ENSG00000255057	6.1637	0	Inf	0.001294	0.016846	RP11-567M21.3	processed_pseudogene	-
ENSG00000255717	3400.53	1516.29	1.1652	1.2837e-07	7.4253e-06	SNHG1	processed_transcript	small nucleolar RNA host gene 1 [Source:HGNC Symbol;Acc:HGNC:32688]
ENSG00000255769	204.697	89.8834	1.1874	1.0943e-05	0.00034363	GOLGA2P10	transcribed_unprocessed_pseudogene	golgin A2 pseudogene 10 [Source:HGNC Symbol;Acc:HGNC:26229]
ENSG00000256053	275.699	159.332	0.79106	0.001346	0.017416	APOPT1	protein_coding	apoptogenic 1, mitochondrial [Source:HGNC Symbol;Acc:HGNC:20492]
ENSG00000256594	41.5742	17.9987	1.2078	0.0027403	0.030315	RP11-705C15.2	transcribed_unprocessed_pseudogene	-
ENSG00000256690	26.4492	2.67067	3.3079	0.0038558	0.039112	RP11-727F15.9	antisense	-
ENSG00000257698	298.29	125.033	1.2544	6.8974e-07	3.2205e-05	RP11-620J15.3	lincRNA	-
ENSG00000258521	20.3193	1.85398	3.4542	1.9912e-06	7.9136e-05	RP11-638I2.9	antisense	-
ENSG00000258791	14.0325	0.296352	5.5653	0.0052075	0.049013	LINC00520	lincRNA	long intergenic non-protein coding RNA 520 [Source:HGNC Symbol;Acc:HGNC:19843]
ENSG00000258890	814.191	397.041	1.0361	8.6301e-06	0.00028023	CEP95	protein_coding	centrosomal protein 95kDa [Source:HGNC Symbol;Acc:HGNC:25141]
ENSG00000259158	19.2045	2.69133	2.8351	5.4544e-05	0.0013265	ADAM20P1	lincRNA	ADAM metallopeptidase domain 20 pseudogene 1 [Source:HGNC Symbol;Acc:HGNC:20102]
ENSG00000259295	118.723	38.3753	1.6293	9.7248e-08	5.8257e-06	CSPG4P12	transcribed_unprocessed_pseudogene	chondroitin sulfate proteoglycan 4 pseudogene 12 [Source:HGNC Symbol;Acc:HGNC:48362]
ENSG00000259429	74.9568	23.2678	1.6877	1.9666e-06	7.8265e-05	UBE2Q2P2	transcribed_unprocessed_pseudogene	ubiquitin conjugating enzyme E2Q family member 2 pseudogene 2 [Source:HGNC Symbol;Acc:HGNC:37440]
ENSG00000259623	450.13	178.685	1.3329	4.3111e-08	2.8516e-06	RP11-156E6.1	sense_overlapping	-
ENSG00000260231	35.702	13.8532	1.3658	0.0020233	0.02397	JHDM1D-AS1	antisense	JHDM1D antisense RNA 1 (head to head) [Source:HGNC Symbol;Acc:HGNC:48959]
ENSG00000260236	62.2176	14.9316	2.0589	0.0017379	0.021257	RP11-708J19.1	antisense	-
ENSG00000260458	19.37	6.03758	1.6818	0.0044761	0.043736	KCNJ18	protein_coding	potassium channel, inwardly rectifying subfamily J, member 18 [Source:HGNC Symbol;Acc:HGNC:39080]
ENSG00000260528	18.2338	4.89337	1.8977	0.0029857	0.032268	FAM157C	lincRNA	family with sequence similarity 157 member C [Source:HGNC Symbol;Acc:HGNC:34081]
ENSG00000260727	79.5935	13.7118	2.5372	0.00074668	0.010875	SLC7A5P1	unprocessed_pseudogene	solute carrier family 7 (amino acid transporter light chain, L system), member 5 pseudogene 1 [Source:HGNC Symbol;Acc:HGNC:29458]
ENSG00000260735	97.4177	37.9584	1.3598	1.4279e-05	0.00043131	RP11-72I8.1	antisense	-
ENSG00000260916	701.814	358.352	0.96971	2.1503e-05	0.000612	CCPG1	protein_coding	cell cycle progression 1 [Source:HGNC Symbol;Acc:HGNC:24227]
ENSG00000260923	78.2625	15.9588	2.294	4.4524e-10	4.593e-08	AC137934.1	lincRNA	-
ENSG00000261342	12.1252	1.26816	3.2572	0.0029794	0.032224	AC006538.1	sense_intronic	-
ENSG00000261578	67.4223	20.0973	1.7462	2.561e-06	9.7804e-05	RP11-21L23.2	sense_overlapping	-
ENSG00000261613	148.675	35.6115	2.0617	0.00159	0.019788	RP11-20I23.13	antisense	-
ENSG00000261652	149.858	56.3812	1.4103	7.4791e-07	3.436e-05	C15orf65	protein_coding	chromosome 15 open reading frame 65 [Source:HGNC Symbol;Acc:HGNC:44654]
ENSG00000261824	633.308	144.259	2.1342	5.742e-16	2.0769e-13	LINC00662	lincRNA	long intergenic non-protein coding RNA 662 [Source:HGNC Symbol;Acc:HGNC:27122]
ENSG00000263956	445.7	164.143	1.4411	0.0029556	0.032051	NBPF11	protein_coding	neuroblastoma breakpoint family member 11 [Source:HGNC Symbol;Acc:HGNC:31993]
ENSG00000264247	179.753	67.212	1.4192	0.0029586	0.032072	LINC00909	lincRNA	long intergenic non-protein coding RNA 909 [Source:HGNC Symbol;Acc:HGNC:44331]
ENSG00000264522	1482.68	726.815	1.0285	0.00059159	0.009069	OTUD7B	protein_coding	OTU deubiquitinase 7B [Source:HGNC Symbol;Acc:HGNC:16683]
ENSG00000266094	556.191	163.729	1.7643	7.0416e-06	0.00023557	RASSF5	protein_coding	Ras association (RalGDS/AF-6) domain family member 5 [Source:HGNC Symbol;Acc:HGNC:17609]
ENSG00000266469	362.321	196.532	0.8825	0.00033834	0.0058685	CTB-131K11.1	antisense	-
ENSG00000267011	15.5238	0.296352	5.711	0.0030071	0.032426	CTB-50L17.16	lincRNA	-
ENSG00000267374	154.752	63.2245	1.2914	1.5724e-05	0.00046999	RP11-244M2.1	lincRNA	-
ENSG00000267717	6.98158	0	Inf	0.0033617	0.035252	SRSF10P1	processed_pseudogene	serine/arginine-rich splicing factor 10 pseudogene 1 [Source:HGNC Symbol;Acc:HGNC:31002]
ENSG00000267922	172.218	47.3767	1.862	0.00029462	0.0052585	AC007193.6	lincRNA	-
ENSG00000268043	291.398	106.587	1.451	0.00077025	0.011151	NBPF12	protein_coding	neuroblastoma breakpoint family member 12 [Source:HGNC Symbol;Acc:HGNC:24297]
ENSG00000268205	530.722	241.772	1.1343	2.4872e-06	9.5527e-05	CTC-444N24.11	lincRNA	-
ENSG00000268218	38.6776	14.5734	1.4082	0.0017393	0.021257	AC137932.4	antisense	-
ENSG00000268713	50.0264	13.2844	1.913	0.0019464	0.023271	CTC-444N24.8	lincRNA	-
ENSG00000268879	369.131	125.461	1.5569	0.00074217	0.010842	IGFL1P1	unprocessed_pseudogene	IGF like family member 1 pseudogene 1 [Source:HGNC Symbol;Acc:HGNC:32956]
ENSG00000269439	58.6283	25.6662	1.1917	0.0010185	0.013945	CTD-3131K8.2	lincRNA	-
ENSG00000269893	1183.32	353.764	1.742	3.0968e-06	0.00011553	SNHG8	lincRNA	small nucleolar RNA host gene 8 [Source:HGNC Symbol;Acc:HGNC:33098]
ENSG00000270058	26.8965	0.926991	4.8587	3.1979e-10	3.397e-08	RP11-514D23.3	lincRNA	-
ENSG00000271992	30.9733	7.61575	2.024	9.1359e-05	0.0020524	RP11-42O15.3	lincRNA	-
ENSG00000272886	671.41	308.598	1.1215	1.8364e-05	0.00053547	DCP1A	protein_coding	decapping mRNA 1A [Source:HGNC Symbol;Acc:HGNC:18714]
ENSG00000273218	48.8619	15.2696	1.6781	2.8959e-05	0.0007751	LLNLR-246C6.1	lincRNA	-
ENSG00000273812	41.7729	9.00461	2.2138	0.00058607	0.0090134	WI2-87327B8.2	lincRNA	-
ENSG00000274080	8.24239	0.875284	3.2352	0.0038585	0.039126	CTA-315H11.2	sense_intronic	-
ENSG00000274602	34.2419	10.2417	1.7413	0.00021914	0.004147	PI4KAP1	transcribed_unprocessed_pseudogene	phosphatidylinositol 4-kinase, catalytic, alpha pseudogene 1 [Source:HGNC Symbol;Acc:HGNC:33576]
ENSG00000274925	28.2521	9.3836	1.5901	0.0014372	0.018294	CTD-2547G23.4	lincRNA	-
ENSG00000275004	46.0557	17.7264	1.3775	0.00062173	0.0094299	ZNF280B	protein_coding	zinc finger protein 280B [Source:HGNC Symbol;Acc:HGNC:23022]
ENSG00000275111	129.701	51.6321	1.3288	0.0010131	0.013878	ZNF2	protein_coding	zinc finger protein 2 [Source:HGNC Symbol;Acc:HGNC:12991]
ENSG00000275400	150.724	54.675	1.463	6.6736e-07	3.1262e-05	RP4-756H11.5	processed_pseudogene	-
ENSG00000275700	1866.75	1209.72	0.62585	0.0053312	0.049784	AATF	protein_coding	apoptosis antagonizing transcription factor [Source:HGNC Symbol;Acc:HGNC:19235]
ENSG00000275888	37.5585	11.4684	1.7115	0.00012446	0.0026383	RP13-516M14.10	antisense	-
ENSG00000276141	105.646	51.4634	1.0376	0.00083165	0.01187	WHAMMP3	transcribed_unprocessed_pseudogene	WAS protein homolog associated with actin, golgi membranes and microtubules pseudogene 3 [Source:HGNC Symbol;Acc:HGNC:27892]
ENSG00000276216	28.3296	0.926991	4.9336	0.0013733	0.017681	CH17-373J23.1	lincRNA	-
ENSG00000276232	19.2382	3.86985	2.3136	0.0037668	0.038332	SCARNA10	sense_intronic	-
ENSG00000276710	132.201	65.4374	1.0145	0.00031313	0.0055404	CSPG4P10	transcribed_unprocessed_pseudogene	chondroitin sulfate proteoglycan 4 pseudogene 10 [Source:HGNC Symbol;Acc:HGNC:48361]
ENSG00000278311	2266.32	1214.5	0.89999	4.8421e-05	0.0011969	GGNBP2	protein_coding	gametogenetin binding protein 2 [Source:HGNC Symbol;Acc:HGNC:19357]
ENSG00000278330	7.42595	0	Inf	0.00027513	0.0049664	RP11-4B16.4	antisense	-
ENSG00000278662	102.682	28.685	1.8398	1.9899e-08	1.4323e-06	GOLGA6L10	protein_coding	golgin A6 family-like 10 [Source:HGNC Symbol;Acc:HGNC:37228]
ENSG00000278970	361.908	165.18	1.1316	4.1104e-06	0.00014943	HEIH	TEC	hepatocellular carcinoma up-regulated EZH2-associated long non-coding RNA [Source:HGNC Symbol;Acc:HGNC:45049]
ENSG00000279283	29.9049	8.83221	1.7595	0.00049037	0.0078281	RP11-417L19.5	TEC	-
ENSG00000279541	23.6133	3.02562	2.9643	0.0034963	0.036395	CTC-444N24.7	TEC	-
ENSG00000279744	16.4876	4.24896	1.9562	0.0039943	0.040132	RP13-20L14.10	TEC	-
ENSG00000280670	171.908	75.1656	1.1935	1.5587e-05	0.0004673	CCDC163P	protein_coding	coiled-coil domain containing 163, pseudogene [Source:HGNC Symbol;Acc:HGNC:27003]
ENSG00000281649	1366.89	846.427	0.69144	0.0033988	0.035588	EBLN3	lincRNA	endogenous Bornavirus-like nucleoprotein 3 [Source:HGNC Symbol;Acc:HGNC:50682]
ENSG00000283064	35.5715	2.23309	3.9936	0.0042794	0.042386	RP1-221C16.8	antisense	-

## Sheet: Down-regulated genes
Table S2 Down-regulated genes by α-CBD in HepG2 cells
Gene_id	readcount_ET	readcount_U	log2FoldChange	pval	padj	Associated Gene Name	gene_biotype	Description
ENSG00000000971	85.4166	302.216	-1.823	7.4993e-11	9.2368e-09	CFH	protein_coding	complement factor H [Source:HGNC Symbol;Acc:HGNC:4883]
ENSG00000001461	261.535	534.287	-1.0306	3.9978e-05	0.0010191	NIPAL3	protein_coding	NIPA-like domain containing 3 [Source:HGNC Symbol;Acc:HGNC:25233]
ENSG00000001617	345.67	617.202	-0.83635	0.00038176	0.0064474	SEMA3F	protein_coding	sema domain, immunoglobulin domain (Ig), short basic domain, secreted, (semaphorin) 3F [Source:HGNC Symbol;Acc:HGNC:10728]
ENSG00000002834	2583.88	5215.94	-1.0134	5.3791e-06	0.00018791	LASP1	protein_coding	LIM and SH3 protein 1 [Source:HGNC Symbol;Acc:HGNC:6513]
ENSG00000003096	175.449	379.049	-1.1113	0.0013977	0.01791	KLHL13	protein_coding	kelch like family member 13 [Source:HGNC Symbol;Acc:HGNC:22931]
ENSG00000003249	30.4299	87.6915	-1.5269	4.9608e-05	0.0012231	DBNDD1	protein_coding	dysbindin (dystrobrevin binding protein 1) domain containing 1 [Source:HGNC Symbol;Acc:HGNC:28455]
ENSG00000003436	622.66	1062.64	-0.77114	0.00086228	0.012234	TFPI	protein_coding	tissue factor pathway inhibitor [Source:HGNC Symbol;Acc:HGNC:11760]
ENSG00000004399	822.907	1580.75	-0.94181	3.9849e-05	0.0010174	PLXND1	protein_coding	plexin D1 [Source:HGNC Symbol;Acc:HGNC:9107]
ENSG00000004487	1734.3	2902.65	-0.74302	0.00089593	0.012589	KDM1A	protein_coding	lysine (K)-specific demethylase 1A [Source:HGNC Symbol;Acc:HGNC:29079]
ENSG00000004777	31.9778	110.357	-1.787	4.9851e-08	3.2083e-06	ARHGAP33	protein_coding	Rho GTPase activating protein 33 [Source:HGNC Symbol;Acc:HGNC:23085]
ENSG00000005102	0	14.2942	#NAME?	2.1097e-06	8.2921e-05	MEOX1	protein_coding	mesenchyme homeobox 1 [Source:HGNC Symbol;Acc:HGNC:7013]
ENSG00000005469	71.1848	131.395	-0.88427	0.0025746	0.028976	CROT	protein_coding	carnitine O-octanoyltransferase [Source:HGNC Symbol;Acc:HGNC:2366]
ENSG00000005882	162.241	335.097	-1.0464	0.0014058	0.01799	PDK2	protein_coding	pyruvate dehydrogenase kinase, isozyme 2 [Source:HGNC Symbol;Acc:HGNC:8810]
ENSG00000006025	84.6787	195.788	-1.2092	1.1946e-05	0.00037105	OSBPL7	protein_coding	oxysterol binding protein like 7 [Source:HGNC Symbol;Acc:HGNC:16387]
ENSG00000006118	560.608	1092.89	-0.96308	2.5457e-05	0.00069877	TMEM132A	protein_coding	transmembrane protein 132A [Source:HGNC Symbol;Acc:HGNC:31092]
ENSG00000006282	346.559	619.808	-0.83872	0.00040559	0.0067571	SPATA20	protein_coding	spermatogenesis associated 20 [Source:HGNC Symbol;Acc:HGNC:26125]
ENSG00000006534	1739.27	3444.7	-0.98589	9.1269e-06	0.00029336	ALDH3B1	protein_coding	aldehyde dehydrogenase 3 family member B1 [Source:HGNC Symbol;Acc:HGNC:410]
ENSG00000006744	1395.84	2407.86	-0.78661	0.00039959	0.0066735	ELAC2	protein_coding	elaC ribonuclease Z 2 [Source:HGNC Symbol;Acc:HGNC:14198]
ENSG00000006747	5.59924	32.4344	-2.5342	2.7692e-06	0.00010453	SCIN	protein_coding	scinderin [Source:HGNC Symbol;Acc:HGNC:21695]
ENSG00000007202	1732.06	3043.53	-0.81325	0.00030565	0.0054349	KIAA0100	protein_coding	KIAA0100 [Source:HGNC Symbol;Acc:HGNC:28960]
ENSG00000007968	202.137	557.567	-1.4638	2.7265e-08	1.8864e-06	E2F2	protein_coding	E2F transcription factor 2 [Source:HGNC Symbol;Acc:HGNC:3114]
ENSG00000008277	44.7144	143.811	-1.6854	2.7082e-08	1.8783e-06	ADAM22	protein_coding	ADAM metallopeptidase domain 22 [Source:HGNC Symbol;Acc:HGNC:201]
ENSG00000010278	905.019	1982.81	-1.1315	5.1663e-07	2.4895e-05	CD9	protein_coding	CD9 molecule [Source:HGNC Symbol;Acc:HGNC:1709]
ENSG00000010292	1644.31	2783.52	-0.75942	0.00060709	0.0092373	NCAPD2	protein_coding	non-SMC condensin I complex subunit D2 [Source:HGNC Symbol;Acc:HGNC:24305]
ENSG00000010704	143.545	363.942	-1.3422	1.4353e-07	8.1218e-06	HFE	protein_coding	hemochromatosis [Source:HGNC Symbol;Acc:HGNC:4886]
ENSG00000011009	729.051	1128.89	-0.63081	0.0043897	0.043149	LYPLA2	protein_coding	lysophospholipase II [Source:HGNC Symbol;Acc:HGNC:6738]
ENSG00000011332	24.5689	62.1806	-1.3396	0.00026861	0.0048671	DPF1	protein_coding	D4, zinc and double PHD fingers family 1 [Source:HGNC Symbol;Acc:HGNC:20225]
ENSG00000011376	369.252	587.146	-0.66912	0.0032924	0.034757	LARS2	protein_coding	leucyl-tRNA synthetase 2 [Source:HGNC Symbol;Acc:HGNC:17095]
ENSG00000011422	418.501	725.116	-0.79298	0.00043013	0.0070759	PLAUR	protein_coding	plasminogen activator, urokinase receptor [Source:HGNC Symbol;Acc:HGNC:9053]
ENSG00000011426	1753.35	3272.82	-0.90042	6.2123e-05	0.0014756	ANLN	protein_coding	anillin actin binding protein [Source:HGNC Symbol;Acc:HGNC:14082]
ENSG00000011465	43.4879	201.456	-2.2118	3.0964e-13	6.4116e-11	DCN	protein_coding	decorin [Source:HGNC Symbol;Acc:HGNC:2705]
ENSG00000012124	20.7695	48.379	-1.2199	0.0017178	0.021103	CD22	protein_coding	CD22 molecule [Source:HGNC Symbol;Acc:HGNC:1643]
ENSG00000013288	345.254	560.563	-0.69922	0.0032424	0.034328	MAN2B2	protein_coding	mannosidase, alpha, class 2B, member 2 [Source:HGNC Symbol;Acc:HGNC:29623]
ENSG00000013523	217.502	360.964	-0.73083	0.0036665	0.037566	ANGEL1	protein_coding	angel homolog 1 (Drosophila) [Source:HGNC Symbol;Acc:HGNC:19961]
ENSG00000014138	447.713	727.669	-0.70071	0.0026952	0.029995	POLA2	protein_coding	polymerase (DNA directed), alpha 2, accessory subunit [Source:HGNC Symbol;Acc:HGNC:30073]
ENSG00000014216	822.051	1583.77	-0.94606	2.9508e-05	0.00078657	CAPN1	protein_coding	calpain 1, (mu/I) large subunit [Source:HGNC Symbol;Acc:HGNC:1476]
ENSG00000014641	1515.22	2396.44	-0.66136	0.0033155	0.034908	MDH1	protein_coding	malate dehydrogenase 1 [Source:HGNC Symbol;Acc:HGNC:6970]
ENSG00000015532	320.82	635.108	-0.98524	0.00019551	0.0037902	XYLT2	protein_coding	xylosyltransferase II [Source:HGNC Symbol;Acc:HGNC:15517]
ENSG00000016082	25.337	62.546	-1.3037	0.00026977	0.004882	ISL1	protein_coding	ISL LIM homeobox 1 [Source:HGNC Symbol;Acc:HGNC:6132]
ENSG00000016864	397.103	628.436	-0.66225	0.0045206	0.044028	GLT8D1	protein_coding	glycosyltransferase 8 domain containing 1 [Source:HGNC Symbol;Acc:HGNC:24870]
ENSG00000019144	350.392	1186.99	-1.7603	6.5763e-14	1.62e-11	PHLDB1	protein_coding	pleckstrin homology-like domain, family B, member 1 [Source:HGNC Symbol;Acc:HGNC:23697]
ENSG00000020129	423.476	717.635	-0.76097	0.0009548	0.013212	NCDN	protein_coding	neurochondrin [Source:HGNC Symbol;Acc:HGNC:17597]
ENSG00000021645	20.0141	107.114	-2.4201	2.5001e-12	4.3817e-10	NRXN3	protein_coding	neurexin 3 [Source:HGNC Symbol;Acc:HGNC:8010]
ENSG00000021762	3117.55	5879.18	-0.9152	0.00013584	0.0028271	OSBPL5	protein_coding	oxysterol binding protein like 5 [Source:HGNC Symbol;Acc:HGNC:16392]
ENSG00000021826	9162.93	23384.9	-1.3517	3.2857e-05	0.00086057	CPS1	protein_coding	carbamoyl-phosphate synthase 1 [Source:HGNC Symbol;Acc:HGNC:2323]
ENSG00000023445	414.724	706.521	-0.76858	0.00091201	0.012756	BIRC3	protein_coding	baculoviral IAP repeat containing 3 [Source:HGNC Symbol;Acc:HGNC:591]
ENSG00000024422	1427.04	3109.55	-1.1237	6.5201e-07	3.0593e-05	EHD2	protein_coding	EH domain containing 2 [Source:HGNC Symbol;Acc:HGNC:3243]
ENSG00000025434	257.897	434.575	-0.75281	0.0020259	0.023972	NR1H3	protein_coding	nuclear receptor subfamily 1 group H member 3 [Source:HGNC Symbol;Acc:HGNC:7966]
ENSG00000026508	1396.68	2252.04	-0.68923	0.0021147	0.024816	CD44	protein_coding	CD44 molecule (Indian blood group) [Source:HGNC Symbol;Acc:HGNC:1681]
ENSG00000026950	86.0318	181.556	-1.0775	0.0002578	0.0047161	BTN3A1	protein_coding	butyrophilin subfamily 3 member A1 [Source:HGNC Symbol;Acc:HGNC:1138]
ENSG00000029639	76.7351	132.631	-0.78946	0.0053478	0.049862	TFB1M	protein_coding	transcription factor B1, mitochondrial [Source:HGNC Symbol;Acc:HGNC:17037]
ENSG00000029993	369.996	796.374	-1.1059	2.8563e-06	0.00010739	HMGB3	protein_coding	high mobility group box 3 [Source:HGNC Symbol;Acc:HGNC:5004]
ENSG00000030066	1172.44	2008.45	-0.77657	0.00062663	0.0094785	NUP160	protein_coding	nucleoporin 160kDa [Source:HGNC Symbol;Acc:HGNC:18017]
ENSG00000030419	15.2411	44.3715	-1.5417	0.00041039	0.00681	IKZF2	protein_coding	IKAROS family zinc finger 2 [Source:HGNC Symbol;Acc:HGNC:13177]
ENSG00000032444	1179.72	2099.48	-0.83159	0.00016917	0.0033851	PNPLA6	protein_coding	patatin like phospholipase domain containing 6 [Source:HGNC Symbol;Acc:HGNC:16268]
ENSG00000033170	78.912	156.564	-0.98844	0.0003609	0.0061572	FUT8	protein_coding	fucosyltransferase 8 (alpha (1,6) fucosyltransferase) [Source:HGNC Symbol;Acc:HGNC:4019]
ENSG00000035403	1659.38	3489.44	-1.0724	1.4584e-06	6.0322e-05	VCL	protein_coding	vinculin [Source:HGNC Symbol;Acc:HGNC:12665]
ENSG00000035499	63.9063	117.748	-0.88168	0.0034109	0.035673	DEPDC1B	protein_coding	DEP domain containing 1B [Source:HGNC Symbol;Acc:HGNC:24902]
ENSG00000035862	3097.77	5637.59	-0.86385	0.0022637	0.026189	TIMP2	protein_coding	TIMP metallopeptidase inhibitor 2 [Source:HGNC Symbol;Acc:HGNC:11821]
ENSG00000037757	359.013	836.426	-1.2202	1.9519e-07	1.0665e-05	MRI1	protein_coding	methylthioribose-1-phosphate isomerase 1 [Source:HGNC Symbol;Acc:HGNC:28469]
ENSG00000038295	234.959	761.916	-1.6972	9.0686e-11	1.0797e-08	TLL1	protein_coding	tolloid like 1 [Source:HGNC Symbol;Acc:HGNC:11843]
ENSG00000039560	532.199	937.91	-0.81749	0.00037847	0.0063957	RAI14	protein_coding	retinoic acid induced 14 [Source:HGNC Symbol;Acc:HGNC:14873]
ENSG00000041515	68.2111	133.914	-0.97323	0.0030409	0.032765	MYO16	protein_coding	myosin XVI [Source:HGNC Symbol;Acc:HGNC:29822]
ENSG00000043143	680.709	1287.86	-0.91986	0.003277	0.03463	JADE2	protein_coding	jade family PHD finger 2 [Source:HGNC Symbol;Acc:HGNC:22984]
ENSG00000044446	274.59	460.541	-0.74605	0.0018919	0.022763	PHKA2	protein_coding	phosphorylase kinase, alpha 2 (liver) [Source:HGNC Symbol;Acc:HGNC:8926]
ENSG00000047617	301.382	505.75	-0.74683	0.0018155	0.021964	ANO2	protein_coding	anoctamin 2, calcium activated chloride channel [Source:HGNC Symbol;Acc:HGNC:1183]
ENSG00000049089	10.5476	40.5535	-1.9429	1.7409e-05	0.00051073	COL9A2	protein_coding	collagen, type IX, alpha 2 [Source:HGNC Symbol;Acc:HGNC:2218]
ENSG00000049130	635.445	1020.5	-0.68344	0.0018394	0.022206	KITLG	protein_coding	KIT ligand [Source:HGNC Symbol;Acc:HGNC:6343]
ENSG00000049323	103.875	255.38	-1.2978	1.0588e-06	4.6193e-05	LTBP1	protein_coding	latent transforming growth factor beta binding protein 1 [Source:HGNC Symbol;Acc:HGNC:6714]
ENSG00000050555	376.37	734.065	-0.96376	0.00035695	0.0061077	LAMC3	protein_coding	laminin subunit gamma 3 [Source:HGNC Symbol;Acc:HGNC:6494]
ENSG00000051382	444.91	705.562	-0.66526	0.0040838	0.040817	PIK3CB	protein_coding	phosphatidylinositol-4,5-bisphosphate 3-kinase catalytic subunit beta [Source:HGNC Symbol;Acc:HGNC:8976]
ENSG00000052344	11.5125	35.2185	-1.6131	0.00048453	0.0077499	PRSS8	protein_coding	protease, serine 8 [Source:HGNC Symbol;Acc:HGNC:9491]
ENSG00000053108	26.4566	102.803	-1.9582	6.75e-09	5.5109e-07	FSTL4	protein_coding	follistatin-like 4 [Source:HGNC Symbol;Acc:HGNC:21389]
ENSG00000053371	369.809	676.519	-0.87135	0.00019821	0.0038296	AKR7A2	protein_coding	aldo-keto reductase family 7, member A2 [Source:HGNC Symbol;Acc:HGNC:389]
ENSG00000053918	10.2434	45.133	-2.1395	1.7155e-06	6.9239e-05	KCNQ1	protein_coding	potassium channel, voltage gated KQT-like subfamily Q, member 1 [Source:HGNC Symbol;Acc:HGNC:6294]
ENSG00000058056	290.682	614.793	-1.0807	6.0478e-06	0.00020721	USP13	protein_coding	ubiquitin specific peptidase 13 (isopeptidase T-3) [Source:HGNC Symbol;Acc:HGNC:12611]
ENSG00000058091	219.361	391.669	-0.83632	0.00065937	0.0098441	CDK14	protein_coding	cyclin-dependent kinase 14 [Source:HGNC Symbol;Acc:HGNC:8883]
ENSG00000058668	390.429	915.314	-1.2292	4.2449e-06	0.00015374	ATP2B4	protein_coding	ATPase, Ca++ transporting, plasma membrane 4 [Source:HGNC Symbol;Acc:HGNC:817]
ENSG00000058804	951.921	1538.34	-0.69246	0.0025194	0.028489	NDC1	protein_coding	NDC1 transmembrane nucleoporin [Source:HGNC Symbol;Acc:HGNC:25525]
ENSG00000060642	87.6221	158.218	-0.85255	0.0019633	0.023424	PIGV	protein_coding	phosphatidylinositol glycan anchor biosynthesis class V [Source:HGNC Symbol;Acc:HGNC:26031]
ENSG00000060656	140.565	301.909	-1.1029	0.0010691	0.014478	PTPRU	protein_coding	protein tyrosine phosphatase, receptor type, U [Source:HGNC Symbol;Acc:HGNC:9683]
ENSG00000062038	47.8376	115.977	-1.2776	4.138e-05	0.001051	CDH3	protein_coding	cadherin 3, type 1, P-cadherin (placental) [Source:HGNC Symbol;Acc:HGNC:1762]
ENSG00000062282	9.67892	30.6974	-1.6652	0.0026064	0.029234	DGAT2	protein_coding	diacylglycerol O-acyltransferase 2 [Source:HGNC Symbol;Acc:HGNC:16940]
ENSG00000062822	1127.77	1743.69	-0.62867	0.0051931	0.048894	POLD1	protein_coding	polymerase (DNA directed), delta 1, catalytic subunit [Source:HGNC Symbol;Acc:HGNC:9175]
ENSG00000063660	1179.45	1933.2	-0.71288	0.0017949	0.02176	GPC1	protein_coding	glypican 1 [Source:HGNC Symbol;Acc:HGNC:4449]
ENSG00000064115	982.317	1952.88	-0.99134	1.2274e-05	0.00037915	TM7SF3	protein_coding	transmembrane 7 superfamily member 3 [Source:HGNC Symbol;Acc:HGNC:23049]
ENSG00000064205	2141.79	6312.19	-1.5593	3.6561e-06	0.00013428	WISP2	protein_coding	WNT1 inducible signaling pathway protein 2 [Source:HGNC Symbol;Acc:HGNC:12770]
ENSG00000064309	125.638	305.554	-1.2822	0.00063731	0.0096	CDON	protein_coding	cell adhesion associated, oncogene regulated [Source:HGNC Symbol;Acc:HGNC:17104]
ENSG00000064666	733.201	1420.31	-0.95393	2.6562e-05	0.00072494	CNN2	protein_coding	calponin 2 [Source:HGNC Symbol;Acc:HGNC:2156]
ENSG00000064687	344.548	673.985	-0.96801	4.3034e-05	0.0010863	ABCA7	protein_coding	ATP binding cassette subfamily A member 7 [Source:HGNC Symbol;Acc:HGNC:37]
ENSG00000065054	452.184	839.84	-0.8932	0.00010325	0.0022642	SLC9A3R2	protein_coding	solute carrier family 9, subfamily A (NHE3, cation proton antiporter 3), member 3 regulator 2 [Source:HGNC Symbol;Acc:HGNC:11076]
ENSG00000065325	568.999	1601.01	-1.4925	6.8958e-11	8.6047e-09	GLP2R	protein_coding	glucagon-like peptide 2 receptor [Source:HGNC Symbol;Acc:HGNC:4325]
ENSG00000065534	21.5947	171.193	-2.9869	2.6582e-20	1.6512e-17	MYLK	protein_coding	myosin light chain kinase [Source:HGNC Symbol;Acc:HGNC:7590]
ENSG00000065717	110.052	263.86	-1.2616	0.0024108	0.027523	TLE2	protein_coding	transducin like enhancer of split 2 [Source:HGNC Symbol;Acc:HGNC:11838]
ENSG00000065882	337.313	757.415	-1.167	7.2469e-07	3.3508e-05	TBC1D1	protein_coding	TBC1 domain family member 1 [Source:HGNC Symbol;Acc:HGNC:11578]
ENSG00000066279	829.74	1779.75	-1.1009	7.3571e-06	0.00024474	ASPM	protein_coding	abnormal spindle microtubule assembly [Source:HGNC Symbol;Acc:HGNC:19048]
ENSG00000066322	695.998	1084.28	-0.63958	0.0049798	0.047449	ELOVL1	protein_coding	ELOVL fatty acid elongase 1 [Source:HGNC Symbol;Acc:HGNC:14418]
ENSG00000067113	59.1634	107.245	-0.85813	0.0040636	0.040629	PLPP1	protein_coding	phospholipid phosphatase 1 [Source:HGNC Symbol;Acc:HGNC:9228]
ENSG00000067225	22097.2	34454.3	-0.64082	0.0036654	0.037566	PKM	protein_coding	pyruvate kinase, muscle [Source:HGNC Symbol;Acc:HGNC:9021]
ENSG00000067704	1624.56	2670.43	-0.71702	0.0012333	0.016263	IARS2	protein_coding	isoleucyl-tRNA synthetase 2, mitochondrial [Source:HGNC Symbol;Acc:HGNC:29685]
ENSG00000067836	157.405	335.932	-1.0937	1.6334e-05	0.00048482	ROGDI	protein_coding	rogdi homolog [Source:HGNC Symbol;Acc:HGNC:29478]
ENSG00000068001	98.9299	299.272	-1.597	9.4008e-10	9.0752e-08	HYAL2	protein_coding	hyaluronoglucosaminidase 2 [Source:HGNC Symbol;Acc:HGNC:5321]
ENSG00000068078	51.8922	109.284	-1.0745	0.00023806	0.0044288	FGFR3	protein_coding	fibroblast growth factor receptor 3 [Source:HGNC Symbol;Acc:HGNC:3690]
ENSG00000068137	903.732	1532.92	-0.76231	0.0024009	0.027431	PLEKHH3	protein_coding	pleckstrin homology, MyTH4 and FERM domain containing H3 [Source:HGNC Symbol;Acc:HGNC:26105]
ENSG00000068383	134.901	253.799	-0.91178	0.00044484	0.0072595	INPP5A	protein_coding	inositol polyphosphate-5-phosphatase A [Source:HGNC Symbol;Acc:HGNC:6076]
ENSG00000068489	850.771	1423.64	-0.74274	0.0012684	0.016618	PRR11	protein_coding	proline rich 11 [Source:HGNC Symbol;Acc:HGNC:25619]
ENSG00000068615	83.7831	207.89	-1.3111	1.5844e-06	6.4864e-05	REEP1	protein_coding	receptor accessory protein 1 [Source:HGNC Symbol;Acc:HGNC:25786]
ENSG00000068650	542.965	1034.8	-0.93042	5.5261e-05	0.0013382	ATP11A	protein_coding	ATPase, class VI, type 11A [Source:HGNC Symbol;Acc:HGNC:13552]
ENSG00000069399	356.94	685.423	-0.94131	0.0052515	0.049273	BCL3	protein_coding	B-cell CLL/lymphoma 3 [Source:HGNC Symbol;Acc:HGNC:998]
ENSG00000069482	290.536	958.778	-1.7225	4.0633e-13	8.1766e-11	GAL	protein_coding	galanin/GMAP prepropeptide [Source:HGNC Symbol;Acc:HGNC:4114]
ENSG00000069702	255.21	656.562	-1.3632	2.0737e-05	0.00059435	TGFBR3	protein_coding	transforming growth factor beta receptor III [Source:HGNC Symbol;Acc:HGNC:11774]
ENSG00000070182	4.71346	27.8511	-2.5629	6.4066e-06	0.0002182	SPTB	protein_coding	spectrin, beta, erythrocytic [Source:HGNC Symbol;Acc:HGNC:11274]
ENSG00000070214	212.212	438.978	-1.0486	2.2122e-05	0.00062649	SLC44A1	protein_coding	solute carrier family 44 (choline transporter), member 1 [Source:HGNC Symbol;Acc:HGNC:18798]
ENSG00000070404	1823.83	7531.01	-2.0459	1.927e-19	1.0797e-16	FSTL3	protein_coding	follistatin-like 3 (secreted glycoprotein) [Source:HGNC Symbol;Acc:HGNC:3973]
ENSG00000070614	613.301	1220.31	-0.99258	1.6901e-05	0.00049737	NDST1	protein_coding	N-deacetylase/N-sulfotransferase (heparan glucosaminyl) 1 [Source:HGNC Symbol;Acc:HGNC:7680]
ENSG00000070915	295.642	2269.76	-2.9406	1.1057e-33	3.1595e-30	SLC12A3	protein_coding	solute carrier family 12 (sodium/chloride transporter), member 3 [Source:HGNC Symbol;Acc:HGNC:10912]
ENSG00000071564	974.356	1646.9	-0.75724	0.00089431	0.012584	TCF3	protein_coding	transcription factor 3 [Source:HGNC Symbol;Acc:HGNC:11633]
ENSG00000072062	1331.49	2052.16	-0.6241	0.0050097	0.047638	PRKACA	protein_coding	protein kinase, cAMP-dependent, alpha catalytic subunit [Source:HGNC Symbol;Acc:HGNC:9380]
ENSG00000072135	195.262	388.057	-0.99086	4.9569e-05	0.0012231	PTPN18	protein_coding	protein tyrosine phosphatase, non-receptor type 18 (brain-derived) [Source:HGNC Symbol;Acc:HGNC:9649]
ENSG00000072163	94.5617	231.489	-1.2916	1.6999e-06	6.8803e-05	LIMS2	protein_coding	LIM and senescent cell antigen-like domains 2 [Source:HGNC Symbol;Acc:HGNC:16084]
ENSG00000072195	73.9235	151.661	-1.0367	0.00021967	0.0041542	SPEG	protein_coding	SPEG complex locus [Source:HGNC Symbol;Acc:HGNC:16901]
ENSG00000072310	1437.82	2950.38	-1.037	3.4983e-05	0.00090877	SREBF1	protein_coding	sterol regulatory element binding transcription factor 1 [Source:HGNC Symbol;Acc:HGNC:11289]
ENSG00000072422	51.0666	215.954	-2.0803	3.9253e-13	7.955e-11	RHOBTB1	protein_coding	Rho-related BTB domain containing 1 [Source:HGNC Symbol;Acc:HGNC:18738]
ENSG00000073350	1202.2	1907.7	-0.66615	0.0025907	0.029122	LLGL2	protein_coding	lethal giant larvae homolog 2 (Drosophila) [Source:HGNC Symbol;Acc:HGNC:6629]
ENSG00000073849	4.22519	16.4342	-1.9596	0.0036097	0.037184	ST6GAL1	protein_coding	ST6 beta-galactosamide alpha-2,6-sialyltranferase 1 [Source:HGNC Symbol;Acc:HGNC:10860]
ENSG00000073969	415.074	793.572	-0.93499	5.0216e-05	0.0012328	NSF	protein_coding	N-ethylmaleimide sensitive factor [Source:HGNC Symbol;Acc:HGNC:8016]
ENSG00000074047	95.1228	189.612	-0.99519	0.00029879	0.0053196	GLI2	protein_coding	GLI family zinc finger 2 [Source:HGNC Symbol;Acc:HGNC:4318]
ENSG00000074219	88.8252	221.264	-1.3167	1.1997e-06	5.1168e-05	TEAD2	protein_coding	TEA domain family member 2 [Source:HGNC Symbol;Acc:HGNC:11715]
ENSG00000074416	1022.66	1988.55	-0.95939	1.6208e-05	0.00048245	MGLL	protein_coding	monoglyceride lipase [Source:HGNC Symbol;Acc:HGNC:17038]
ENSG00000074590	175.594	412.11	-1.2308	5.4619e-07	2.6231e-05	NUAK1	protein_coding	NUAK family, SNF1-like kinase, 1 [Source:HGNC Symbol;Acc:HGNC:14311]
ENSG00000075142	543.892	1160.56	-1.0934	1.9238e-06	7.6776e-05	SRI	protein_coding	sorcin [Source:HGNC Symbol;Acc:HGNC:11292]
ENSG00000075218	446.18	850.496	-0.93068	7.2627e-05	0.0016845	GTSE1	protein_coding	G2 and S-phase expressed 1 [Source:HGNC Symbol;Acc:HGNC:13698]
ENSG00000075223	810.931	2219.62	-1.4527	1.584e-08	1.1726e-06	SEMA3C	protein_coding	sema domain, immunoglobulin domain (Ig), short basic domain, secreted, (semaphorin) 3C [Source:HGNC Symbol;Acc:HGNC:10725]
ENSG00000075234	323.96	567.42	-0.8086	0.00057214	0.0088372	TTC38	protein_coding	tetratricopeptide repeat domain 38 [Source:HGNC Symbol;Acc:HGNC:26082]
ENSG00000075415	3297.54	7015.18	-1.0891	0.00016949	0.0033869	SLC25A3	protein_coding	solute carrier family 25 (mitochondrial carrier; phosphate carrier), member 3 [Source:HGNC Symbol;Acc:HGNC:10989]
ENSG00000075618	4656.46	11501.4	-1.3045	5.3059e-09	4.3947e-07	FSCN1	protein_coding	fascin actin-bundling protein 1 [Source:HGNC Symbol;Acc:HGNC:11148]
ENSG00000075624	27170.8	84529.2	-1.6374	1.5258e-13	3.3283e-11	ACTB	protein_coding	actin, beta [Source:HGNC Symbol;Acc:HGNC:132]
ENSG00000076067	394.414	637.549	-0.69282	0.003304	0.034823	RBMS2	protein_coding	RNA binding motif, single stranded interacting protein 2 [Source:HGNC Symbol;Acc:HGNC:9909]
ENSG00000076248	832.335	1341.95	-0.68909	0.0022581	0.026155	UNG	protein_coding	uracil DNA glycosylase [Source:HGNC Symbol;Acc:HGNC:12572]
ENSG00000076382	846.467	1370.21	-0.69487	0.0026292	0.029439	SPAG5	protein_coding	sperm associated antigen 5 [Source:HGNC Symbol;Acc:HGNC:13452]
ENSG00000076770	431.147	1318.64	-1.6128	2.4205e-06	9.3214e-05	MBNL3	protein_coding	muscleblind-like splicing regulator 3 [Source:HGNC Symbol;Acc:HGNC:20564]
ENSG00000078098	67.0011	196.787	-1.5544	4.4174e-08	2.9152e-06	FAP	protein_coding	fibroblast activation protein alpha [Source:HGNC Symbol;Acc:HGNC:3590]
ENSG00000078401	19.7123	79.8523	-2.0182	1.6135e-08	1.1914e-06	EDN1	protein_coding	endothelin 1 [Source:HGNC Symbol;Acc:HGNC:3176]
ENSG00000078804	133.824	444.091	-1.7305	2.5148e-12	4.3817e-10	TP53INP2	protein_coding	tumor protein p53 inducible nuclear protein 2 [Source:HGNC Symbol;Acc:HGNC:16104]
ENSG00000079150	37.4994	132.425	-1.8202	1.1384e-08	8.7915e-07	FKBP7	protein_coding	FK506 binding protein 7 [Source:HGNC Symbol;Acc:HGNC:3723]
ENSG00000079257	388.275	793.006	-1.0303	0.0038754	0.039245	LXN	protein_coding	latexin [Source:HGNC Symbol;Acc:HGNC:13347]
ENSG00000079308	483.85	919.235	-0.92587	0.00011731	0.0025165	TNS1	protein_coding	tensin 1 [Source:HGNC Symbol;Acc:HGNC:11973]
ENSG00000079462	120.137	247.602	-1.0433	0.0034199	0.035744	PAFAH1B3	protein_coding	platelet activating factor acetylhydrolase 1b catalytic subunit 3 [Source:HGNC Symbol;Acc:HGNC:8576]
ENSG00000079691	497.507	910.637	-0.87216	0.00018709	0.0036692	LRRC16A	protein_coding	leucine rich repeat containing 16A [Source:HGNC Symbol;Acc:HGNC:21581]
ENSG00000079931	0.679215	13.7704	-4.3416	2.3628e-05	0.0006611	MOXD1	protein_coding	monooxygenase, DBH-like 1 [Source:HGNC Symbol;Acc:HGNC:21063]
ENSG00000081052	171.404	354.665	-1.0491	0.00063471	0.009581	COL4A4	protein_coding	collagen, type IV, alpha 4 [Source:HGNC Symbol;Acc:HGNC:2206]
ENSG00000082146	109.736	190.564	-0.79623	0.0029015	0.031622	STRADB	protein_coding	STE20-related kinase adaptor beta [Source:HGNC Symbol;Acc:HGNC:13205]
ENSG00000082438	291.811	516.281	-0.82313	0.00068045	0.010094	COBLL1	protein_coding	cordon-bleu WH2 repeat protein like 1 [Source:HGNC Symbol;Acc:HGNC:23571]
ENSG00000082458	17.6142	41.3525	-1.2312	0.0037444	0.038186	DLG3	protein_coding	discs, large homolog 3 (Drosophila) [Source:HGNC Symbol;Acc:HGNC:2902]
ENSG00000082497	119.361	370.079	-1.6325	1.7259e-10	1.9416e-08	SERTAD4	protein_coding	SERTA domain containing 4 [Source:HGNC Symbol;Acc:HGNC:25236]
ENSG00000082781	1829.88	4198.75	-1.1982	1.0167e-07	6.0524e-06	ITGB5	protein_coding	integrin subunit beta 5 [Source:HGNC Symbol;Acc:HGNC:6160]
ENSG00000083123	162.031	351.669	-1.118	9.1625e-06	0.00029418	BCKDHB	protein_coding	branched chain keto acid dehydrogenase E1, beta polypeptide [Source:HGNC Symbol;Acc:HGNC:987]
ENSG00000083454	90.2794	167.451	-0.89127	0.0014881	0.018816	P2RX5	protein_coding	purinergic receptor P2X, ligand gated ion channel, 5 [Source:HGNC Symbol;Acc:HGNC:8536]
ENSG00000083720	1454.11	2482.59	-0.77171	0.00056788	0.0087904	OXCT1	protein_coding	3-oxoacid CoA-transferase 1 [Source:HGNC Symbol;Acc:HGNC:8527]
ENSG00000083807	109.34	210.268	-0.9434	0.00041568	0.0068858	SLC27A5	protein_coding	solute carrier family 27 (fatty acid transporter), member 5 [Source:HGNC Symbol;Acc:HGNC:10999]
ENSG00000084636	26.901	108.038	-2.0058	2.5326e-09	2.2686e-07	COL16A1	protein_coding	collagen, type XVI, alpha 1 [Source:HGNC Symbol;Acc:HGNC:2193]
ENSG00000084731	38.5692	120.884	-1.6481	1.2453e-07	7.2178e-06	KIF3C	protein_coding	kinesin family member 3C [Source:HGNC Symbol;Acc:HGNC:6321]
ENSG00000084774	1502.96	2568.12	-0.77291	0.00063631	0.0096	CAD	protein_coding	carbamoyl-phosphate synthetase 2, aspartate transcarbamylase, and dihydroorotase [Source:HGNC Symbol;Acc:HGNC:1424]
ENSG00000085063	1905.42	4705.23	-1.3042	6.8515e-09	5.5778e-07	CD59	protein_coding	CD59 molecule, complement regulatory protein [Source:HGNC Symbol;Acc:HGNC:1689]
ENSG00000085117	52.346	209.91	-2.0036	3.8725e-10	4.0683e-08	CD82	protein_coding	CD82 molecule [Source:HGNC Symbol;Acc:HGNC:6210]
ENSG00000085871	156.491	313.971	-1.0045	7.1932e-05	0.0016698	MGST2	protein_coding	microsomal glutathione S-transferase 2 [Source:HGNC Symbol;Acc:HGNC:7063]
ENSG00000085998	575.72	946.077	-0.71659	0.0016036	0.019902	POMGNT1	protein_coding	protein O-linked mannose N-acetylglucosaminyltransferase 1 (beta 1,2-) [Source:HGNC Symbol;Acc:HGNC:19139]
ENSG00000086504	798.638	1275.98	-0.67599	0.0028833	0.031471	MRPL28	protein_coding	mitochondrial ribosomal protein L28 [Source:HGNC Symbol;Acc:HGNC:14484]
ENSG00000087095	214.673	350.244	-0.70622	0.0044992	0.043864	NLK	protein_coding	nemo-like kinase [Source:HGNC Symbol;Acc:HGNC:29858]
ENSG00000087111	798.465	1421.51	-0.83213	0.00023621	0.0044001	PIGS	protein_coding	phosphatidylinositol glycan anchor biosynthesis class S [Source:HGNC Symbol;Acc:HGNC:14937]
ENSG00000088035	64.4693	125.898	-0.96557	0.0012005	0.015903	ALG6	protein_coding	ALG6, alpha-1,3-glucosyltransferase [Source:HGNC Symbol;Acc:HGNC:23157]
ENSG00000088367	612.251	970.92	-0.66523	0.0045774	0.044459	EPB41L1	protein_coding	erythrocyte membrane protein band 4.1-like 1 [Source:HGNC Symbol;Acc:HGNC:3378]
ENSG00000088756	33.4905	131.784	-1.9763	3.0486e-10	3.275e-08	ARHGAP28	protein_coding	Rho GTPase activating protein 28 [Source:HGNC Symbol;Acc:HGNC:25509]
ENSG00000088832	2269.41	3585.7	-0.65994	0.0030115	0.03246	FKBP1A	protein_coding	FK506 binding protein 1A [Source:HGNC Symbol;Acc:HGNC:3711]
ENSG00000089060	273.383	608.022	-1.1532	1.4907e-06	6.1291e-05	SLC8B1	protein_coding	solute carrier family 8 (sodium/lithium/calcium exchanger), member B1 [Source:HGNC Symbol;Acc:HGNC:26175]
ENSG00000089154	2763.04	4459.75	-0.69071	0.0019017	0.022852	GCN1	protein_coding	GCN1, eIF2 alpha kinase activator homolog [Source:HGNC Symbol;Acc:HGNC:4199]
ENSG00000089220	2251.27	4471.86	-0.99014	9.0937e-06	0.00029263	PEBP1	protein_coding	phosphatidylethanolamine binding protein 1 [Source:HGNC Symbol;Acc:HGNC:8630]
ENSG00000090530	187.674	395.545	-1.0756	1.3662e-05	0.00041399	P3H2	protein_coding	prolyl 3-hydroxylase 2 [Source:HGNC Symbol;Acc:HGNC:19317]
ENSG00000090971	111.769	280.757	-1.3288	3.3593e-07	1.7111e-05	NAT14	protein_coding	N-acetyltransferase 14 (GCN5-related, putative) [Source:HGNC Symbol;Acc:HGNC:28918]
ENSG00000091136	1110.23	1970.58	-0.82776	0.0036362	0.037376	LAMB1	protein_coding	laminin subunit beta 1 [Source:HGNC Symbol;Acc:HGNC:6486]
ENSG00000091409	484.299	926.728	-0.93625	5.6979e-05	0.0013694	ITGA6	protein_coding	integrin subunit alpha 6 [Source:HGNC Symbol;Acc:HGNC:6142]
ENSG00000091622	172.15	333.044	-0.95204	0.0001791	0.0035295	PITPNM3	protein_coding	PITPNM family member 3 [Source:HGNC Symbol;Acc:HGNC:21043]
ENSG00000091986	49.3103	191.835	-1.9599	1.743e-11	2.4779e-09	CCDC80	protein_coding	coiled-coil domain containing 80 [Source:HGNC Symbol;Acc:HGNC:30649]
ENSG00000092010	506.342	850.647	-0.74845	0.0044566	0.043639	PSME1	protein_coding	proteasome activator subunit 1 [Source:HGNC Symbol;Acc:HGNC:9568]
ENSG00000092068	9.85424	74.4688	-2.9178	2.2224e-08	1.5795e-06	SLC7A8	protein_coding	solute carrier family 7 (amino acid transporter light chain, L system), member 8 [Source:HGNC Symbol;Acc:HGNC:11066]
ENSG00000092295	56.8171	114.564	-1.0118	0.00062439	0.0094501	TGM1	protein_coding	transglutaminase 1 [Source:HGNC Symbol;Acc:HGNC:11777]
ENSG00000092758	33.3439	197.606	-2.5671	1.2108e-10	1.4121e-08	COL9A3	protein_coding	collagen, type IX, alpha 3 [Source:HGNC Symbol;Acc:HGNC:2219]
ENSG00000092841	1993.95	6131.54	-1.6206	5.3043e-13	1.0526e-10	MYL6	protein_coding	myosin light chain 6 [Source:HGNC Symbol;Acc:HGNC:7587]
ENSG00000092847	483.793	874.92	-0.85476	0.00023933	0.0044437	AGO1	protein_coding	argonaute 1, RISC catalytic component [Source:HGNC Symbol;Acc:HGNC:3262]
ENSG00000092853	469.493	735.164	-0.64696	0.0052448	0.049235	CLSPN	protein_coding	claspin [Source:HGNC Symbol;Acc:HGNC:19715]
ENSG00000092929	674.664	1121.02	-0.73257	0.0014506	0.018423	UNC13D	protein_coding	unc-13 homolog D (C. elegans) [Source:HGNC Symbol;Acc:HGNC:23147]
ENSG00000094916	1656.8	3218.35	-0.95792	2.576e-05	0.00070643	CBX5	protein_coding	chromobox 5 [Source:HGNC Symbol;Acc:HGNC:1555]
ENSG00000096060	505.385	1364.09	-1.4325	4.8529e-10	4.9703e-08	FKBP5	protein_coding	FK506 binding protein 5 [Source:HGNC Symbol;Acc:HGNC:3721]
ENSG00000096092	121.614	308.636	-1.3436	1.223e-07	7.1032e-06	TMEM14A	protein_coding	transmembrane protein 14A [Source:HGNC Symbol;Acc:HGNC:21076]
ENSG00000097021	513.862	913.635	-0.83024	0.00031426	0.0055535	ACOT7	protein_coding	acyl-CoA thioesterase 7 [Source:HGNC Symbol;Acc:HGNC:24157]
ENSG00000099204	1549.48	2424.78	-0.64607	0.0046882	0.045304	ABLIM1	protein_coding	actin binding LIM protein 1 [Source:HGNC Symbol;Acc:HGNC:78]
ENSG00000099219	524.186	1461.54	-1.4793	8.5588e-07	3.8697e-05	ERMP1	protein_coding	endoplasmic reticulum metallopeptidase 1 [Source:HGNC Symbol;Acc:HGNC:23703]
ENSG00000099250	148.652	265.222	-0.83527	0.0010608	0.014379	NRP1	protein_coding	neuropilin 1 [Source:HGNC Symbol;Acc:HGNC:8004]
ENSG00000099282	37.8334	99.8078	-1.3995	1.656e-05	0.00048936	TSPAN15	protein_coding	tetraspanin 15 [Source:HGNC Symbol;Acc:HGNC:23298]
ENSG00000099308	143.889	310.865	-1.1113	1.3134e-05	0.00040098	MAST3	protein_coding	microtubule associated serine/threonine kinase 3 [Source:HGNC Symbol;Acc:HGNC:19036]
ENSG00000099364	245	541.351	-1.1438	2.1499e-06	8.4039e-05	FBXL19	protein_coding	F-box and leucine-rich repeat protein 19 [Source:HGNC Symbol;Acc:HGNC:25300]
ENSG00000099385	205.06	379.204	-0.88693	0.00037346	0.0063296	BCL7C	protein_coding	B-cell CLL/lymphoma 7C [Source:HGNC Symbol;Acc:HGNC:1006]
ENSG00000099399	1994.48	3016.66	-0.59694	0.0053505	0.049862	MAGEB2	protein_coding	MAGE family member B2 [Source:HGNC Symbol;Acc:HGNC:6809]
ENSG00000099785	92.5265	204.923	-1.1471	2.0361e-05	0.00058415	2018-03-02	protein_coding	membrane associated ring-CH-type finger 2 [Source:HGNC Symbol;Acc:HGNC:28038]
ENSG00000099795	1054.93	1713.39	-0.69971	0.0018283	0.02209	NDUFB7	protein_coding	NADH:ubiquinone oxidoreductase subunit B7 [Source:HGNC Symbol;Acc:HGNC:7702]
ENSG00000099864	407.209	885.217	-1.1203	0.00174	0.021257	PALM	protein_coding	paralemmin [Source:HGNC Symbol;Acc:HGNC:8594]
ENSG00000099904	437.048	693.999	-0.66714	0.0040886	0.040836	ZDHHC8	protein_coding	zinc finger, DHHC-type containing 8 [Source:HGNC Symbol;Acc:HGNC:18474]
ENSG00000099998	94.3917	206.074	-1.1264	2.8969e-05	0.0007751	GGT5	protein_coding	gamma-glutamyltransferase 5 [Source:HGNC Symbol;Acc:HGNC:4260]
ENSG00000100028	980.599	1725.09	-0.81494	0.00027774	0.0050104	SNRPD3	protein_coding	small nuclear ribonucleoprotein D3 polypeptide [Source:HGNC Symbol;Acc:HGNC:11160]
ENSG00000100036	128.767	233.394	-0.858	0.00074183	0.010842	SLC35E4	protein_coding	solute carrier family 35 member E4 [Source:HGNC Symbol;Acc:HGNC:17058]
ENSG00000100065	766.479	1222.86	-0.67394	0.003169	0.033777	CARD10	protein_coding	caspase recruitment domain family member 10 [Source:HGNC Symbol;Acc:HGNC:16422]
ENSG00000100075	949.273	2870.52	-1.5964	1.3813e-06	5.7622e-05	SLC25A1	protein_coding	solute carrier family 25 (mitochondrial carrier; citrate transporter), member 1 [Source:HGNC Symbol;Acc:HGNC:10979]
ENSG00000100097	3062.73	5320.99	-0.79687	0.0037641	0.038318	LGALS1	protein_coding	lectin, galactoside-binding, soluble, 1 [Source:HGNC Symbol;Acc:HGNC:6561]
ENSG00000100239	412.42	775.549	-0.9111	0.00010285	0.0022608	PPP6R2	protein_coding	protein phosphatase 6 regulatory subunit 2 [Source:HGNC Symbol;Acc:HGNC:19253]
ENSG00000100242	435.074	838.456	-0.94648	3.9218e-05	0.0010042	SUN2	protein_coding	Sad1 and UNC84 domain containing 2 [Source:HGNC Symbol;Acc:HGNC:14210]
ENSG00000100243	1443.84	3106.13	-1.1052	8.5869e-07	3.8739e-05	CYB5R3	protein_coding	cytochrome b5 reductase 3 [Source:HGNC Symbol;Acc:HGNC:2873]
ENSG00000100304	1163.28	2302.85	-0.98522	1.2124e-05	0.00037534	TTLL12	protein_coding	tubulin tyrosine ligase like 12 [Source:HGNC Symbol;Acc:HGNC:28974]
ENSG00000100311	28.7233	79.9756	-1.4773	0.00016761	0.0033595	PDGFB	protein_coding	platelet-derived growth factor beta polypeptide [Source:HGNC Symbol;Acc:HGNC:8800]
ENSG00000100321	33.9168	96.6857	-1.5113	4.2264e-06	0.00015326	SYNGR1	protein_coding	synaptogyrin 1 [Source:HGNC Symbol;Acc:HGNC:11498]
ENSG00000100379	58.5266	104.436	-0.83545	0.0050228	0.047703	KCTD17	protein_coding	potassium channel tetramerization domain containing 17 [Source:HGNC Symbol;Acc:HGNC:25705]
ENSG00000100387	526.518	922.658	-0.80931	0.0003863	0.0065085	RBX1	protein_coding	ring-box 1, E3 ubiquitin protein ligase [Source:HGNC Symbol;Acc:HGNC:9928]
ENSG00000100413	437.662	740.21	-0.75812	0.0011879	0.015759	POLR3H	protein_coding	polymerase (RNA) III (DNA directed) polypeptide H (22.9kD) [Source:HGNC Symbol;Acc:HGNC:30349]
ENSG00000100767	65.4586	239.773	-1.873	1.5427e-11	2.2377e-09	PAPLN	protein_coding	papilin, proteoglycan-like sulfated glycoprotein [Source:HGNC Symbol;Acc:HGNC:19262]
ENSG00000101000	84.0864	227.812	-1.4379	6.0744e-06	0.00020787	PROCR	protein_coding	protein C receptor [Source:HGNC Symbol;Acc:HGNC:9452]
ENSG00000101003	625.736	999.368	-0.67546	0.0037023	0.037853	GINS1	protein_coding	GINS complex subunit 1 (Psf1 homolog) [Source:HGNC Symbol;Acc:HGNC:28980]
ENSG00000101057	2456.94	4445.27	-0.85541	0.00031244	0.0055315	MYBL2	protein_coding	v-myb avian myeloblastosis viral oncogene homolog-like 2 [Source:HGNC Symbol;Acc:HGNC:7548]
ENSG00000101079	388.191	777.775	-1.0026	2.2095e-05	0.00062634	NDRG3	protein_coding	NDRG family member 3 [Source:HGNC Symbol;Acc:HGNC:14462]
ENSG00000101160	3001.83	5075.26	-0.75764	0.0039921	0.040132	CTSZ	protein_coding	cathepsin Z [Source:HGNC Symbol;Acc:HGNC:2547]
ENSG00000101210	69.6119	130.302	-0.90445	0.0025788	0.029012	EEF1A2	protein_coding	eukaryotic translation elongation factor 1 alpha 2 [Source:HGNC Symbol;Acc:HGNC:3192]
ENSG00000101220	448.654	985.654	-1.1355	3.6136e-06	0.0001329	C20orf27	protein_coding	chromosome 20 open reading frame 27 [Source:HGNC Symbol;Acc:HGNC:15873]
ENSG00000101265	5.76333	48.8476	-3.0833	3.1286e-10	3.3359e-08	RASSF2	protein_coding	Ras association (RalGDS/AF-6) domain family member 2 [Source:HGNC Symbol;Acc:HGNC:9883]
ENSG00000101333	212.786	466.975	-1.1339	2.6419e-06	0.00010038	PLCB4	protein_coding	phospholipase C beta 4 [Source:HGNC Symbol;Acc:HGNC:9059]
ENSG00000101335	297.219	1093	-1.8787	3.0851e-15	9.9051e-13	MYL9	protein_coding	myosin light chain 9 [Source:HGNC Symbol;Acc:HGNC:15754]
ENSG00000101346	876.222	1397.72	-0.67371	0.0033845	0.035452	POFUT1	protein_coding	protein O-fucosyltransferase 1 [Source:HGNC Symbol;Acc:HGNC:14988]
ENSG00000101347	196.994	421.608	-1.0977	6.5941e-06	0.00022352	SAMHD1	protein_coding	SAM domain and HD domain 1 [Source:HGNC Symbol;Acc:HGNC:15925]
ENSG00000101400	146.489	266.642	-0.86412	0.00076384	0.011084	SNTA1	protein_coding	syntrophin, alpha 1 [Source:HGNC Symbol;Acc:HGNC:11167]
ENSG00000101444	1505.12	2535.1	-0.75216	0.00069754	0.010301	AHCY	protein_coding	adenosylhomocysteinase [Source:HGNC Symbol;Acc:HGNC:343]
ENSG00000101474	868.485	1739.63	-1.0022	1.0794e-05	0.00033972	APMAP	protein_coding	adipocyte plasma membrane associated protein [Source:HGNC Symbol;Acc:HGNC:13238]
ENSG00000101846	278.259	562.873	-1.0164	3.0295e-05	0.00080453	STS	protein_coding	steroid sulfatase (microsomal), isozyme S [Source:HGNC Symbol;Acc:HGNC:11425]
ENSG00000101888	85.3729	159.067	-0.89778	0.00084731	0.012073	NXT2	protein_coding	nuclear transport factor 2-like export factor 2 [Source:HGNC Symbol;Acc:HGNC:18151]
ENSG00000101974	202.735	375.978	-0.89105	0.00040666	0.0067638	ATP11C	protein_coding	ATPase, class VI, type 11C [Source:HGNC Symbol;Acc:HGNC:13554]
ENSG00000101986	732.255	1639.3	-1.1627	2.7234e-07	1.4332e-05	ABCD1	protein_coding	ATP binding cassette subfamily D member 1 [Source:HGNC Symbol;Acc:HGNC:61]
ENSG00000102024	2969.29	4954.33	-0.73857	0.00097379	0.01343	PLS3	protein_coding	plastin 3 [Source:HGNC Symbol;Acc:HGNC:9091]
ENSG00000102038	78.8944	192.81	-1.2892	4.3031e-06	0.00015545	SMARCA1	protein_coding	SWI/SNF related, matrix associated, actin dependent regulator of chromatin, subfamily a, member 1 [Source:HGNC Symbol;Acc:HGNC:11097]
ENSG00000102048	9.05341	72.598	-3.0034	6.5126e-13	1.274e-10	ASB9	protein_coding	ankyrin repeat and SOCS box containing 9 [Source:HGNC Symbol;Acc:HGNC:17184]
ENSG00000102181	281.165	618.516	-1.1374	1.9292e-06	7.6885e-05	CD99L2	protein_coding	CD99 molecule like 2 [Source:HGNC Symbol;Acc:HGNC:18237]
ENSG00000102271	29.5104	792.537	-4.7472	3.0767e-60	8.7916e-56	KLHL4	protein_coding	kelch like family member 4 [Source:HGNC Symbol;Acc:HGNC:6355]
ENSG00000102287	388.541	1125.93	-1.535	3.8196e-11	5.0067e-09	GABRE	protein_coding	gamma-aminobutyric acid (GABA) A receptor, epsilon [Source:HGNC Symbol;Acc:HGNC:4085]
ENSG00000102384	114.093	253.496	-1.1517	1.2034e-05	0.00037297	CENPI	protein_coding	centromere protein I [Source:HGNC Symbol;Acc:HGNC:3968]
ENSG00000102471	698.99	1227.89	-0.81284	0.00033971	0.005869	NDFIP2	protein_coding	Nedd4 family interacting protein 2 [Source:HGNC Symbol;Acc:HGNC:18537]
ENSG00000102743	80.1943	191.245	-1.2539	5.9542e-06	0.00020499	SLC25A15	protein_coding	solute carrier family 25 (mitochondrial carrier; ornithine transporter) member 15 [Source:HGNC Symbol;Acc:HGNC:10985]
ENSG00000102882	415.93	770.097	-0.8887	0.00015241	0.0031042	MAPK3	protein_coding	mitogen-activated protein kinase 3 [Source:HGNC Symbol;Acc:HGNC:6877]
ENSG00000102893	710.065	1144.54	-0.68875	0.0028416	0.031142	PHKB	protein_coding	phosphorylase kinase, beta [Source:HGNC Symbol;Acc:HGNC:8927]
ENSG00000102996	280.495	675.457	-1.2679	7.7838e-08	4.7526e-06	MMP15	protein_coding	matrix metallopeptidase 15 [Source:HGNC Symbol;Acc:HGNC:7161]
ENSG00000103005	526.951	826.892	-0.65003	0.0044571	0.043639	USB1	protein_coding	U6 snRNA biogenesis 1 [Source:HGNC Symbol;Acc:HGNC:25792]
ENSG00000103034	8.85809	24.7324	-1.4813	0.0051492	0.048566	NDRG4	protein_coding	NDRG family member 4 [Source:HGNC Symbol;Acc:HGNC:14466]
ENSG00000103047	243.704	520.569	-1.095	6.9828e-06	0.00023455	TANGO6	protein_coding	transport and golgi organization 6 homolog [Source:HGNC Symbol;Acc:HGNC:25749]
ENSG00000103064	275.932	588.804	-1.0935	2.9384e-06	0.00011004	SLC7A6	protein_coding	solute carrier family 7 (amino acid transporter light chain, y+L system), member 6 [Source:HGNC Symbol;Acc:HGNC:11064]
ENSG00000103145	236.2	483.647	-1.0339	1.6301e-05	0.00048471	HCFC1R1	protein_coding	host cell factor C1 regulator 1 (XPO1 dependent) [Source:HGNC Symbol;Acc:HGNC:21198]
ENSG00000103202	217.279	458.962	-1.0788	0.00059214	0.0090696	NME4	protein_coding	NME/NM23 nucleoside diphosphate kinase 4 [Source:HGNC Symbol;Acc:HGNC:7852]
ENSG00000103260	282.82	632.546	-1.1613	8.414e-07	3.8224e-05	METRN	protein_coding	meteorin, glial cell differentiation regulator [Source:HGNC Symbol;Acc:HGNC:14151]
ENSG00000103335	3370.38	6488.48	-0.94497	1.2779e-05	0.00039265	PIEZO1	protein_coding	piezo-type mechanosensitive ion channel component 1 [Source:HGNC Symbol;Acc:HGNC:28993]
ENSG00000103479	232.802	386.627	-0.73184	0.0033154	0.034908	RBL2	protein_coding	retinoblastoma-like 2 [Source:HGNC Symbol;Acc:HGNC:9894]
ENSG00000103485	298.832	531.283	-0.83015	0.00061411	0.0093341	QPRT	protein_coding	quinolinate phosphoribosyltransferase [Source:HGNC Symbol;Acc:HGNC:9755]
ENSG00000103495	219.159	355.842	-0.69926	0.0035981	0.037117	MAZ	protein_coding	MYC-associated zinc finger protein (purine-binding transcription factor) [Source:HGNC Symbol;Acc:HGNC:6914]
ENSG00000103528	72.0017	182.072	-1.3384	2.2908e-06	8.8819e-05	SYT17	protein_coding	synaptotagmin 17 [Source:HGNC Symbol;Acc:HGNC:24119]
ENSG00000103534	165.523	420.477	-1.345	1.1103e-06	4.7996e-05	TMC5	protein_coding	transmembrane channel like 5 [Source:HGNC Symbol;Acc:HGNC:22999]
ENSG00000103855	479.631	760.034	-0.66414	0.0039789	0.04002	CD276	protein_coding	CD276 molecule [Source:HGNC Symbol;Acc:HGNC:19137]
ENSG00000104081	18.8622	96.6756	-2.3577	3.2222e-11	4.2627e-09	BMF	protein_coding	Bcl2 modifying factor [Source:HGNC Symbol;Acc:HGNC:24132]
ENSG00000104140	182.103	705.297	-1.9535	1.65e-15	5.4193e-13	RHOV	protein_coding	ras homolog family member V [Source:HGNC Symbol;Acc:HGNC:18313]
ENSG00000104341	1839.18	4698.14	-1.353	1.9802e-09	1.8021e-07	LAPTM4B	protein_coding	lysosomal protein transmembrane 4 beta [Source:HGNC Symbol;Acc:HGNC:13646]
ENSG00000104356	102.093	422.837	-2.0502	1.5613e-15	5.1875e-13	POP1	protein_coding	POP1 homolog, ribonuclease P/MRP subunit [Source:HGNC Symbol;Acc:HGNC:30129]
ENSG00000104524	211.88	495.143	-1.2246	4.2399e-07	2.0961e-05	PYCRL	protein_coding	pyrroline-5-carboxylate reductase-like [Source:HGNC Symbol;Acc:HGNC:25846]
ENSG00000104783	436.951	1104.38	-1.3377	7.4138e-06	0.00024605	KCNN4	protein_coding	potassium channel, calcium activated intermediate/small conductance subfamily N alpha, member 4 [Source:HGNC Symbol;Acc:HGNC:6293]
ENSG00000104812	813.647	1799.08	-1.1448	4.052e-07	2.0102e-05	GYS1	protein_coding	glycogen synthase 1 [Source:HGNC Symbol;Acc:HGNC:4706]
ENSG00000104833	3.64655	16.8098	-2.2047	0.0011554	0.015428	TUBB4A	protein_coding	tubulin beta 4A class IVa [Source:HGNC Symbol;Acc:HGNC:20774]
ENSG00000104881	823.106	1444.05	-0.81098	0.0002555	0.0046814	PPP1R13L	protein_coding	protein phosphatase 1 regulatory subunit 13 like [Source:HGNC Symbol;Acc:HGNC:18838]
ENSG00000104884	421.99	668.572	-0.66387	0.0043884	0.043149	ERCC2	protein_coding	excision repair cross-complementation group 2 [Source:HGNC Symbol;Acc:HGNC:3434]
ENSG00000104953	27.1867	69.255	-1.349	0.0046375	0.044906	TLE6	protein_coding	transducin like enhancer of split 6 [Source:HGNC Symbol;Acc:HGNC:30788]
ENSG00000104964	816.797	1452.97	-0.83096	0.00028859	0.0051734	AES	protein_coding	amino-terminal enhancer of split [Source:HGNC Symbol;Acc:HGNC:307]
ENSG00000104998	104.638	313.615	-1.5836	1.6424e-09	1.5106e-07	IL27RA	protein_coding	interleukin 27 receptor subunit alpha [Source:HGNC Symbol;Acc:HGNC:17290]
ENSG00000105011	494.087	1799.78	-1.865	3.2967e-16	1.2234e-13	ASF1B	protein_coding	anti-silencing function 1B histone chaperone [Source:HGNC Symbol;Acc:HGNC:20996]
ENSG00000105173	33.1691	83.3326	-1.329	3.5796e-05	0.00092569	CCNE1	protein_coding	cyclin E1 [Source:HGNC Symbol;Acc:HGNC:1589]
ENSG00000105220	5148.12	7942.2	-0.62549	0.0048611	0.046566	GPI	protein_coding	glucose-6-phosphate isomerase [Source:HGNC Symbol;Acc:HGNC:4458]
ENSG00000105254	400.395	736.832	-0.87991	0.00015064	0.0030725	TBCB	protein_coding	tubulin folding cofactor B [Source:HGNC Symbol;Acc:HGNC:1989]
ENSG00000105290	39.3515	86.4131	-1.1348	0.00044269	0.0072368	APLP1	protein_coding	amyloid beta (A4) precursor-like protein 1 [Source:HGNC Symbol;Acc:HGNC:597]
ENSG00000105339	206.949	415.67	-1.0062	5.4674e-05	0.0013271	DENND3	protein_coding	DENN/MADD domain containing 3 [Source:HGNC Symbol;Acc:HGNC:29134]
ENSG00000105355	1066.64	1840.33	-0.78689	0.00042312	0.0069848	PLIN3	protein_coding	perilipin 3 [Source:HGNC Symbol;Acc:HGNC:16893]
ENSG00000105426	981.109	1727.79	-0.81644	0.00025888	0.0047215	PTPRS	protein_coding	protein tyrosine phosphatase, receptor type, S [Source:HGNC Symbol;Acc:HGNC:9681]
ENSG00000105427	19.9277	56.8149	-1.5115	0.00010662	0.0023293	CNFN	protein_coding	cornifelin [Source:HGNC Symbol;Acc:HGNC:30183]
ENSG00000105429	304.505	699.91	-1.2007	2.5851e-07	1.373e-05	MEGF8	protein_coding	multiple EGF-like-domains 8 [Source:HGNC Symbol;Acc:HGNC:3233]
ENSG00000105486	616.028	1161.25	-0.91461	7.3457e-05	0.0016982	LIG1	protein_coding	ligase I, DNA, ATP-dependent [Source:HGNC Symbol;Acc:HGNC:6598]
ENSG00000105507	0	9.6559	#NAME?	4.9678e-05	0.0012237	CABP5	protein_coding	calcium binding protein 5 [Source:HGNC Symbol;Acc:HGNC:13714]
ENSG00000105520	167.898	389.418	-1.2137	1.0664e-06	4.638e-05	PLPPR2	protein_coding	phospholipid phosphatase related 2 [Source:HGNC Symbol;Acc:HGNC:29566]
ENSG00000105568	2301.32	4262.62	-0.88928	5.8769e-05	0.0014077	PPP2R1A	protein_coding	protein phosphatase 2 regulatory subunit A, alpha [Source:HGNC Symbol;Acc:HGNC:9302]
ENSG00000105649	22.1577	68.2663	-1.6234	1.1018e-05	0.0003456	RAB3A	protein_coding	RAB3A, member RAS oncogene family [Source:HGNC Symbol;Acc:HGNC:9777]
ENSG00000105695	1.63433	25.2595	-3.9501	6.0848e-08	3.8298e-06	MAG	protein_coding	myelin associated glycoprotein [Source:HGNC Symbol;Acc:HGNC:6783]
ENSG00000105711	3.18513	16.1895	-2.3456	0.0010303	0.014061	SCN1B	protein_coding	sodium channel, voltage gated, type I beta subunit [Source:HGNC Symbol;Acc:HGNC:10586]
ENSG00000105854	1039.24	2606.98	-1.3268	5.5887e-09	4.6022e-07	PON2	protein_coding	paraoxonase 2 [Source:HGNC Symbol;Acc:HGNC:9205]
ENSG00000105855	108.967	267.508	-1.2957	8.6196e-07	3.8788e-05	ITGB8	protein_coding	integrin subunit beta 8 [Source:HGNC Symbol;Acc:HGNC:6163]
ENSG00000105953	2061.28	4822.32	-1.2262	3.1177e-08	2.1313e-06	OGDH	protein_coding	oxoglutarate (alpha-ketoglutarate) dehydrogenase (lipoamide) [Source:HGNC Symbol;Acc:HGNC:8124]
ENSG00000105968	2319.35	4076.68	-0.81367	0.00024002	0.0044507	H2AFV	protein_coding	H2A histone family member V [Source:HGNC Symbol;Acc:HGNC:20664]
ENSG00000105971	483.509	1293.75	-1.4199	9.5075e-10	9.1473e-08	CAV2	protein_coding	caveolin 2 [Source:HGNC Symbol;Acc:HGNC:1528]
ENSG00000105974	525.34	1863.43	-1.8266	2.4626e-15	7.9965e-13	CAV1	protein_coding	caveolin 1 [Source:HGNC Symbol;Acc:HGNC:1527]
ENSG00000105976	3978.06	6309.9	-0.66555	0.0031493	0.033604	MET	protein_coding	MET proto-oncogene, receptor tyrosine kinase [Source:HGNC Symbol;Acc:HGNC:7029]
ENSG00000106009	463.155	987.071	-1.0917	7.0485e-06	0.00023557	BRAT1	protein_coding	BRCA1-associated ATM activator 1 [Source:HGNC Symbol;Acc:HGNC:21701]
ENSG00000106018	46.004	111.352	-1.2753	0.00037059	0.0062921	VIPR2	protein_coding	vasoactive intestinal peptide receptor 2 [Source:HGNC Symbol;Acc:HGNC:12695]
ENSG00000106025	332.691	1121.32	-1.7529	1.0309e-13	2.4145e-11	TSPAN12	protein_coding	tetraspanin 12 [Source:HGNC Symbol;Acc:HGNC:21641]
ENSG00000106031	219.175	450.609	-1.0398	0.0017879	0.021708	HOXA13	protein_coding	homeobox A13 [Source:HGNC Symbol;Acc:HGNC:5102]
ENSG00000106034	68.7813	452.795	-2.7188	2.1307e-24	2.4354e-21	CPED1	protein_coding	cadherin-like and PC-esterase domain containing 1 [Source:HGNC Symbol;Acc:HGNC:26159]
ENSG00000106211	2987.85	5502.19	-0.8809	6.8647e-05	0.0016079	HSPB1	protein_coding	heat shock protein family B (small) member 1 [Source:HGNC Symbol;Acc:HGNC:5246]
ENSG00000106268	330.186	572.005	-0.79275	0.001047	0.01424	NUDT1	protein_coding	nudix hydrolase 1 [Source:HGNC Symbol;Acc:HGNC:8048]
ENSG00000106327	61.8402	165.166	-1.4173	5.9063e-07	2.8175e-05	TFR2	protein_coding	transferrin receptor 2 [Source:HGNC Symbol;Acc:HGNC:11762]
ENSG00000106330	66.8257	133.962	-1.0033	0.00053949	0.0084517	MOSPD3	protein_coding	motile sperm domain containing 3 [Source:HGNC Symbol;Acc:HGNC:25078]
ENSG00000106367	586.133	1046.9	-0.83682	0.000267	0.0048441	AP1S1	protein_coding	adaptor related protein complex 1 sigma 1 subunit [Source:HGNC Symbol;Acc:HGNC:559]
ENSG00000106399	408.943	672.57	-0.71779	0.0020197	0.023957	RPA3	protein_coding	replication protein A3 [Source:HGNC Symbol;Acc:HGNC:10291]
ENSG00000106484	56.1449	172.279	-1.6175	2.8977e-08	1.9857e-06	MEST	protein_coding	mesoderm specific transcript [Source:HGNC Symbol;Acc:HGNC:7028]
ENSG00000106537	149.723	274.561	-0.87483	0.00056528	0.0087645	TSPAN13	protein_coding	tetraspanin 13 [Source:HGNC Symbol;Acc:HGNC:21643]
ENSG00000106538	15.1365	52.5318	-1.7952	1.0356e-05	0.00032772	RARRES2	protein_coding	retinoic acid receptor responder (tazarotene induced) 2 [Source:HGNC Symbol;Acc:HGNC:9868]
ENSG00000106688	71.8021	262.954	-1.8727	1.2449e-09	1.1664e-07	SLC1A1	protein_coding	solute carrier family 1 (neuronal/epithelial high affinity glutamate transporter, system Xag), member 1 [Source:HGNC Symbol;Acc:HGNC:10939]
ENSG00000106689	17.5307	41.2906	-1.2359	0.0030615	0.032922	LHX2	protein_coding	LIM homeobox 2 [Source:HGNC Symbol;Acc:HGNC:6594]
ENSG00000106785	332.341	926.272	-1.4788	4.2126e-10	4.3772e-08	TRIM14	protein_coding	tripartite motif containing 14 [Source:HGNC Symbol;Acc:HGNC:16283]
ENSG00000106799	2067.27	3866.44	-0.90328	0.00226	0.026166	TGFBR1	protein_coding	transforming growth factor beta receptor I [Source:HGNC Symbol;Acc:HGNC:11772]
ENSG00000106991	295.456	763.276	-1.3693	0.00012414	0.0026354	ENG	protein_coding	endoglin [Source:HGNC Symbol;Acc:HGNC:3349]
ENSG00000107105	0	7.7571	#NAME?	0.00034929	0.0060055	ELAVL2	protein_coding	ELAV like neuron-specific RNA binding protein 2 [Source:HGNC Symbol;Acc:HGNC:3313]
ENSG00000107159	60.9535	127.511	-1.0648	0.001294	0.016846	CA9	protein_coding	carbonic anhydrase IX [Source:HGNC Symbol;Acc:HGNC:1383]
ENSG00000107331	312.007	1003.9	-1.686	7.2368e-13	1.3786e-10	ABCA2	protein_coding	ATP binding cassette subfamily A member 2 [Source:HGNC Symbol;Acc:HGNC:32]
ENSG00000107438	537.025	874.811	-0.70398	0.0020208	0.023959	PDLIM1	protein_coding	PDZ and LIM domain 1 [Source:HGNC Symbol;Acc:HGNC:2067]
ENSG00000107614	37.9804	83.4187	-1.1351	0.00061379	0.0093341	TRDMT1	protein_coding	tRNA aspartic acid methyltransferase 1 [Source:HGNC Symbol;Acc:HGNC:2977]
ENSG00000107738	99.911	260.99	-1.3853	0.00015238	0.0031042	C10orf54	protein_coding	chromosome 10 open reading frame 54 [Source:HGNC Symbol;Acc:HGNC:30085]
ENSG00000107821	147.687	315.845	-1.0967	1.2032e-05	0.00037297	KAZALD1	protein_coding	Kazal-type serine peptidase inhibitor domain 1 [Source:HGNC Symbol;Acc:HGNC:25460]
ENSG00000107984	91.1526	463.291	-2.3456	1.2652e-20	8.2165e-18	DKK1	protein_coding	dickkopf WNT signaling pathway inhibitor 1 [Source:HGNC Symbol;Acc:HGNC:2891]
ENSG00000108439	96.0509	172.127	-0.8416	0.0017841	0.0217	PNPO	protein_coding	pyridoxamine 5'-phosphate oxidase [Source:HGNC Symbol;Acc:HGNC:30260]
ENSG00000108479	323.77	688.542	-1.0886	1.6701e-05	0.00049249	GALK1	protein_coding	galactokinase 1 [Source:HGNC Symbol;Acc:HGNC:4118]
ENSG00000108511	61.7099	117.548	-0.92967	0.0019159	0.022955	HOXB6	protein_coding	homeobox B6 [Source:HGNC Symbol;Acc:HGNC:5117]
ENSG00000108515	378.88	774.463	-1.0315	1.6356e-05	0.00048482	ENO3	protein_coding	enolase 3 (beta, muscle) [Source:HGNC Symbol;Acc:HGNC:3354]
ENSG00000108523	1440.13	2268.57	-0.65558	0.0033416	0.035105	RNF167	protein_coding	ring finger protein 167 [Source:HGNC Symbol;Acc:HGNC:24544]
ENSG00000108561	2422.44	3764.15	-0.63586	0.0040604	0.040611	C1QBP	protein_coding	complement component 1, q subcomponent binding protein [Source:HGNC Symbol;Acc:HGNC:1243]
ENSG00000108679	2653.5	5344.24	-1.0101	0.0021632	0.025261	LGALS3BP	protein_coding	lectin, galactoside-binding, soluble, 3 binding protein [Source:HGNC Symbol;Acc:HGNC:6564]
ENSG00000108784	286.969	659.22	-1.1999	3.0805e-07	1.5747e-05	NAGLU	protein_coding	N-acetylglucosaminidase, alpha [Source:HGNC Symbol;Acc:HGNC:7632]
ENSG00000108797	139.213	254.016	-0.86762	0.00093141	0.01297	CNTNAP1	protein_coding	contactin associated protein 1 [Source:HGNC Symbol;Acc:HGNC:8011]
ENSG00000108848	2270.28	4388.57	-0.95088	1.6669e-05	0.00049206	LUC7L3	protein_coding	LUC7-like 3 pre-mRNA splicing factor [Source:HGNC Symbol;Acc:HGNC:24309]
ENSG00000108852	74.3313	287.825	-1.9531	8.5415e-13	1.5952e-10	MPP2	protein_coding	membrane protein, palmitoylated 2 [Source:HGNC Symbol;Acc:HGNC:7220]
ENSG00000108932	696.449	1178.28	-0.75859	0.0012213	0.016132	SLC16A6	protein_coding	solute carrier family 16 member 6 [Source:HGNC Symbol;Acc:HGNC:10927]
ENSG00000108984	97.4261	296.475	-1.6055	1.4839e-07	8.3798e-06	MAP2K6	protein_coding	mitogen-activated protein kinase kinase 6 [Source:HGNC Symbol;Acc:HGNC:6846]
ENSG00000109101	2.85553	20.8245	-2.8665	2.4544e-05	0.00068026	FOXN1	protein_coding	forkhead box N1 [Source:HGNC Symbol;Acc:HGNC:12765]
ENSG00000109107	201.249	368.412	-0.87234	0.0004411	0.007215	ALDOC	protein_coding	aldolase, fructose-bisphosphate C [Source:HGNC Symbol;Acc:HGNC:418]
ENSG00000109113	1125.96	1951.01	-0.79307	0.00040955	0.0068	RAB34	protein_coding	RAB34, member RAS oncogene family [Source:HGNC Symbol;Acc:HGNC:16519]
ENSG00000109255	69.1002	211.729	-1.6155	5.0328e-08	3.2245e-06	NMU	protein_coding	neuromedin U [Source:HGNC Symbol;Acc:HGNC:7859]
ENSG00000109390	368.06	601.85	-0.70946	0.0025595	0.028828	NDUFC1	protein_coding	NADH:ubiquinone oxidoreductase subunit C1 [Source:HGNC Symbol;Acc:HGNC:7705]
ENSG00000109472	83.0351	157.854	-0.92679	0.0016969	0.020892	CPE	protein_coding	carboxypeptidase E [Source:HGNC Symbol;Acc:HGNC:2303]
ENSG00000109586	470.924	1045.72	-1.1509	8.7517e-07	3.9259e-05	GALNT7	protein_coding	polypeptide N-acetylgalactosaminyltransferase 7 [Source:HGNC Symbol;Acc:HGNC:4129]
ENSG00000109846	20.539	81.9231	-1.9959	3.752e-08	2.5346e-06	CRYAB	protein_coding	crystallin alpha B [Source:HGNC Symbol;Acc:HGNC:2389]
ENSG00000109861	445.022	1207.02	-1.4395	3.5632e-07	1.8053e-05	CTSC	protein_coding	cathepsin C [Source:HGNC Symbol;Acc:HGNC:2528]
ENSG00000110002	50.524	143.195	-1.5029	1.3308e-05	0.00040498	VWA5A	protein_coding	von Willebrand factor A domain containing 5A [Source:HGNC Symbol;Acc:HGNC:6658]
ENSG00000110042	235.212	912.929	-1.9565	6.7683e-16	2.3302e-13	DTX4	protein_coding	deltex 4, E3 ubiquitin ligase [Source:HGNC Symbol;Acc:HGNC:29151]
ENSG00000110057	205.7	404.007	-0.97384	0.00019437	0.0037782	UNC93B1	protein_coding	unc-93 homolog B1 (C. elegans) [Source:HGNC Symbol;Acc:HGNC:13481]
ENSG00000110195	11.6174	39.3297	-1.7593	8.9339e-05	0.0020149	FOLR1	protein_coding	folate receptor 1 (adult) [Source:HGNC Symbol;Acc:HGNC:3791]
ENSG00000110400	110.913	184.508	-0.73426	0.0049203	0.046991	PVRL1	protein_coding	poliovirus receptor-related 1 (herpesvirus entry mediator C) [Source:HGNC Symbol;Acc:HGNC:9706]
ENSG00000110651	1324.64	2245.72	-0.76158	0.00061785	0.009386	CD81	protein_coding	CD81 molecule [Source:HGNC Symbol;Acc:HGNC:1701]
ENSG00000110697	900.992	1555.11	-0.78743	0.00044089	0.007215	PITPNM1	protein_coding	phosphatidylinositol transfer protein, membrane associated 1 [Source:HGNC Symbol;Acc:HGNC:9003]
ENSG00000110719	416.061	989.687	-1.2502	2.7458e-05	0.00074441	TCIRG1	protein_coding	T-cell, immune regulator 1, ATPase, H+ transporting, lysosomal V0 subunit A3 [Source:HGNC Symbol;Acc:HGNC:11647]
ENSG00000110756	606.666	994.76	-0.71345	0.0014069	0.017996	HPS5	protein_coding	Hermansky-Pudlak syndrome 5 [Source:HGNC Symbol;Acc:HGNC:17022]
ENSG00000110881	74.5745	337.851	-2.1796	4.2454e-16	1.5553e-13	ASIC1	protein_coding	acid sensing ion channel subunit 1 [Source:HGNC Symbol;Acc:HGNC:100]
ENSG00000110931	417.324	720.484	-0.7878	0.00090635	0.012696	CAMKK2	protein_coding	calcium/calmodulin-dependent protein kinase kinase 2, beta [Source:HGNC Symbol;Acc:HGNC:1470]
ENSG00000110955	11288.4	18225.5	-0.69112	0.0018296	0.022097	ATP5B	protein_coding	ATP synthase, H+ transporting, mitochondrial F1 complex, beta polypeptide [Source:HGNC Symbol;Acc:HGNC:830]
ENSG00000111077	64.3608	336.514	-2.3864	1.2415e-18	6.335e-16	TNS2	protein_coding	tensin 2 [Source:HGNC Symbol;Acc:HGNC:19737]
ENSG00000111145	155.93	303.435	-0.96049	0.0001129	0.0024478	ELK3	protein_coding	ELK3, ETS-domain protein (SRF accessory protein 2) [Source:HGNC Symbol;Acc:HGNC:3325]
ENSG00000111261	20.0606	75.2204	-1.9068	3.2714e-07	1.6693e-05	MANSC1	protein_coding	MANSC domain containing 1 [Source:HGNC Symbol;Acc:HGNC:25505]
ENSG00000111269	614.178	990.354	-0.68929	0.0026972	0.030001	CREBL2	protein_coding	cAMP responsive element binding protein-like 2 [Source:HGNC Symbol;Acc:HGNC:2350]
ENSG00000111319	260.38	1595	-2.6149	3.9154e-18	1.8341e-15	SCNN1A	protein_coding	sodium channel, non voltage gated 1 alpha subunit [Source:HGNC Symbol;Acc:HGNC:10599]
ENSG00000111328	407.925	673.163	-0.72265	0.0023896	0.027335	CDK2AP1	protein_coding	cyclin-dependent kinase 2 associated protein 1 [Source:HGNC Symbol;Acc:HGNC:14002]
ENSG00000111331	317.173	806.636	-1.3466	1.4126e-08	1.0707e-06	OAS3	protein_coding	2'-5'-oligoadenylate synthetase 3 [Source:HGNC Symbol;Acc:HGNC:8088]
ENSG00000111348	4.59042	49.0271	-3.4169	1.6024e-11	2.301e-09	ARHGDIB	protein_coding	Rho GDP dissociation inhibitor (GDI) beta [Source:HGNC Symbol;Acc:HGNC:679]
ENSG00000111642	1558.36	3753.59	-1.2682	1.668e-08	1.2284e-06	CHD4	protein_coding	chromodomain helicase DNA binding protein 4 [Source:HGNC Symbol;Acc:HGNC:1919]
ENSG00000111665	365.261	633.587	-0.79462	0.0052738	0.049392	CDCA3	protein_coding	cell division cycle associated 3 [Source:HGNC Symbol;Acc:HGNC:14624]
ENSG00000111670	205.614	550.4	-1.4205	5.0369e-09	4.2208e-07	GNPTAB	protein_coding	N-acetylglucosamine-1-phosphate transferase, alpha and beta subunits [Source:HGNC Symbol;Acc:HGNC:29670]
ENSG00000111679	100.345	178.543	-0.83131	0.0024813	0.02816	PTPN6	protein_coding	protein tyrosine phosphatase, non-receptor type 6 [Source:HGNC Symbol;Acc:HGNC:9658]
ENSG00000111684	143.276	363.262	-1.3422	9.7479e-08	5.8273e-06	LPCAT3	protein_coding	lysophosphatidylcholine acyltransferase 3 [Source:HGNC Symbol;Acc:HGNC:30244]
ENSG00000111799	3418.83	7740.13	-1.1789	9.8551e-05	0.0021898	COL12A1	protein_coding	collagen, type XII, alpha 1 [Source:HGNC Symbol;Acc:HGNC:2188]
ENSG00000111885	72.3465	279.782	-1.9513	6.5539e-13	1.274e-10	MAN1A1	protein_coding	mannosidase, alpha, class 1A, member 1 [Source:HGNC Symbol;Acc:HGNC:6821]
ENSG00000112293	16.4804	74.0247	-2.1673	1.4537e-08	1.096e-06	GPLD1	protein_coding	glycosylphosphatidylinositol specific phospholipase D1 [Source:HGNC Symbol;Acc:HGNC:4459]
ENSG00000112294	185.469	593.962	-1.6792	8.6161e-12	1.3381e-09	ALDH5A1	protein_coding	aldehyde dehydrogenase 5 family member A1 [Source:HGNC Symbol;Acc:HGNC:408]
ENSG00000112297	16.0067	36.9416	-1.2066	0.0052742	0.049392	AIM1	protein_coding	absent in melanoma 1 [Source:HGNC Symbol;Acc:HGNC:356]
ENSG00000112378	1484.86	2715.57	-0.87092	0.00012783	0.0026958	PERP	protein_coding	PERP, TP53 apoptosis effector [Source:HGNC Symbol;Acc:HGNC:17637]
ENSG00000112394	19.7026	53.7133	-1.4469	0.00043165	0.0070847	SLC16A10	protein_coding	solute carrier family 16 (aromatic amino acid transporter), member 10 [Source:HGNC Symbol;Acc:HGNC:17027]
ENSG00000112414	599.335	1360.21	-1.1824	2.8434e-07	1.4746e-05	ADGRG6	protein_coding	adhesion G protein-coupled receptor G6 [Source:HGNC Symbol;Acc:HGNC:13841]
ENSG00000112419	226.82	485.515	-1.098	5.5614e-06	0.00019333	PHACTR2	protein_coding	phosphatase and actin regulator 2 [Source:HGNC Symbol;Acc:HGNC:20956]
ENSG00000112576	811.53	1693.29	-1.0611	2.2746e-06	8.843e-05	CCND3	protein_coding	cyclin D3 [Source:HGNC Symbol;Acc:HGNC:1585]
ENSG00000112655	131.084	374.461	-1.5143	2.5123e-09	2.2575e-07	PTK7	protein_coding	protein tyrosine kinase 7 (inactive) [Source:HGNC Symbol;Acc:HGNC:9618]
ENSG00000112695	1714.01	2754.42	-0.68437	0.0019405	0.023211	COX7A2	protein_coding	cytochrome c oxidase subunit VIIa polypeptide 2 (liver) [Source:HGNC Symbol;Acc:HGNC:2288]
ENSG00000112759	528.077	1625.59	-1.6221	7.8261e-11	9.5569e-09	SLC29A1	protein_coding	solute carrier family 29 (equilibrative nucleoside transporter), member 1 [Source:HGNC Symbol;Acc:HGNC:11003]
ENSG00000112852	8.88495	26.4313	-1.5728	0.0023137	0.026605	PCDHB2	protein_coding	protocadherin beta 2 [Source:HGNC Symbol;Acc:HGNC:8687]
ENSG00000112984	425.409	1283.47	-1.5931	1.4968e-10	1.6972e-08	KIF20A	protein_coding	kinesin family member 20A [Source:HGNC Symbol;Acc:HGNC:9787]
ENSG00000112992	1084.57	2046.05	-0.91572	5.5705e-05	0.0013455	NNT	protein_coding	nicotinamide nucleotide transhydrogenase [Source:HGNC Symbol;Acc:HGNC:7863]
ENSG00000113048	1052.28	1643.41	-0.64316	0.0042715	0.042337	MRPS27	protein_coding	mitochondrial ribosomal protein S27 [Source:HGNC Symbol;Acc:HGNC:14512]
ENSG00000113108	105.331	180.421	-0.77644	0.0030836	0.033094	APBB3	protein_coding	amyloid beta (A4) precursor protein-binding, family B, member 3 [Source:HGNC Symbol;Acc:HGNC:20708]
ENSG00000113119	63.7114	177.951	-1.4819	1.9488e-07	1.0665e-05	TMCO6	protein_coding	transmembrane and coiled-coil domains 6 [Source:HGNC Symbol;Acc:HGNC:28814]
ENSG00000113209	1.45462	15.9966	-3.4591	3.4152e-05	0.00089122	PCDHB5	protein_coding	protocadherin beta 5 [Source:HGNC Symbol;Acc:HGNC:8690]
ENSG00000113231	269.363	606.668	-1.1714	0.00044102	0.007215	PDE8B	protein_coding	phosphodiesterase 8B [Source:HGNC Symbol;Acc:HGNC:8794]
ENSG00000113273	178.086	387.361	-1.1211	5.439e-06	0.00018977	ARSB	protein_coding	arylsulfatase B [Source:HGNC Symbol;Acc:HGNC:714]
ENSG00000113368	490.169	1609.6	-1.7154	1.9204e-13	4.1573e-11	LMNB1	protein_coding	lamin B1 [Source:HGNC Symbol;Acc:HGNC:6637]
ENSG00000113391	172.137	341.779	-0.98951	5.0166e-05	0.0012326	FAM172A	protein_coding	family with sequence similarity 172 member A [Source:HGNC Symbol;Acc:HGNC:25365]
ENSG00000113583	378.273	604.335	-0.67592	0.0033586	0.035233	C5orf15	protein_coding	chromosome 5 open reading frame 15 [Source:HGNC Symbol;Acc:HGNC:20656]
ENSG00000113645	1022.29	1686.58	-0.7223	0.0016208	0.020077	WWC1	protein_coding	WW and C2 domain containing 1 [Source:HGNC Symbol;Acc:HGNC:29435]
ENSG00000113657	253.23	407.306	-0.68566	0.0049242	0.047013	DPYSL3	protein_coding	dihydropyrimidinase like 3 [Source:HGNC Symbol;Acc:HGNC:3015]
ENSG00000113721	17.8729	92.4919	-2.3716	2.5004e-11	3.4023e-09	PDGFRB	protein_coding	platelet-derived growth factor receptor, beta polypeptide [Source:HGNC Symbol;Acc:HGNC:8804]
ENSG00000113758	898.878	1512.34	-0.75058	0.00089654	0.012589	DBN1	protein_coding	drebrin 1 [Source:HGNC Symbol;Acc:HGNC:2695]
ENSG00000113790	37.1214	85.2726	-1.1998	0.000252	0.0046277	EHHADH	protein_coding	enoyl-CoA, hydratase/3-hydroxyacyl CoA dehydrogenase [Source:HGNC Symbol;Acc:HGNC:3247]
ENSG00000114023	360.219	604.996	-0.74805	0.001604	0.019902	FAM162A	protein_coding	family with sequence similarity 162 member A [Source:HGNC Symbol;Acc:HGNC:17865]
ENSG00000114166	187.188	308.04	-0.71863	0.0044578	0.043639	KAT2B	protein_coding	K(lysine) acetyltransferase 2B [Source:HGNC Symbol;Acc:HGNC:8638]
ENSG00000114200	0.360845	7.40216	-4.3585	0.0023824	0.027296	BCHE	protein_coding	butyrylcholinesterase [Source:HGNC Symbol;Acc:HGNC:983]
ENSG00000114251	540.087	1505.68	-1.4791	1.5222e-10	1.7193e-08	WNT5A	protein_coding	wingless-type MMTV integration site family member 5A [Source:HGNC Symbol;Acc:HGNC:12784]
ENSG00000114270	1528.54	2522.22	-0.72254	0.0011821	0.015696	COL7A1	protein_coding	collagen, type VII, alpha 1 [Source:HGNC Symbol;Acc:HGNC:2214]
ENSG00000114353	1295.38	2177.6	-0.74937	0.00074005	0.010822	GNAI2	protein_coding	guanine nucleotide binding protein (G protein), alpha inhibiting activity polypeptide 2 [Source:HGNC Symbol;Acc:HGNC:4385]
ENSG00000114378	110.885	396.635	-1.8387	7.1849e-13	1.3779e-10	HYAL1	protein_coding	hyaluronoglucosaminidase 1 [Source:HGNC Symbol;Acc:HGNC:5320]
ENSG00000114450	191.569	414.255	-1.1127	0.00029009	0.005197	GNB4	protein_coding	guanine nucleotide binding protein (G protein), beta polypeptide 4 [Source:HGNC Symbol;Acc:HGNC:20731]
ENSG00000114544	637.462	1383.64	-1.1181	1.2479e-06	5.3143e-05	SLC41A3	protein_coding	solute carrier family 41 member 3 [Source:HGNC Symbol;Acc:HGNC:31046]
ENSG00000114646	21.4106	69.1897	-1.6922	5.765e-06	0.00019992	CSPG5	protein_coding	chondroitin sulfate proteoglycan 5 [Source:HGNC Symbol;Acc:HGNC:2467]
ENSG00000114698	70.1238	135.126	-0.94633	0.0017264	0.021181	PLSCR4	protein_coding	phospholipid scramblase 4 [Source:HGNC Symbol;Acc:HGNC:16497]
ENSG00000114779	300.856	740.137	-1.2987	4.0666e-08	2.7214e-06	ABHD14B	protein_coding	abhydrolase domain containing 14B [Source:HGNC Symbol;Acc:HGNC:28235]
ENSG00000114854	144.626	524.557	-1.8588	8.4185e-11	1.0065e-08	TNNC1	protein_coding	troponin C type 1 (slow) [Source:HGNC Symbol;Acc:HGNC:11943]
ENSG00000115073	335.202	607.039	-0.85676	0.00032913	0.0057382	ACTR1B	protein_coding	ARP1 actin-related protein 1 homolog B, centractin beta (yeast) [Source:HGNC Symbol;Acc:HGNC:168]
ENSG00000115107	209.033	479.332	-1.1973	7.0299e-07	3.2691e-05	STEAP3	protein_coding	STEAP3 metalloreductase [Source:HGNC Symbol;Acc:HGNC:24592]
ENSG00000115129	278.964	483.838	-0.79445	0.00074535	0.010867	TP53I3	protein_coding	tumor protein p53 inducible protein 3 [Source:HGNC Symbol;Acc:HGNC:19373]
ENSG00000115221	4.75451	80.6409	-4.0841	4.3383e-19	2.2957e-16	ITGB6	protein_coding	integrin subunit beta 6 [Source:HGNC Symbol;Acc:HGNC:6161]
ENSG00000115252	866.974	1799.45	-1.0535	0.0014598	0.018515	PDE1A	protein_coding	phosphodiesterase 1A [Source:HGNC Symbol;Acc:HGNC:8774]
ENSG00000115255	23.8404	71.3781	-1.5821	1.0529e-05	0.00033207	REEP6	protein_coding	receptor accessory protein 6 [Source:HGNC Symbol;Acc:HGNC:30078]
ENSG00000115355	467.202	757.698	-0.69758	0.0026336	0.029465	CCDC88A	protein_coding	coiled-coil domain containing 88A [Source:HGNC Symbol;Acc:HGNC:25523]
ENSG00000115365	1273.88	2311.91	-0.85986	0.0001612	0.0032507	LANCL1	protein_coding	LanC lantibiotic synthetase component C-like 1 (bacterial) [Source:HGNC Symbol;Acc:HGNC:6508]
ENSG00000115380	926.364	2562.19	-1.4677	1.1097e-09	1.05e-07	EFEMP1	protein_coding	EGF containing fibulin-like extracellular matrix protein 1 [Source:HGNC Symbol;Acc:HGNC:3218]
ENSG00000115414	160.106	323.237	-1.0136	0.00012462	0.0026398	FN1	protein_coding	fibronectin 1 [Source:HGNC Symbol;Acc:HGNC:3778]
ENSG00000115468	25.0289	85.3552	-1.7699	3.7119e-07	1.8707e-05	EFHD1	protein_coding	EF-hand domain family member D1 [Source:HGNC Symbol;Acc:HGNC:29556]
ENSG00000115525	4.48985	24.0982	-2.4242	0.00057028	0.0088218	ST3GAL5	protein_coding	ST3 beta-galactoside alpha-2,3-sialyltransferase 5 [Source:HGNC Symbol;Acc:HGNC:10872]
ENSG00000115596	0.360845	6.85077	-4.2468	0.0041852	0.041598	WNT6	protein_coding	wingless-type MMTV integration site family member 6 [Source:HGNC Symbol;Acc:HGNC:12785]
ENSG00000115652	424.156	673.994	-0.66814	0.0042021	0.041751	UXS1	protein_coding	UDP-glucuronate decarboxylase 1 [Source:HGNC Symbol;Acc:HGNC:17729]
ENSG00000115687	206.342	382.391	-0.89001	0.00028641	0.0051472	PASK	protein_coding	PAS domain containing serine/threonine kinase [Source:HGNC Symbol;Acc:HGNC:17270]
ENSG00000115694	904.085	1472.34	-0.70358	0.0019675	0.023455	STK25	protein_coding	serine/threonine kinase 25 [Source:HGNC Symbol;Acc:HGNC:11404]
ENSG00000115840	207.89	397.988	-0.9369	0.00014585	0.0029962	SLC25A12	protein_coding	solute carrier family 25 (aspartate/glutamate carrier), member 12 [Source:HGNC Symbol;Acc:HGNC:10982]
ENSG00000115884	526.141	1325.26	-1.3328	8.9273e-09	7.0861e-07	SDC1	protein_coding	syndecan 1 [Source:HGNC Symbol;Acc:HGNC:10658]
ENSG00000115935	618.949	1368.12	-1.1443	7.1228e-07	3.2988e-05	WIPF1	protein_coding	WAS/WASL interacting protein family member 1 [Source:HGNC Symbol;Acc:HGNC:12736]
ENSG00000116005	723.633	1280.68	-0.82358	0.00036965	0.0062832	PCYOX1	protein_coding	prenylcysteine oxidase 1 [Source:HGNC Symbol;Acc:HGNC:20588]
ENSG00000116133	2564.78	4708.09	-0.87631	6.3922e-05	0.0015083	DHCR24	protein_coding	24-dehydrocholesterol reductase [Source:HGNC Symbol;Acc:HGNC:2859]
ENSG00000116171	460.275	748.725	-0.70194	0.0027083	0.030043	SCP2	protein_coding	sterol carrier protein 2 [Source:HGNC Symbol;Acc:HGNC:10606]
ENSG00000116237	1182.02	2131.26	-0.85044	0.00026282	0.0047744	ICMT	protein_coding	isoprenylcysteine carboxyl methyltransferase [Source:HGNC Symbol;Acc:HGNC:5350]
ENSG00000116396	89.9126	157.13	-0.80536	0.003538	0.036696	KCNC4	protein_coding	potassium channel, voltage gated Shaw related subfamily C, member 4 [Source:HGNC Symbol;Acc:HGNC:6236]
ENSG00000116478	967.655	1897.84	-0.9718	1.4567e-05	0.00043815	HDAC1	protein_coding	histone deacetylase 1 [Source:HGNC Symbol;Acc:HGNC:4852]
ENSG00000116661	29.1398	66.7258	-1.1953	0.0024399	0.027777	FBXO2	protein_coding	F-box protein 2 [Source:HGNC Symbol;Acc:HGNC:13581]
ENSG00000116704	205.252	374.163	-0.86627	0.00039236	0.0065933	SLC35D1	protein_coding	solute carrier family 35 (UDP-GlcA/UDP-GalNAc transporter), member D1 [Source:HGNC Symbol;Acc:HGNC:20800]
ENSG00000116711	78.3524	150.465	-0.94138	0.0030446	0.032793	PLA2G4A	protein_coding	phospholipase A2 group IVA [Source:HGNC Symbol;Acc:HGNC:9035]
ENSG00000116771	112.606	258.117	-1.1967	0.0001763	0.0034907	AGMAT	protein_coding	agmatinase [Source:HGNC Symbol;Acc:HGNC:18407]
ENSG00000116791	160.472	411.672	-1.3592	7.004e-08	4.3031e-06	CRYZ	protein_coding	crystallin zeta [Source:HGNC Symbol;Acc:HGNC:2419]
ENSG00000116830	310.538	512.953	-0.72406	0.0024995	0.028308	TTF2	protein_coding	transcription termination factor, RNA polymerase II [Source:HGNC Symbol;Acc:HGNC:12398]
ENSG00000117016	3.69883	21.0107	-2.506	0.00016376	0.003293	RIMS3	protein_coding	regulating synaptic membrane exocytosis 3 [Source:HGNC Symbol;Acc:HGNC:21292]
ENSG00000117122	13.1019	47.0315	-1.8439	8.6705e-05	0.001971	MFAP2	protein_coding	microfibrillar associated protein 2 [Source:HGNC Symbol;Acc:HGNC:7033]
ENSG00000117148	3.76816	22.5305	-2.5799	7.0878e-05	0.0016506	ACTL8	protein_coding	actin like 8 [Source:HGNC Symbol;Acc:HGNC:24018]
ENSG00000117266	44.4238	105.756	-1.2513	0.0026092	0.02925	CDK18	protein_coding	cyclin-dependent kinase 18 [Source:HGNC Symbol;Acc:HGNC:8751]
ENSG00000117318	2128.09	3386.39	-0.67019	0.0025524	0.028782	ID3	protein_coding	inhibitor of DNA binding 3, dominant negative helix-loop-helix protein [Source:HGNC Symbol;Acc:HGNC:5362]
ENSG00000117528	506.33	1116.99	-1.1415	8.898e-07	3.9728e-05	ABCD3	protein_coding	ATP binding cassette subfamily D member 3 [Source:HGNC Symbol;Acc:HGNC:67]
ENSG00000117593	458.575	757.875	-0.7248	0.0015303	0.019238	DARS2	protein_coding	aspartyl-tRNA synthetase 2, mitochondrial [Source:HGNC Symbol;Acc:HGNC:25538]
ENSG00000117602	56.8626	132.393	-1.2193	3.4663e-05	0.00090243	RCAN3	protein_coding	RCAN family member 3 [Source:HGNC Symbol;Acc:HGNC:3042]
ENSG00000117632	1351.94	3027.12	-1.1629	2.7865e-07	1.453e-05	STMN1	protein_coding	stathmin 1 [Source:HGNC Symbol;Acc:HGNC:6510]
ENSG00000117676	654.004	1109.53	-0.76258	0.00069881	0.010314	RPS6KA1	protein_coding	ribosomal protein S6 kinase, 90kDa, polypeptide 1 [Source:HGNC Symbol;Acc:HGNC:10430]
ENSG00000118194	4.59042	38.7507	-3.0775	7.2627e-09	5.8625e-07	TNNT2	protein_coding	troponin T type 2 (cardiac) [Source:HGNC Symbol;Acc:HGNC:11949]
ENSG00000118257	59.3149	193.496	-1.7058	2.7727e-09	2.4453e-07	NRP2	protein_coding	neuropilin 2 [Source:HGNC Symbol;Acc:HGNC:8005]
ENSG00000118276	19.5654	45.14	-1.2061	0.0024337	0.027729	B4GALT6	protein_coding	UDP-Gal:betaGlcNAc beta 1,4- galactosyltransferase, polypeptide 6 [Source:HGNC Symbol;Acc:HGNC:929]
ENSG00000118418	304.089	691.076	-1.1844	2.1087e-06	8.2921e-05	HMGN3	protein_coding	high mobility group nucleosomal binding domain 3 [Source:HGNC Symbol;Acc:HGNC:12312]
ENSG00000118513	6.56997	58.8895	-3.1641	5.4517e-12	8.8513e-10	MYB	protein_coding	v-myb avian myeloblastosis viral oncogene homolog [Source:HGNC Symbol;Acc:HGNC:7545]
ENSG00000118596	301.362	565.067	-0.90692	0.0050653	0.047975	SLC16A7	protein_coding	solute carrier family 16 (monocarboxylate transporter), member 7 [Source:HGNC Symbol;Acc:HGNC:10928]
ENSG00000118640	415.966	794.371	-0.93335	5.8594e-05	0.0014046	VAMP8	protein_coding	vesicle associated membrane protein 8 [Source:HGNC Symbol;Acc:HGNC:12647]
ENSG00000118898	570.058	1616.25	-1.5035	7.8239e-11	9.5569e-09	PPL	protein_coding	periplakin [Source:HGNC Symbol;Acc:HGNC:9273]
ENSG00000118922	68.8829	134.872	-0.96937	0.00096034	0.013276	KLF12	protein_coding	Kruppel-like factor 12 [Source:HGNC Symbol;Acc:HGNC:6346]
ENSG00000119013	301.165	757.126	-1.33	1.5609e-08	1.1585e-06	NDUFB3	protein_coding	NADH:ubiquinone oxidoreductase subunit B3 [Source:HGNC Symbol;Acc:HGNC:7698]
ENSG00000119125	1118.74	2432.23	-1.1204	1.7084e-06	6.9048e-05	GDA	protein_coding	guanine deaminase [Source:HGNC Symbol;Acc:HGNC:4212]
ENSG00000119333	2029.84	3984.56	-0.97306	4.2713e-05	0.0010811	WDR34	protein_coding	WD repeat domain 34 [Source:HGNC Symbol;Acc:HGNC:28296]
ENSG00000119383	1782.35	2928.13	-0.7162	0.0014392	0.018303	PPP2R4	protein_coding	protein phosphatase 2A regulatory subunit 4 [Source:HGNC Symbol;Acc:HGNC:9308]
ENSG00000119403	526.494	1221.81	-1.2145	1.507e-07	8.4435e-06	PHF19	protein_coding	PHD finger protein 19 [Source:HGNC Symbol;Acc:HGNC:24566]
ENSG00000119408	229.018	384.946	-0.74919	0.0026068	0.029234	NEK6	protein_coding	NIMA-related kinase 6 [Source:HGNC Symbol;Acc:HGNC:7749]
ENSG00000119487	741.08	1195.24	-0.6896	0.0020372	0.024024	MAPKAP1	protein_coding	mitogen-activated protein kinase associated protein 1 [Source:HGNC Symbol;Acc:HGNC:18752]
ENSG00000119640	128.76	215.678	-0.7442	0.0044879	0.04381	ACYP1	protein_coding	acylphosphatase 1, erythrocyte (common) type [Source:HGNC Symbol;Acc:HGNC:179]
ENSG00000119699	14.2039	47.9381	-1.7549	2.5086e-05	0.00068926	TGFB3	protein_coding	transforming growth factor beta 3 [Source:HGNC Symbol;Acc:HGNC:11769]
ENSG00000119915	5.36144	18.3295	-1.7735	0.0041808	0.04159	ELOVL3	protein_coding	ELOVL fatty acid elongase 3 [Source:HGNC Symbol;Acc:HGNC:18047]
ENSG00000119943	58.9651	128.727	-1.1264	9.934e-05	0.0022022	PYROXD2	protein_coding	pyridine nucleotide-disulphide oxidoreductase domain 2 [Source:HGNC Symbol;Acc:HGNC:23517]
ENSG00000119977	352.772	605.041	-0.7783	0.00076056	0.01106	TCTN3	protein_coding	tectonic family member 3 [Source:HGNC Symbol;Acc:HGNC:24519]
ENSG00000120075	40.4682	99.9252	-1.3041	4.6436e-05	0.0011558	HOXB5	protein_coding	homeobox B5 [Source:HGNC Symbol;Acc:HGNC:5116]
ENSG00000120211	17.8334	78.2259	-2.1331	1.5261e-08	1.1356e-06	INSL4	protein_coding	insulin like 4 [Source:HGNC Symbol;Acc:HGNC:6087]
ENSG00000120318	114.096	247.048	-1.1145	2.3545e-05	0.00065959	ARAP3	protein_coding	ArfGAP with RhoGAP domain, ankyrin repeat and PH domain 3 [Source:HGNC Symbol;Acc:HGNC:24097]
ENSG00000120675	129.465	224.531	-0.79435	0.0029737	0.032211	DNAJC15	protein_coding	DnaJ heat shock protein family (Hsp40) member C15 [Source:HGNC Symbol;Acc:HGNC:20325]
ENSG00000120756	203.787	361.718	-0.8278	0.00092369	0.012894	PLS1	protein_coding	plastin 1 [Source:HGNC Symbol;Acc:HGNC:9090]
ENSG00000120802	1850.25	2910.68	-0.65364	0.0039965	0.04014	TMPO	protein_coding	thymopoietin [Source:HGNC Symbol;Acc:HGNC:11875]
ENSG00000120837	250.157	459.393	-0.8769	0.00023015	0.0043153	NFYB	protein_coding	nuclear transcription factor Y subunit beta [Source:HGNC Symbol;Acc:HGNC:7805]
ENSG00000120868	167.489	283.849	-0.76105	0.0023056	0.026533	APAF1	protein_coding	apoptotic peptidase activating factor 1 [Source:HGNC Symbol;Acc:HGNC:576]
ENSG00000121005	9.69558	30.1842	-1.6384	0.0017247	0.02117	CRISPLD1	protein_coding	cysteine-rich secretory protein LCCL domain containing 1 [Source:HGNC Symbol;Acc:HGNC:18206]
ENSG00000121039	646.569	1174.86	-0.86161	9.9892e-05	0.0022076	RDH10	protein_coding	retinol dehydrogenase 10 (all-trans) [Source:HGNC Symbol;Acc:HGNC:19975]
ENSG00000121075	5.57239	28.7747	-2.3684	2.297e-05	0.00064668	TBX4	protein_coding	T-box 4 [Source:HGNC Symbol;Acc:HGNC:11603]
ENSG00000121210	123.605	246.587	-0.99636	0.0020179	0.023947	KIAA0922	protein_coding	KIAA0922 [Source:HGNC Symbol;Acc:HGNC:29146]
ENSG00000121390	339.606	627.941	-0.88677	0.000136	0.0028284	PSPC1	protein_coding	paraspeckle component 1 [Source:HGNC Symbol;Acc:HGNC:20320]
ENSG00000121753	34.989	111.266	-1.669	1.1307e-07	6.6347e-06	ADGRB2	protein_coding	adhesion G protein-coupled receptor B2 [Source:HGNC Symbol;Acc:HGNC:944]
ENSG00000121769	121.395	320.923	-1.4025	0.0029461	0.031985	FABP3	protein_coding	fatty acid binding protein 3, muscle and heart [Source:HGNC Symbol;Acc:HGNC:3557]
ENSG00000122378	694.839	1189.61	-0.77573	0.00072675	0.010655	FAM213A	protein_coding	family with sequence similarity 213 member A [Source:HGNC Symbol;Acc:HGNC:28651]
ENSG00000122642	674.129	1525.28	-1.178	2.3545e-07	1.2647e-05	FKBP9	protein_coding	FK506 binding protein 9 [Source:HGNC Symbol;Acc:HGNC:3725]
ENSG00000122707	139.406	275.14	-0.98088	0.00017467	0.0034685	RECK	protein_coding	reversion-inducing-cysteine-rich protein with kazal motifs [Source:HGNC Symbol;Acc:HGNC:11345]
ENSG00000122786	1966.25	3830.96	-0.96226	1.6497e-05	0.00048799	CALD1	protein_coding	caldesmon 1 [Source:HGNC Symbol;Acc:HGNC:1441]
ENSG00000122870	580.275	1062.56	-0.87273	0.00027335	0.0049406	BICC1	protein_coding	BicC family RNA binding protein 1 [Source:HGNC Symbol;Acc:HGNC:19351]
ENSG00000122952	831.081	1817.41	-1.1288	6.4976e-07	3.0578e-05	ZWINT	protein_coding	ZW10 interacting kinetochore protein [Source:HGNC Symbol;Acc:HGNC:13195]
ENSG00000122966	396.093	699.819	-0.82114	0.00093322	0.012983	CIT	protein_coding	citron rho-interacting serine/threonine kinase [Source:HGNC Symbol;Acc:HGNC:1985]
ENSG00000122971	97.0026	219.882	-1.1806	9.3211e-06	0.0002986	ACADS	protein_coding	acyl-CoA dehydrogenase, C-2 to C-3 short chain [Source:HGNC Symbol;Acc:HGNC:90]
ENSG00000123080	378.884	1781.91	-2.2336	2.4139e-21	1.7686e-18	CDKN2C	protein_coding	cyclin-dependent kinase inhibitor 2C (p18, inhibits CDK4) [Source:HGNC Symbol;Acc:HGNC:1789]
ENSG00000123124	444.368	763.823	-0.78148	0.00095115	0.013187	WWP1	protein_coding	WW domain containing E3 ubiquitin protein ligase 1 [Source:HGNC Symbol;Acc:HGNC:17004]
ENSG00000123146	1039.84	1729.36	-0.73388	0.0052449	0.049235	ADGRE5	protein_coding	adhesion G protein-coupled receptor E5 [Source:HGNC Symbol;Acc:HGNC:1711]
ENSG00000123179	226.299	433.644	-0.93828	0.00042584	0.0070095	EBPL	protein_coding	emopamil binding protein-like [Source:HGNC Symbol;Acc:HGNC:18061]
ENSG00000123297	214.874	365.488	-0.76633	0.001629	0.02016	TSFM	protein_coding	Ts translation elongation factor, mitochondrial [Source:HGNC Symbol;Acc:HGNC:12367]
ENSG00000123374	753.53	1250.4	-0.73065	0.0013464	0.017416	CDK2	protein_coding	cyclin-dependent kinase 2 [Source:HGNC Symbol;Acc:HGNC:1771]
ENSG00000123384	630.639	1601.17	-1.3442	5.4213e-07	2.608e-05	LRP1	protein_coding	LDL receptor related protein 1 [Source:HGNC Symbol;Acc:HGNC:6692]
ENSG00000123388	106.969	210.216	-0.97468	0.00023618	0.0044001	HOXC11	protein_coding	homeobox C11 [Source:HGNC Symbol;Acc:HGNC:5123]
ENSG00000123416	1571.81	2827.13	-0.84691	0.0001148	0.002477	TUBA1B	protein_coding	tubulin alpha 1b [Source:HGNC Symbol;Acc:HGNC:18809]
ENSG00000123838	2.3404	13.4086	-2.5183	0.0021763	0.025364	C4BPA	protein_coding	complement component 4 binding protein, alpha [Source:HGNC Symbol;Acc:HGNC:1325]
ENSG00000123843	1586.42	3382.32	-1.0922	0.00015988	0.0032311	C4BPB	protein_coding	complement component 4 binding protein, beta [Source:HGNC Symbol;Acc:HGNC:1328]
ENSG00000123933	670.096	1302.93	-0.95932	2.4826e-05	0.00068423	MXD4	protein_coding	MAX dimerization protein 4 [Source:HGNC Symbol;Acc:HGNC:13906]
ENSG00000123999	23.1963	59.5578	-1.3604	0.00017701	0.003498	INHA	protein_coding	inhibin alpha [Source:HGNC Symbol;Acc:HGNC:6065]
ENSG00000124006	549.235	1349.09	-1.2965	1.1864e-08	9.1136e-07	OBSL1	protein_coding	obscurin-like 1 [Source:HGNC Symbol;Acc:HGNC:29092]
ENSG00000124098	223.648	460.586	-1.0422	1.6126e-05	0.00048049	FAM210B	protein_coding	family with sequence similarity 210 member B [Source:HGNC Symbol;Acc:HGNC:16102]
ENSG00000124126	124.2	204.674	-0.72066	0.0043834	0.043133	PREX1	protein_coding	phosphatidylinositol-3,4,5-trisphosphate-dependent Rac exchange factor 1 [Source:HGNC Symbol;Acc:HGNC:32594]
ENSG00000124172	2127.22	3428.99	-0.68881	0.0021372	0.025039	ATP5E	protein_coding	ATP synthase, H+ transporting, mitochondrial F1 complex, epsilon subunit [Source:HGNC Symbol;Acc:HGNC:838]
ENSG00000124406	15.3431	52.0872	-1.7633	1.6062e-05	0.0004791	ATP8A1	protein_coding	ATPase, aminophospholipid transporter (APLT), class I, type 8A, member 1 [Source:HGNC Symbol;Acc:HGNC:13531]
ENSG00000124466	59.2738	124.778	-1.0739	0.00037848	0.0063957	LYPD3	protein_coding	LY6/PLAUR domain containing 3 [Source:HGNC Symbol;Acc:HGNC:24880]
ENSG00000124496	16.414	64.8478	-1.9821	6.1006e-07	2.8868e-05	TRERF1	protein_coding	transcriptional regulating factor 1 [Source:HGNC Symbol;Acc:HGNC:18273]
ENSG00000124702	1050.2	2075.86	-0.98304	1.1892e-05	0.00037016	KLHDC3	protein_coding	kelch domain containing 3 [Source:HGNC Symbol;Acc:HGNC:20704]
ENSG00000124942	3330.11	6846.42	-1.0398	1.9079e-06	7.625e-05	AHNAK	protein_coding	AHNAK nucleoprotein [Source:HGNC Symbol;Acc:HGNC:347]
ENSG00000125170	76.0608	193.286	-1.3455	1.1167e-06	4.82e-05	DOK4	protein_coding	docking protein 4 [Source:HGNC Symbol;Acc:HGNC:19868]
ENSG00000125247	65.4249	245.952	-1.9105	6.4049e-12	1.0225e-09	TMTC4	protein_coding	transmembrane and tetratricopeptide repeat containing 4 [Source:HGNC Symbol;Acc:HGNC:25904]
ENSG00000125257	185.722	338.359	-0.86541	0.00067643	0.010061	ABCC4	protein_coding	ATP binding cassette subfamily C member 4 [Source:HGNC Symbol;Acc:HGNC:55]
ENSG00000125356	1032.58	1646.58	-0.67321	0.0026956	0.029995	NDUFA1	protein_coding	NADH:ubiquinone oxidoreductase subunit A1 [Source:HGNC Symbol;Acc:HGNC:7683]
ENSG00000125375	137.566	251.655	-0.87133	0.00060661	0.0092348	ATP5S	protein_coding	ATP synthase, H+ transporting, mitochondrial Fo complex subunit s (factor B) [Source:HGNC Symbol;Acc:HGNC:18799]
ENSG00000125434	93.8147	293.765	-1.6468	2.2478e-09	2.0326e-07	SLC25A35	protein_coding	solute carrier family 25 member 35 [Source:HGNC Symbol;Acc:HGNC:31921]
ENSG00000125505	1021.44	1758.94	-0.78411	0.00043915	0.0071954	MBOAT7	protein_coding	membrane bound O-acyltransferase domain containing 7 [Source:HGNC Symbol;Acc:HGNC:15505]
ENSG00000125637	18.9242	65.8747	-1.7995	1.3343e-06	5.6153e-05	PSD4	protein_coding	pleckstrin and Sec7 domain containing 4 [Source:HGNC Symbol;Acc:HGNC:19096]
ENSG00000125648	532.015	1216.56	-1.1933	2.6964e-07	1.426e-05	SLC25A23	protein_coding	solute carrier family 25 (mitochondrial carrier; phosphate carrier), member 23 [Source:HGNC Symbol;Acc:HGNC:19375]
ENSG00000125730	89.8385	212.317	-1.2408	0.00274	0.030315	C3	protein_coding	complement component 3 [Source:HGNC Symbol;Acc:HGNC:1318]
ENSG00000125731	118.028	227.278	-0.94532	0.00025892	0.0047215	SH2D3A	protein_coding	SH2 domain containing 3A [Source:HGNC Symbol;Acc:HGNC:16885]
ENSG00000125743	1417.87	2338.05	-0.72158	0.0010253	0.014011	SNRPD2	protein_coding	small nuclear ribonucleoprotein D2 polypeptide [Source:HGNC Symbol;Acc:HGNC:11159]
ENSG00000125744	29.6857	64.2654	-1.1143	0.0015734	0.019624	RTN2	protein_coding	reticulon 2 [Source:HGNC Symbol;Acc:HGNC:10468]
ENSG00000125841	139.533	266.414	-0.93306	0.000318	0.0055988	NRSN2	protein_coding	neurensin 2 [Source:HGNC Symbol;Acc:HGNC:16229]
ENSG00000125848	69.7443	142.319	-1.029	0.00046751	0.0075517	FLRT3	protein_coding	fibronectin leucine rich transmembrane protein 3 [Source:HGNC Symbol;Acc:HGNC:3762]
ENSG00000125966	221.626	377.23	-0.76732	0.0020334	0.024011	MMP24	protein_coding	matrix metallopeptidase 24 [Source:HGNC Symbol;Acc:HGNC:7172]
ENSG00000125968	731.18	2122.19	-1.5373	9.6533e-12	1.4751e-09	ID1	protein_coding	inhibitor of DNA binding 1, dominant negative helix-loop-helix protein [Source:HGNC Symbol;Acc:HGNC:5360]
ENSG00000126005	255.905	518.08	-1.0176	1.9186e-05	0.00055323	MMP24-AS1	protein_coding	MMP24 antisense RNA 1 [Source:HGNC Symbol;Acc:HGNC:44421]
ENSG00000126247	1990.54	3379.08	-0.76347	0.00062354	0.0094473	CAPNS1	protein_coding	calpain, small subunit 1 [Source:HGNC Symbol;Acc:HGNC:1481]
ENSG00000126267	993.008	1921.96	-0.9527	1.9917e-05	0.000572	COX6B1	protein_coding	cytochrome c oxidase subunit VIb polypeptide 1 (ubiquitous) [Source:HGNC Symbol;Acc:HGNC:2280]
ENSG00000126351	338.757	1279.96	-1.9178	6.4518e-16	2.3045e-13	THRA	protein_coding	thyroid hormone receptor, alpha [Source:HGNC Symbol;Acc:HGNC:11796]
ENSG00000126458	288.665	495.622	-0.77984	0.0012121	0.016035	RRAS	protein_coding	related RAS viral (r-ras) oncogene homolog [Source:HGNC Symbol;Acc:HGNC:10447]
ENSG00000126787	453.932	870.311	-0.93905	0.00011446	0.002474	DLGAP5	protein_coding	discs, large (Drosophila) homolog-associated protein 5 [Source:HGNC Symbol;Acc:HGNC:16864]
ENSG00000126803	5.03183	66.1399	-3.7164	1.3204e-15	4.4388e-13	HSPA2	protein_coding	heat shock protein family A (Hsp70) member 2 [Source:HGNC Symbol;Acc:HGNC:5235]
ENSG00000126838	84.3366	1074.66	-3.6716	2.3468e-44	1.6765e-40	PZP	protein_coding	pregnancy-zone protein [Source:HGNC Symbol;Acc:HGNC:9750]
ENSG00000126878	411.716	644.75	-0.64709	0.0050809	0.048059	AIF1L	protein_coding	allograft inflammatory factor 1-like [Source:HGNC Symbol;Acc:HGNC:28904]
ENSG00000126882	98.496	400.883	-2.025	2.7386e-13	5.7122e-11	FAM78A	protein_coding	family with sequence similarity 78 member A [Source:HGNC Symbol;Acc:HGNC:25465]
ENSG00000127084	17.1884	49.3923	-1.5229	0.00021584	0.0040974	FGD3	protein_coding	FYVE, RhoGEF and PH domain containing 3 [Source:HGNC Symbol;Acc:HGNC:16027]
ENSG00000127124	12.2385	52.5212	-2.1015	6.1664e-07	2.9125e-05	HIVEP3	protein_coding	human immunodeficiency virus type I enhancer binding protein 3 [Source:HGNC Symbol;Acc:HGNC:13561]
ENSG00000127184	2844.99	5011.71	-0.81688	0.00022565	0.0042449	COX7C	protein_coding	cytochrome c oxidase subunit VIIc [Source:HGNC Symbol;Acc:HGNC:2292]
ENSG00000127324	142.555	510.269	-1.8397	8.0482e-11	9.7449e-09	TSPAN8	protein_coding	tetraspanin 8 [Source:HGNC Symbol;Acc:HGNC:11855]
ENSG00000127329	80.6401	144.231	-0.83882	0.0039227	0.039636	PTPRB	protein_coding	protein tyrosine phosphatase, receptor type, B [Source:HGNC Symbol;Acc:HGNC:9665]
ENSG00000127507	66.6583	126.587	-0.92528	0.0016006	0.019877	ADGRE2	protein_coding	adhesion G protein-coupled receptor E2 [Source:HGNC Symbol;Acc:HGNC:3337]
ENSG00000127585	352.85	634.029	-0.84549	0.00037194	0.0063075	FBXL16	protein_coding	F-box and leucine-rich repeat protein 16 [Source:HGNC Symbol;Acc:HGNC:14150]
ENSG00000127838	632.095	1170.08	-0.8884	0.0001179	0.0025273	PNKD	protein_coding	paroxysmal nonkinesigenic dyskinesia [Source:HGNC Symbol;Acc:HGNC:9153]
ENSG00000127920	806.188	1435.17	-0.83203	0.0020362	0.024024	GNG11	protein_coding	guanine nucleotide binding protein (G protein), gamma 11 [Source:HGNC Symbol;Acc:HGNC:4403]
ENSG00000127946	91.656	264.439	-1.5286	1.1854e-08	9.1136e-07	HIP1	protein_coding	huntingtin interacting protein 1 [Source:HGNC Symbol;Acc:HGNC:4913]
ENSG00000127954	107.689	1123.22	-3.3827	1.0034e-39	4.7785e-36	STEAP4	protein_coding	STEAP4 metalloreductase [Source:HGNC Symbol;Acc:HGNC:21923]
ENSG00000128011	40.3735	134.193	-1.7328	1.1581e-07	6.7815e-06	LRFN1	protein_coding	leucine rich repeat and fibronectin type III domain containing 1 [Source:HGNC Symbol;Acc:HGNC:29290]
ENSG00000128050	2730.9	4296.51	-0.65379	0.0036598	0.037537	PAICS	protein_coding	phosphoribosylaminoimidazole carboxylase; phosphoribosylaminoimidazolesuccinocarboxamide synthase [Source:HGNC Symbol;Acc:HGNC:8587]
ENSG00000128262	1.73051	11.82	-2.772	0.0021593	0.025226	POM121L9P	transcribed_unprocessed_pseudogene	POM121 transmembrane nucleoporin like 9, pseudogene [Source:HGNC Symbol;Acc:HGNC:30080]
ENSG00000128294	82.9497	211.401	-1.3497	9.7304e-07	4.2711e-05	TPST2	protein_coding	tyrosylprotein sulfotransferase 2 [Source:HGNC Symbol;Acc:HGNC:12021]
ENSG00000128311	307.222	592.97	-0.94868	4.8123e-05	0.0011926	TST	protein_coding	thiosulfate sulfurtransferase (rhodanese) [Source:HGNC Symbol;Acc:HGNC:12388]
ENSG00000128408	24.1954	58.3794	-1.2707	0.00067717	0.010062	RIBC2	protein_coding	RIB43A domain with coiled-coils 2 [Source:HGNC Symbol;Acc:HGNC:13241]
ENSG00000128510	40.7172	139.066	-1.7721	9.2471e-09	7.3137e-07	CPA4	protein_coding	carboxypeptidase A4 [Source:HGNC Symbol;Acc:HGNC:15740]
ENSG00000128567	938.225	2118.94	-1.1753	2.3664e-07	1.2663e-05	PODXL	protein_coding	podocalyxin-like [Source:HGNC Symbol;Acc:HGNC:9171]
ENSG00000128617	24.9751	52.5147	-1.0722	0.0036458	0.037421	OPN1SW	protein_coding	opsin 1 (cone pigments), short-wave-sensitive [Source:HGNC Symbol;Acc:HGNC:1012]
ENSG00000128694	73.6062	144.934	-0.9775	0.00074568	0.010867	OSGEPL1	protein_coding	O-sialoglycoprotein endopeptidase-like 1 [Source:HGNC Symbol;Acc:HGNC:23075]
ENSG00000128710	6.01237	22.5441	-1.9067	0.0016104	0.019973	HOXD10	protein_coding	homeobox D10 [Source:HGNC Symbol;Acc:HGNC:5133]
ENSG00000128829	661.707	1037.03	-0.64819	0.0045146	0.043984	EIF2AK4	protein_coding	eukaryotic translation initiation factor 2 alpha kinase 4 [Source:HGNC Symbol;Acc:HGNC:19687]
ENSG00000128833	308.611	570.335	-0.88602	0.00020425	0.0039171	MYO5C	protein_coding	myosin VC [Source:HGNC Symbol;Acc:HGNC:7604]
ENSG00000128951	1002.1	1845.01	-0.88059	9.4683e-05	0.0021104	DUT	protein_coding	deoxyuridine triphosphatase [Source:HGNC Symbol;Acc:HGNC:3078]
ENSG00000129195	213.809	490.545	-1.1981	0.000954	0.013208	FAM64A	protein_coding	family with sequence similarity 64 member A [Source:HGNC Symbol;Acc:HGNC:25483]
ENSG00000129219	148.708	298.514	-1.0053	6.9317e-05	0.0016209	PLD2	protein_coding	phospholipase D2 [Source:HGNC Symbol;Acc:HGNC:9068]
ENSG00000129235	586.713	1116.59	-0.92838	5.6017e-05	0.0013508	TXNDC17	protein_coding	thioredoxin domain containing 17 [Source:HGNC Symbol;Acc:HGNC:28218]
ENSG00000129250	2687.11	4893.5	-0.86481	9.0242e-05	0.0020321	KIF1C	protein_coding	kinesin family member 1C [Source:HGNC Symbol;Acc:HGNC:6317]
ENSG00000129354	330.088	625.788	-0.92282	6.2263e-05	0.0014777	AP1M2	protein_coding	adaptor related protein complex 1 mu 2 subunit [Source:HGNC Symbol;Acc:HGNC:558]
ENSG00000129480	152.461	283.196	-0.89337	0.00047549	0.0076479	DTD2	protein_coding	D-tyrosyl-tRNA deacylase 2 (putative) [Source:HGNC Symbol;Acc:HGNC:20277]
ENSG00000129595	74.1765	150.21	-1.018	0.00040171	0.006704	EPB41L4A	protein_coding	erythrocyte membrane protein band 4.1 like 4A [Source:HGNC Symbol;Acc:HGNC:13278]
ENSG00000129636	374.368	624.012	-0.73712	0.0018844	0.022691	ITFG1	protein_coding	integrin alpha FG-GAP repeat containing 1 [Source:HGNC Symbol;Acc:HGNC:30697]
ENSG00000129757	319.095	551.386	-0.78907	0.0044769	0.043736	CDKN1C	protein_coding	cyclin-dependent kinase inhibitor 1C (p57, Kip2) [Source:HGNC Symbol;Acc:HGNC:1786]
ENSG00000130005	363.868	801.72	-1.1397	0.00045943	0.007458	GAMT	protein_coding	guanidinoacetate N-methyltransferase [Source:HGNC Symbol;Acc:HGNC:4136]
ENSG00000130045	21.3301	57.9351	-1.4415	0.00014862	0.0030399	NXNL2	protein_coding	nucleoredoxin-like 2 [Source:HGNC Symbol;Acc:HGNC:30482]
ENSG00000130052	44.6071	154.89	-1.7959	8.4352e-09	6.7329e-07	STARD8	protein_coding	StAR related lipid transfer domain containing 8 [Source:HGNC Symbol;Acc:HGNC:19161]
ENSG00000130202	456.581	898.797	-0.97712	1.6985e-05	0.00049933	PVRL2	protein_coding	poliovirus receptor-related 2 (herpesvirus entry mediator B) [Source:HGNC Symbol;Acc:HGNC:9707]
ENSG00000130270	8.35858	43.8957	-2.3928	3.0211e-07	1.5499e-05	ATP8B3	protein_coding	ATPase, aminophospholipid transporter, class I, type 8B, member 3 [Source:HGNC Symbol;Acc:HGNC:13535]
ENSG00000130303	2397.41	5105.12	-1.0905	7.8686e-07	3.5918e-05	BST2	protein_coding	bone marrow stromal cell antigen 2 [Source:HGNC Symbol;Acc:HGNC:1119]
ENSG00000130309	2137.83	4718.47	-1.1422	2.2467e-05	0.00063564	COLGALT1	protein_coding	collagen beta(1-O)galactosyltransferase 1 [Source:HGNC Symbol;Acc:HGNC:26182]
ENSG00000130402	7259.42	14531.7	-1.0013	5.3483e-06	0.00018729	ACTN4	protein_coding	actinin, alpha 4 [Source:HGNC Symbol;Acc:HGNC:166]
ENSG00000130475	24.876	78.0183	-1.6491	2.3245e-06	9.0003e-05	FCHO1	protein_coding	FCH domain only 1 [Source:HGNC Symbol;Acc:HGNC:29002]
ENSG00000130508	2317.34	4428.55	-0.93436	0.00032848	0.0057318	PXDN	protein_coding	peroxidasin [Source:HGNC Symbol;Acc:HGNC:14966]
ENSG00000130511	472.831	1228.21	-1.3772	2.7944e-05	0.00075473	SSBP4	protein_coding	single stranded DNA binding protein 4 [Source:HGNC Symbol;Acc:HGNC:15676]
ENSG00000130560	382.295	655.47	-0.77784	0.00092195	0.012876	UBAC1	protein_coding	UBA domain containing 1 [Source:HGNC Symbol;Acc:HGNC:30221]
ENSG00000130600	11294.6	51196	-2.1804	1.4694e-21	1.1348e-18	H19	processed_transcript	H19, imprinted maternally expressed transcript (non-protein coding) [Source:HGNC Symbol;Acc:HGNC:4713]
ENSG00000130635	4775.54	13985.1	-1.5502	6.1264e-12	9.835e-10	COL5A1	protein_coding	collagen, type V, alpha 1 [Source:HGNC Symbol;Acc:HGNC:2209]
ENSG00000130638	799.652	1825.02	-1.1905	1.3278e-07	7.634e-06	ATXN10	protein_coding	ataxin 10 [Source:HGNC Symbol;Acc:HGNC:10549]
ENSG00000130702	1828.76	7193.1	-1.9757	1.0689e-17	4.628e-15	LAMA5	protein_coding	laminin subunit alpha 5 [Source:HGNC Symbol;Acc:HGNC:6485]
ENSG00000130748	477.046	834.315	-0.80646	0.0010291	0.014057	TMEM160	protein_coding	transmembrane protein 160 [Source:HGNC Symbol;Acc:HGNC:26042]
ENSG00000130829	48.009	215.096	-2.1636	1.2366e-13	2.7823e-11	DUSP9	protein_coding	dual specificity phosphatase 9 [Source:HGNC Symbol;Acc:HGNC:3076]
ENSG00000130939	892.161	1383.36	-0.6328	0.0044988	0.043864	UBE4B	protein_coding	ubiquitination factor E4B [Source:HGNC Symbol;Acc:HGNC:12500]
ENSG00000131016	323.679	525.272	-0.6985	0.0026874	0.02995	AKAP12	protein_coding	A-kinase anchoring protein 12 [Source:HGNC Symbol;Acc:HGNC:370]
ENSG00000131094	53.5672	244.914	-2.1929	1.2386e-14	3.6487e-12	C1QL1	protein_coding	complement component 1, q subcomponent-like 1 [Source:HGNC Symbol;Acc:HGNC:24182]
ENSG00000131153	621.281	1055.48	-0.76458	0.0028845	0.031472	GINS2	protein_coding	GINS complex subunit 2 (Psf2 homolog) [Source:HGNC Symbol;Acc:HGNC:24575]
ENSG00000131171	125.6	262.531	-1.0636	0.00064835	0.009721	SH3BGRL	protein_coding	SH3 domain binding glutamate-rich protein like [Source:HGNC Symbol;Acc:HGNC:10823]
ENSG00000131174	1540.57	2840.14	-0.8825	8.1758e-05	0.001875	COX7B	protein_coding	cytochrome c oxidase subunit VIIb [Source:HGNC Symbol;Acc:HGNC:2291]
ENSG00000131238	1456.86	2557.96	-0.81214	0.00036219	0.0061752	PPT1	protein_coding	palmitoyl-protein thioesterase 1 [Source:HGNC Symbol;Acc:HGNC:9325]
ENSG00000131378	101.263	272.379	-1.4275	5.0254e-08	3.2245e-06	RFTN1	protein_coding	raftlin, lipid raft linker 1 [Source:HGNC Symbol;Acc:HGNC:30278]
ENSG00000131473	2831.23	5112.08	-0.85248	0.00010985	0.0023907	ACLY	protein_coding	ATP citrate lyase [Source:HGNC Symbol;Acc:HGNC:115]
ENSG00000131584	612.553	974.964	-0.67051	0.003112	0.033305	ACAP3	protein_coding	ArfGAP with coiled-coil, ankyrin repeat and PH domains 3 [Source:HGNC Symbol;Acc:HGNC:16754]
ENSG00000131725	308.812	526.561	-0.76987	0.00082334	0.011769	WDR44	protein_coding	WD repeat domain 44 [Source:HGNC Symbol;Acc:HGNC:30512]
ENSG00000131746	802.501	4448.49	-2.4707	7.7436e-27	1.1064e-23	TNS4	protein_coding	tensin 4 [Source:HGNC Symbol;Acc:HGNC:24352]
ENSG00000131747	3182.69	5902.9	-0.89117	0.0002928	0.0052358	TOP2A	protein_coding	topoisomerase (DNA) II alpha [Source:HGNC Symbol;Acc:HGNC:11989]
ENSG00000131844	555.829	1025.14	-0.88311	0.00011551	0.0024879	MCCC2	protein_coding	methylcrotonoyl-CoA carboxylase 2 [Source:HGNC Symbol;Acc:HGNC:6937]
ENSG00000131899	353.648	696.392	-0.97759	3.2762e-05	0.00085967	LLGL1	protein_coding	lethal giant larvae homolog 1 (Drosophila) [Source:HGNC Symbol;Acc:HGNC:6628]
ENSG00000132182	1952.2	3919.48	-1.0056	8.6952e-06	0.00028203	NUP210	protein_coding	nucleoporin 210kDa [Source:HGNC Symbol;Acc:HGNC:30052]
ENSG00000132383	1946.41	3732.22	-0.93922	2.5038e-05	0.00068926	RPA1	protein_coding	replication protein A1 [Source:HGNC Symbol;Acc:HGNC:10289]
ENSG00000132470	613.119	1164.84	-0.9259	5.6611e-05	0.0013628	ITGB4	protein_coding	integrin subunit beta 4 [Source:HGNC Symbol;Acc:HGNC:6158]
ENSG00000132481	266.387	433.097	-0.70116	0.0033472	0.035138	TRIM47	protein_coding	tripartite motif containing 47 [Source:HGNC Symbol;Acc:HGNC:19020]
ENSG00000132507	8220.86	13275.7	-0.69143	0.0017846	0.0217	EIF5A	protein_coding	eukaryotic translation initiation factor 5A [Source:HGNC Symbol;Acc:HGNC:3300]
ENSG00000132541	179.051	301.168	-0.7502	0.0025163	0.028477	HRSP12	protein_coding	heat-responsive protein 12 [Source:HGNC Symbol;Acc:HGNC:16897]
ENSG00000132561	49.0583	212.467	-2.1147	2.3727e-13	4.9854e-11	MATN2	protein_coding	matrilin 2 [Source:HGNC Symbol;Acc:HGNC:6908]
ENSG00000132589	1371.57	2668.85	-0.96039	2.1103e-05	0.00060242	FLOT2	protein_coding	flotillin 2 [Source:HGNC Symbol;Acc:HGNC:3758]
ENSG00000132600	442.816	880.697	-0.99194	3.0761e-05	0.00081615	PRMT7	protein_coding	protein arginine methyltransferase 7 [Source:HGNC Symbol;Acc:HGNC:25557]
ENSG00000132646	1792.12	3490.98	-0.96196	1.4474e-05	0.00043629	PCNA	protein_coding	proliferating cell nuclear antigen [Source:HGNC Symbol;Acc:HGNC:8729]
ENSG00000132670	398.488	656.732	-0.72077	0.0020818	0.02446	PTPRA	protein_coding	protein tyrosine phosphatase, receptor type, A [Source:HGNC Symbol;Acc:HGNC:9664]
ENSG00000132688	11.7361	39.8157	-1.7624	7.6306e-05	0.0017613	NES	protein_coding	nestin [Source:HGNC Symbol;Acc:HGNC:7756]
ENSG00000132749	18.0219	58.8726	-1.7078	1.3934e-05	0.00042134	MTL5	protein_coding	metallothionein-like 5, testis-specific (tesmin) [Source:HGNC Symbol;Acc:HGNC:7446]
ENSG00000132854	3.3536	16.4411	-2.2935	0.0014841	0.018793	KANK4	protein_coding	KN motif and ankyrin repeat domains 4 [Source:HGNC Symbol;Acc:HGNC:27263]
ENSG00000132938	5.02602	25.0597	-2.3179	0.0001042	0.0022817	MTUS2	protein_coding	microtubule associated tumor suppressor candidate 2 [Source:HGNC Symbol;Acc:HGNC:20595]
ENSG00000133026	808.302	1773.55	-1.1337	6.5062e-07	3.0578e-05	MYH10	protein_coding	myosin, heavy chain 10, non-muscle [Source:HGNC Symbol;Acc:HGNC:7568]
ENSG00000133030	2995.52	6285.35	-1.0692	1.6413e-06	6.6715e-05	MPRIP	protein_coding	myosin phosphatase Rho interacting protein [Source:HGNC Symbol;Acc:HGNC:30321]
ENSG00000133119	617.692	981.795	-0.66853	0.0039667	0.039911	RFC3	protein_coding	replication factor C subunit 3 [Source:HGNC Symbol;Acc:HGNC:9971]
ENSG00000133121	104.698	172.623	-0.7214	0.0053107	0.049644	STARD13	protein_coding	StAR related lipid transfer domain containing 13 [Source:HGNC Symbol;Acc:HGNC:19164]
ENSG00000133247	153.473	258.236	-0.75071	0.0028423	0.031142	KMT5C	protein_coding	lysine (K)-specific methyltransferase 5C [Source:HGNC Symbol;Acc:HGNC:28405]
ENSG00000133302	626.837	1442.52	-1.2024	1.7717e-07	9.7924e-06	SLF1	protein_coding	SMC5-SMC6 complex localization factor 1 [Source:HGNC Symbol;Acc:HGNC:25408]
ENSG00000133328	58.8792	141.684	-1.2669	1.3065e-05	0.00039931	HRASLS2	protein_coding	HRAS-like suppressor 2 [Source:HGNC Symbol;Acc:HGNC:17824]
ENSG00000133466	230.011	2070.56	-3.1702	2.1704e-38	8.8597e-35	C1QTNF6	protein_coding	C1q and tumor necrosis factor related protein 6 [Source:HGNC Symbol;Acc:HGNC:14343]
ENSG00000133488	23.9859	54.4234	-1.182	0.001539	0.019313	SEC14L4	protein_coding	SEC14-like lipid binding 4 [Source:HGNC Symbol;Acc:HGNC:20627]
ENSG00000133627	125.5	233.467	-0.89553	0.00053133	0.0083588	ACTR3B	protein_coding	ARP3 actin-related protein 3 homolog B (yeast) [Source:HGNC Symbol;Acc:HGNC:17256]
ENSG00000133636	0.63674	15.9104	-4.6431	0.00014561	0.0029934	NTS	protein_coding	neurotensin [Source:HGNC Symbol;Acc:HGNC:8038]
ENSG00000133935	312.675	553.009	-0.82264	0.0031186	0.033351	C14orf1	protein_coding	chromosome 14 open reading frame 1 [Source:HGNC Symbol;Acc:HGNC:1187]
ENSG00000133983	6.00256	28.7953	-2.2622	3.7141e-05	0.00095612	COX16	protein_coding	COX16 cytochrome c oxidase assembly homolog [Source:HGNC Symbol;Acc:HGNC:20213]
ENSG00000134215	222.266	662.457	-1.5755	4.5889e-07	2.2492e-05	VAV3	protein_coding	vav guanine nucleotide exchange factor 3 [Source:HGNC Symbol;Acc:HGNC:12659]
ENSG00000134243	818.552	1728.28	-1.0782	4.3236e-06	0.00015599	SORT1	protein_coding	sortilin 1 [Source:HGNC Symbol;Acc:HGNC:11186]
ENSG00000134247	527.477	980.688	-0.89469	0.00013629	0.0028324	PTGFRN	protein_coding	prostaglandin F2 receptor inhibitor [Source:HGNC Symbol;Acc:HGNC:9601]
ENSG00000134287	930.33	1791.09	-0.94502	3.161e-05	0.00083248	ARF3	protein_coding	ADP ribosylation factor 3 [Source:HGNC Symbol;Acc:HGNC:654]
ENSG00000134291	1918.76	3286.3	-0.77629	0.0005328	0.0083745	TMEM106C	protein_coding	transmembrane protein 106C [Source:HGNC Symbol;Acc:HGNC:28775]
ENSG00000134333	14560.7	26391.1	-0.85797	0.0001202	0.0025708	LDHA	protein_coding	lactate dehydrogenase A [Source:HGNC Symbol;Acc:HGNC:6535]
ENSG00000134376	0.31837	8.47038	-4.7337	0.00079386	0.011422	CRB1	protein_coding	crumbs family member 1, photoreceptor morphogenesis associated [Source:HGNC Symbol;Acc:HGNC:2343]
ENSG00000134533	78.0726	180.363	-1.208	0.0017311	0.021221	RERG	protein_coding	RAS-like, estrogen-regulated, growth inhibitor [Source:HGNC Symbol;Acc:HGNC:15980]
ENSG00000134569	131.357	289.763	-1.1414	1.2872e-05	0.00039508	LRP4	protein_coding	LDL receptor related protein 4 [Source:HGNC Symbol;Acc:HGNC:6696]
ENSG00000134590	905.483	1501.06	-0.72922	0.0011101	0.014907	FAM127A	protein_coding	family with sequence similarity 127 member A [Source:HGNC Symbol;Acc:HGNC:2569]
ENSG00000134602	1381.69	2240.06	-0.6971	0.0020283	0.023972	STK26	protein_coding	serine/threonine protein kinase 26 [Source:HGNC Symbol;Acc:HGNC:18174]
ENSG00000134779	968.089	1905.46	-0.97692	1.8418e-05	0.00053594	TPGS2	protein_coding	tubulin polyglutamylase complex subunit 2 [Source:HGNC Symbol;Acc:HGNC:24561]
ENSG00000134802	524.673	864.948	-0.7212	0.0018512	0.02231	SLC43A3	protein_coding	solute carrier family 43 member 3 [Source:HGNC Symbol;Acc:HGNC:17466]
ENSG00000134986	21.8379	72.3016	-1.7272	2.8973e-06	0.00010865	NREP	protein_coding	neuronal regeneration related protein [Source:HGNC Symbol;Acc:HGNC:16834]
ENSG00000134996	316.682	515.922	-0.70412	0.0031826	0.033832	OSTF1	protein_coding	osteoclast stimulating factor 1 [Source:HGNC Symbol;Acc:HGNC:8510]
ENSG00000135218	7.28043	23.564	-1.6945	0.0046851	0.04529	CD36	protein_coding	CD36 molecule (thrombospondin receptor) [Source:HGNC Symbol;Acc:HGNC:1663]
ENSG00000135272	307.375	508.983	-0.72762	0.0029346	0.031876	MDFIC	protein_coding	MyoD family inhibitor domain containing [Source:HGNC Symbol;Acc:HGNC:28870]
ENSG00000135373	3.13142	26.2177	-3.0657	1.3913e-06	5.7954e-05	EHF	protein_coding	ets homologous factor [Source:HGNC Symbol;Acc:HGNC:3246]
ENSG00000135414	126.11	337.379	-1.4197	1.3475e-08	1.0241e-06	GDF11	protein_coding	growth differentiation factor 11 [Source:HGNC Symbol;Acc:HGNC:4216]
ENSG00000135476	458.885	1053.96	-1.1996	2.4493e-07	1.3082e-05	ESPL1	protein_coding	extra spindle pole bodies like 1, separase [Source:HGNC Symbol;Acc:HGNC:16856]
ENSG00000135480	11348.5	22382.6	-0.97988	0.0019649	0.023434	KRT7	protein_coding	keratin 7, type II [Source:HGNC Symbol;Acc:HGNC:6445]
ENSG00000135617	176.595	432.67	-1.2928	2.0106e-07	1.0964e-05	PRADC1	protein_coding	protease-associated domain containing 1 [Source:HGNC Symbol;Acc:HGNC:16047]
ENSG00000135622	28.8337	91.9341	-1.6728	1.1945e-06	5.1095e-05	SEMA4F	protein_coding	sema domain, immunoglobulin domain (Ig), transmembrane domain (TM) and short cytoplasmic domain, (semaphorin) 4F [Source:HGNC Symbol;Acc:HGNC:10734]
ENSG00000135643	19.8061	51.7355	-1.3852	0.00044897	0.0073185	KCNMB4	protein_coding	potassium channel subfamily M regulatory beta subunit 4 [Source:HGNC Symbol;Acc:HGNC:6289]
ENSG00000135678	22.7437	79.297	-1.8018	1.4686e-06	6.0643e-05	CPM	protein_coding	carboxypeptidase M [Source:HGNC Symbol;Acc:HGNC:2311]
ENSG00000135723	353.656	953.891	-1.4315	9.688e-10	9.2587e-08	FHOD1	protein_coding	formin homology 2 domain containing 1 [Source:HGNC Symbol;Acc:HGNC:17905]
ENSG00000135776	264.475	492.989	-0.89843	0.00016598	0.0033329	ABCB10	protein_coding	ATP binding cassette subfamily B member 10 [Source:HGNC Symbol;Acc:HGNC:41]
ENSG00000135862	2083.39	3256.88	-0.64456	0.0040319	0.040368	LAMC1	protein_coding	laminin subunit gamma 1 [Source:HGNC Symbol;Acc:HGNC:6492]
ENSG00000135905	61.3197	168.112	-1.455	2.7547e-07	1.4443e-05	DOCK10	protein_coding	dedicator of cytokinesis 10 [Source:HGNC Symbol;Acc:HGNC:23479]
ENSG00000135916	552.542	975.316	-0.81979	0.00036827	0.0062675	ITM2C	protein_coding	integral membrane protein 2C [Source:HGNC Symbol;Acc:HGNC:6175]
ENSG00000135930	558.297	1028.75	-0.8818	0.00010792	0.0023522	EIF4E2	protein_coding	eukaryotic translation initiation factor 4E family member 2 [Source:HGNC Symbol;Acc:HGNC:3293]
ENSG00000136026	1442.42	2541.62	-0.81725	0.00017823	0.0035171	CKAP4	protein_coding	cytoskeleton-associated protein 4 [Source:HGNC Symbol;Acc:HGNC:16991]
ENSG00000136156	626.222	1055.29	-0.7529	0.0010376	0.014139	ITM2B	protein_coding	integral membrane protein 2B [Source:HGNC Symbol;Acc:HGNC:6174]
ENSG00000136205	660.93	2251.47	-1.7683	2.3462e-14	6.385e-12	TNS3	protein_coding	tensin 3 [Source:HGNC Symbol;Acc:HGNC:21616]
ENSG00000136213	219.533	379.782	-0.79074	0.0010059	0.013813	CHST12	protein_coding	carbohydrate (chondroitin 4) sulfotransferase 12 [Source:HGNC Symbol;Acc:HGNC:17423]
ENSG00000136261	708.161	1107.78	-0.64552	0.0051106	0.048309	BZW2	protein_coding	basic leucine zipper and W2 domains 2 [Source:HGNC Symbol;Acc:HGNC:18808]
ENSG00000136279	1240.01	2030.5	-0.71148	0.0013152	0.01709	DBNL	protein_coding	drebrin-like [Source:HGNC Symbol;Acc:HGNC:2696]
ENSG00000136280	284.524	527.585	-0.89085	0.00018455	0.0036269	CCM2	protein_coding	cerebral cavernous malformation 2 [Source:HGNC Symbol;Acc:HGNC:21708]
ENSG00000136295	752.741	1671.89	-1.1513	3.596e-07	1.8187e-05	TTYH3	protein_coding	tweety family member 3 [Source:HGNC Symbol;Acc:HGNC:22222]
ENSG00000136378	28.0529	170.027	-2.5995	6.4171e-08	3.9863e-06	ADAMTS7	protein_coding	ADAM metallopeptidase with thrombospondin type 1 motif 7 [Source:HGNC Symbol;Acc:HGNC:223]
ENSG00000136425	14.7176	44.8677	-1.6081	0.00014837	0.0030392	CIB2	protein_coding	calcium and integrin binding family member 2 [Source:HGNC Symbol;Acc:HGNC:24579]
ENSG00000136636	1143.65	1868.99	-0.70862	0.0018253	0.022073	KCTD3	protein_coding	potassium channel tetramerization domain containing 3 [Source:HGNC Symbol;Acc:HGNC:21305]
ENSG00000136783	83.6264	286.408	-1.776	2.5986e-11	3.5026e-09	NIPSNAP3A	protein_coding	nipsnap homolog 3A (C. elegans) [Source:HGNC Symbol;Acc:HGNC:23619]
ENSG00000136828	16.3251	39.3676	-1.2699	0.0031263	0.033421	RALGPS1	protein_coding	Ral GEF with PH domain and SH3 binding motif 1 [Source:HGNC Symbol;Acc:HGNC:16851]
ENSG00000136830	3380.83	5898.13	-0.80288	0.00030198	0.0053731	FAM129B	protein_coding	family with sequence similarity 129 member B [Source:HGNC Symbol;Acc:HGNC:25282]
ENSG00000136842	40.3989	89.0424	-1.1402	0.00042402	0.0069955	TMOD1	protein_coding	tropomodulin 1 [Source:HGNC Symbol;Acc:HGNC:11871]
ENSG00000136895	8.75609	28.9915	-1.7273	0.0027496	0.030361	GARNL3	protein_coding	GTPase activating Rap/RanGAP domain-like 3 [Source:HGNC Symbol;Acc:HGNC:25425]
ENSG00000136943	51.3498	126.973	-1.3061	1.8449e-05	0.00053629	CTSV	protein_coding	cathepsin V [Source:HGNC Symbol;Acc:HGNC:2538]
ENSG00000137124	538.241	1095.86	-1.0257	1.0795e-05	0.00033972	ALDH1B1	protein_coding	aldehyde dehydrogenase 1 family member B1 [Source:HGNC Symbol;Acc:HGNC:407]
ENSG00000137135	73.0998	186.642	-1.3523	1.3593e-06	5.6868e-05	ARHGEF39	protein_coding	Rho guanine nucleotide exchange factor 39 [Source:HGNC Symbol;Acc:HGNC:25909]
ENSG00000137177	1341.89	2378.76	-0.82594	0.00038491	0.0064966	KIF13A	protein_coding	kinesin family member 13A [Source:HGNC Symbol;Acc:HGNC:14566]
ENSG00000137198	1.41214	29.9049	-4.4044	4.6888e-10	4.8195e-08	GMPR	protein_coding	guanosine monophosphate reductase [Source:HGNC Symbol;Acc:HGNC:4376]
ENSG00000137203	1391.81	3092.11	-1.1516	1.1302e-06	4.8712e-05	TFAP2A	protein_coding	transcription factor AP-2 alpha (activating enhancer binding protein 2 alpha) [Source:HGNC Symbol;Acc:HGNC:11742]
ENSG00000137210	743.646	1191.42	-0.67999	0.0027161	0.030106	TMEM14B	protein_coding	transmembrane protein 14B [Source:HGNC Symbol;Acc:HGNC:21384]
ENSG00000137310	735.043	1740.9	-1.2439	2.5509e-06	9.7579e-05	TCF19	protein_coding	transcription factor 19 [Source:HGNC Symbol;Acc:HGNC:11629]
ENSG00000137404	150.899	564.909	-1.9044	1.8735e-14	5.4077e-12	NRM	protein_coding	nurim (nuclear envelope membrane protein) [Source:HGNC Symbol;Acc:HGNC:8003]
ENSG00000137440	2.77057	14.1737	-2.355	0.0024072	0.027492	FGFBP1	protein_coding	fibroblast growth factor binding protein 1 [Source:HGNC Symbol;Acc:HGNC:19695]
ENSG00000137486	75.9319	266.542	-1.8116	2.2125e-11	3.0395e-09	ARRB1	protein_coding	arrestin, beta 1 [Source:HGNC Symbol;Acc:HGNC:711]
ENSG00000137563	804.823	1570.98	-0.96492	2.4393e-05	0.00067673	GGH	protein_coding	gamma-glutamyl hydrolase (conjugase, folylpolygammaglutamyl hydrolase) [Source:HGNC Symbol;Acc:HGNC:4248]
ENSG00000137575	2867.13	5238.34	-0.8695	5.0282e-05	0.0012333	SDCBP	protein_coding	syndecan binding protein [Source:HGNC Symbol;Acc:HGNC:10662]
ENSG00000137642	14.201	37.2864	-1.3927	0.0025377	0.028639	SORL1	protein_coding	sortilin-related receptor, L(DLR class) A repeats containing [Source:HGNC Symbol;Acc:HGNC:11185]
ENSG00000137699	1479.01	4159.51	-1.4918	5.2706e-11	6.664e-09	TRIM29	protein_coding	tripartite motif containing 29 [Source:HGNC Symbol;Acc:HGNC:17274]
ENSG00000137700	148.708	348.74	-1.2297	9.3292e-07	4.1331e-05	SLC37A4	protein_coding	solute carrier family 37 (glucose-6-phosphate transporter), member 4 [Source:HGNC Symbol;Acc:HGNC:4061]
ENSG00000137713	1403.86	3186.68	-1.1827	1.7601e-07	9.7469e-06	PPP2R1B	protein_coding	protein phosphatase 2 regulatory subunit A, beta [Source:HGNC Symbol;Acc:HGNC:9303]
ENSG00000137804	1607.69	2597.37	-0.69206	0.0021709	0.025326	NUSAP1	protein_coding	nucleolar and spindle associated protein 1 [Source:HGNC Symbol;Acc:HGNC:18538]
ENSG00000137825	22.2354	50.0572	-1.1707	0.0020534	0.024176	ITPKA	protein_coding	inositol-trisphosphate 3-kinase A [Source:HGNC Symbol;Acc:HGNC:6178]
ENSG00000137831	331.89	569.543	-0.7791	0.0011735	0.015618	UACA	protein_coding	uveal autoantigen with coiled-coil domains and ankyrin repeats [Source:HGNC Symbol;Acc:HGNC:15947]
ENSG00000137834	577.329	1256.01	-1.1214	1.4262e-06	5.9236e-05	SMAD6	protein_coding	SMAD family member 6 [Source:HGNC Symbol;Acc:HGNC:6772]
ENSG00000137868	1.59185	15.166	-3.2521	0.00015054	0.0030725	STRA6	protein_coding	stimulated by retinoic acid 6 [Source:HGNC Symbol;Acc:HGNC:30650]
ENSG00000138028	101.406	221.151	-1.1249	2.272e-05	0.00064215	CGREF1	protein_coding	cell growth regulator with EF-hand domain 1 [Source:HGNC Symbol;Acc:HGNC:16962]
ENSG00000138030	54.7386	108.43	-0.98613	0.0016305	0.02017	KHK	protein_coding	ketohexokinase [Source:HGNC Symbol;Acc:HGNC:6315]
ENSG00000138031	439.214	772.294	-0.81423	0.00048107	0.0077227	ADCY3	protein_coding	adenylate cyclase 3 [Source:HGNC Symbol;Acc:HGNC:234]
ENSG00000138074	350.414	578.886	-0.72422	0.0020629	0.024259	SLC5A6	protein_coding	solute carrier family 5 (sodium/multivitamin and iodide cotransporter), member 6 [Source:HGNC Symbol;Acc:HGNC:11041]
ENSG00000138193	24.9254	56.0639	-1.1695	0.001788	0.021708	PLCE1	protein_coding	phospholipase C epsilon 1 [Source:HGNC Symbol;Acc:HGNC:17175]
ENSG00000138347	1061.77	3023.26	-1.5096	1.4675e-11	2.1418e-09	MYPN	protein_coding	myopalladin [Source:HGNC Symbol;Acc:HGNC:23246]
ENSG00000138356	22.8384	179.019	-2.9706	1.0286e-20	6.8352e-18	AOX1	protein_coding	aldehyde oxidase 1 [Source:HGNC Symbol;Acc:HGNC:553]
ENSG00000138386	460.445	750.605	-0.70502	0.0025572	0.028814	NAB1	protein_coding	NGFI-A binding protein 1 [Source:HGNC Symbol;Acc:HGNC:7626]
ENSG00000138448	1012.04	1617.64	-0.67662	0.0032945	0.034763	ITGAV	protein_coding	integrin subunit alpha V [Source:HGNC Symbol;Acc:HGNC:6150]
ENSG00000138623	34.9505	141.643	-2.0189	4.4201e-11	5.7152e-09	SEMA7A	protein_coding	semaphorin 7A, GPI membrane anchor (John Milton Hagen blood group) [Source:HGNC Symbol;Acc:HGNC:10741]
ENSG00000138639	16.6293	45.5741	-1.4545	0.00037483	0.0063491	ARHGAP24	protein_coding	Rho GTPase activating protein 24 [Source:HGNC Symbol;Acc:HGNC:25361]
ENSG00000138650	50.4826	239.095	-2.2437	1.052e-11	1.5906e-09	PCDH10	protein_coding	protocadherin 10 [Source:HGNC Symbol;Acc:HGNC:13404]
ENSG00000138780	111.573	195.995	-0.81282	0.0027035	0.030028	GSTCD	protein_coding	glutathione S-transferase, C-terminal domain containing [Source:HGNC Symbol;Acc:HGNC:25806]
ENSG00000138796	383.78	809.212	-1.0762	4.7887e-06	0.00017041	HADH	protein_coding	hydroxyacyl-CoA dehydrogenase [Source:HGNC Symbol;Acc:HGNC:4799]
ENSG00000138801	453.653	735.483	-0.6971	0.0029107	0.031685	PAPSS1	protein_coding	3'-phosphoadenosine 5'-phosphosulfate synthase 1 [Source:HGNC Symbol;Acc:HGNC:8603]
ENSG00000138829	791.235	2214.32	-1.4847	1.3964e-10	1.5961e-08	FBN2	protein_coding	fibrillin 2 [Source:HGNC Symbol;Acc:HGNC:3604]
ENSG00000138867	714.58	1115.38	-0.64236	0.0031762	0.033807	GUCD1	protein_coding	guanylyl cyclase domain containing 1 [Source:HGNC Symbol;Acc:HGNC:14237]
ENSG00000139190	65.9986	161.809	-1.2938	5.1062e-06	0.00018036	VAMP1	protein_coding	vesicle associated membrane protein 1 [Source:HGNC Symbol;Acc:HGNC:12642]
ENSG00000139291	99.4867	327.259	-1.7179	6.2227e-11	7.7989e-09	TMEM19	protein_coding	transmembrane protein 19 [Source:HGNC Symbol;Acc:HGNC:25605]
ENSG00000139304	13.9153	89.9592	-2.6926	8.0992e-13	1.5226e-10	PTPRQ	protein_coding	protein tyrosine phosphatase, receptor type, Q [Source:HGNC Symbol;Acc:HGNC:9679]
ENSG00000139329	37.8407	311.596	-3.0417	1.6338e-25	2.1221e-22	LUM	protein_coding	lumican [Source:HGNC Symbol;Acc:HGNC:6724]
ENSG00000139343	633.305	1002.83	-0.6631	0.0034729	0.036192	SNRPF	protein_coding	small nuclear ribonucleoprotein polypeptide F [Source:HGNC Symbol;Acc:HGNC:11162]
ENSG00000139405	337.055	585.788	-0.79739	0.00080199	0.011533	RITA1	protein_coding	RBPJ interacting and tubulin associated 1 [Source:HGNC Symbol;Acc:HGNC:25925]
ENSG00000139531	116.563	204.475	-0.81081	0.0019219	0.023016	SUOX	protein_coding	sulfite oxidase [Source:HGNC Symbol;Acc:HGNC:11460]
ENSG00000139629	100.826	247.881	-1.2978	2.6694e-05	0.00072716	GALNT6	protein_coding	polypeptide N-acetylgalactosaminyltransferase 6 [Source:HGNC Symbol;Acc:HGNC:4128]
ENSG00000139645	1894.44	3287.65	-0.79529	0.00032951	0.0057413	ANKRD52	protein_coding	ankyrin repeat domain 52 [Source:HGNC Symbol;Acc:HGNC:26614]
ENSG00000139874	196.999	526.119	-1.4172	9.2653e-09	7.3137e-07	SSTR1	protein_coding	somatostatin receptor 1 [Source:HGNC Symbol;Acc:HGNC:11330]
ENSG00000139880	126.18	428.71	-1.7645	3.0324e-12	5.1887e-10	CDH24	protein_coding	cadherin 24, type 2 [Source:HGNC Symbol;Acc:HGNC:14265]
ENSG00000140092	77.9764	222.522	-1.5128	3.7483e-08	2.5346e-06	FBLN5	protein_coding	fibulin 5 [Source:HGNC Symbol;Acc:HGNC:3602]
ENSG00000140263	303.389	572.968	-0.91729	0.00019573	0.0037918	SORD	protein_coding	sorbitol dehydrogenase [Source:HGNC Symbol;Acc:HGNC:11184]
ENSG00000140391	1426.75	2269.08	-0.66937	0.0025538	0.028787	TSPAN3	protein_coding	tetraspanin 3 [Source:HGNC Symbol;Acc:HGNC:17752]
ENSG00000140416	514.629	1681.03	-1.7077	1.4546e-13	3.1973e-11	TPM1	protein_coding	tropomyosin 1 (alpha) [Source:HGNC Symbol;Acc:HGNC:12010]
ENSG00000140443	765.593	1280.31	-0.74185	0.0012689	0.016618	IGF1R	protein_coding	insulin like growth factor 1 receptor [Source:HGNC Symbol;Acc:HGNC:5465]
ENSG00000140451	142.109	332.228	-1.2252	0.00048322	0.0077443	PIF1	protein_coding	PIF1 5'-to-3' DNA helicase [Source:HGNC Symbol;Acc:HGNC:26220]
ENSG00000140479	110.452	233.949	-1.0828	3.9876e-05	0.0010174	PCSK6	protein_coding	proprotein convertase subtilisin/kexin type 6 [Source:HGNC Symbol;Acc:HGNC:8569]
ENSG00000140534	439.629	702.148	-0.67549	0.0035776	0.037014	TICRR	protein_coding	TOPBP1-interacting checkpoint and replication regulator [Source:HGNC Symbol;Acc:HGNC:28704]
ENSG00000140564	1457.34	2406.49	-0.72359	0.00078701	0.011335	FURIN	protein_coding	furin (paired basic amino acid cleaving enzyme) [Source:HGNC Symbol;Acc:HGNC:8568]
ENSG00000140795	359.576	1316.34	-1.8722	4.2001e-14	1.0621e-11	MYLK3	protein_coding	myosin light chain kinase 3 [Source:HGNC Symbol;Acc:HGNC:29826]
ENSG00000140848	211.489	373.952	-0.82227	0.00081179	0.011635	CPNE2	protein_coding	copine II [Source:HGNC Symbol;Acc:HGNC:2315]
ENSG00000140853	195.997	345.388	-0.81738	0.0011528	0.015415	NLRC5	protein_coding	NLR family, CARD domain containing 5 [Source:HGNC Symbol;Acc:HGNC:29933]
ENSG00000140931	18.1874	50.5915	-1.476	0.00022234	0.004194	CMTM3	protein_coding	CKLF-like MARVEL transmembrane domain containing 3 [Source:HGNC Symbol;Acc:HGNC:19174]
ENSG00000141338	138.941	361.392	-1.3791	9.3149e-08	5.6036e-06	ABCA8	protein_coding	ATP binding cassette subfamily A member 8 [Source:HGNC Symbol;Acc:HGNC:38]
ENSG00000141349	1024.32	1717.53	-0.74567	0.00097027	0.013387	G6PC3	protein_coding	glucose 6 phosphatase, catalytic, 3 [Source:HGNC Symbol;Acc:HGNC:24861]
ENSG00000141429	505.449	1049.79	-1.0545	3.4656e-06	0.00012761	GALNT1	protein_coding	polypeptide N-acetylgalactosaminyltransferase 1 [Source:HGNC Symbol;Acc:HGNC:4123]
ENSG00000141449	371.036	663.7	-0.83897	0.00033927	0.0058685	GREB1L	protein_coding	growth regulation by estrogen in breast cancer-like [Source:HGNC Symbol;Acc:HGNC:31042]
ENSG00000141503	1322.77	2590.86	-0.96987	1.8401e-05	0.00053594	MINK1	protein_coding	misshapen-like kinase 1 [Source:HGNC Symbol;Acc:HGNC:17565]
ENSG00000141526	4422.99	8042.75	-0.86267	9.8957e-05	0.0021971	SLC16A3	protein_coding	solute carrier family 16 (monocarboxylate transporter), member 3 [Source:HGNC Symbol;Acc:HGNC:10924]
ENSG00000141556	838.068	1374.41	-0.71367	0.0014144	0.018067	TBCD	protein_coding	tubulin folding cofactor D [Source:HGNC Symbol;Acc:HGNC:11581]
ENSG00000141569	428.137	783.375	-0.87163	0.00034466	0.00594	TRIM65	protein_coding	tripartite motif containing 65 [Source:HGNC Symbol;Acc:HGNC:27316]
ENSG00000141576	5.97571	28.337	-2.2455	4.5179e-05	0.0011295	RNF157	protein_coding	ring finger protein 157 [Source:HGNC Symbol;Acc:HGNC:29402]
ENSG00000141696	927.533	1881.41	-1.0203	0.00027378	0.0049452	P3H4	protein_coding	prolyl 3-hydroxylase family member 4 (non-enzymatic) [Source:HGNC Symbol;Acc:HGNC:16946]
ENSG00000141736	604.655	1006.09	-0.73457	0.0010973	0.014763	ERBB2	protein_coding	erb-b2 receptor tyrosine kinase 2 [Source:HGNC Symbol;Acc:HGNC:3430]
ENSG00000141738	49.0333	194.65	-1.9891	6.5027e-12	1.0323e-09	GRB7	protein_coding	growth factor receptor bound protein 7 [Source:HGNC Symbol;Acc:HGNC:4567]
ENSG00000141741	172.068	301.002	-0.8068	0.0010782	0.014553	MIEN1	protein_coding	migration and invasion enhancer 1 [Source:HGNC Symbol;Acc:HGNC:28230]
ENSG00000141750	16.267	79.1934	-2.2834	4.8706e-09	4.1055e-07	STAC2	protein_coding	SH3 and cysteine rich domain 2 [Source:HGNC Symbol;Acc:HGNC:23990]
ENSG00000141854	35.5242	94.9627	-1.4186	9.2327e-05	0.0020708	CTB-55O6.8	protein_coding	Uncharacterized protein LOC113230 [Source:UniProtKB/Swiss-Prot;Acc:Q96FF7]
ENSG00000141858	551.391	1184.91	-1.1036	0.00018312	0.0036014	SAMD1	protein_coding	sterile alpha motif domain containing 1 [Source:HGNC Symbol;Acc:HGNC:17958]
ENSG00000141934	255.351	482.992	-0.91951	0.00014546	0.0029924	PLPP2	protein_coding	phospholipid phosphatase 2 [Source:HGNC Symbol;Acc:HGNC:9230]
ENSG00000141959	1831.54	3446.33	-0.912	4.6529e-05	0.0011571	PFKL	protein_coding	phosphofructokinase, liver [Source:HGNC Symbol;Acc:HGNC:8876]
ENSG00000142089	1329.94	3040.03	-1.1927	0.00012243	0.0026049	IFITM3	protein_coding	interferon induced transmembrane protein 3 [Source:HGNC Symbol;Acc:HGNC:5414]
ENSG00000142182	2.46782	19.2531	-2.9638	3.5263e-05	0.00091521	DNMT3L	protein_coding	DNA (cytosine-5-)-methyltransferase 3-like [Source:HGNC Symbol;Acc:HGNC:2980]
ENSG00000142208	644.866	1120.97	-0.79768	0.00036063	0.0061572	AKT1	protein_coding	v-akt murine thymoma viral oncogene homolog 1 [Source:HGNC Symbol;Acc:HGNC:391]
ENSG00000142227	339.348	708.063	-1.0611	5.9429e-06	0.00020485	EMP3	protein_coding	epithelial membrane protein 3 [Source:HGNC Symbol;Acc:HGNC:3335]
ENSG00000142235	11.7673	33.9194	-1.5273	0.00087262	0.01235	LMTK3	protein_coding	lemur tyrosine kinase 3 [Source:HGNC Symbol;Acc:HGNC:19295]
ENSG00000142303	16.8881	56.3773	-1.7391	1.2538e-05	0.00038607	ADAMTS10	protein_coding	ADAM metallopeptidase with thrombospondin type 1 motif 10 [Source:HGNC Symbol;Acc:HGNC:13201]
ENSG00000142327	451.44	734.047	-0.70134	0.0023531	0.026993	RNPEPL1	protein_coding	arginyl aminopeptidase (aminopeptidase B)-like 1 [Source:HGNC Symbol;Acc:HGNC:10079]
ENSG00000142583	4.78136	40.7426	-3.091	4.3715e-09	3.7289e-07	SLC2A5	protein_coding	solute carrier family 2 (facilitated glucose/fructose transporter), member 5 [Source:HGNC Symbol;Acc:HGNC:11010]
ENSG00000142632	87.3985	156.171	-0.83745	0.0049155	0.046961	ARHGEF19	protein_coding	Rho guanine nucleotide exchange factor 19 [Source:HGNC Symbol;Acc:HGNC:26604]
ENSG00000142669	252.59	437.273	-0.79173	0.0010345	0.014103	SH3BGRL3	protein_coding	SH3 domain binding glutamate-rich protein like 3 [Source:HGNC Symbol;Acc:HGNC:15568]
ENSG00000142677	2.39849	14.439	-2.5898	0.0011194	0.015017	IL22RA1	protein_coding	interleukin 22 receptor subunit alpha 1 [Source:HGNC Symbol;Acc:HGNC:13700]
ENSG00000142686	226.314	369.744	-0.70821	0.0037511	0.038227	C1orf216	protein_coding	chromosome 1 open reading frame 216 [Source:HGNC Symbol;Acc:HGNC:26800]
ENSG00000142733	125.032	291.385	-1.2206	1.632e-06	6.6429e-05	MAP3K6	protein_coding	mitogen-activated protein kinase kinase kinase 6 [Source:HGNC Symbol;Acc:HGNC:6858]
ENSG00000142798	1116.14	3974.44	-1.8322	5.9954e-13	1.1815e-10	HSPG2	protein_coding	heparan sulfate proteoglycan 2 [Source:HGNC Symbol;Acc:HGNC:5273]
ENSG00000142910	72.4626	233.68	-1.6892	5.3305e-10	5.4206e-08	TINAGL1	protein_coding	tubulointerstitial nephritis antigen-like 1 [Source:HGNC Symbol;Acc:HGNC:19168]
ENSG00000142949	1955.23	4722.76	-1.2723	1.693e-08	1.2436e-06	PTPRF	protein_coding	protein tyrosine phosphatase, receptor type, F [Source:HGNC Symbol;Acc:HGNC:9670]
ENSG00000143028	75.6227	137.818	-0.86587	0.0022838	0.026357	SYPL2	protein_coding	synaptophysin-like 2 [Source:HGNC Symbol;Acc:HGNC:27638]
ENSG00000143061	286.515	525.095	-0.87397	0.0048873	0.046754	IGSF3	protein_coding	immunoglobulin superfamily member 3 [Source:HGNC Symbol;Acc:HGNC:5950]
ENSG00000143126	294.024	851.895	-1.5347	8.2478e-11	9.9443e-09	CELSR2	protein_coding	cadherin, EGF LAG seven-pass G-type receptor 2 [Source:HGNC Symbol;Acc:HGNC:3231]
ENSG00000143147	104.285	185.639	-0.83197	0.001766	0.021529	GPR161	protein_coding	G protein-coupled receptor 161 [Source:HGNC Symbol;Acc:HGNC:23694]
ENSG00000143153	1256.56	3154.48	-1.3279	3.2757e-09	2.8625e-07	ATP1B1	protein_coding	ATPase, Na+/K+ transporting, beta 1 polypeptide [Source:HGNC Symbol;Acc:HGNC:804]
ENSG00000143164	443.244	976.781	-1.1399	7.9994e-07	3.6456e-05	DCAF6	protein_coding	DDB1 and CUL4 associated factor 6 [Source:HGNC Symbol;Acc:HGNC:30002]
ENSG00000143198	1244.64	2490.16	-1.0005	0.00038808	0.0065347	MGST3	protein_coding	microsomal glutathione S-transferase 3 [Source:HGNC Symbol;Acc:HGNC:7064]
ENSG00000143252	1114.51	1987.14	-0.83428	0.00018517	0.0036341	SDHC	protein_coding	succinate dehydrogenase complex subunit C [Source:HGNC Symbol;Acc:HGNC:10682]
ENSG00000143321	6643.27	11808.3	-0.82984	0.00021913	0.004147	HDGF	protein_coding	hepatoma-derived growth factor [Source:HGNC Symbol;Acc:HGNC:4856]
ENSG00000143375	22.0161	88.1674	-2.0017	1.4746e-08	1.1089e-06	CGN	protein_coding	cingulin [Source:HGNC Symbol;Acc:HGNC:17429]
ENSG00000143382	332.762	1269.64	-1.9319	1.2471e-15	4.2423e-13	ADAMTSL4	protein_coding	ADAMTS like 4 [Source:HGNC Symbol;Acc:HGNC:19706]
ENSG00000143390	495.442	957.117	-0.94998	9.3844e-05	0.002095	RFX5	protein_coding	regulatory factor X5 [Source:HGNC Symbol;Acc:HGNC:9986]
ENSG00000143401	1458.51	2726.11	-0.90235	7.293e-05	0.0016902	ANP32E	protein_coding	acidic nuclear phosphoprotein 32 family member E [Source:HGNC Symbol;Acc:HGNC:16673]
ENSG00000143409	109.484	225.744	-1.044	7.7547e-05	0.0017885	FAM63A	protein_coding	family with sequence similarity 63 member A [Source:HGNC Symbol;Acc:HGNC:25648]
ENSG00000143412	17.0043	57.8042	-1.7653	8.5671e-06	0.0002785	ANXA9	protein_coding	annexin A9 [Source:HGNC Symbol;Acc:HGNC:547]
ENSG00000143416	200.121	606.147	-1.5988	5.0504e-11	6.4141e-09	SELENBP1	protein_coding	selenium binding protein 1 [Source:HGNC Symbol;Acc:HGNC:10719]
ENSG00000143494	25.0201	92.8815	-1.8923	3.8553e-08	2.5983e-06	VASH2	protein_coding	vasohibin 2 [Source:HGNC Symbol;Acc:HGNC:25723]
ENSG00000143499	279.511	454.273	-0.70066	0.0036967	0.03782	SMYD2	protein_coding	SET and MYND domain containing 2 [Source:HGNC Symbol;Acc:HGNC:20982]
ENSG00000143537	1770.7	3238.19	-0.87087	9.9678e-05	0.0022046	ADAM15	protein_coding	ADAM metallopeptidase domain 15 [Source:HGNC Symbol;Acc:HGNC:193]
ENSG00000143653	983.167	1932.3	-0.97481	0.00067773	0.010066	SCCPDH	protein_coding	saccharopine dehydrogenase (putative) [Source:HGNC Symbol;Acc:HGNC:24275]
ENSG00000143797	98.5349	228.853	-1.2157	5.8779e-06	0.000203	MBOAT2	protein_coding	membrane bound O-acyltransferase domain containing 2 [Source:HGNC Symbol;Acc:HGNC:25193]
ENSG00000143799	2174.75	3689.07	-0.76241	0.00056417	0.008752	PARP1	protein_coding	poly(ADP-ribose) polymerase 1 [Source:HGNC Symbol;Acc:HGNC:270]
ENSG00000143942	172.928	367.942	-1.0893	1.106e-05	0.00034654	CHAC2	protein_coding	ChaC, cation transport regulator homolog 2 (E. coli) [Source:HGNC Symbol;Acc:HGNC:32363]
ENSG00000143971	204.132	333.571	-0.70849	0.0041768	0.041571	ETAA1	protein_coding	Ewing tumor-associated antigen 1 [Source:HGNC Symbol;Acc:HGNC:24648]
ENSG00000143995	59.2875	121.212	-1.0317	0.00052139	0.0082542	MEIS1	protein_coding	Meis homeobox 1 [Source:HGNC Symbol;Acc:HGNC:7000]
ENSG00000144152	70.3947	182.513	-1.3745	7.1227e-05	0.0016574	FBLN7	protein_coding	fibulin 7 [Source:HGNC Symbol;Acc:HGNC:26740]
ENSG00000144285	3.75692	21.4689	-2.5146	0.00011327	0.002454	SCN1A	protein_coding	sodium channel, voltage gated, type I alpha subunit [Source:HGNC Symbol;Acc:HGNC:10585]
ENSG00000144320	444.582	763.698	-0.78055	0.00089442	0.012584	KIAA1715	protein_coding	KIAA1715 [Source:HGNC Symbol;Acc:HGNC:21610]
ENSG00000144455	279.735	664.151	-1.2475	1.3146e-07	7.5737e-06	SUMF1	protein_coding	sulfatase modifying factor 1 [Source:HGNC Symbol;Acc:HGNC:20376]
ENSG00000144460	182.881	326.817	-0.83758	0.00085663	0.012172	NYAP2	protein_coding	neuronal tyrosine-phosphorylated phosphoinositide-3-kinase adaptor 2 [Source:HGNC Symbol;Acc:HGNC:29291]
ENSG00000144535	380.372	599.978	-0.6575	0.0040869	0.040833	DIS3L2	protein_coding	DIS3 like 3'-5' exoribonuclease 2 [Source:HGNC Symbol;Acc:HGNC:28648]
ENSG00000144677	225.886	430.36	-0.92995	0.00013331	0.0027888	CTDSPL	protein_coding	CTD small phosphatase like [Source:HGNC Symbol;Acc:HGNC:16890]
ENSG00000144746	898.528	1736.24	-0.95033	0.00010065	0.0022227	ARL6IP5	protein_coding	ADP ribosylation factor like GTPase 6 interacting protein 5 [Source:HGNC Symbol;Acc:HGNC:16937]
ENSG00000144810	4.47861	20.8901	-2.2217	0.00052659	0.00831	COL8A1	protein_coding	collagen, type VIII, alpha 1 [Source:HGNC Symbol;Acc:HGNC:2215]
ENSG00000145284	74.4245	206.615	-1.4731	8.5446e-08	5.1839e-06	SCD5	protein_coding	stearoyl-CoA desaturase 5 [Source:HGNC Symbol;Acc:HGNC:21088]
ENSG00000145287	408.331	682.454	-0.74099	0.0016699	0.020588	PLAC8	protein_coding	placenta specific 8 [Source:HGNC Symbol;Acc:HGNC:19254]
ENSG00000145386	516.37	977.983	-0.9214	9.3305e-05	0.0020862	CCNA2	protein_coding	cyclin A2 [Source:HGNC Symbol;Acc:HGNC:1578]
ENSG00000145439	100.575	176.494	-0.81134	0.0029777	0.032224	CBR4	protein_coding	carbonyl reductase 4 [Source:HGNC Symbol;Acc:HGNC:25891]
ENSG00000145545	357.508	668.975	-0.90398	0.00010679	0.0023313	SRD5A1	protein_coding	steroid-5-alpha-reductase, alpha polypeptide 1 (3-oxo-5 alpha-steroid delta 4-dehydrogenase alpha 1) [Source:HGNC Symbol;Acc:HGNC:11284]
ENSG00000145569	97.5233	715.697	-2.8755	7.1988e-29	1.21e-25	FAM105A	protein_coding	family with sequence similarity 105 member A [Source:HGNC Symbol;Acc:HGNC:25629]
ENSG00000145604	511.211	989.958	-0.95345	3.6261e-05	0.00093601	SKP2	protein_coding	S-phase kinase-associated protein 2, E3 ubiquitin protein ligase [Source:HGNC Symbol;Acc:HGNC:10901]
ENSG00000145730	692.383	1636.07	-1.2406	4.5666e-08	2.9792e-06	PAM	protein_coding	peptidylglycine alpha-amidating monooxygenase [Source:HGNC Symbol;Acc:HGNC:8596]
ENSG00000145779	168.604	349.127	-1.0501	3.2198e-05	0.00084564	TNFAIP8	protein_coding	TNF alpha induced protein 8 [Source:HGNC Symbol;Acc:HGNC:17260]
ENSG00000145861	0.679215	9.91421	-3.8676	0.000659	0.0098436	C1QTNF2	protein_coding	C1q and tumor necrosis factor related protein 2 [Source:HGNC Symbol;Acc:HGNC:14325]
ENSG00000145882	27.9537	87.5228	-1.6466	1.3087e-06	5.5401e-05	PCYOX1L	protein_coding	prenylcysteine oxidase 1 like [Source:HGNC Symbol;Acc:HGNC:28477]
ENSG00000146166	45.4406	138.024	-1.6029	0.00041952	0.0069373	LGSN	protein_coding	lengsin, lens protein with glutamine synthetase domain [Source:HGNC Symbol;Acc:HGNC:21016]
ENSG00000146205	20.0053	46.6526	-1.2216	0.0020669	0.024295	ANO7	protein_coding	anoctamin 7 [Source:HGNC Symbol;Acc:HGNC:31677]
ENSG00000146376	113.804	425.869	-1.9039	1.9449e-13	4.1785e-11	ARHGAP18	protein_coding	Rho GTPase activating protein 18 [Source:HGNC Symbol;Acc:HGNC:21035]
ENSG00000146530	22.5567	51.4908	-1.1908	0.0020563	0.024201	VWDE	protein_coding	von Willebrand factor D and EGF domains [Source:HGNC Symbol;Acc:HGNC:21897]
ENSG00000146674	612.322	1072.19	-0.8082	0.00025245	0.004633	IGFBP3	protein_coding	insulin like growth factor binding protein 3 [Source:HGNC Symbol;Acc:HGNC:5472]
ENSG00000146729	3055.87	4867.04	-0.67146	0.0027003	0.030012	GBAS	protein_coding	glioblastoma amplified sequence [Source:HGNC Symbol;Acc:HGNC:4179]
ENSG00000146828	229.528	396.972	-0.79037	0.0012135	0.016047	SLC12A9	protein_coding	solute carrier family 12, member 9 [Source:HGNC Symbol;Acc:HGNC:17435]
ENSG00000147041	2.81305	29.6981	-3.4002	5.6415e-08	3.5823e-06	SYTL5	protein_coding	synaptotagmin like 5 [Source:HGNC Symbol;Acc:HGNC:15589]
ENSG00000147065	4217.05	6905.51	-0.71151	0.0013531	0.017488	MSN	protein_coding	moesin [Source:HGNC Symbol;Acc:HGNC:7373]
ENSG00000147130	302.889	624.491	-1.0439	0.00064841	0.009721	ZMYM3	protein_coding	zinc finger, MYM-type 3 [Source:HGNC Symbol;Acc:HGNC:13054]
ENSG00000147536	184.989	303.346	-0.71352	0.0051188	0.048358	GINS4	protein_coding	GINS complex subunit 4 (Sld5 homolog) [Source:HGNC Symbol;Acc:HGNC:28226]
ENSG00000147852	181.7	307.312	-0.75814	0.0028308	0.031076	VLDLR	protein_coding	very low density lipoprotein receptor [Source:HGNC Symbol;Acc:HGNC:12698]
ENSG00000147955	1507.27	3266.96	-1.116	7.578e-07	3.4758e-05	SIGMAR1	protein_coding	sigma non-opioid intracellular receptor 1 [Source:HGNC Symbol;Acc:HGNC:8157]
ENSG00000148120	301.592	587.15	-0.96113	6.1911e-05	0.001473	C9orf3	protein_coding	chromosome 9 open reading frame 3 [Source:HGNC Symbol;Acc:HGNC:1361]
ENSG00000148175	1788	4468.21	-1.3214	2.5474e-07	1.3555e-05	STOM	protein_coding	stomatin [Source:HGNC Symbol;Acc:HGNC:3383]
ENSG00000148180	274.714	872.055	-1.6665	2.0783e-12	3.6886e-10	GSN	protein_coding	gelsolin [Source:HGNC Symbol;Acc:HGNC:4620]
ENSG00000148218	191.89	358.851	-0.90311	0.00025709	0.0047063	ALAD	protein_coding	aminolevulinate dehydratase [Source:HGNC Symbol;Acc:HGNC:395]
ENSG00000148303	7828.29	12242.1	-0.64509	0.0030889	0.033104	RPL7A	protein_coding	ribosomal protein L7a [Source:HGNC Symbol;Acc:HGNC:10364]
ENSG00000148459	104.291	191.173	-0.87427	0.0010794	0.014563	PDSS1	protein_coding	prenyl (decaprenyl) diphosphate synthase, subunit 1 [Source:HGNC Symbol;Acc:HGNC:17759]
ENSG00000148660	421.343	760.278	-0.85153	0.00025811	0.0047164	CAMK2G	protein_coding	calcium/calmodulin-dependent protein kinase II gamma [Source:HGNC Symbol;Acc:HGNC:1463]
ENSG00000148700	185.813	387.42	-1.06	2.4131e-05	0.00067077	ADD3	protein_coding	adducin 3 [Source:HGNC Symbol;Acc:HGNC:245]
ENSG00000148730	505.333	1087.94	-1.1063	9.3e-07	4.1265e-05	EIF4EBP2	protein_coding	eukaryotic translation initiation factor 4E binding protein 2 [Source:HGNC Symbol;Acc:HGNC:3289]
ENSG00000148773	2424.15	3973.56	-0.71296	0.0016651	0.020544	MKI67	protein_coding	marker of proliferation Ki-67 [Source:HGNC Symbol;Acc:HGNC:7107]
ENSG00000148803	62.3232	143.287	-1.2011	3.8121e-05	0.0009796	FUOM	protein_coding	fucose mutarotase [Source:HGNC Symbol;Acc:HGNC:24733]
ENSG00000148908	68.2095	146.874	-1.1065	0.00011476	0.002477	RGS10	protein_coding	regulator of G-protein signaling 10 [Source:HGNC Symbol;Acc:HGNC:9992]
ENSG00000149451	28.0895	79.5903	-1.5026	2.3653e-05	0.0006611	ADAM33	protein_coding	ADAM metallopeptidase domain 33 [Source:HGNC Symbol;Acc:HGNC:15478]
ENSG00000149499	287.544	689.238	-1.2612	9.5135e-08	5.7111e-06	EML3	protein_coding	echinoderm microtubule associated protein like 3 [Source:HGNC Symbol;Acc:HGNC:26666]
ENSG00000149541	477.62	838.491	-0.81193	0.00039202	0.0065932	B3GAT3	protein_coding	beta-1,3-glucuronyltransferase 3 [Source:HGNC Symbol;Acc:HGNC:923]
ENSG00000149573	5.29068	30.2253	-2.5142	8.8972e-06	0.0002876	MPZL2	protein_coding	myelin protein zero-like 2 [Source:HGNC Symbol;Acc:HGNC:3496]
ENSG00000149577	304.395	583.014	-0.93758	8.9621e-05	0.0020197	SIDT2	protein_coding	SID1 transmembrane family member 2 [Source:HGNC Symbol;Acc:HGNC:24272]
ENSG00000149582	81.3524	145.148	-0.83527	0.0049515	0.047242	TMEM25	protein_coding	transmembrane protein 25 [Source:HGNC Symbol;Acc:HGNC:25890]
ENSG00000149596	90.236	313.381	-1.7961	1.8304e-11	2.5766e-09	JPH2	protein_coding	junctophilin 2 [Source:HGNC Symbol;Acc:HGNC:14202]
ENSG00000149782	464.274	1191.95	-1.3603	2.7479e-09	2.431e-07	PLCB3	protein_coding	phospholipase C beta 3 [Source:HGNC Symbol;Acc:HGNC:9056]
ENSG00000150054	479.461	1086.89	-1.1807	3.872e-07	1.9479e-05	MPP7	protein_coding	membrane protein, palmitoylated 7 [Source:HGNC Symbol;Acc:HGNC:26542]
ENSG00000150093	8417.26	13329.9	-0.66324	0.0031391	0.033532	ITGB1	protein_coding	integrin subunit beta 1 [Source:HGNC Symbol;Acc:HGNC:6153]
ENSG00000150347	169.92	333.537	-0.97299	6.2392e-05	0.0014793	ARID5B	protein_coding	AT-rich interaction domain 5B [Source:HGNC Symbol;Acc:HGNC:17362]
ENSG00000150510	21.2281	49.3406	-1.2168	0.0024763	0.028124	FAM124A	protein_coding	family with sequence similarity 124 member A [Source:HGNC Symbol;Acc:HGNC:26413]
ENSG00000150540	62.81	197.687	-1.6542	5.3056e-09	4.3947e-07	HNMT	protein_coding	histamine N-methyltransferase [Source:HGNC Symbol;Acc:HGNC:5028]
ENSG00000150687	574.786	1945.79	-1.7593	3.0394e-14	8.049e-12	PRSS23	protein_coding	protease, serine 23 [Source:HGNC Symbol;Acc:HGNC:14370]
ENSG00000150750	11.95	46.2423	-1.9522	0.00070106	0.010332	C11orf53	protein_coding	chromosome 11 open reading frame 53 [Source:HGNC Symbol;Acc:HGNC:30527]
ENSG00000150760	312.377	582.224	-0.89829	0.00011376	0.0024626	DOCK1	protein_coding	dedicator of cytokinesis 1 [Source:HGNC Symbol;Acc:HGNC:2987]
ENSG00000150764	152.563	343.276	-1.17	0.0024002	0.027431	DIXDC1	protein_coding	DIX domain containing 1 [Source:HGNC Symbol;Acc:HGNC:23695]
ENSG00000150779	746.101	1271.57	-0.76917	0.00076905	0.011144	TIMM8B	protein_coding	translocase of inner mitochondrial membrane 8 homolog B (yeast) [Source:HGNC Symbol;Acc:HGNC:11818]
ENSG00000150938	2389.2	3885.33	-0.70151	0.0020375	0.024024	CRIM1	protein_coding	cysteine rich transmembrane BMP regulator 1 (chordin-like) [Source:HGNC Symbol;Acc:HGNC:2359]
ENSG00000150967	50.8273	107.831	-1.0851	0.0003942	0.0066027	ABCB9	protein_coding	ATP binding cassette subfamily B member 9 [Source:HGNC Symbol;Acc:HGNC:50]
ENSG00000151366	147.605	256.325	-0.79623	0.0015353	0.019293	NDUFC2	protein_coding	NADH:ubiquinone oxidoreductase subunit C2 [Source:HGNC Symbol;Acc:HGNC:7706]
ENSG00000151503	1029.19	1598.33	-0.63506	0.0053024	0.049612	NCAPD3	protein_coding	non-SMC condensin II complex subunit D3 [Source:HGNC Symbol;Acc:HGNC:28952]
ENSG00000151552	218.723	441.589	-1.0136	3.8908e-05	0.00099713	QDPR	protein_coding	quinoid dihydropteridine reductase [Source:HGNC Symbol;Acc:HGNC:9752]
ENSG00000151617	103.391	201.932	-0.96577	0.0003925	0.0065933	EDNRA	protein_coding	endothelin receptor type A [Source:HGNC Symbol;Acc:HGNC:3179]
ENSG00000151729	480.343	819.549	-0.77077	0.00094803	0.013154	SLC25A4	protein_coding	solute carrier family 25 (mitochondrial carrier; adenine nucleotide translocator), member 4 [Source:HGNC Symbol;Acc:HGNC:10990]
ENSG00000152078	321.505	523.06	-0.70213	0.0050757	0.048026	TMEM56	protein_coding	transmembrane protein 56 [Source:HGNC Symbol;Acc:HGNC:26477]
ENSG00000152127	385.202	662.925	-0.78323	0.00073488	0.010763	MGAT5	protein_coding	mannosyl (alpha-1,6-)-glycoprotein beta-1,6-N-acetyl-glucosaminyltransferase [Source:HGNC Symbol;Acc:HGNC:7049]
ENSG00000152147	106.855	211.516	-0.98511	0.00024676	0.004552	GEMIN6	protein_coding	gem nuclear organelle associated protein 6 [Source:HGNC Symbol;Acc:HGNC:20044]
ENSG00000152229	83.5209	143.373	-0.77956	0.0052597	0.049326	PSTPIP2	protein_coding	proline-serine-threonine phosphatase interacting protein 2 [Source:HGNC Symbol;Acc:HGNC:9581]
ENSG00000152234	4415.31	6788.82	-0.62065	0.0051498	0.048566	ATP5A1	protein_coding	ATP synthase, H+ transporting, mitochondrial F1 complex, alpha subunit 1, cardiac muscle [Source:HGNC Symbol;Acc:HGNC:823]
ENSG00000152253	183.961	326.449	-0.82746	0.00095984	0.013276	SPC25	protein_coding	SPC25, NDC80 kinetochore complex component [Source:HGNC Symbol;Acc:HGNC:24031]
ENSG00000152270	332.122	801.363	-1.2707	8.1394e-08	4.9587e-06	PDE3B	protein_coding	phosphodiesterase 3B [Source:HGNC Symbol;Acc:HGNC:8779]
ENSG00000152558	1479.8	2428.48	-0.71465	0.0015867	0.019765	TMEM123	protein_coding	transmembrane protein 123 [Source:HGNC Symbol;Acc:HGNC:30138]
ENSG00000152642	309.367	628.722	-1.0231	0.00056128	0.0087261	GPD1L	protein_coding	glycerol-3-phosphate dehydrogenase 1-like [Source:HGNC Symbol;Acc:HGNC:28956]
ENSG00000152767	398.945	830.445	-1.0577	7.8061e-06	0.0002571	FARP1	protein_coding	FERM, ARH/RhoGEF and pleckstrin domain protein 1 [Source:HGNC Symbol;Acc:HGNC:3591]
ENSG00000152952	3168.02	4896.35	-0.62812	0.0031948	0.033937	PLOD2	protein_coding	procollagen-lysine, 2-oxoglutarate 5-dioxygenase 2 [Source:HGNC Symbol;Acc:HGNC:9082]
ENSG00000152990	409.697	679.916	-0.7308	0.0013522	0.017484	ADGRA3	protein_coding	adhesion G protein-coupled receptor A3 [Source:HGNC Symbol;Acc:HGNC:13839]
ENSG00000153029	82.389	197.463	-1.2611	3.9098e-06	0.00014287	MR1	protein_coding	major histocompatibility complex, class I-related [Source:HGNC Symbol;Acc:HGNC:4975]
ENSG00000153246	29.3786	86.1237	-1.5516	7.3351e-06	0.00024429	PLA2R1	protein_coding	phospholipase A2 receptor 1 [Source:HGNC Symbol;Acc:HGNC:9042]
ENSG00000153904	240.936	384.469	-0.67421	0.0044974	0.043864	DDAH1	protein_coding	dimethylarginine dimethylaminohydrolase 1 [Source:HGNC Symbol;Acc:HGNC:2715]
ENSG00000153993	10.8787	99.7016	-3.1961	1.9836e-16	7.6598e-14	SEMA3D	protein_coding	sema domain, immunoglobulin domain (Ig), short basic domain, secreted, (semaphorin) 3D [Source:HGNC Symbol;Acc:HGNC:10726]
ENSG00000154102	92.9868	166.902	-0.8439	0.0034931	0.036376	C16orf74	protein_coding	chromosome 16 open reading frame 74 [Source:HGNC Symbol;Acc:HGNC:23362]
ENSG00000154122	1220.81	1958.81	-0.68214	0.0022793	0.026327	ANKH	protein_coding	ANKH inorganic pyrophosphate transport regulator [Source:HGNC Symbol;Acc:HGNC:15492]
ENSG00000154146	15.2455	77.5396	-2.3466	1.0655e-09	1.0149e-07	NRGN	protein_coding	neurogranin [Source:HGNC Symbol;Acc:HGNC:8000]
ENSG00000154237	499.499	991.961	-0.9898	1.8949e-05	0.00054804	LRRK1	protein_coding	leucine-rich repeat kinase 1 [Source:HGNC Symbol;Acc:HGNC:18608]
ENSG00000154438	1.31596	10.9204	-3.0528	0.0043045	0.042516	ASZ1	protein_coding	ankyrin repeat, SAM and basic leucine zipper domain containing 1 [Source:HGNC Symbol;Acc:HGNC:1350]
ENSG00000154518	1588.28	3292.51	-1.0517	2.6451e-06	0.00010038	ATP5G3	protein_coding	ATP synthase, H+ transporting, mitochondrial Fo complex subunit C3 (subunit 9) [Source:HGNC Symbol;Acc:HGNC:843]
ENSG00000154736	132.334	263.396	-0.99305	0.00014276	0.0029454	ADAMTS5	protein_coding	ADAM metallopeptidase with thrombospondin type 1 motif 5 [Source:HGNC Symbol;Acc:HGNC:221]
ENSG00000154822	249.916	492.452	-0.97854	5.3139e-05	0.0012945	PLCL2	protein_coding	phospholipase C like 2 [Source:HGNC Symbol;Acc:HGNC:9064]
ENSG00000154864	0.360845	7.0541	-4.289	0.0032395	0.03431	PIEZO2	protein_coding	piezo-type mechanosensitive ion channel component 2 [Source:HGNC Symbol;Acc:HGNC:26270]
ENSG00000154914	71.3884	152.846	-1.0983	0.00011806	0.0025289	USP43	protein_coding	ubiquitin specific peptidase 43 [Source:HGNC Symbol;Acc:HGNC:20072]
ENSG00000154978	2998.68	5187.38	-0.79068	0.0013736	0.017681	VOPP1	protein_coding	vesicular, overexpressed in cancer, prosurvival protein 1 [Source:HGNC Symbol;Acc:HGNC:34518]
ENSG00000155115	476.102	871.375	-0.87202	0.00018793	0.0036831	GTF3C6	protein_coding	general transcription factor IIIC subunit 6 [Source:HGNC Symbol;Acc:HGNC:20872]
ENSG00000155254	413.678	992.285	-1.2622	4.4736e-08	2.9387e-06	MARVELD1	protein_coding	MARVEL domain containing 1 [Source:HGNC Symbol;Acc:HGNC:28674]
ENSG00000155324	147.749	339.206	-1.199	1.4875e-06	6.1246e-05	GRAMD3	protein_coding	GRAM domain containing 3 [Source:HGNC Symbol;Acc:HGNC:24911]
ENSG00000155363	631.995	1030.94	-0.70597	0.0022266	0.025812	MOV10	protein_coding	Mov10 RISC complex RNA helicase [Source:HGNC Symbol;Acc:HGNC:7200]
ENSG00000155368	728.29	1547.82	-1.0877	1.6153e-06	6.5939e-05	DBI	protein_coding	diazepam binding inhibitor (GABA receptor modulator, acyl-CoA binding protein) [Source:HGNC Symbol;Acc:HGNC:2690]
ENSG00000155850	615.126	1406.8	-1.1935	1.2958e-07	7.4802e-06	SLC26A2	protein_coding	solute carrier family 26 (anion exchanger), member 2 [Source:HGNC Symbol;Acc:HGNC:10994]
ENSG00000155893	72.818	205.299	-1.4954	4.5606e-08	2.9792e-06	PXYLP1	protein_coding	2-phosphoxylose phosphatase 1 [Source:HGNC Symbol;Acc:HGNC:26303]
ENSG00000156026	550.985	903.208	-0.71304	0.0022747	0.026295	MCU	protein_coding	mitochondrial calcium uniporter [Source:HGNC Symbol;Acc:HGNC:23526]
ENSG00000156411	682.858	1107.68	-0.69788	0.0021358	0.025033	C14orf2	protein_coding	chromosome 14 open reading frame 2 [Source:HGNC Symbol;Acc:HGNC:1188]
ENSG00000156471	1546.1	2460.85	-0.67052	0.0029326	0.031875	PTDSS1	protein_coding	phosphatidylserine synthase 1 [Source:HGNC Symbol;Acc:HGNC:9587]
ENSG00000156475	226.417	581.15	-1.3599	8.0895e-06	0.00026479	PPP2R2B	protein_coding	protein phosphatase 2 regulatory subunit B, beta [Source:HGNC Symbol;Acc:HGNC:9305]
ENSG00000156968	63.9995	118.734	-0.8916	0.0025176	0.02848	MPV17L	protein_coding	MPV17 mitochondrial membrane protein-like [Source:HGNC Symbol;Acc:HGNC:26827]
ENSG00000157184	36.7518	113.51	-1.6269	2.7628e-07	1.4459e-05	CPT2	protein_coding	carnitine palmitoyltransferase 2 [Source:HGNC Symbol;Acc:HGNC:2330]
ENSG00000157216	420.907	945.208	-1.1671	7.6923e-07	3.5225e-05	SSBP3	protein_coding	single stranded DNA binding protein 3 [Source:HGNC Symbol;Acc:HGNC:15674]
ENSG00000157350	371.16	625.4	-0.75274	0.0013685	0.01763	ST3GAL2	protein_coding	ST3 beta-galactoside alpha-2,3-sialyltransferase 2 [Source:HGNC Symbol;Acc:HGNC:10863]
ENSG00000157379	412.165	685	-0.73288	0.0019954	0.023738	DHRS1	protein_coding	dehydrogenase/reductase (SDR family) member 1 [Source:HGNC Symbol;Acc:HGNC:16445]
ENSG00000157445	75.9368	242.013	-1.6722	7.8507e-10	7.6827e-08	CACNA2D3	protein_coding	calcium channel, voltage-dependent, alpha 2/delta subunit 3 [Source:HGNC Symbol;Acc:HGNC:15460]
ENSG00000157470	80.7475	204.747	-1.3424	1.1072e-06	4.7935e-05	FAM81A	protein_coding	family with sequence similarity 81 member A [Source:HGNC Symbol;Acc:HGNC:28379]
ENSG00000157593	1036.48	1765.85	-0.76867	0.00057123	0.0088279	SLC35B2	protein_coding	solute carrier family 35 (adenosine 3'-phospho 5'-phosphosulfate transporter), member B2 [Source:HGNC Symbol;Acc:HGNC:16872]
ENSG00000157600	258.981	564.213	-1.1234	3.9505e-06	0.00014417	TMEM164	protein_coding	transmembrane protein 164 [Source:HGNC Symbol;Acc:HGNC:26217]
ENSG00000157637	978.172	1541.14	-0.65583	0.0035891	0.037065	SLC38A10	protein_coding	solute carrier family 38 member 10 [Source:HGNC Symbol;Acc:HGNC:28237]
ENSG00000157657	113.056	277.501	-1.2955	0.0015597	0.019488	ZNF618	protein_coding	zinc finger protein 618 [Source:HGNC Symbol;Acc:HGNC:29416]
ENSG00000157870	98.5037	257.32	-1.3853	1.7908e-07	9.8598e-06	FAM213B	protein_coding	family with sequence similarity 213 member B [Source:HGNC Symbol;Acc:HGNC:28390]
ENSG00000158104	56.3446	164.917	-1.5494	1.5027e-07	8.4435e-06	HPD	protein_coding	4-hydroxyphenylpyruvate dioxygenase [Source:HGNC Symbol;Acc:HGNC:5147]
ENSG00000158106	103.395	180.428	-0.80326	0.0029506	0.032022	RHPN1	protein_coding	rhophilin, Rho GTPase binding protein 1 [Source:HGNC Symbol;Acc:HGNC:19973]
ENSG00000158246	124.984	274.396	-1.1345	6.7112e-06	0.00022695	FAM46B	protein_coding	family with sequence similarity 46 member B [Source:HGNC Symbol;Acc:HGNC:28273]
ENSG00000158258	3.67197	22.041	-2.5856	7.868e-05	0.0018117	CLSTN2	protein_coding	calsyntenin 2 [Source:HGNC Symbol;Acc:HGNC:17448]
ENSG00000158286	168.386	395.89	-1.2333	7.4052e-07	3.413e-05	RNF207	protein_coding	ring finger protein 207 [Source:HGNC Symbol;Acc:HGNC:32947]
ENSG00000158292	55.8265	162.632	-1.5426	2.0816e-06	8.2157e-05	GPR153	protein_coding	G protein-coupled receptor 153 [Source:HGNC Symbol;Acc:HGNC:23618]
ENSG00000158555	107.527	349.744	-1.7016	3.0986e-11	4.1183e-09	GDPD5	protein_coding	glycerophosphodiester phosphodiesterase domain containing 5 [Source:HGNC Symbol;Acc:HGNC:28804]
ENSG00000158604	1322.6	2338.8	-0.82239	0.00024505	0.0045292	TMED4	protein_coding	transmembrane p24 trafficking protein 4 [Source:HGNC Symbol;Acc:HGNC:22301]
ENSG00000158623	138.942	265.226	-0.93274	0.00043042	0.0070767	COPG2	protein_coding	coatomer protein complex subunit gamma 2 [Source:HGNC Symbol;Acc:HGNC:2237]
ENSG00000158710	2063.54	6577.67	-1.6725	1.1221e-13	2.5859e-11	TAGLN2	protein_coding	transgelin 2 [Source:HGNC Symbol;Acc:HGNC:11554]
ENSG00000158716	39.3276	90.4109	-1.201	0.00027191	0.0049176	DUSP23	protein_coding	dual specificity phosphatase 23 [Source:HGNC Symbol;Acc:HGNC:21480]
ENSG00000158769	92.4338	299.542	-1.6963	2.7913e-10	3.0099e-08	F11R	protein_coding	F11 receptor [Source:HGNC Symbol;Acc:HGNC:14685]
ENSG00000158825	859.412	1531.56	-0.83358	0.0043933	0.04317	CDA	protein_coding	cytidine deaminase [Source:HGNC Symbol;Acc:HGNC:1712]
ENSG00000158856	74.7287	134.927	-0.85245	0.003054	0.032873	DMTN	protein_coding	dematin actin binding protein [Source:HGNC Symbol;Acc:HGNC:3382]
ENSG00000158864	1055.12	1686.5	-0.67663	0.0029749	0.032212	NDUFS2	protein_coding	NADH:ubiquinone oxidoreductase core subunit S2 [Source:HGNC Symbol;Acc:HGNC:7708]
ENSG00000158882	107.112	240.431	-1.1665	7.3782e-06	0.00024515	TOMM40L	protein_coding	translocase of outer mitochondrial membrane 40 homolog (yeast)-like [Source:HGNC Symbol;Acc:HGNC:25756]
ENSG00000159110	60.141	116.756	-0.95707	0.0015515	0.01943	IFNAR2	protein_coding	interferon (alpha, beta and omega) receptor 2 [Source:HGNC Symbol;Acc:HGNC:5433]
ENSG00000159184	63.7397	386.085	-2.5987	5.8841e-22	4.9453e-19	HOXB13	protein_coding	homeobox B13 [Source:HGNC Symbol;Acc:HGNC:5112]
ENSG00000159199	1074.22	2716.97	-1.3387	2.7352e-09	2.4273e-07	ATP5G1	protein_coding	ATP synthase, H+ transporting, mitochondrial Fo complex subunit C1 (subunit 9) [Source:HGNC Symbol;Acc:HGNC:841]
ENSG00000159251	8.0783	25.363	-1.6506	0.0021858	0.025462	ACTC1	protein_coding	actin, alpha, cardiac muscle 1 [Source:HGNC Symbol;Acc:HGNC:143]
ENSG00000159335	2845.63	6000.37	-1.0763	8.261e-07	3.7589e-05	PTMS	protein_coding	parathymosin [Source:HGNC Symbol;Acc:HGNC:9629]
ENSG00000159363	414.814	804.825	-0.95621	3.5745e-05	0.00092519	ATP13A2	protein_coding	ATPase type 13A2 [Source:HGNC Symbol;Acc:HGNC:30213]
ENSG00000159423	67.5381	125.792	-0.89726	0.0022939	0.026442	ALDH4A1	protein_coding	aldehyde dehydrogenase 4 family member A1 [Source:HGNC Symbol;Acc:HGNC:406]
ENSG00000159445	278.578	467.506	-0.7469	0.0015693	0.019582	THEM4	protein_coding	thioesterase superfamily member 4 [Source:HGNC Symbol;Acc:HGNC:17947]
ENSG00000159792	196.389	321.63	-0.71169	0.0036443	0.037419	PSKH1	protein_coding	protein serine kinase H1 [Source:HGNC Symbol;Acc:HGNC:9529]
ENSG00000160014	1342.77	3620.25	-1.4309	2.2231e-10	2.4427e-08	CALM3	protein_coding	calmodulin 3 (phosphorylase kinase, delta) [Source:HGNC Symbol;Acc:HGNC:1449]
ENSG00000160050	43.5909	115.291	-1.4032	9.5501e-06	0.00030457	CCDC28B	protein_coding	coiled-coil domain containing 28B [Source:HGNC Symbol;Acc:HGNC:28163]
ENSG00000160113	1020.3	1864.81	-0.87004	0.00017491	0.003471	NR2F6	protein_coding	nuclear receptor subfamily 2 group F member 6 [Source:HGNC Symbol;Acc:HGNC:7977]
ENSG00000160183	516.252	914.671	-0.82518	0.00044949	0.0073228	TMPRSS3	protein_coding	transmembrane protease, serine 3 [Source:HGNC Symbol;Acc:HGNC:11877]
ENSG00000160233	8.68962	44.2266	-2.3476	2.768e-07	1.446e-05	LRRC3	protein_coding	leucine rich repeat containing 3 [Source:HGNC Symbol;Acc:HGNC:14965]
ENSG00000160271	216.391	349.505	-0.69167	0.0041529	0.041377	RALGDS	protein_coding	ral guanine nucleotide dissociation stimulator [Source:HGNC Symbol;Acc:HGNC:9842]
ENSG00000160298	123.775	401.073	-1.6961	1.9199e-11	2.6762e-09	C21orf58	protein_coding	chromosome 21 open reading frame 58 [Source:HGNC Symbol;Acc:HGNC:1300]
ENSG00000160310	432.756	701.811	-0.69753	0.0026054	0.029234	PRMT2	protein_coding	protein arginine methyltransferase 2 [Source:HGNC Symbol;Acc:HGNC:5186]
ENSG00000160318	5.8639	35.8457	-2.6119	5.5105e-07	2.642e-05	CLDND2	protein_coding	claudin domain containing 2 [Source:HGNC Symbol;Acc:HGNC:28511]
ENSG00000160410	425.046	675.781	-0.66894	0.0038093	0.038709	SHKBP1	protein_coding	SH3KBP1 binding protein 1 [Source:HGNC Symbol;Acc:HGNC:19214]
ENSG00000160446	120.073	397.83	-1.7282	1.5915e-11	2.2968e-09	ZDHHC12	protein_coding	zinc finger, DHHC-type containing 12 [Source:HGNC Symbol;Acc:HGNC:19159]
ENSG00000160447	1066.54	1734.85	-0.70188	0.0019042	0.022872	PKN3	protein_coding	protein kinase N3 [Source:HGNC Symbol;Acc:HGNC:17999]
ENSG00000160613	335.979	591.336	-0.81561	0.00046018	0.0074617	PCSK7	protein_coding	proprotein convertase subtilisin/kexin type 7 [Source:HGNC Symbol;Acc:HGNC:8748]
ENSG00000160703	247.071	416.115	-0.75206	0.0016485	0.020348	NLRX1	protein_coding	NLR family member X1 [Source:HGNC Symbol;Acc:HGNC:29890]
ENSG00000160753	577.927	1004.43	-0.79742	0.00045842	0.0074485	RUSC1	protein_coding	RUN and SH3 domain containing 1 [Source:HGNC Symbol;Acc:HGNC:17153]
ENSG00000160767	480.307	1147.19	-1.2561	4.6043e-08	2.997e-06	FAM189B	protein_coding	family with sequence similarity 189 member B [Source:HGNC Symbol;Acc:HGNC:1233]
ENSG00000160796	413.505	1540.56	-1.8975	6.5879e-16	2.3074e-13	NBEAL2	protein_coding	neurobeachin like 2 [Source:HGNC Symbol;Acc:HGNC:31928]
ENSG00000160867	56.3446	216.002	-1.9387	1.0412e-11	1.5826e-09	FGFR4	protein_coding	fibroblast growth factor receptor 4 [Source:HGNC Symbol;Acc:HGNC:3691]
ENSG00000160877	1104.63	2202.66	-0.99568	7.6691e-06	0.00025364	NACC1	protein_coding	nucleus accumbens associated 1, BEN and BTB (POZ) domain containing [Source:HGNC Symbol;Acc:HGNC:20967]
ENSG00000160932	1665.41	3807.69	-1.193	9.3251e-05	0.0020862	LY6E	protein_coding	lymphocyte antigen 6 complex, locus E [Source:HGNC Symbol;Acc:HGNC:6727]
ENSG00000160949	780.399	1303.24	-0.73982	0.0010725	0.014517	TONSL	protein_coding	tonsoku-like, DNA repair protein [Source:HGNC Symbol;Acc:HGNC:7801]
ENSG00000160957	994.793	1559.44	-0.64856	0.0038666	0.039194	RECQL4	protein_coding	RecQ helicase-like 4 [Source:HGNC Symbol;Acc:HGNC:9949]
ENSG00000161013	1569.88	2820.11	-0.84509	0.00017056	0.0034035	MGAT4B	protein_coding	mannosyl (alpha-1,3-)-glycoprotein beta-1,4-N-acetylglucosaminyltransferase, isozyme B [Source:HGNC Symbol;Acc:HGNC:7048]
ENSG00000161048	67.7506	133.169	-0.97495	0.00078634	0.011331	NAPEPLD	protein_coding	N-acyl phosphatidylethanolamine phospholipase D [Source:HGNC Symbol;Acc:HGNC:21683]
ENSG00000161203	4061.54	7183.14	-0.82259	0.00021595	0.0040974	AP2M1	protein_coding	adaptor related protein complex 2, mu 1 subunit [Source:HGNC Symbol;Acc:HGNC:564]
ENSG00000161547	985.378	1783.42	-0.8559	0.0001111	0.002416	SRSF2	protein_coding	serine/arginine-rich splicing factor 2 [Source:HGNC Symbol;Acc:HGNC:10783]
ENSG00000161558	60.4241	110.077	-0.86532	0.0029945	0.032339	TMEM143	protein_coding	transmembrane protein 143 [Source:HGNC Symbol;Acc:HGNC:25603]
ENSG00000161642	77.2726	197.834	-1.3563	4.1717e-07	2.066e-05	ZNF385A	protein_coding	zinc finger protein 385A [Source:HGNC Symbol;Acc:HGNC:17521]
ENSG00000161714	3671.7	7358.17	-1.0029	6.938e-06	0.00023351	PLCD3	protein_coding	phospholipase C delta 3 [Source:HGNC Symbol;Acc:HGNC:9061]
ENSG00000161791	56.9217	117.293	-1.0431	0.00054014	0.0084558	FMNL3	protein_coding	formin like 3 [Source:HGNC Symbol;Acc:HGNC:23698]
ENSG00000161888	203.591	846.12	-2.0552	3.2391e-17	1.3223e-14	SPC24	protein_coding	SPC24, NDC80 kinetochore complex component [Source:HGNC Symbol;Acc:HGNC:26913]
ENSG00000161920	61.249	122.559	-1.0007	0.0031973	0.033952	MED11	protein_coding	mediator complex subunit 11 [Source:HGNC Symbol;Acc:HGNC:32687]
ENSG00000161981	382.478	951.002	-1.3141	2.2275e-08	1.5795e-06	SNRNP25	protein_coding	small nuclear ribonucleoprotein, U11/U12 25kDa subunit [Source:HGNC Symbol;Acc:HGNC:14161]
ENSG00000162063	221.098	654.806	-1.5664	1.474e-10	1.6781e-08	CCNF	protein_coding	cyclin F [Source:HGNC Symbol;Acc:HGNC:1591]
ENSG00000162073	106.943	279.644	-1.3867	1.1207e-07	6.6165e-06	PAQR4	protein_coding	progestin and adipoQ receptor family member IV [Source:HGNC Symbol;Acc:HGNC:26386]
ENSG00000162139	183.204	347.9	-0.92522	0.00020673	0.0039514	NEU3	protein_coding	neuraminidase 3 (membrane sialidase) [Source:HGNC Symbol;Acc:HGNC:7760]
ENSG00000162144	283.394	510.86	-0.85012	0.00033905	0.0058685	CYB561A3	protein_coding	cytochrome b561 family member A3 [Source:HGNC Symbol;Acc:HGNC:23014]
ENSG00000162302	828.548	1304.08	-0.65437	0.0035326	0.03668	RPS6KA4	protein_coding	ribosomal protein S6 kinase, 90kDa, polypeptide 4 [Source:HGNC Symbol;Acc:HGNC:10433]
ENSG00000162337	1103.25	2056.8	-0.89864	5.7549e-05	0.0013819	LRP5	protein_coding	LDL receptor related protein 5 [Source:HGNC Symbol;Acc:HGNC:6697]
ENSG00000162366	4.52109	19.336	-2.0965	0.001552	0.01943	PDZK1IP1	protein_coding	PDZK1 interacting protein 1 [Source:HGNC Symbol;Acc:HGNC:16887]
ENSG00000162430	214.591	473.98	-1.1432	2.0381e-06	8.0663e-05	SEPN1	protein_coding	selenoprotein N, 1 [Source:HGNC Symbol;Acc:HGNC:15999]
ENSG00000162520	58.4145	130.733	-1.1622	0.00092754	0.012942	SYNC	protein_coding	syncoilin, intermediate filament protein [Source:HGNC Symbol;Acc:HGNC:28897]
ENSG00000162614	71.0895	290.82	-2.0324	1.2762e-13	2.8491e-11	NEXN	protein_coding	nexilin (F actin binding protein) [Source:HGNC Symbol;Acc:HGNC:29557]
ENSG00000162627	262.793	512.462	-0.96352	8.461e-05	0.0019311	SNX7	protein_coding	sorting nexin 7 [Source:HGNC Symbol;Acc:HGNC:14971]
ENSG00000162636	299.357	638.245	-1.0922	1.6347e-05	0.00048482	FAM102B	protein_coding	family with sequence similarity 102 member B [Source:HGNC Symbol;Acc:HGNC:27637]
ENSG00000162639	193.223	375.558	-0.95877	0.00013394	0.0027978	HENMT1	protein_coding	HEN1 methyltransferase homolog 1 (Arabidopsis) [Source:HGNC Symbol;Acc:HGNC:26400]
ENSG00000162687	1.27348	34.5949	-4.7637	1.3472e-11	1.9946e-09	KCNT2	protein_coding	potassium channel, sodium activated subfamily T, member 2 [Source:HGNC Symbol;Acc:HGNC:18866]
ENSG00000162688	301.144	711.222	-1.2398	2.2633e-06	8.8113e-05	AGL	protein_coding	amylo-alpha-1, 6-glucosidase, 4-alpha-glucanotransferase [Source:HGNC Symbol;Acc:HGNC:321]
ENSG00000162704	1393.96	3541.13	-1.345	1.3233e-09	1.2357e-07	ARPC5	protein_coding	actin related protein 2/3 complex subunit 5 [Source:HGNC Symbol;Acc:HGNC:708]
ENSG00000162729	149.615	252.003	-0.75218	0.00287	0.031362	IGSF8	protein_coding	immunoglobulin superfamily member 8 [Source:HGNC Symbol;Acc:HGNC:17813]
ENSG00000162813	358.949	613.519	-0.77333	0.0010743	0.014528	BPNT1	protein_coding	3'(2'), 5'-bisphosphate nucleotidase 1 [Source:HGNC Symbol;Acc:HGNC:1096]
ENSG00000162817	47.3195	93.4538	-0.98182	0.0024817	0.02816	C1orf115	protein_coding	chromosome 1 open reading frame 115 [Source:HGNC Symbol;Acc:HGNC:25873]
ENSG00000162878	443.089	834.903	-0.91401	0.00033536	0.0058325	PKDCC	protein_coding	protein kinase domain containing, cytoplasmic [Source:HGNC Symbol;Acc:HGNC:25123]
ENSG00000162976	32.1335	74.5206	-1.2136	0.00030765	0.0054638	PQLC3	protein_coding	PQ loop repeat containing 3 [Source:HGNC Symbol;Acc:HGNC:28503]
ENSG00000162980	405.04	642.792	-0.66629	0.0039606	0.039884	ARL5A	protein_coding	ADP ribosylation factor like GTPase 5A [Source:HGNC Symbol;Acc:HGNC:696]
ENSG00000163013	162.531	433.84	-1.4164	1.2959e-08	9.9013e-07	FBXO41	protein_coding	F-box protein 41 [Source:HGNC Symbol;Acc:HGNC:29409]
ENSG00000163041	3631.4	6621.86	-0.86671	8.217e-05	0.0018829	H3F3A	protein_coding	H3 histone, family 3A [Source:HGNC Symbol;Acc:HGNC:4764]
ENSG00000163170	323.451	578.494	-0.83876	0.00046361	0.0074972	BOLA3	protein_coding	bolA family member 3 [Source:HGNC Symbol;Acc:HGNC:24415]
ENSG00000163283	4610.3	22365.6	-2.2783	1.0458e-21	8.3008e-19	ALPP	protein_coding	alkaline phosphatase, placental [Source:HGNC Symbol;Acc:HGNC:439]
ENSG00000163286	26.0207	102.754	-1.9815	4.004e-07	1.9933e-05	ALPPL2	protein_coding	alkaline phosphatase, placental like 2 [Source:HGNC Symbol;Acc:HGNC:441]
ENSG00000163295	148.534	787.041	-2.4056	1.4691e-11	2.1418e-09	ALPI	protein_coding	alkaline phosphatase, intestinal [Source:HGNC Symbol;Acc:HGNC:437]
ENSG00000163328	23.4849	83.6533	-1.8327	2.9511e-07	1.5222e-05	GPR155	protein_coding	G protein-coupled receptor 155 [Source:HGNC Symbol;Acc:HGNC:22951]
ENSG00000163344	635.05	1133.14	-0.83539	0.00026073	0.0047454	PMVK	protein_coding	phosphomevalonate kinase [Source:HGNC Symbol;Acc:HGNC:9141]
ENSG00000163382	1841.13	2913.97	-0.6624	0.0051308	0.048435	APOA1BP	protein_coding	apolipoprotein A-I binding protein [Source:HGNC Symbol;Acc:HGNC:18453]
ENSG00000163399	2438.74	4030.57	-0.72485	0.0010005	0.013745	ATP1A1	protein_coding	ATPase, Na+/K+ transporting, alpha 1 polypeptide [Source:HGNC Symbol;Acc:HGNC:799]
ENSG00000163430	790.003	3774.14	-2.2562	2.908e-22	2.6805e-19	FSTL1	protein_coding	follistatin like 1 [Source:HGNC Symbol;Acc:HGNC:3972]
ENSG00000163435	190.514	378.188	-0.98921	7.005e-05	0.0016327	ELF3	protein_coding	E74-like factor 3 (ets domain transcription factor, epithelial-specific ) [Source:HGNC Symbol;Acc:HGNC:3318]
ENSG00000163485	3.04647	27.651	-3.1821	4.4083e-07	2.1719e-05	ADORA1	protein_coding	adenosine A1 receptor [Source:HGNC Symbol;Acc:HGNC:262]
ENSG00000163513	569.561	901.133	-0.66189	0.0043957	0.043179	TGFBR2	protein_coding	transforming growth factor beta receptor II [Source:HGNC Symbol;Acc:HGNC:11773]
ENSG00000163521	57.4666	104.45	-0.86202	0.0044142	0.043331	GLB1L	protein_coding	galactosidase beta 1 like [Source:HGNC Symbol;Acc:HGNC:28129]
ENSG00000163536	91.6036	187.569	-1.0339	0.00016031	0.003235	SERPINI1	protein_coding	serpin peptidase inhibitor, clade I (neuroserpin), member 1 [Source:HGNC Symbol;Acc:HGNC:8943]
ENSG00000163807	382.1	624.867	-0.7096	0.0022256	0.02581	KIAA1143	protein_coding	KIAA1143 [Source:HGNC Symbol;Acc:HGNC:29198]
ENSG00000163812	540.159	880.664	-0.70521	0.0022829	0.026357	ZDHHC3	protein_coding	zinc finger, DHHC-type containing 3 [Source:HGNC Symbol;Acc:HGNC:18470]
ENSG00000163832	257.181	444.775	-0.79029	0.00094067	0.013061	ELP6	protein_coding	elongator acetyltransferase complex subunit 6 [Source:HGNC Symbol;Acc:HGNC:25976]
ENSG00000163888	76.4476	167.875	-1.1348	5.9616e-05	0.0014244	CAMK2N2	protein_coding	calcium/calmodulin-dependent protein kinase II inhibitor 2 [Source:HGNC Symbol;Acc:HGNC:24197]
ENSG00000163898	64.7416	143.273	-1.146	5.5178e-05	0.0013373	LIPH	protein_coding	lipase, member H [Source:HGNC Symbol;Acc:HGNC:18483]
ENSG00000163932	125.412	295.074	-1.2344	1.0891e-05	0.00034236	PRKCD	protein_coding	protein kinase C, delta [Source:HGNC Symbol;Acc:HGNC:9399]
ENSG00000163975	181.526	426.776	-1.2333	5.0279e-07	2.431e-05	MFI2	protein_coding	antigen p97 (melanoma associated) identified by monoclonal antibodies 133.2 and 96.5 [Source:HGNC Symbol;Acc:HGNC:7037]
ENSG00000164032	1950.16	3048.06	-0.6443	0.0035132	0.036528	H2AFZ	protein_coding	H2A histone family member Z [Source:HGNC Symbol;Acc:HGNC:4741]
ENSG00000164039	48.9792	93.6743	-0.93548	0.0042972	0.042474	BDH2	protein_coding	3-hydroxybutyrate dehydrogenase, type 2 [Source:HGNC Symbol;Acc:HGNC:32389]
ENSG00000164050	156.483	339.088	-1.1157	1.0131e-05	0.00032129	PLXNB1	protein_coding	plexin B1 [Source:HGNC Symbol;Acc:HGNC:9103]
ENSG00000164062	1054.49	1775.5	-0.75168	0.00088964	0.012535	APEH	protein_coding	acylaminoacyl-peptide hydrolase [Source:HGNC Symbol;Acc:HGNC:586]
ENSG00000164078	295.737	488.46	-0.72393	0.0019564	0.023362	MST1R	protein_coding	macrophage stimulating 1 receptor [Source:HGNC Symbol;Acc:HGNC:7381]
ENSG00000164088	106.265	188.006	-0.82312	0.002018	0.023947	PPM1M	protein_coding	protein phosphatase, Mg2+/Mn2+ dependent 1M [Source:HGNC Symbol;Acc:HGNC:26506]
ENSG00000164089	1.63433	16.3998	-3.3269	0.00023412	0.0043725	ETNPPL	protein_coding	ethanolamine-phosphate phospho-lyase [Source:HGNC Symbol;Acc:HGNC:14404]
ENSG00000164096	339.432	572.52	-0.7542	0.0010103	0.013853	C4orf3	protein_coding	chromosome 4 open reading frame 3 [Source:HGNC Symbol;Acc:HGNC:19225]
ENSG00000164118	215.794	361.281	-0.74347	0.0027768	0.030612	CEP44	protein_coding	centrosomal protein 44kDa [Source:HGNC Symbol;Acc:HGNC:29356]
ENSG00000164120	12.2952	85.3795	-2.7958	7.7303e-13	1.4629e-10	HPGD	protein_coding	hydroxyprostaglandin dehydrogenase 15-(NAD) [Source:HGNC Symbol;Acc:HGNC:5154]
ENSG00000164124	47.8415	96.3894	-1.0106	0.0014349	0.01828	TMEM144	protein_coding	transmembrane protein 144 [Source:HGNC Symbol;Acc:HGNC:25633]
ENSG00000164176	431.879	1483.65	-1.7805	2.2975e-14	6.3738e-12	EDIL3	protein_coding	EGF-like repeats and discoidin I-like domains 3 [Source:HGNC Symbol;Acc:HGNC:3173]
ENSG00000164237	634.518	1143.18	-0.84932	0.0047206	0.04551	CMBL	protein_coding	carboxymethylenebutenolidase homolog (Pseudomonas) [Source:HGNC Symbol;Acc:HGNC:25090]
ENSG00000164402	377.988	681.206	-0.84975	0.00031671	0.0055795	2018-09-08	protein_coding	septin 8 [Source:HGNC Symbol;Acc:HGNC:16511]
ENSG00000164520	75.4812	152.026	-1.0101	0.00040578	0.0067571	RAET1E	protein_coding	retinoic acid early transcript 1E [Source:HGNC Symbol;Acc:HGNC:16793]
ENSG00000164574	282.464	455.965	-0.69086	0.0033259	0.034966	GALNT10	protein_coding	polypeptide N-acetylgalactosaminyltransferase 10 [Source:HGNC Symbol;Acc:HGNC:19873]
ENSG00000164611	523.82	991.842	-0.92104	6.0478e-05	0.0014413	PTTG1	protein_coding	pituitary tumor-transforming 1 [Source:HGNC Symbol;Acc:HGNC:9690]
ENSG00000164684	63.9545	199.754	-1.6431	4.1193e-09	3.5348e-07	ZNF704	protein_coding	zinc finger protein 704 [Source:HGNC Symbol;Acc:HGNC:32291]
ENSG00000164687	200.456	440	-1.1342	4.5436e-05	0.0011329	FABP5	protein_coding	fatty acid binding protein 5 (psoriasis-associated) [Source:HGNC Symbol;Acc:HGNC:3560]
ENSG00000164751	266.838	502.772	-0.91394	0.00013279	0.0027798	PEX2	protein_coding	peroxisomal biogenesis factor 2 [Source:HGNC Symbol;Acc:HGNC:9717]
ENSG00000164754	3463.8	8065.43	-1.2194	4.1333e-08	2.7532e-06	RAD21	protein_coding	RAD21 cohesin complex component [Source:HGNC Symbol;Acc:HGNC:9811]
ENSG00000164764	38.9628	180.322	-2.2104	2.1703e-13	4.5939e-11	SBSPON	protein_coding	somatomedin B and thrombospondin type 1 domain containing [Source:HGNC Symbol;Acc:HGNC:30362]
ENSG00000164818	563.146	1026.06	-0.86554	0.00014378	0.0029622	DNAAF5	protein_coding	dynein, axonemal, assembly factor 5 [Source:HGNC Symbol;Acc:HGNC:26013]
ENSG00000164850	89.2254	193.382	-1.1159	2.9092e-05	0.00077765	GPER1	protein_coding	G protein-coupled estrogen receptor 1 [Source:HGNC Symbol;Acc:HGNC:4485]
ENSG00000164880	1719.94	3355.37	-0.96412	1.5666e-05	0.00046875	INTS1	protein_coding	integrator complex subunit 1 [Source:HGNC Symbol;Acc:HGNC:24555]
ENSG00000164885	195.213	367.939	-0.91442	0.00026605	0.0048299	CDK5	protein_coding	cyclin-dependent kinase 5 [Source:HGNC Symbol;Acc:HGNC:1774]
ENSG00000164889	2248.14	3696.01	-0.71724	0.0013429	0.017395	SLC4A2	protein_coding	solute carrier family 4 (anion exchanger), member 2 [Source:HGNC Symbol;Acc:HGNC:11028]
ENSG00000164904	746.546	1343.14	-0.8473	0.00021132	0.0040283	ALDH7A1	protein_coding	aldehyde dehydrogenase 7 family member A1 [Source:HGNC Symbol;Acc:HGNC:877]
ENSG00000164976	25.0767	157.054	-2.6468	6.3015e-17	2.5361e-14	KIAA1161	protein_coding	KIAA1161 [Source:HGNC Symbol;Acc:HGNC:19918]
ENSG00000165029	0	7.45375	#NAME?	0.00039918	0.0066735	ABCA1	protein_coding	ATP binding cassette subfamily A member 1 [Source:HGNC Symbol;Acc:HGNC:29]
ENSG00000165072	20.9888	97.1753	-2.211	5.3678e-10	5.4308e-08	MAMDC2	protein_coding	MAM domain containing 2 [Source:HGNC Symbol;Acc:HGNC:23673]
ENSG00000165097	311.401	540.569	-0.79571	0.00071178	0.010452	KDM1B	protein_coding	lysine (K)-specific demethylase 1B [Source:HGNC Symbol;Acc:HGNC:21577]
ENSG00000165102	285.748	568.859	-0.99333	3.0849e-05	0.00081773	HGSNAT	protein_coding	heparan-alpha-glucosaminide N-acetyltransferase [Source:HGNC Symbol;Acc:HGNC:26527]
ENSG00000165124	284.369	829.127	-1.5438	1.0616e-10	1.2432e-08	SVEP1	protein_coding	sushi, von Willebrand factor type A, EGF and pentraxin domain containing 1 [Source:HGNC Symbol;Acc:HGNC:15985]
ENSG00000165169	802.833	1267.27	-0.65855	0.004099	0.040911	DYNLT3	protein_coding	dynein, light chain, Tctex-type 3 [Source:HGNC Symbol;Acc:HGNC:11694]
ENSG00000165238	21.879	75.0722	-1.7787	1.5696e-06	6.4349e-05	WNK2	protein_coding	WNK lysine deficient protein kinase 2 [Source:HGNC Symbol;Acc:HGNC:14542]
ENSG00000165264	454.482	793.85	-0.80464	0.00057327	0.0088452	NDUFB6	protein_coding	NADH:ubiquinone oxidoreductase subunit B6 [Source:HGNC Symbol;Acc:HGNC:7701]
ENSG00000165272	314.885	1170.33	-1.894	2.1498e-14	6.0823e-12	AQP3	protein_coding	aquaporin 3 (Gill blood group) [Source:HGNC Symbol;Acc:HGNC:636]
ENSG00000165288	369.644	608.949	-0.72019	0.0026459	0.029573	BRWD3	protein_coding	bromodomain and WD repeat domain containing 3 [Source:HGNC Symbol;Acc:HGNC:17342]
ENSG00000165300	113.598	301.023	-1.4059	0.00016362	0.0032926	SLITRK5	protein_coding	SLIT and NTRK like family member 5 [Source:HGNC Symbol;Acc:HGNC:20295]
ENSG00000165672	1273.76	2443.32	-0.93975	2.5935e-05	0.00071054	PRDX3	protein_coding	peroxiredoxin 3 [Source:HGNC Symbol;Acc:HGNC:9354]
ENSG00000165688	793.636	1316.98	-0.73069	0.00093222	0.012975	PMPCA	protein_coding	peptidase (mitochondrial processing) alpha [Source:HGNC Symbol;Acc:HGNC:18667]
ENSG00000165775	549.615	875.843	-0.67225	0.0028718	0.03137	FUNDC2	protein_coding	FUN14 domain containing 2 [Source:HGNC Symbol;Acc:HGNC:24925]
ENSG00000165795	3.6295	24.8943	-2.778	1.3438e-05	0.00040851	NDRG2	protein_coding	NDRG family member 2 [Source:HGNC Symbol;Acc:HGNC:14460]
ENSG00000165801	119.15	276.204	-1.213	2.7689e-06	0.00010453	ARHGEF40	protein_coding	Rho guanine nucleotide exchange factor 40 [Source:HGNC Symbol;Acc:HGNC:25516]
ENSG00000165804	259.764	485.683	-0.90281	0.0015491	0.019417	ZNF219	protein_coding	zinc finger protein 219 [Source:HGNC Symbol;Acc:HGNC:13011]
ENSG00000165887	34.514	277.349	-3.0064	2.7258e-24	2.8848e-21	ANKRD2	protein_coding	ankyrin repeat domain 2 (stretch responsive muscle) [Source:HGNC Symbol;Acc:HGNC:495]
ENSG00000165899	0.748547	14.0634	-4.2317	1.7659e-05	0.00051702	OTOGL	protein_coding	otogelin-like [Source:HGNC Symbol;Acc:HGNC:26901]
ENSG00000165905	2.74372	19.501	-2.8293	0.0011377	0.015242	GYLTL1B	protein_coding	glycosyltransferase-like 1B [Source:HGNC Symbol;Acc:HGNC:16522]
ENSG00000166025	265.341	458.174	-0.78805	0.0012425	0.016345	AMOTL1	protein_coding	angiomotin like 1 [Source:HGNC Symbol;Acc:HGNC:17811]
ENSG00000166033	1029.68	1845.71	-0.84198	0.0008976	0.012592	HTRA1	protein_coding	HtrA serine peptidase 1 [Source:HGNC Symbol;Acc:HGNC:9476]
ENSG00000166073	99.5822	182.627	-0.87494	0.00098608	0.013579	GPR176	protein_coding	G protein-coupled receptor 176 [Source:HGNC Symbol;Acc:HGNC:32370]
ENSG00000166086	7.99479	27.5339	-1.7841	0.00048759	0.0077881	JAM3	protein_coding	junctional adhesion molecule 3 [Source:HGNC Symbol;Acc:HGNC:15532]
ENSG00000166106	64.874	116.27	-0.84177	0.0051422	0.048527	ADAMTS15	protein_coding	ADAM metallopeptidase with thrombospondin type 1 motif 15 [Source:HGNC Symbol;Acc:HGNC:16305]
ENSG00000166147	1230.42	3063.53	-1.316	6.3103e-08	3.9543e-06	FBN1	protein_coding	fibrillin 1 [Source:HGNC Symbol;Acc:HGNC:3603]
ENSG00000166165	1973.61	5362.87	-1.4422	6.1019e-07	2.8868e-05	CKB	protein_coding	creatine kinase, brain [Source:HGNC Symbol;Acc:HGNC:1991]
ENSG00000166407	5.58801	30.0015	-2.4246	1.1362e-05	0.00035482	LMO1	protein_coding	LIM domain only 1 [Source:HGNC Symbol;Acc:HGNC:6641]
ENSG00000166444	40.5131	80.0417	-0.98236	0.0034415	0.035904	ST5	protein_coding	suppression of tumorigenicity 5 [Source:HGNC Symbol;Acc:HGNC:11350]
ENSG00000166501	1.02444	14.7903	-3.8517	0.0019136	0.022945	PRKCB	protein_coding	protein kinase C, beta [Source:HGNC Symbol;Acc:HGNC:9395]
ENSG00000166510	37.6971	73.2599	-0.95857	0.0047913	0.046051	CCDC68	protein_coding	coiled-coil domain containing 68 [Source:HGNC Symbol;Acc:HGNC:24350]
ENSG00000166582	563.593	970.57	-0.78418	0.00093741	0.013028	CENPV	protein_coding	centromere protein V [Source:HGNC Symbol;Acc:HGNC:29920]
ENSG00000166681	1665.84	3458.78	-1.054	3.3743e-05	0.00088135	NGFRAP1	protein_coding	nerve growth factor receptor (TNFRSF16) associated protein 1 [Source:HGNC Symbol;Acc:HGNC:13388]
ENSG00000166689	212.364	419.513	-0.98218	8.8703e-05	0.0020037	PLEKHA7	protein_coding	pleckstrin homology domain containing A7 [Source:HGNC Symbol;Acc:HGNC:27049]
ENSG00000166803	307.77	714.191	-1.2145	4.8773e-06	0.00017334	KIAA0101	protein_coding	KIAA0101 [Source:HGNC Symbol;Acc:HGNC:28961]
ENSG00000166897	12.1536	72.8776	-2.5841	1.3309e-10	1.5398e-08	ELFN2	protein_coding	extracellular leucine-rich repeat and fibronectin type III domain containing 2 [Source:HGNC Symbol;Acc:HGNC:29396]
ENSG00000166902	394.332	666.708	-0.75764	0.0011507	0.015401	MRPL16	protein_coding	mitochondrial ribosomal protein L16 [Source:HGNC Symbol;Acc:HGNC:14476]
ENSG00000166965	700.457	1175.79	-0.74727	0.001243	0.016345	RCCD1	protein_coding	RCC1 domain containing 1 [Source:HGNC Symbol;Acc:HGNC:30457]
ENSG00000166997	98.3292	169.443	-0.78511	0.0033466	0.035138	CNPY4	protein_coding	canopy FGF signaling regulator 4 [Source:HGNC Symbol;Acc:HGNC:28631]
ENSG00000167107	183.503	334.515	-0.86627	0.0045234	0.044039	ACSF2	protein_coding	acyl-CoA synthetase family member 2 [Source:HGNC Symbol;Acc:HGNC:26101]
ENSG00000167114	619.001	1028.52	-0.73255	0.0014975	0.018909	SLC27A4	protein_coding	solute carrier family 27 (fatty acid transporter), member 4 [Source:HGNC Symbol;Acc:HGNC:10998]
ENSG00000167123	900.325	1492.93	-0.72963	0.0013679	0.01763	CERCAM	protein_coding	cerebral endothelial cell adhesion molecule [Source:HGNC Symbol;Acc:HGNC:23723]
ENSG00000167272	352.284	562.831	-0.67596	0.004288	0.042442	POP5	protein_coding	POP5 homolog, ribonuclease P/MRP subunit [Source:HGNC Symbol;Acc:HGNC:17689]
ENSG00000167280	378.167	627.974	-0.73168	0.001791	0.021722	ENGASE	protein_coding	endo-beta-N-acetylglucosaminidase [Source:HGNC Symbol;Acc:HGNC:24622]
ENSG00000167291	354.463	601.981	-0.76408	0.0011983	0.015882	TBC1D16	protein_coding	TBC1 domain family member 16 [Source:HGNC Symbol;Acc:HGNC:28356]
ENSG00000167523	62.8343	143.887	-1.1953	3.1589e-05	0.00083248	SPATA33	protein_coding	spermatogenesis associated 33 [Source:HGNC Symbol;Acc:HGNC:26463]
ENSG00000167525	27.382	62.7284	-1.1959	0.00086288	0.012237	PROCA1	protein_coding	protein interacting with cyclin A1 [Source:HGNC Symbol;Acc:HGNC:28600]
ENSG00000167535	97.3884	264.595	-1.442	4.0834e-08	2.7262e-06	CACNB3	protein_coding	calcium channel, voltage-dependent, beta 3 subunit [Source:HGNC Symbol;Acc:HGNC:1403]
ENSG00000167549	75.179	301.609	-2.0043	2.7304e-12	4.7285e-10	CORO6	protein_coding	coronin 6 [Source:HGNC Symbol;Acc:HGNC:21356]
ENSG00000167653	189.653	473.736	-1.3207	0.0003191	0.0056113	PSCA	protein_coding	prostate stem cell antigen [Source:HGNC Symbol;Acc:HGNC:9500]
ENSG00000167693	237.916	500.536	-1.073	6.5411e-06	0.00022225	NXN	protein_coding	nucleoredoxin [Source:HGNC Symbol;Acc:HGNC:18008]
ENSG00000167700	282.573	713.266	-1.3358	1.346e-06	5.648e-05	MFSD3	protein_coding	major facilitator superfamily domain containing 3 [Source:HGNC Symbol;Acc:HGNC:25157]
ENSG00000167733	12.6306	38.1409	-1.5944	0.0017493	0.021353	HSD11B1L	protein_coding	hydroxysteroid (11-beta) dehydrogenase 1-like [Source:HGNC Symbol;Acc:HGNC:30419]
ENSG00000167799	47.3282	92.6538	-0.96915	0.0018017	0.021815	NUDT8	protein_coding	nudix hydrolase 8 [Source:HGNC Symbol;Acc:HGNC:8055]
ENSG00000167880	643.516	1070.13	-0.73374	0.0027982	0.030777	EVPL	protein_coding	envoplakin [Source:HGNC Symbol;Acc:HGNC:3503]
ENSG00000167900	2229.98	3779.93	-0.76133	0.00065125	0.0097585	TK1	protein_coding	thymidine kinase 1, soluble [Source:HGNC Symbol;Acc:HGNC:11830]
ENSG00000167925	180.288	425.45	-1.2387	9.3703e-07	4.1448e-05	GHDC	protein_coding	GH3 domain containing [Source:HGNC Symbol;Acc:HGNC:24438]
ENSG00000167930	262.459	442.456	-0.75344	0.0019012	0.022852	FAM234A	protein_coding	family with sequence similarity 234 member A [Source:HGNC Symbol;Acc:HGNC:14163]
ENSG00000167964	67.0338	208.165	-1.6348	5.0528e-09	4.2218e-07	RAB26	protein_coding	RAB26, member RAS oncogene family [Source:HGNC Symbol;Acc:HGNC:14259]
ENSG00000167972	661.379	1704.07	-1.3654	2.8224e-09	2.4815e-07	ABCA3	protein_coding	ATP binding cassette subfamily A member 3 [Source:HGNC Symbol;Acc:HGNC:33]
ENSG00000168056	172.878	329.514	-0.93059	0.00016694	0.0033499	LTBP3	protein_coding	latent transforming growth factor beta binding protein 3 [Source:HGNC Symbol;Acc:HGNC:6716]
ENSG00000168061	322.07	658.647	-1.0321	0.00013231	0.0027719	SAC3D1	protein_coding	SAC3 domain containing 1 [Source:HGNC Symbol;Acc:HGNC:30179]
ENSG00000168067	141.583	302.457	-1.0951	0.0013676	0.01763	MAP4K2	protein_coding	mitogen-activated protein kinase kinase kinase kinase 2 [Source:HGNC Symbol;Acc:HGNC:6864]
ENSG00000168077	609.136	2438.12	-2.0009	5.7775e-18	2.6205e-15	SCARA3	protein_coding	scavenger receptor class A member 3 [Source:HGNC Symbol;Acc:HGNC:19000]
ENSG00000168078	521.682	867.952	-0.73444	0.0023322	0.026775	PBK	protein_coding	PDZ binding kinase [Source:HGNC Symbol;Acc:HGNC:18282]
ENSG00000168101	247.104	401.159	-0.69905	0.0035313	0.03668	NUDT16L1	protein_coding	nudix hydrolase 16 like 1 [Source:HGNC Symbol;Acc:HGNC:28154]
ENSG00000168268	890.572	1427.41	-0.68059	0.0022779	0.026321	NT5DC2	protein_coding	5'-nucleotidase domain containing 2 [Source:HGNC Symbol;Acc:HGNC:25717]
ENSG00000168291	462.049	725.13	-0.65019	0.0051616	0.048646	PDHB	protein_coding	pyruvate dehydrogenase (lipoamide) beta [Source:HGNC Symbol;Acc:HGNC:8808]
ENSG00000168393	884.335	1465.43	-0.72866	0.0027962	0.030767	DTYMK	protein_coding	deoxythymidylate kinase [Source:HGNC Symbol;Acc:HGNC:3061]
ENSG00000168453	485.198	2684.98	-2.4683	4.0146e-12	6.7086e-10	HR	protein_coding	hair growth associated [Source:HGNC Symbol;Acc:HGNC:5172]
ENSG00000168490	53.1946	112.71	-1.0833	0.00046037	0.0074617	PHYHIP	protein_coding	phytanoyl-CoA 2-hydroxylase interacting protein [Source:HGNC Symbol;Acc:HGNC:16865]
ENSG00000168542	12.1409	42.3795	-1.8035	7.3189e-05	0.001694	COL3A1	protein_coding	collagen, type III, alpha 1 [Source:HGNC Symbol;Acc:HGNC:2201]
ENSG00000168615	944.174	2339.9	-1.3093	6.7195e-09	5.5017e-07	ADAM9	protein_coding	ADAM metallopeptidase domain 9 [Source:HGNC Symbol;Acc:HGNC:216]
ENSG00000168653	1798.15	3251.58	-0.85463	0.0001259	0.002661	NDUFS5	protein_coding	NADH:ubiquinone oxidoreductase subunit S5 [Source:HGNC Symbol;Acc:HGNC:7712]
ENSG00000168743	1789.11	5304.87	-1.5681	2.2087e-10	2.4368e-08	NPNT	protein_coding	nephronectin [Source:HGNC Symbol;Acc:HGNC:27405]
ENSG00000168792	133.178	274.196	-1.0418	4.1043e-05	0.0010443	ABHD15	protein_coding	abhydrolase domain containing 15 [Source:HGNC Symbol;Acc:HGNC:26971]
ENSG00000168874	68.4308	251.327	-1.8769	4.5139e-11	5.7841e-09	ATOH8	protein_coding	atonal bHLH transcription factor 8 [Source:HGNC Symbol;Acc:HGNC:24126]
ENSG00000168906	2340.6	3743.31	-0.67744	0.0027187	0.030123	MAT2A	protein_coding	methionine adenosyltransferase II, alpha [Source:HGNC Symbol;Acc:HGNC:6904]
ENSG00000168936	183.889	520.395	-1.5008	7.1979e-10	7.0924e-08	TMEM129	protein_coding	transmembrane protein 129 [Source:HGNC Symbol;Acc:HGNC:25137]
ENSG00000168938	346.341	629.653	-0.86237	0.0002262	0.0042523	PPIC	protein_coding	peptidylprolyl isomerase C (cyclophilin C) [Source:HGNC Symbol;Acc:HGNC:9256]
ENSG00000168952	30.0095	93.4225	-1.6384	1.0287e-06	4.5014e-05	STXBP6	protein_coding	syntaxin binding protein 6 (amisyn) [Source:HGNC Symbol;Acc:HGNC:19666]
ENSG00000169047	282.968	516.602	-0.86842	0.00037779	0.0063915	IRS1	protein_coding	insulin receptor substrate 1 [Source:HGNC Symbol;Acc:HGNC:6125]
ENSG00000169093	154.39	289.977	-0.90936	0.00053761	0.0084408	ASMTL	protein_coding	acetylserotonin O-methyltransferase-like [Source:HGNC Symbol;Acc:HGNC:751]
ENSG00000169105	140.898	275.685	-0.96837	0.00013157	0.0027644	CHST14	protein_coding	carbohydrate (N-acetylgalactosamine 4-0) sulfotransferase 14 [Source:HGNC Symbol;Acc:HGNC:24464]
ENSG00000169126	95.4783	177.81	-0.89709	0.0052174	0.049058	ARMC4	protein_coding	armadillo repeat containing 4 [Source:HGNC Symbol;Acc:HGNC:25583]
ENSG00000169174	1351.79	2153.89	-0.67207	0.0021976	0.025568	PCSK9	protein_coding	proprotein convertase subtilisin/kexin type 9 [Source:HGNC Symbol;Acc:HGNC:20001]
ENSG00000169188	751.251	1251.97	-0.73684	0.00074769	0.01088	APEX2	protein_coding	APEX nuclease (apurinic/apyrimidinic endonuclease) 2 [Source:HGNC Symbol;Acc:HGNC:17889]
ENSG00000169230	1281.57	2039.23	-0.67011	0.0026054	0.029234	PRELID1	protein_coding	PRELI domain containing 1 [Source:HGNC Symbol;Acc:HGNC:30255]
ENSG00000169247	14.6156	40.1982	-1.4596	0.0010755	0.014531	SH3TC2	protein_coding	SH3 domain and tetratricopeptide repeats 2 [Source:HGNC Symbol;Acc:HGNC:29427]
ENSG00000169258	280.699	455.254	-0.69765	0.0032379	0.03431	GPRIN1	protein_coding	G protein regulated inducer of neurite outgrowth 1 [Source:HGNC Symbol;Acc:HGNC:24835]
ENSG00000169393	2.44097	24.3015	-3.3155	8.5952e-07	3.8739e-05	ELSPBP1	protein_coding	epididymal sperm binding protein 1 [Source:HGNC Symbol;Acc:HGNC:14417]
ENSG00000169418	266.433	539.992	-1.0192	0.0046958	0.045363	NPR1	protein_coding	natriuretic peptide receptor 1 [Source:HGNC Symbol;Acc:HGNC:7943]
ENSG00000169432	56.5536	118.017	-1.0613	0.00047106	0.0075962	SCN9A	protein_coding	sodium channel, voltage gated, type IX alpha subunit [Source:HGNC Symbol;Acc:HGNC:10597]
ENSG00000169439	816.334	1529.52	-0.90585	0.00052795	0.008321	SDC2	protein_coding	syndecan 2 [Source:HGNC Symbol;Acc:HGNC:10659]
ENSG00000169583	3.60407	22.3582	-2.6331	0.00023088	0.0043262	CLIC3	protein_coding	chloride intracellular channel 3 [Source:HGNC Symbol;Acc:HGNC:2064]
ENSG00000169604	2100.65	5178.26	-1.3016	8.0994e-09	6.5012e-07	ANTXR1	protein_coding	anthrax toxin receptor 1 [Source:HGNC Symbol;Acc:HGNC:21014]
ENSG00000169683	173.733	619.665	-1.8346	5.8865e-14	1.4627e-11	LRRC45	protein_coding	leucine rich repeat containing 45 [Source:HGNC Symbol;Acc:HGNC:28302]
ENSG00000169684	102.372	178.73	-0.80395	0.0030714	0.032982	CHRNA5	protein_coding	cholinergic receptor, nicotinic alpha 5 [Source:HGNC Symbol;Acc:HGNC:1959]
ENSG00000169689	805.222	1638.44	-1.0249	5.9788e-06	0.00020559	STRA13	protein_coding	stimulated by retinoic acid 13 [Source:HGNC Symbol;Acc:HGNC:11422]
ENSG00000169710	4244.19	8077	-0.92833	1.2968e-05	0.00039716	FASN	protein_coding	fatty acid synthase [Source:HGNC Symbol;Acc:HGNC:3594]
ENSG00000169750	70.2037	185.445	-1.4014	9.1946e-05	0.0020639	RAC3	protein_coding	ras-related C3 botulinum toxin substrate 3 (rho family, small GTP binding protein Rac3) [Source:HGNC Symbol;Acc:HGNC:9803]
ENSG00000169752	105.859	229.195	-1.1144	0.00069045	0.010212	NRG4	protein_coding	neuregulin 4 [Source:HGNC Symbol;Acc:HGNC:29862]
ENSG00000169764	1483.22	2985.41	-1.0092	8.0827e-06	0.00026479	UGP2	protein_coding	UDP-glucose pyrophosphorylase 2 [Source:HGNC Symbol;Acc:HGNC:12527]
ENSG00000169814	86.1591	277.776	-1.6888	2.4476e-10	2.6593e-08	BTD	protein_coding	biotinidase [Source:HGNC Symbol;Acc:HGNC:1122]
ENSG00000169851	95.1453	248.927	-1.3875	2.7439e-07	1.4413e-05	PCDH7	protein_coding	protocadherin 7 [Source:HGNC Symbol;Acc:HGNC:8659]
ENSG00000169855	1845.08	3091.96	-0.74484	0.0046353	0.0449	ROBO1	protein_coding	roundabout guidance receptor 1 [Source:HGNC Symbol;Acc:HGNC:10249]
ENSG00000169884	92.7076	266.763	-1.5248	2.8084e-05	0.00075678	WNT10B	protein_coding	wingless-type MMTV integration site family member 10B [Source:HGNC Symbol;Acc:HGNC:12775]
ENSG00000169894	1.99517	14.3874	-2.8502	0.00070098	0.010332	MUC3A	protein_coding	mucin 3A, cell surface associated [Source:HGNC Symbol;Acc:HGNC:7513]
ENSG00000169962	25.8477	54.1894	-1.068	0.0036025	0.037145	TAS1R3	protein_coding	taste 1 receptor member 3 [Source:HGNC Symbol;Acc:HGNC:15661]
ENSG00000169992	280.673	626.689	-1.1589	6.7831e-07	3.1723e-05	NLGN2	protein_coding	neuroligin 2 [Source:HGNC Symbol;Acc:HGNC:14290]
ENSG00000169994	25.0289	57.0977	-1.1898	0.0015372	0.0193	MYO7B	protein_coding	myosin VIIB [Source:HGNC Symbol;Acc:HGNC:7607]
ENSG00000170004	2719.16	6013.51	-1.145	3.9481e-07	1.9689e-05	CHD3	protein_coding	chromodomain helicase DNA binding protein 3 [Source:HGNC Symbol;Acc:HGNC:1918]
ENSG00000170035	409.498	712.295	-0.79862	0.004372	0.043034	UBE2E3	protein_coding	ubiquitin conjugating enzyme E2E 3 [Source:HGNC Symbol;Acc:HGNC:12479]
ENSG00000170043	347.323	837.939	-1.2706	5.4422e-08	3.4713e-06	TRAPPC1	protein_coding	trafficking protein particle complex 1 [Source:HGNC Symbol;Acc:HGNC:19894]
ENSG00000170153	274.635	1289.82	-2.2316	9.3891e-21	6.3879e-18	RNF150	protein_coding	ring finger protein 150 [Source:HGNC Symbol;Acc:HGNC:23138]
ENSG00000170270	179.799	298.517	-0.73143	0.002745	0.030353	C14orf142	protein_coding	chromosome 14 open reading frame 142 [Source:HGNC Symbol;Acc:HGNC:20356]
ENSG00000170364	44.7525	93.3229	-1.0603	0.0010391	0.014147	SETMAR	protein_coding	SET domain and mariner transposase fusion gene [Source:HGNC Symbol;Acc:HGNC:10762]
ENSG00000170419	80.7654	140.906	-0.80292	0.003588	0.037065	VSTM2A	protein_coding	V-set and transmembrane domain containing 2A [Source:HGNC Symbol;Acc:HGNC:28499]
ENSG00000170421	7925.05	20697.1	-1.3849	4.0956e-10	4.2712e-08	KRT8	protein_coding	keratin 8, type II [Source:HGNC Symbol;Acc:HGNC:6446]
ENSG00000170477	3.5035	15.1351	-2.111	0.003592	0.037077	KRT4	protein_coding	keratin 4, type II [Source:HGNC Symbol;Acc:HGNC:6441]
ENSG00000170522	331.331	629.239	-0.92534	7.1564e-05	0.0016639	ELOVL6	protein_coding	ELOVL fatty acid elongase 6 [Source:HGNC Symbol;Acc:HGNC:15829]
ENSG00000170703	20.1118	123.32	-2.6163	2.3226e-14	6.3816e-12	TTLL6	protein_coding	tubulin tyrosine ligase like 6 [Source:HGNC Symbol;Acc:HGNC:26664]
ENSG00000170734	168.035	272.987	-0.70006	0.0050164	0.04767	POLH	protein_coding	polymerase (DNA directed), eta [Source:HGNC Symbol;Acc:HGNC:9181]
ENSG00000170860	818.331	1300.42	-0.66822	0.0028097	0.030868	LSM3	protein_coding	LSM3 homolog, U6 small nuclear RNA and mRNA degradation associated [Source:HGNC Symbol;Acc:HGNC:17874]
ENSG00000171004	239.548	395.07	-0.72179	0.0034728	0.036192	HS6ST2	protein_coding	heparan sulfate 6-O-sulfotransferase 2 [Source:HGNC Symbol;Acc:HGNC:19133]
ENSG00000171033	11.9568	31.497	-1.3974	0.0043218	0.042628	PKIA	protein_coding	protein kinase (cAMP-dependent, catalytic) inhibitor alpha [Source:HGNC Symbol;Acc:HGNC:9017]
ENSG00000171097	247.022	507.403	-1.0385	2.8403e-05	0.00076422	CCBL1	protein_coding	cysteine conjugate-beta lyase, cytoplasmic [Source:HGNC Symbol;Acc:HGNC:1564]
ENSG00000171130	25.1549	55.416	-1.1395	0.0029518	0.032023	ATP6V0E2	protein_coding	ATPase, H+ transporting V0 subunit e2 [Source:HGNC Symbol;Acc:HGNC:21723]
ENSG00000171155	130.379	358.824	-1.4606	6.6411e-09	5.4531e-07	C1GALT1C1	protein_coding	C1GALT1 specific chaperone 1 [Source:HGNC Symbol;Acc:HGNC:24338]
ENSG00000171219	7.92402	62.7631	-2.9856	1.3578e-11	2e-09	CDC42BPG	protein_coding	CDC42 binding protein kinase gamma (DMPK-like) [Source:HGNC Symbol;Acc:HGNC:29829]
ENSG00000171246	904.597	3154.98	-1.8023	3.8608e-15	1.2123e-12	NPTX1	protein_coding	neuronal pentraxin I [Source:HGNC Symbol;Acc:HGNC:7952]
ENSG00000171314	4480.66	9997.79	-1.1579	1.9167e-07	1.0533e-05	PGAM1	protein_coding	phosphoglycerate mutase 1 [Source:HGNC Symbol;Acc:HGNC:8888]
ENSG00000171388	3.21637	21.5103	-2.7415	3.6755e-05	0.00094703	APLN	protein_coding	apelin [Source:HGNC Symbol;Acc:HGNC:16665]
ENSG00000171444	32.2864	87.9674	-1.446	2.4831e-05	0.00068423	MCC	protein_coding	mutated in colorectal cancers [Source:HGNC Symbol;Acc:HGNC:6935]
ENSG00000171603	1513.72	2396.73	-0.66297	0.0032911	0.034757	CLSTN1	protein_coding	calsyntenin 1 [Source:HGNC Symbol;Acc:HGNC:17447]
ENSG00000171608	13.6619	44.4504	-1.702	6.0065e-05	0.0014339	PIK3CD	protein_coding	phosphatidylinositol-4,5-bisphosphate 3-kinase catalytic subunit delta [Source:HGNC Symbol;Acc:HGNC:8977]
ENSG00000171848	1007.6	3242.48	-1.6862	1.1899e-13	2.7202e-11	RRM2	protein_coding	ribonucleotide reductase M2 [Source:HGNC Symbol;Acc:HGNC:10452]
ENSG00000171992	368.188	1238.39	-1.75	3.2723e-14	8.5005e-12	SYNPO	protein_coding	synaptopodin [Source:HGNC Symbol;Acc:HGNC:30672]
ENSG00000172053	1274.87	2139.07	-0.74663	0.00082843	0.01183	QARS	protein_coding	glutaminyl-tRNA synthetase [Source:HGNC Symbol;Acc:HGNC:9751]
ENSG00000172123	57.2253	143.835	-1.3297	2.9402e-05	0.00078447	SLFN12	protein_coding	schlafen family member 12 [Source:HGNC Symbol;Acc:HGNC:25500]
ENSG00000172260	72.259	179.867	-1.3157	3.7092e-06	0.00013606	NEGR1	protein_coding	neuronal growth regulator 1 [Source:HGNC Symbol;Acc:HGNC:17302]
ENSG00000172296	12.2752	128.314	-3.3859	2.4176e-20	1.5352e-17	SPTLC3	protein_coding	serine palmitoyltransferase, long chain base subunit 3 [Source:HGNC Symbol;Acc:HGNC:16253]
ENSG00000172340	456.27	764.752	-0.7451	0.0012217	0.016132	SUCLG2	protein_coding	succinate-CoA ligase, GDP-forming, beta subunit [Source:HGNC Symbol;Acc:HGNC:11450]
ENSG00000172346	87.4429	497.413	-2.508	6.6606e-22	5.4379e-19	CSDC2	protein_coding	cold shock domain containing C2, RNA binding [Source:HGNC Symbol;Acc:HGNC:30359]
ENSG00000172469	98.8055	211.005	-1.0946	4.0419e-05	0.0010294	MANEA	protein_coding	mannosidase, endo-alpha [Source:HGNC Symbol;Acc:HGNC:21072]
ENSG00000172531	1205.18	1877.42	-0.6395	0.0040917	0.040853	PPP1CA	protein_coding	protein phosphatase 1, catalytic subunit, alpha isozyme [Source:HGNC Symbol;Acc:HGNC:9281]
ENSG00000172572	1603.94	2824.15	-0.81619	0.00031533	0.0055653	PDE3A	protein_coding	phosphodiesterase 3A [Source:HGNC Symbol;Acc:HGNC:8778]
ENSG00000172667	857.087	1926.57	-1.1685	2.3604e-07	1.2654e-05	ZMAT3	protein_coding	zinc finger, matrin-type 3 [Source:HGNC Symbol;Acc:HGNC:29983]
ENSG00000172731	7.8166	30.4251	-1.9606	0.00017037	0.003402	LRRC20	protein_coding	leucine rich repeat containing 20 [Source:HGNC Symbol;Acc:HGNC:23421]
ENSG00000172757	3296.19	6145.24	-0.89867	4.3362e-05	0.0010917	CFL1	protein_coding	cofilin 1 (non-muscle) [Source:HGNC Symbol;Acc:HGNC:1874]
ENSG00000172819	173.571	516.818	-1.5741	6.4167e-08	3.9863e-06	RARG	protein_coding	retinoic acid receptor, gamma [Source:HGNC Symbol;Acc:HGNC:9866]
ENSG00000172828	59.1054	127.111	-1.1047	0.00043802	0.0071809	CES3	protein_coding	carboxylesterase 3 [Source:HGNC Symbol;Acc:HGNC:1865]
ENSG00000172830	135.393	308.522	-1.1882	2.9471e-06	0.00011023	SSH3	protein_coding	slingshot protein phosphatase 3 [Source:HGNC Symbol;Acc:HGNC:30581]
ENSG00000172922	479.51	841.097	-0.81071	0.00046072	0.0074632	RNASEH2C	protein_coding	ribonuclease H2 subunit C [Source:HGNC Symbol;Acc:HGNC:24116]
ENSG00000173083	56.7235	213.562	-1.9126	2.0451e-11	2.8368e-09	HPSE	protein_coding	heparanase [Source:HGNC Symbol;Acc:HGNC:5164]
ENSG00000173227	560.392	1881.55	-1.7474	9.959e-14	2.3608e-11	SYT12	protein_coding	synaptotagmin 12 [Source:HGNC Symbol;Acc:HGNC:18381]
ENSG00000173237	164.45	1164.08	-2.8235	2.8085e-29	5.0159e-26	C11orf86	protein_coding	chromosome 11 open reading frame 86 [Source:HGNC Symbol;Acc:HGNC:34442]
ENSG00000173267	3.51912	20.1767	-2.5194	0.00015906	0.0032197	SNCG	protein_coding	synuclein gamma [Source:HGNC Symbol;Acc:HGNC:11141]
ENSG00000173402	1542.3	6020.61	-1.9648	7.3885e-18	3.2481e-15	DAG1	protein_coding	dystroglycan 1 [Source:HGNC Symbol;Acc:HGNC:2666]
ENSG00000173442	446.846	1045.47	-1.2263	1.4932e-07	8.4158e-06	EHBP1L1	protein_coding	EH domain binding protein 1 like 1 [Source:HGNC Symbol;Acc:HGNC:30682]
ENSG00000173546	537.336	2147.94	-1.9991	1.2105e-17	5.1627e-15	CSPG4	protein_coding	chondroitin sulfate proteoglycan 4 [Source:HGNC Symbol;Acc:HGNC:2466]
ENSG00000173581	258.79	551.654	-1.092	6.9613e-05	0.0016265	CCDC106	protein_coding	coiled-coil domain containing 106 [Source:HGNC Symbol;Acc:HGNC:30181]
ENSG00000173599	1673.99	3239.39	-0.95244	0.00057274	0.0088418	PC	protein_coding	pyruvate carboxylase [Source:HGNC Symbol;Acc:HGNC:8636]
ENSG00000173621	540.643	1213.84	-1.1668	3.9065e-07	1.9549e-05	LRFN4	protein_coding	leucine rich repeat and fibronectin type III domain containing 4 [Source:HGNC Symbol;Acc:HGNC:28456]
ENSG00000173626	0.31837	21.5584	-6.0814	3.6865e-09	3.1922e-07	TRAPPC3L	protein_coding	trafficking protein particle complex 3-like [Source:HGNC Symbol;Acc:HGNC:21090]
ENSG00000173638	461.327	843.24	-0.87015	0.0040362	0.040397	SLC19A1	protein_coding	solute carrier family 19 (folate transporter), member 1 [Source:HGNC Symbol;Acc:HGNC:10937]
ENSG00000173641	205.673	712.576	-1.7927	1.4041e-13	3.1104e-11	HSPB7	protein_coding	heat shock protein family B (small) member 7 [Source:HGNC Symbol;Acc:HGNC:5249]
ENSG00000173702	2.99276	14.67	-2.2933	0.0032671	0.034551	MUC13	protein_coding	mucin 13, cell surface associated [Source:HGNC Symbol;Acc:HGNC:7511]
ENSG00000173706	301.764	761.52	-1.3355	1.5077e-08	1.1249e-06	HEG1	protein_coding	heart development protein with EGF-like domains 1 [Source:HGNC Symbol;Acc:HGNC:29227]
ENSG00000173868	1.31596	25.5455	-4.2789	1.4536e-08	1.096e-06	PHOSPHO1	protein_coding	phosphatase, orphan 1 [Source:HGNC Symbol;Acc:HGNC:16815]
ENSG00000173890	31.2591	70.1411	-1.166	0.0010942	0.014741	GPR160	protein_coding	G protein-coupled receptor 160 [Source:HGNC Symbol;Acc:HGNC:23693]
ENSG00000173894	538.432	949.002	-0.81765	0.0050743	0.048026	CBX2	protein_coding	chromobox 2 [Source:HGNC Symbol;Acc:HGNC:1552]
ENSG00000173898	410.408	1057.33	-1.3653	4.4803e-09	3.8019e-07	SPTBN2	protein_coding	spectrin, beta, non-erythrocytic 2 [Source:HGNC Symbol;Acc:HGNC:11276]
ENSG00000173905	667.453	1960.14	-1.5542	1.1781e-11	1.7534e-09	GOLIM4	protein_coding	golgi integral membrane protein 4 [Source:HGNC Symbol;Acc:HGNC:15448]
ENSG00000173918	133.74	723.65	-2.4359	4.4545e-21	3.1821e-18	C1QTNF1	protein_coding	C1q and tumor necrosis factor related protein 1 [Source:HGNC Symbol;Acc:HGNC:14324]
ENSG00000173950	207.422	388.947	-0.907	0.00026124	0.0047516	XXYLT1	protein_coding	xyloside xylosyltransferase 1 [Source:HGNC Symbol;Acc:HGNC:26639]
ENSG00000174151	48.4865	109.012	-1.1688	0.00015931	0.0032217	CYB561D1	protein_coding	cytochrome b561 family member D1 [Source:HGNC Symbol;Acc:HGNC:26804]
ENSG00000174233	616.118	966.705	-0.64987	0.0046582	0.045075	ADCY6	protein_coding	adenylate cyclase 6 [Source:HGNC Symbol;Acc:HGNC:237]
ENSG00000174306	167.486	375.926	-1.1664	3.8171e-06	0.00013966	ZHX3	protein_coding	zinc fingers and homeoboxes 3 [Source:HGNC Symbol;Acc:HGNC:15935]
ENSG00000174353	104.571	215.11	-1.0406	0.00013189	0.0027682	STAG3L3	transcribed_unprocessed_pseudogene	stromal antigen 3-like 3 (pseudogene) [Source:HGNC Symbol;Acc:HGNC:33845]
ENSG00000174473	56.8299	159.355	-1.4875	6.5829e-06	0.00022341	GALNTL6	protein_coding	polypeptide N-acetylgalactosaminyltransferase-like 6 [Source:HGNC Symbol;Acc:HGNC:33844]
ENSG00000174684	124.573	374.214	-1.5869	5.3865e-10	5.4308e-08	B4GAT1	protein_coding	beta-1,4-glucuronyltransferase 1 [Source:HGNC Symbol;Acc:HGNC:15685]
ENSG00000174791	152.866	311.33	-1.0262	4.2904e-05	0.001084	RIN1	protein_coding	Ras and Rab interactor 1 [Source:HGNC Symbol;Acc:HGNC:18749]
ENSG00000174827	12.844	44.4299	-1.7904	3.6594e-05	0.00094375	PDZK1	protein_coding	PDZ domain containing 1 [Source:HGNC Symbol;Acc:HGNC:8821]
ENSG00000175130	281.465	971.576	-1.7874	1.3113e-14	3.8234e-12	MARCKSL1	protein_coding	MARCKS-like 1 [Source:HGNC Symbol;Acc:HGNC:7142]
ENSG00000175305	62.4339	118.596	-0.92565	0.0011642	0.015516	CCNE2	protein_coding	cyclin E2 [Source:HGNC Symbol;Acc:HGNC:1590]
ENSG00000175455	550.69	867.415	-0.65548	0.0042781	0.042386	CCDC14	protein_coding	coiled-coil domain containing 14 [Source:HGNC Symbol;Acc:HGNC:25766]
ENSG00000175548	197.47	438.717	-1.1517	2.5917e-06	9.8743e-05	ALG10B	protein_coding	ALG10B, alpha-1,2-glucosyltransferase [Source:HGNC Symbol;Acc:HGNC:31088]
ENSG00000175567	28.9528	64.4308	-1.154	0.0010122	0.013872	UCP2	protein_coding	uncoupling protein 2 (mitochondrial, proton carrier) [Source:HGNC Symbol;Acc:HGNC:12518]
ENSG00000175602	731.946	1255.81	-0.77881	0.0003772	0.0063853	CCDC85B	protein_coding	coiled-coil domain containing 85B [Source:HGNC Symbol;Acc:HGNC:24926]
ENSG00000175701	83.6122	146.94	-0.81344	0.0044173	0.043332	LINC00116	protein_coding	long intergenic non-protein coding RNA 116 [Source:HGNC Symbol;Acc:HGNC:27339]
ENSG00000175711	26.0846	55.8227	-1.0977	0.0034058	0.035636	B3GNTL1	protein_coding	UDP-GlcNAc:betaGal beta-1,3-N-acetylglucosaminyltransferase-like 1 [Source:HGNC Symbol;Acc:HGNC:21727]
ENSG00000175745	175.837	557.767	-1.6654	8.0902e-12	1.2699e-09	NR2F1	protein_coding	nuclear receptor subfamily 2 group F member 1 [Source:HGNC Symbol;Acc:HGNC:7975]
ENSG00000175768	20.1752	49.0614	-1.282	0.00096447	0.013324	TOMM5	protein_coding	translocase of outer mitochondrial membrane 5 homolog (yeast) [Source:HGNC Symbol;Acc:HGNC:31369]
ENSG00000175899	9.30245	29.3674	-1.6585	0.001249	0.01641	A2M	protein_coding	alpha-2-macroglobulin [Source:HGNC Symbol;Acc:HGNC:7]
ENSG00000175970	180.576	408.836	-1.1789	1.6887e-06	6.8446e-05	UNC119B	protein_coding	unc-119 lipid binding chaperone B [Source:HGNC Symbol;Acc:HGNC:16488]
ENSG00000176108	82.4711	157.254	-0.93114	0.0009301	0.012965	CHMP6	protein_coding	charged multivesicular body protein 6 [Source:HGNC Symbol;Acc:HGNC:25675]
ENSG00000176244	0.31837	9.84884	-4.9512	0.00023252	0.0043506	ACBD7	protein_coding	acyl-CoA binding domain containing 7 [Source:HGNC Symbol;Acc:HGNC:17715]
ENSG00000176273	101.352	180.897	-0.8358	0.0021428	0.025094	SLC35G1	protein_coding	solute carrier family 35 member G1 [Source:HGNC Symbol;Acc:HGNC:26607]
ENSG00000176393	798.522	1262.49	-0.66087	0.0031766	0.033807	RNPEP	protein_coding	arginyl aminopeptidase (aminopeptidase B) [Source:HGNC Symbol;Acc:HGNC:10078]
ENSG00000176422	77.2102	200.116	-1.374	5.7314e-07	2.7433e-05	SPRYD4	protein_coding	SPRY domain containing 4 [Source:HGNC Symbol;Acc:HGNC:27468]
ENSG00000176454	155.409	373.525	-1.2651	9.0059e-06	0.00029046	LPCAT4	protein_coding	lysophosphatidylcholine acyltransferase 4 [Source:HGNC Symbol;Acc:HGNC:30059]
ENSG00000176623	263.465	486.383	-0.88448	0.0002506	0.0046109	RMDN1	protein_coding	regulator of microtubule dynamics 1 [Source:HGNC Symbol;Acc:HGNC:24285]
ENSG00000176720	188.792	402.443	-1.092	0.00018969	0.0037089	BOK	protein_coding	BCL2-related ovarian killer [Source:HGNC Symbol;Acc:HGNC:1087]
ENSG00000176723	5.21154	19.1979	-1.8812	0.0026206	0.029355	ZNF843	protein_coding	zinc finger protein 843 [Source:HGNC Symbol;Acc:HGNC:28710]
ENSG00000176834	358.03	653.5	-0.86811	0.00028557	0.0051355	VSIG10	protein_coding	V-set and immunoglobulin domain containing 10 [Source:HGNC Symbol;Acc:HGNC:26078]
ENSG00000176884	10.4231	32.6513	-1.6474	0.00063696	0.0096	GRIN1	protein_coding	glutamate receptor, ionotropic, N-methyl D-aspartate 1 [Source:HGNC Symbol;Acc:HGNC:4584]
ENSG00000176890	313.638	585.853	-0.90144	0.00025147	0.0046211	TYMS	protein_coding	thymidylate synthetase [Source:HGNC Symbol;Acc:HGNC:12441]
ENSG00000176907	69.3346	209.313	-1.594	3.5543e-08	2.4124e-06	C8orf4	protein_coding	chromosome 8 open reading frame 4 [Source:HGNC Symbol;Acc:HGNC:1357]
ENSG00000176912	13.2586	35.832	-1.4343	0.0015593	0.019488	TYMSOS	processed_transcript	TYMS opposite strand [Source:HGNC Symbol;Acc:HGNC:29553]
ENSG00000177106	666.302	1419.08	-1.0907	1.608e-06	6.5736e-05	EPS8L2	protein_coding	EPS8-like 2 [Source:HGNC Symbol;Acc:HGNC:21296]
ENSG00000177239	664.057	1202.36	-0.85649	0.00019091	0.0037238	MAN1B1	protein_coding	mannosidase, alpha, class 1B, member 1 [Source:HGNC Symbol;Acc:HGNC:6823]
ENSG00000177427	133.089	281.774	-1.0821	2.6427e-05	0.00072264	MIEF2	protein_coding	mitochondrial elongation factor 2 [Source:HGNC Symbol;Acc:HGNC:17920]
ENSG00000177469	4652.8	8645.68	-0.89388	2.7291e-05	0.00074059	PTRF	protein_coding	polymerase I and transcript release factor [Source:HGNC Symbol;Acc:HGNC:9688]
ENSG00000177542	367.311	617.42	-0.74925	0.0012348	0.016273	SLC25A22	protein_coding	solute carrier family 25 (mitochondrial carrier: glutamate), member 22 [Source:HGNC Symbol;Acc:HGNC:19954]
ENSG00000177556	180.461	375.155	-1.0558	1.9095e-05	0.00055116	ATOX1	protein_coding	antioxidant 1 copper chaperone [Source:HGNC Symbol;Acc:HGNC:798]
ENSG00000177679	0	5.06565	#NAME?	0.0053098	0.049644	SRRM3	protein_coding	serine/arginine repetitive matrix 3 [Source:HGNC Symbol;Acc:HGNC:26729]
ENSG00000177700	1076.15	2569.79	-1.2558	1.7765e-08	1.2917e-06	POLR2L	protein_coding	polymerase (RNA) II (DNA directed) polypeptide L, 7.6kDa [Source:HGNC Symbol;Acc:HGNC:9199]
ENSG00000177706	166.64	302.016	-0.85789	0.00051714	0.008205	FAM20C	protein_coding	family with sequence similarity 20 member C [Source:HGNC Symbol;Acc:HGNC:22140]
ENSG00000177839	3.55036	16.6548	-2.2299	0.0013868	0.017802	PCDHB9	protein_coding	protocadherin beta 9 [Source:HGNC Symbol;Acc:HGNC:8694]
ENSG00000178107	3.42293	20.8348	-2.6057	0.0002047	0.003919	RP11-998D10.4	lincRNA	-
ENSG00000178172	20.6015	123.283	-2.5812	3.5539e-14	9.1395e-12	SPINK6	protein_coding	serine peptidase inhibitor, Kazal type 6 [Source:HGNC Symbol;Acc:HGNC:29486]
ENSG00000178202	309.262	526.095	-0.76649	0.0010991	0.01478	KDELC2	protein_coding	KDEL motif containing 2 [Source:HGNC Symbol;Acc:HGNC:28496]
ENSG00000178234	166.303	301.843	-0.85998	0.00058799	0.0090382	GALNT11	protein_coding	polypeptide N-acetylgalactosaminyltransferase 11 [Source:HGNC Symbol;Acc:HGNC:19875]
ENSG00000178401	21.1235	53.4378	-1.339	0.00046216	0.007478	DNAJC22	protein_coding	DnaJ heat shock protein family (Hsp40) member C22 [Source:HGNC Symbol;Acc:HGNC:25802]
ENSG00000178409	90.9074	167.334	-0.88026	0.0015493	0.019417	BEND3	protein_coding	BEN domain containing 3 [Source:HGNC Symbol;Acc:HGNC:23040]
ENSG00000178531	80.139	238.972	-1.5763	0.00014516	0.0029884	CTXN1	protein_coding	cortexin 1 [Source:HGNC Symbol;Acc:HGNC:31108]
ENSG00000178537	200.042	428.748	-1.0998	8.9235e-06	0.00028812	SLC25A20	protein_coding	solute carrier family 25 (carnitine/acylcarnitine translocase), member 20 [Source:HGNC Symbol;Acc:HGNC:1421]
ENSG00000178568	12.1761	44.5954	-1.8728	1.8889e-05	0.00054688	ERBB4	protein_coding	erb-b2 receptor tyrosine kinase 4 [Source:HGNC Symbol;Acc:HGNC:3432]
ENSG00000178695	139.41	353.552	-1.3426	6.3334e-08	3.9601e-06	KCTD12	protein_coding	potassium channel tetramerization domain containing 12 [Source:HGNC Symbol;Acc:HGNC:14678]
ENSG00000178826	101.002	179.602	-0.83041	0.001956	0.023362	TMEM139	protein_coding	transmembrane protein 139 [Source:HGNC Symbol;Acc:HGNC:22058]
ENSG00000178921	1367.63	2239.48	-0.71148	0.0017106	0.021042	PFAS	protein_coding	phosphoribosylformylglycinamidine synthase [Source:HGNC Symbol;Acc:HGNC:8863]
ENSG00000178980	373.938	692.309	-0.88862	0.0001421	0.0029339	SEPW1	protein_coding	selenoprotein W, 1 [Source:HGNC Symbol;Acc:HGNC:10752]
ENSG00000179029	140.694	352.7	-1.3259	2.3905e-06	9.2183e-05	TMEM107	protein_coding	transmembrane protein 107 [Source:HGNC Symbol;Acc:HGNC:28128]
ENSG00000179085	333.873	668.025	-1.0006	2.323e-05	0.0006527	DPM3	protein_coding	dolichyl-phosphate mannosyltransferase polypeptide 3 [Source:HGNC Symbol;Acc:HGNC:3007]
ENSG00000179163	47.0127	260.05	-2.4677	3.2778e-18	1.6149e-15	FUCA1	protein_coding	fucosidase, alpha-L- 1, tissue [Source:HGNC Symbol;Acc:HGNC:4006]
ENSG00000179222	96.0026	162.588	-0.76008	0.0053386	0.04982	MAGED1	protein_coding	MAGE family member D1 [Source:HGNC Symbol;Acc:HGNC:6813]
ENSG00000179240	16.393	49.5612	-1.5961	0.00013231	0.0027719	RP11-111M22.2	protein_coding	-
ENSG00000179399	37.6649	91.1895	-1.2756	0.00010636	0.0023254	GPC5	protein_coding	glypican 5 [Source:HGNC Symbol;Acc:HGNC:4453]
ENSG00000179750	77.3005	191.767	-1.3108	1.7286e-06	6.957e-05	APOBEC3B	protein_coding	apolipoprotein B mRNA editing enzyme, catalytic polypeptide-like 3B [Source:HGNC Symbol;Acc:HGNC:17352]
ENSG00000179776	0.31837	12.1646	-5.2558	2.3668e-05	0.0006611	CDH5	protein_coding	cadherin 5, type 2 (vascular endothelium) [Source:HGNC Symbol;Acc:HGNC:1764]
ENSG00000179841	14.5931	46.5218	-1.6726	0.00011167	0.0024248	AKAP5	protein_coding	A-kinase anchoring protein 5 [Source:HGNC Symbol;Acc:HGNC:375]
ENSG00000179862	2824.6	4647.29	-0.71834	0.00099858	0.013725	CITED4	protein_coding	Cbp/p300-interacting transactivator, with Glu/Asp rich carboxy-terminal domain, 4 [Source:HGNC Symbol;Acc:HGNC:18696]
ENSG00000180011	295.233	508.534	-0.78449	0.001294	0.016846	ZADH2	protein_coding	zinc binding alcohol dehydrogenase domain containing 2 [Source:HGNC Symbol;Acc:HGNC:28697]
ENSG00000180340	281.858	483.257	-0.77782	0.00151	0.019024	FZD2	protein_coding	frizzled class receptor 2 [Source:HGNC Symbol;Acc:HGNC:4040]
ENSG00000180425	9.55978	27.2341	-1.5104	0.0027861	0.030679	C11orf71	protein_coding	chromosome 11 open reading frame 71 [Source:HGNC Symbol;Acc:HGNC:25937]
ENSG00000180447	424.999	1009.34	-1.2479	9.6216e-05	0.0021413	GAS1	protein_coding	growth arrest specific 1 [Source:HGNC Symbol;Acc:HGNC:4165]
ENSG00000180448	385.195	734.385	-0.93095	0.00018475	0.0036284	HMHA1	protein_coding	histocompatibility (minor) HA-1 [Source:HGNC Symbol;Acc:HGNC:17102]
ENSG00000180694	165.026	302.237	-0.87299	0.00062869	0.0094972	TMEM64	protein_coding	transmembrane protein 64 [Source:HGNC Symbol;Acc:HGNC:25441]
ENSG00000180739	9.13255	39.6537	-2.1184	9.5905e-06	0.00030552	S1PR5	protein_coding	sphingosine-1-phosphate receptor 5 [Source:HGNC Symbol;Acc:HGNC:14299]
ENSG00000180801	58.2401	115.195	-0.98399	0.00087052	0.012327	ARSJ	protein_coding	arylsulfatase family member J [Source:HGNC Symbol;Acc:HGNC:26286]
ENSG00000180822	283.435	489.437	-0.7881	0.0009745	0.013433	PSMG4	protein_coding	proteasome (prosome, macropain) assembly chaperone 4 [Source:HGNC Symbol;Acc:HGNC:21108]
ENSG00000180902	68.7896	122.538	-0.83297	0.0045061	0.043916	D2HGDH	protein_coding	D-2-hydroxyglutarate dehydrogenase [Source:HGNC Symbol;Acc:HGNC:28358]
ENSG00000181061	439.914	707.137	-0.68477	0.003157	0.033661	HIGD1A	protein_coding	HIG1 hypoxia inducible domain family member 1A [Source:HGNC Symbol;Acc:HGNC:29527]
[truncated: 453 more rows]
