# Supplementary material for: Anti-Tumor Activity of Cembranoid-Type Diterpenes Isolated from Nicotiana tabacum L
Source: Biomolecules. 2019 Jan 28;9(2):45. doi: 10.3390/biom9020045 (PMC6406568; doi:10.3390/biom9020045)
Supplement: Supplementary File 1 [file biomolecules-09-00045-s001.zip › Table_3.XLS]

## Sheet: ETvsU.DEG_GO_enrichment_result_
Table S3 GO analysis of down-regulated genes by CBD in HepG2 cell
GO_accession	Description	Term_type	Over_represented_pValue	Corrected_pValue	DEG_item	DEG_list	Bg_item	Bg_list	Gene_names
GO:0005515	protein binding	molecular_function	1.54e-14	9.61e-12	1067	1568	11911	20187	ENSG00000170421,ENSG00000265972,ENSG00000058668,ENSG00000079931,ENSG00000135776,ENSG00000164062,ENSG00000137203,ENSG00000119383,ENSG00000265190,ENSG00000178234,ENSG00000007968,ENSG00000104881,ENSG00000104812,ENSG00000049323,ENSG00000161888,ENSG00000125966,ENSG00000185499,ENSG00000196262,ENSG00000111331,ENSG00000118922,ENSG00000186854,ENSG00000214026,ENSG00000169258,ENSG00000173894,ENSG00000065534…
GO:0003824	catalytic activity	molecular_function	4.11e-13	1.93e-10	600	1568	6073	20187	ENSG00000196730,ENSG00000196839,ENSG00000165169,ENSG00000024422,ENSG00000164039,ENSG00000272325,ENSG00000242612,ENSG00000119125,ENSG00000138031,ENSG00000114378,ENSG00000168936,ENSG00000111684,ENSG00000139531,ENSG00000129480,ENSG00000185100,ENSG00000083123,ENSG00000177239,ENSG00000172469,ENSG00000168615,ENSG00000100767,ENSG00000021826,ENSG00000184743,ENSG00000174684,ENSG00000119408,ENSG00000114200…
GO:0019838	growth factor binding	molecular_function	1.85e-12	7.51e-10	37	1568	128	20187	ENSG00000064205,ENSG00000053108,ENSG00000137440,ENSG00000069702,ENSG00000132470,ENSG00000134243,ENSG00000113721,ENSG00000187498,ENSG00000140443,ENSG00000118257,ENSG00000135218,ENSG00000049323,ENSG00000141736,ENSG00000130508,ENSG00000150938,ENSG00000140564,ENSG00000063660,ENSG00000175899,ENSG00000091409,ENSG00000107821,ENSG00000163513,ENSG00000119699,ENSG00000106799,ENSG00000130635,ENSG00000137575…
GO:0003779	actin binding	molecular_function	1.32e-11	4.56e-09	73	1568	405	20187	ENSG00000065534,ENSG00000172830,ENSG00000138347,ENSG00000160753,ENSG00000064666,ENSG00000150764,ENSG00000173898,ENSG00000196924,ENSG00000133030,ENSG00000099204,ENSG00000140416,ENSG00000247596,ENSG00000147065,ENSG00000112419,ENSG00000169994,ENSG00000198467,ENSG00000115935,ENSG00000162704,ENSG00000133026,ENSG00000277443,ENSG00000175130,ENSG00000265190,ENSG00000131746,ENSG00000185100,ENSG00000115355…
GO:0050839	cell adhesion molecule binding	molecular_function	2.79e-10	7.38e-08	79	1568	487	20187	ENSG00000125966,ENSG00000166086,ENSG00000134333,ENSG00000008277,ENSG00000011009,ENSG00000021645,ENSG00000104881,ENSG00000158769,ENSG00000196924,ENSG00000173898,ENSG00000064666,ENSG00000247596,ENSG00000133030,ENSG00000115221,ENSG00000147065,ENSG00000136425,ENSG00000089154,ENSG00000136279,ENSG00000084636,ENSG00000078098,ENSG00000122786,ENSG00000168542,ENSG00000115414,ENSG00000213853,ENSG00000169710…
GO:0016491	oxidoreductase activity	molecular_function	7.99e-10	1.96e-07	106	1568	772	20187	ENSG00000186205,ENSG00000189043,ENSG00000164120,ENSG00000197448,ENSG00000157870,ENSG00000105953,ENSG00000145545,ENSG00000212907,ENSG00000014641,ENSG00000116005,ENSG00000138356,ENSG00000198736,ENSG00000143653,ENSG00000099795,ENSG00000142669,ENSG00000186204,ENSG00000137198,ENSG00000167733,ENSG00000198727,ENSG00000140263,ENSG00000125257,ENSG00000144455,ENSG00000198786,ENSG00000113790,ENSG00000203797…
GO:0008092	cytoskeletal protein binding	molecular_function	8.89e-09	1.6e-06	114	1568	855	20187	ENSG00000196154,ENSG00000128833,ENSG00000088367,ENSG00000141556,ENSG00000135723,ENSG00000139405,ENSG00000148180,ENSG00000159251,ENSG00000169604,ENSG00000173641,ENSG00000170703,ENSG00000183853,ENSG00000133627,ENSG00000205542,ENSG00000130402,ENSG00000070182,ENSG00000172757,ENSG00000121769,ENSG00000136842,ENSG00000084731,ENSG00000102024,ENSG00000120756,ENSG00000197879,ENSG00000177106,ENSG00000137804…
GO:0043168	anion binding	molecular_function	1.4e-08	2.41e-06	294	1568	2779	20187	ENSG00000172053,ENSG00000181192,ENSG00000198959,ENSG00000137440,ENSG00000165097,ENSG00000100243,ENSG00000064205,ENSG00000116830,ENSG00000197594,ENSG00000112655,ENSG00000109113,ENSG00000129219,ENSG00000140853,ENSG00000053918,ENSG00000198873,ENSG00000021762,ENSG00000152952,ENSG00000140479,ENSG00000185189,ENSG00000264230,ENSG00000186205,ENSG00000145545,ENSG00000181381,ENSG00000105953,ENSG00000169105…
GO:0032403	protein complex binding	molecular_function	2.7e-08	4.35e-06	126	1568	996	20187	ENSG00000133026,ENSG00000092847,ENSG00000115935,ENSG00000162704,ENSG00000164032,ENSG00000137177,ENSG00000110651,ENSG00000008277,ENSG00000166086,ENSG00000143153,ENSG00000136425,ENSG00000163485,ENSG00000088832,ENSG00000111642,ENSG00000115221,ENSG00000182628,ENSG00000070404,ENSG00000196924,ENSG00000112414,ENSG00000073969,ENSG00000137486,ENSG00000140443,ENSG00000170421,ENSG00000068615,ENSG00000213853…
GO:0050662	coenzyme binding	molecular_function	5.51e-08	8.34e-06	38	1568	190	20187	ENSG00000115129,ENSG00000115652,ENSG00000014641,ENSG00000138356,ENSG00000108439,ENSG00000155368,ENSG00000145545,ENSG00000105953,ENSG00000164120,ENSG00000186205,ENSG00000169710,ENSG00000116791,ENSG00000203797,ENSG00000143799,ENSG00000097021,ENSG00000140263,ENSG00000228716,ENSG00000152642,ENSG00000112992,ENSG00000138796,ENSG00000116133,ENSG00000182054,ENSG00000122971,ENSG00000165097,ENSG00000164039…
GO:0051287	NAD binding	molecular_function	5.97e-08	8.94e-06	17	1568	49	20187	ENSG00000101444,ENSG00000143799,ENSG00000134333,ENSG00000151552,ENSG00000140263,ENSG00000158864,ENSG00000184254,ENSG00000164120,ENSG00000182054,ENSG00000115652,ENSG00000138796,ENSG00000112992,ENSG00000152642,ENSG00000164039,ENSG00000100243,ENSG00000138356,ENSG00000014641
GO:0005178	integrin binding	molecular_function	1.21e-07	1.68e-05	27	1568	111	20187	ENSG00000008277,ENSG00000166086,ENSG00000084636,ENSG00000078098,ENSG00000164176,ENSG00000130402,ENSG00000213853,ENSG00000168542,ENSG00000154736,ENSG00000115414,ENSG00000010278,ENSG00000213694,ENSG00000143537,ENSG00000140092,ENSG00000168743,ENSG00000130702,ENSG00000035862,ENSG00000130635,ENSG00000127324,ENSG00000166147,ENSG00000091409,ENSG00000115221,ENSG00000138623,ENSG00000064205,ENSG00000136425…
GO:0050431	transforming growth factor beta binding	molecular_function	1.36e-07	1.87e-05	10	1568	17	20187	ENSG00000068001,ENSG00000163513,ENSG00000135218,ENSG00000069702,ENSG00000049323,ENSG00000119699,ENSG00000106799,ENSG00000138448,ENSG00000106991,ENSG00000168056
GO:0016651	oxidoreductase activity, acting on NAD(P)H	molecular_function	2.54e-07	3.25e-05	24	1568	105	20187	ENSG00000212907,ENSG00000167693,ENSG00000145439,ENSG00000100243,ENSG00000165672,ENSG00000168653,ENSG00000198840,ENSG00000151366,ENSG00000112992,ENSG00000115129,ENSG00000198695,ENSG00000099795,ENSG00000189043,ENSG00000184470,ENSG00000198886,ENSG00000125356,ENSG00000158864,ENSG00000165264,ENSG00000116791,ENSG00000137198,ENSG00000129235,ENSG00000109390,ENSG00000198786,ENSG00000119013
GO:0003674	molecular_function	molecular_function	3.63e-07	4.46e-05	1468	1568	18184	20187	ENSG00000108523,ENSG00000147041,ENSG00000142677,ENSG00000134215,ENSG00000150967,ENSG00000178409,ENSG00000196230,ENSG00000068078,ENSG00000250722,ENSG00000163328,ENSG00000169683,ENSG00000092068,ENSG00000185269,ENSG00000133302,ENSG00000205221,ENSG00000172667,ENSG00000184838,ENSG00000099904,ENSG00000114646,ENSG00000161547,ENSG00000212747,ENSG00000145779,ENSG00000125841,ENSG00000128294,ENSG00000003096…
GO:0050840	extracellular matrix binding	molecular_function	1e-06	0.00011439	16	1568	51	20187	ENSG00000188157,ENSG00000138448,ENSG00000166106,ENSG00000154736,ENSG00000100097,ENSG00000142910,ENSG00000011465,ENSG00000124466,ENSG00000091409,ENSG00000168615,ENSG00000150093,ENSG00000063660,ENSG00000112414,ENSG00000173402,ENSG00000185585,ENSG00000187244
GO:0016655	oxidoreductase activity, acting on NAD(P)H, quinone or similar compound as acceptor	molecular_function	1.11e-06	0.00012359	17	1568	66	20187	ENSG00000198786,ENSG00000119013,ENSG00000109390,ENSG00000116791,ENSG00000165264,ENSG00000158864,ENSG00000125356,ENSG00000198886,ENSG00000189043,ENSG00000198695,ENSG00000115129,ENSG00000099795,ENSG00000151366,ENSG00000145439,ENSG00000198840,ENSG00000168653,ENSG00000212907
GO:0005509	calcium ion binding	molecular_function	1.19e-06	0.00013052	93	1568	723	20187	ENSG00000165124,ENSG00000127507,ENSG00000115380,ENSG00000136425,ENSG00000138028,ENSG00000125648,ENSG00000024422,ENSG00000112852,ENSG00000132561,ENSG00000053108,ENSG00000110931,ENSG00000111885,ENSG00000079150,ENSG00000125966,ENSG00000176884,ENSG00000144152,ENSG00000173227,ENSG00000134376,ENSG00000111670,ENSG00000143126,ENSG00000049323,ENSG00000149782,ENSG00000265190,ENSG00000187372,ENSG00000171603…
GO:0048037	cofactor binding	molecular_function	1.35e-06	0.00014575	44	1568	266	20187	ENSG00000152642,ENSG00000138796,ENSG00000112992,ENSG00000116133,ENSG00000182054,ENSG00000165097,ENSG00000122971,ENSG00000164039,ENSG00000100243,ENSG00000145439,ENSG00000184254,ENSG00000184470,ENSG00000181192,ENSG00000180902,ENSG00000176244,ENSG00000004487,ENSG00000116171,ENSG00000171097,ENSG00000158864,ENSG00000101444,ENSG00000151552,ENSG00000134333,ENSG00000176890,ENSG00000115129,ENSG00000115652…
GO:0097367	carbohydrate derivative binding	molecular_function	2.32e-06	0.00023802	244	1568	2344	20187	ENSG00000186871,ENSG00000115414,ENSG00000100097,ENSG00000120868,ENSG00000142208,ENSG00000115073,ENSG00000173083,ENSG00000135916,ENSG00000041515,ENSG00000099250,ENSG00000101974,ENSG00000278540,ENSG00000131844,ENSG00000072195,ENSG00000117593,ENSG00000119408,ENSG00000082146,ENSG00000184743,ENSG00000021826,ENSG00000067225,ENSG00000143321,ENSG00000172123,ENSG00000270885,ENSG00000114353,ENSG00000185100…
GO:0003954	NADH dehydrogenase activity	molecular_function	3.83e-06	0.00036835	14	1568	52	20187	ENSG00000125356,ENSG00000212907,ENSG00000198840,ENSG00000168653,ENSG00000158864,ENSG00000151366,ENSG00000165264,ENSG00000099795,ENSG00000198695,ENSG00000189043,ENSG00000109390,ENSG00000198886,ENSG00000119013,ENSG00000198786
GO:0008137	NADH dehydrogenase (ubiquinone) activity	molecular_function	3.83e-06	0.00036835	14	1568	52	20187	ENSG00000198786,ENSG00000198886,ENSG00000119013,ENSG00000109390,ENSG00000189043,ENSG00000198695,ENSG00000099795,ENSG00000165264,ENSG00000151366,ENSG00000158864,ENSG00000168653,ENSG00000198840,ENSG00000212907,ENSG00000125356
GO:0050136	NADH dehydrogenase (quinone) activity	molecular_function	3.83e-06	0.00036835	14	1568	52	20187	ENSG00000109390,ENSG00000198786,ENSG00000119013,ENSG00000198886,ENSG00000189043,ENSG00000151366,ENSG00000165264,ENSG00000198695,ENSG00000099795,ENSG00000212907,ENSG00000125356,ENSG00000158864,ENSG00000198840,ENSG00000168653
GO:0019901	protein kinase binding	molecular_function	8.58e-06	0.00077057	71	1568	531	20187	ENSG00000263001,ENSG00000119408,ENSG00000105695,ENSG00000168615,ENSG00000132646,ENSG00000277443,ENSG00000115355,ENSG00000161547,ENSG00000105971,ENSG00000108561,ENSG00000131747,ENSG00000173546,ENSG00000138448,ENSG00000213853,ENSG00000142208,ENSG00000145386,ENSG00000072062,ENSG00000247596,ENSG00000165672,ENSG00000101210,ENSG00000147065,ENSG00000108984,ENSG00000089154,ENSG00000137486,ENSG00000113721…
GO:0019900	kinase binding	molecular_function	1.1e-05	0.00096689	77	1568	594	20187	ENSG00000165887,ENSG00000162302,ENSG00000160014,ENSG00000196961,ENSG00000171314,ENSG00000105173,ENSG00000134569,ENSG00000198873,ENSG00000167535,ENSG00000053918,ENSG00000171033,ENSG00000113645,ENSG00000112984,ENSG00000169047,ENSG00000106211,ENSG00000163513,ENSG00000114166,ENSG00000169418,ENSG00000111679,ENSG00000186868,ENSG00000166501,ENSG00000174233,ENSG00000164885,ENSG00000163399,ENSG00000163932…
GO:0098641	cadherin binding involved in cell-cell adhesion	molecular_function	1.23e-05	0.0010579	46	1568	306	20187	ENSG00000143375,ENSG00000091409,ENSG00000067225,ENSG00000150093,ENSG00000136830,ENSG00000011426,ENSG00000146376,ENSG00000158710,ENSG00000168952,ENSG00000149782,ENSG00000118898,ENSG00000107438,ENSG00000082438,ENSG00000137575,ENSG00000198242,ENSG00000169710,ENSG00000124942,ENSG00000128050,ENSG00000177106,ENSG00000136279,ENSG00000198561,ENSG00000088367,ENSG00000122786,ENSG00000247596,ENSG00000136261…
GO:0005488	binding	molecular_function	1.32e-05	0.0011238	1265	1568	15339	20187	ENSG00000105290,ENSG00000175567,ENSG00000006025,ENSG00000188707,ENSG00000102384,ENSG00000198176,ENSG00000180011,ENSG00000171033,ENSG00000105855,ENSG00000277972,ENSG00000250305,ENSG00000123838,ENSG00000159184,ENSG00000117528,ENSG00000179841,ENSG00000130202,ENSG00000129195,ENSG00000035403,ENSG00000029993,ENSG00000125257,ENSG00000075142,ENSG00000108511,ENSG00000113273,ENSG00000163975,ENSG00000141738…
GO:0045296	cadherin binding	molecular_function	2.31e-05	0.0018249	47	1568	322	20187	ENSG00000158769,ENSG00000148303,ENSG00000196924,ENSG00000173898,ENSG00000002834,ENSG00000064666,ENSG00000075618,ENSG00000136261,ENSG00000133030,ENSG00000247596,ENSG00000035403,ENSG00000089154,ENSG00000125966,ENSG00000167880,ENSG00000134333,ENSG00000150054,ENSG00000120802,ENSG00000065054,ENSG00000011009,ENSG00000137699,ENSG00000105355,ENSG00000104881,ENSG00000113758,ENSG00000184363,ENSG00000158710…
GO:0043236	laminin binding	molecular_function	2.73e-05	0.0021265	10	1568	28	20187	ENSG00000188157,ENSG00000124466,ENSG00000091409,ENSG00000150093,ENSG00000168615,ENSG00000100097,ENSG00000063660,ENSG00000142910,ENSG00000173402,ENSG00000187244
GO:0098632	protein binding involved in cell-cell adhesion	molecular_function	2.74e-05	0.0021265	46	1568	315	20187	ENSG00000168952,ENSG00000146376,ENSG00000158710,ENSG00000082438,ENSG00000137575,ENSG00000149782,ENSG00000118898,ENSG00000107438,ENSG00000091409,ENSG00000143375,ENSG00000136830,ENSG00000011426,ENSG00000067225,ENSG00000150093,ENSG00000198561,ENSG00000088367,ENSG00000136279,ENSG00000122786,ENSG00000198242,ENSG00000128050,ENSG00000177106,ENSG00000169710,ENSG00000124942,ENSG00000158769,ENSG00000196924…
GO:0070402	NADPH binding	molecular_function	3.4e-05	0.0025702	7	1568	14	20187	ENSG00000115129,ENSG00000116791,ENSG00000145545,ENSG00000169710,ENSG00000145439,ENSG00000228716,ENSG00000151552
GO:0043492	ATPase activity, coupled to movement of substances	molecular_function	3.46e-05	0.0026104	26	1568	139	20187	ENSG00000130270,ENSG00000167972,ENSG00000159363,ENSG00000124406,ENSG00000204267,ENSG00000231925,ENSG00000107331,ENSG00000141338,ENSG00000165029,ENSG00000171130,ENSG00000116005,ENSG00000117528,ENSG00000068650,ENSG00000110955,ENSG00000143153,ENSG00000124172,ENSG00000152234,ENSG00000125257,ENSG00000110719,ENSG00000150967,ENSG00000101974,ENSG00000135776,ENSG00000163399,ENSG00000064687,ENSG00000058668…
GO:0098631	protein binding involved in cell adhesion	molecular_function	4.14e-05	0.003041	46	1568	320	20187	ENSG00000011009,ENSG00000065054,ENSG00000120802,ENSG00000150054,ENSG00000167880,ENSG00000134333,ENSG00000104881,ENSG00000184363,ENSG00000113758,ENSG00000105355,ENSG00000137699,ENSG00000148303,ENSG00000064666,ENSG00000002834,ENSG00000173898,ENSG00000075618,ENSG00000196924,ENSG00000158769,ENSG00000035403,ENSG00000089154,ENSG00000247596,ENSG00000136261,ENSG00000133030,ENSG00000122786,ENSG00000136279…
GO:1901681	sulfur compound binding	molecular_function	5.35e-05	0.0037352	37	1568	240	20187	ENSG00000116171,ENSG00000144152,ENSG00000118257,ENSG00000188157,ENSG00000079257,ENSG00000105290,ENSG00000197594,ENSG00000136213,ENSG00000163430,ENSG00000064205,ENSG00000091986,ENSG00000137440,ENSG00000122971,ENSG00000069702,ENSG00000181192,ENSG00000176244,ENSG00000127507,ENSG00000179399,ENSG00000213420,ENSG00000142949,ENSG00000115365,ENSG00000163898,ENSG00000173083,ENSG00000154736,ENSG00000115414…
GO:0042578	phosphoric ester hydrolase activity	molecular_function	5.47e-05	0.0038022	52	1568	376	20187	ENSG00000126787,ENSG00000113231,ENSG00000141934,ENSG00000158716,ENSG00000163295,ENSG00000072135,ENSG00000197594,ENSG00000144677,ENSG00000105568,ENSG00000105520,ENSG00000129219,ENSG00000164088,ENSG00000158555,ENSG00000111077,ENSG00000168268,ENSG00000172531,ENSG00000163485,ENSG00000172830,ENSG00000161048,ENSG00000130829,ENSG00000142949,ENSG00000151617,ENSG00000101333,ENSG00000163286,ENSG00000127329…
GO:0036094	small molecule binding	molecular_function	6.76e-05	0.0045054	270	1568	2757	20187	ENSG00000064687,ENSG00000122966,ENSG00000138801,ENSG00000104140,ENSG00000110195,ENSG00000117266,ENSG00000116133,ENSG00000142235,ENSG00000162302,ENSG00000167964,ENSG00000083454,ENSG00000149596,ENSG00000136156,ENSG00000117676,ENSG00000197879,ENSG00000143799,ENSG00000163344,ENSG00000167900,ENSG00000134533,ENSG00000148773,ENSG00000105974,ENSG00000075624,ENSG00000138030,ENSG00000138356,ENSG00000166501…
GO:0005201	extracellular matrix structural constituent	molecular_function	6.88e-05	0.004569	18	1568	82	20187	ENSG00000168542,ENSG00000169894,ENSG00000197565,ENSG00000049089,ENSG00000111799,ENSG00000138829,ENSG00000197614,ENSG00000092758,ENSG00000130508,ENSG00000142910,ENSG00000135862,ENSG00000139329,ENSG00000130635,ENSG00000091136,ENSG00000166147,ENSG00000188153,ENSG00000081052,ENSG00000187498
GO:0044877	macromolecular complex binding	molecular_function	7.65e-05	0.0049637	161	1568	1530	20187	ENSG00000196535,ENSG00000130635,ENSG00000189043,ENSG00000114166,ENSG00000137834,ENSG00000124702,ENSG00000079691,ENSG00000125968,ENSG00000204580,ENSG00000174827,ENSG00000130402,ENSG00000070182,ENSG00000172757,ENSG00000136842,ENSG00000075415,ENSG00000198727,ENSG00000276043,ENSG00000147852,ENSG00000102038,ENSG00000154736,ENSG00000084731,ENSG00000062822,ENSG00000016082,ENSG00000035862,ENSG00000074047…
GO:0042802	identical protein binding	molecular_function	9.26e-05	0.0058291	136	1568	1273	20187	ENSG00000134569,ENSG00000218336,ENSG00000005882,ENSG00000171097,ENSG00000100242,ENSG00000130638,ENSG00000159423,ENSG00000186862,ENSG00000084774,ENSG00000104524,ENSG00000140092,ENSG00000197043,ENSG00000145861,ENSG00000184584,ENSG00000105974,ENSG00000140263,ENSG00000144455,ENSG00000196154,ENSG00000100311,ENSG00000143799,ENSG00000167900,ENSG00000119699,ENSG00000109846,ENSG00000106211,ENSG00000241935…
GO:0042626	ATPase activity, coupled to transmembrane movement of substances	molecular_function	0.00010415	0.0063652	23	1568	124	20187	ENSG00000141338,ENSG00000165029,ENSG00000107331,ENSG00000167972,ENSG00000204267,ENSG00000231925,ENSG00000124406,ENSG00000159363,ENSG00000110955,ENSG00000152234,ENSG00000124172,ENSG00000143153,ENSG00000116005,ENSG00000171130,ENSG00000117528,ENSG00000150967,ENSG00000110719,ENSG00000125257,ENSG00000163399,ENSG00000101986,ENSG00000058668,ENSG00000064687,ENSG00000135776
GO:0016787	hydrolase activity	molecular_function	0.00011535	0.0069468	256	1568	2644	20187	ENSG00000101003,ENSG00000128694,ENSG00000114353,ENSG00000231925,ENSG00000131747,ENSG00000176393,ENSG00000162688,ENSG00000106484,ENSG00000079462,ENSG00000014216,ENSG00000136943,ENSG00000078098,ENSG00000159445,ENSG00000097021,ENSG00000041515,ENSG00000198951,ENSG00000111642,ENSG00000171130,ENSG00000168268,ENSG00000136378,ENSG00000143153,ENSG00000163485,ENSG00000204267,ENSG00000127329,ENSG00000179750…
GO:0008081	phosphoric diester hydrolase activity	molecular_function	0.00012998	0.0075846	19	1568	94	20187	ENSG00000154822,ENSG00000184588,ENSG00000113231,ENSG00000129219,ENSG00000197594,ENSG00000112293,ENSG00000185269,ENSG00000182378,ENSG00000163485,ENSG00000158555,ENSG00000152270,ENSG00000161714,ENSG00000138193,ENSG00000149782,ENSG00000101333,ENSG00000172572,ENSG00000161048,ENSG00000115252,ENSG00000151617
GO:0019199	transmembrane receptor protein kinase activity	molecular_function	0.00016116	0.0090212	18	1568	86	20187	ENSG00000118257,ENSG00000049323,ENSG00000105976,ENSG00000160867,ENSG00000068078,ENSG00000204580,ENSG00000164078,ENSG00000141736,ENSG00000099250,ENSG00000196411,ENSG00000150938,ENSG00000163513,ENSG00000106799,ENSG00000069702,ENSG00000178568,ENSG00000113721,ENSG00000140443,ENSG00000115380
GO:0005080	protein kinase C binding	molecular_function	0.0001697	0.0094481	12	1568	46	20187	ENSG00000247596,ENSG00000106211,ENSG00000138448,ENSG00000198873,ENSG00000168615,ENSG00000142208,ENSG00000277443,ENSG00000161547,ENSG00000166501,ENSG00000169047,ENSG00000131747,ENSG00000108561
GO:0030554	adenyl nucleotide binding	molecular_function	0.00019605	0.010574	167	1568	1603	20187	ENSG00000247596,ENSG00000111331,ENSG00000058091,ENSG00000108984,ENSG00000140443,ENSG00000065534,ENSG00000130270,ENSG00000142733,ENSG00000113721,ENSG00000073969,ENSG00000128829,ENSG00000103202,ENSG00000162687,ENSG00000011376,ENSG00000101986,ENSG00000171219,ENSG00000136213,ENSG00000169994,ENSG00000196411,ENSG00000089220,ENSG00000140451,ENSG00000168906,ENSG00000106799,ENSG00000183943,ENSG00000110955…
GO:0032559	adenyl ribonucleotide binding	molecular_function	0.00019657	0.010574	166	1568	1592	20187	ENSG00000172572,ENSG00000184009,ENSG00000167972,ENSG00000188130,ENSG00000165029,ENSG00000107331,ENSG00000119383,ENSG00000106799,ENSG00000168906,ENSG00000140451,ENSG00000183943,ENSG00000110955,ENSG00000072062,ENSG00000068078,ENSG00000164078,ENSG00000150967,ENSG00000135776,ENSG00000083807,ENSG00000108479,ENSG00000058668,ENSG00000128050,ENSG00000126803,ENSG00000065534,ENSG00000140443,ENSG00000142733…
GO:0051015	actin filament binding	molecular_function	0.00021854	0.011457	23	1568	130	20187	ENSG00000130402,ENSG00000041515,ENSG00000070182,ENSG00000136842,ENSG00000172757,ENSG00000115935,ENSG00000169604,ENSG00000162704,ENSG00000167549,ENSG00000136279,ENSG00000126878,ENSG00000133026,ENSG00000120756,ENSG00000114854,ENSG00000196535,ENSG00000196924,ENSG00000075618,ENSG00000002834,ENSG00000277443,ENSG00000185100,ENSG00000162614,ENSG00000265190,ENSG00000006747
GO:0005520	insulin-like growth factor binding	molecular_function	0.00022349	0.011628	9	1568	28	20187	ENSG00000132470,ENSG00000150938,ENSG00000166033,ENSG00000140443,ENSG00000064205,ENSG00000091409,ENSG00000107821,ENSG00000146674,ENSG00000138448
GO:0005319	lipid transporter activity	molecular_function	0.00024397	0.012382	21	1568	115	20187	ENSG00000068650,ENSG00000117528,ENSG00000196743,ENSG00000124406,ENSG00000130270,ENSG00000167972,ENSG00000110697,ENSG00000146205,ENSG00000165029,ENSG00000083807,ENSG00000101986,ENSG00000116171,ENSG00000064687,ENSG00000183018,ENSG00000167114,ENSG00000021762,ENSG00000114698,ENSG00000101974,ENSG00000091622,ENSG00000169230,ENSG00000121769
GO:0005548	phospholipid transporter activity	molecular_function	0.00024851	0.012522	12	1568	47	20187	ENSG00000169230,ENSG00000165029,ENSG00000146205,ENSG00000110697,ENSG00000101974,ENSG00000091622,ENSG00000130270,ENSG00000114698,ENSG00000124406,ENSG00000021762,ENSG00000064687,ENSG00000068650
GO:0015399	primary active transmembrane transporter activity	molecular_function	0.00028356	0.013908	23	1568	133	20187	ENSG00000163399,ENSG00000101986,ENSG00000058668,ENSG00000064687,ENSG00000135776,ENSG00000150967,ENSG00000110719,ENSG00000125257,ENSG00000110955,ENSG00000152234,ENSG00000124172,ENSG00000143153,ENSG00000116005,ENSG00000171130,ENSG00000117528,ENSG00000141338,ENSG00000165029,ENSG00000107331,ENSG00000167972,ENSG00000231925,ENSG00000204267,ENSG00000159363,ENSG00000124406
GO:0015405	P-P-bond-hydrolysis-driven transmembrane transporter activity	molecular_function	0.00028356	0.013908	23	1568	133	20187	ENSG00000135776,ENSG00000163399,ENSG00000064687,ENSG00000101986,ENSG00000058668,ENSG00000110719,ENSG00000125257,ENSG00000150967,ENSG00000171130,ENSG00000116005,ENSG00000117528,ENSG00000110955,ENSG00000143153,ENSG00000152234,ENSG00000124172,ENSG00000167972,ENSG00000159363,ENSG00000124406,ENSG00000204267,ENSG00000231925,ENSG00000107331,ENSG00000165029,ENSG00000141338
GO:0005215	transporter activity	molecular_function	0.00028379	0.013908	142	1568	1365	20187	ENSG00000124406,ENSG00000114544,ENSG00000198125,ENSG00000121769,ENSG00000091622,ENSG00000159199,ENSG00000183018,ENSG00000241468,ENSG00000149577,ENSG00000167700,ENSG00000142583,ENSG00000184908,ENSG00000141338,ENSG00000149596,ENSG00000181856,ENSG00000197043,ENSG00000002834,ENSG00000083454,ENSG00000110881,ENSG00000160014,ENSG00000196743,ENSG00000184076,ENSG00000127184,ENSG00000102287,ENSG00000124172…
GO:0015078	hydrogen ion transmembrane transporter activity	molecular_function	0.00029144	0.014198	19	1568	111	20187	ENSG00000198712,ENSG00000198938,ENSG00000125375,ENSG00000159199,ENSG00000110719,ENSG00000154518,ENSG00000198727,ENSG00000171130,ENSG00000152234,ENSG00000112992,ENSG00000124172,ENSG00000198804,ENSG00000126267,ENSG00000198899,ENSG00000110955,ENSG00000184076,ENSG00000127184,ENSG00000189043,ENSG00000131174
GO:0022892	substrate-specific transporter activity	molecular_function	0.00029628	0.0144	125	1568	1173	20187	ENSG00000144285,ENSG00000083807,ENSG00000138448,ENSG00000164889,ENSG00000154122,ENSG00000058668,ENSG00000112759,ENSG00000167114,ENSG00000178537,ENSG00000070915,ENSG00000092068,ENSG00000114698,ENSG00000150967,ENSG00000157593,ENSG00000101974,ENSG00000175768,ENSG00000106367,ENSG00000106688,ENSG00000198804,ENSG00000070214,ENSG00000197956,ENSG00000157637,ENSG00000116704,ENSG00000110955,ENSG00000105711…
GO:0043167	ion binding	molecular_function	0.00030043	0.014499	570	1568	6413	20187	ENSG00000165097,ENSG00000164574,ENSG00000173599,ENSG00000148218,ENSG00000141429,ENSG00000101333,ENSG00000181192,ENSG00000062038,ENSG00000158104,ENSG00000198873,ENSG00000163295,ENSG00000116830,ENSG00000197594,ENSG00000275074,ENSG00000129219,ENSG00000103528,ENSG00000177839,ENSG00000153904,ENSG00000264230,ENSG00000141750,ENSG00000140479,ENSG00000188060,ENSG00000130635,ENSG00000134602,ENSG00000105953…
GO:0016820	hydrolase activity, acting on acid anhydrides, catalyzing transmembrane movement of substances	molecular_function	0.00033704	0.015983	23	1568	134	20187	ENSG00000163399,ENSG00000064687,ENSG00000058668,ENSG00000101986,ENSG00000135776,ENSG00000150967,ENSG00000125257,ENSG00000110719,ENSG00000110955,ENSG00000143153,ENSG00000152234,ENSG00000124172,ENSG00000171130,ENSG00000116005,ENSG00000117528,ENSG00000107331,ENSG00000165029,ENSG00000141338,ENSG00000167972,ENSG00000124406,ENSG00000159363,ENSG00000204267,ENSG00000231925
GO:0005524	ATP binding	molecular_function	0.0003524	0.016544	161	1568	1556	20187	ENSG00000142733,ENSG00000130270,ENSG00000140443,ENSG00000065534,ENSG00000073969,ENSG00000113721,ENSG00000108984,ENSG00000247596,ENSG00000058091,ENSG00000111331,ENSG00000196411,ENSG00000169994,ENSG00000089220,ENSG00000171219,ENSG00000101986,ENSG00000103202,ENSG00000162687,ENSG00000128829,ENSG00000011376,ENSG00000107331,ENSG00000165029,ENSG00000119383,ENSG00000167972,ENSG00000188130,ENSG00000184009…
GO:0036042	long-chain fatty acyl-CoA binding	molecular_function	0.00040737	0.018215	3	1568	3	20187	ENSG00000155368,ENSG00000097021,ENSG00000116171
GO:0019955	cytokine binding	molecular_function	0.0004198	0.018608	18	1568	95	20187	ENSG00000159110,ENSG00000168056,ENSG00000130508,ENSG00000099250,ENSG00000049323,ENSG00000138448,ENSG00000135218,ENSG00000142677,ENSG00000118257,ENSG00000068001,ENSG00000106991,ENSG00000069702,ENSG00000106799,ENSG00000119699,ENSG00000163513,ENSG00000175899,ENSG00000150093,ENSG00000189403
GO:0019899	enzyme binding	molecular_function	0.00043881	0.019285	181	1568	1811	20187	ENSG00000171033,ENSG00000170364,ENSG00000163295,ENSG00000198873,ENSG00000158864,ENSG00000053918,ENSG00000141736,ENSG00000102882,ENSG00000109113,ENSG00000169047,ENSG00000148175,ENSG00000110719,ENSG00000065054,ENSG00000140564,ENSG00000035403,ENSG00000196961,ENSG00000188612,ENSG00000181222,ENSG00000179841,ENSG00000152767,ENSG00000171314,ENSG00000035862,ENSG00000111328,ENSG00000073350,ENSG00000163399…
GO:0016788	hydrolase activity, acting on ester bonds	molecular_function	0.00048002	0.0207	86	1568	769	20187	ENSG00000162813,ENSG00000182378,ENSG00000198842,ENSG00000148660,ENSG00000138193,ENSG00000111679,ENSG00000067113,ENSG00000115252,ENSG00000105426,ENSG00000163399,ENSG00000163898,ENSG00000101347,ENSG00000167272,ENSG00000184588,ENSG00000172922,ENSG00000062822,ENSG00000173868,ENSG00000113273,ENSG00000103005,ENSG00000172531,ENSG00000101846,ENSG00000032444,ENSG00000171314,ENSG00000132670,ENSG00000161714…
GO:0098772	molecular function regulator	molecular_function	0.00048405	0.02083	146	1568	1434	20187	ENSG00000070182,ENSG00000052344,ENSG00000124126,ENSG00000075142,ENSG00000160867,ENSG00000213445,ENSG00000073350,ENSG00000164885,ENSG00000163932,ENSG00000177106,ENSG00000125730,ENSG00000146376,ENSG00000114166,ENSG00000105649,ENSG00000189403,ENSG00000175899,ENSG00000107984,ENSG00000166681,ENSG00000148660,ENSG00000141736,ENSG00000133121,ENSG00000169884,ENSG00000169047,ENSG00000140564,ENSG00000171033…
GO:0005102	receptor binding	molecular_function	0.00049296	0.020995	158	1568	1590	20187	ENSG00000078401,ENSG00000078098,ENSG00000188064,ENSG00000069482,ENSG00000115414,ENSG00000154822,ENSG00000125848,ENSG00000068615,ENSG00000185686,ENSG00000231925,ENSG00000114353,ENSG00000132646,ENSG00000108561,ENSG00000106991,ENSG00000105695,ENSG00000169752,ENSG00000125170,ENSG00000143321,ENSG00000185340,ENSG00000164050,ENSG00000150093,ENSG00000168615,ENSG00000110651,ENSG00000242612,ENSG00000176884…
GO:0034713	type I transforming growth factor beta receptor binding	molecular_function	0.00052771	0.022066	5	1568	10	20187	ENSG00000119699,ENSG00000163513,ENSG00000106991,ENSG00000088832,ENSG00000137834
GO:0000166	nucleotide binding	molecular_function	0.0005541	0.022937	239	1568	2477	20187	ENSG00000115694,ENSG00000166501,ENSG00000121390,ENSG00000164120,ENSG00000115252,ENSG00000169418,ENSG00000124406,ENSG00000263528,ENSG00000165238,ENSG00000138030,ENSG00000138356,ENSG00000075624,ENSG00000141503,ENSG00000143799,ENSG00000163344,ENSG00000140795,ENSG00000159251,ENSG00000134533,ENSG00000167900,ENSG00000140263,ENSG00000168067,ENSG00000167107,ENSG00000105976,ENSG00000148773,ENSG00000099308…
GO:1901265	nucleoside phosphate binding	molecular_function	0.00056543	0.023128	239	1568	2478	20187	ENSG00000122971,ENSG00000159792,ENSG00000129250,ENSG00000084774,ENSG00000162302,ENSG00000117266,ENSG00000116133,ENSG00000112992,ENSG00000142235,ENSG00000130939,ENSG00000136156,ENSG00000141338,ENSG00000184470,ENSG00000126458,ENSG00000083454,ENSG00000167964,ENSG00000183049,ENSG00000197043,ENSG00000104140,ENSG00000122966,ENSG00000138801,ENSG00000005882,ENSG00000064687,ENSG00000115687,ENSG00000104884…
GO:0005539	glycosaminoglycan binding	molecular_function	0.00079948	0.030469	30	1568	208	20187	ENSG00000127507,ENSG00000106991,ENSG00000113657,ENSG00000108561,ENSG00000130635,ENSG00000140479,ENSG00000026508,ENSG00000142949,ENSG00000000971,ENSG00000205221,ENSG00000143321,ENSG00000091986,ENSG00000064205,ENSG00000163430,ENSG00000069702,ENSG00000137440,ENSG00000163513,ENSG00000099250,ENSG00000011465,ENSG00000160867,ENSG00000105290,ENSG00000079257,ENSG00000068001,ENSG00000144152,ENSG00000163898…
GO:0001882	nucleoside binding	molecular_function	0.00087829	0.032747	191	1568	1936	20187	ENSG00000130402,ENSG00000133627,ENSG00000170703,ENSG00000204580,ENSG00000125257,ENSG00000160867,ENSG00000128833,ENSG00000164885,ENSG00000163399,ENSG00000163932,ENSG00000084731,ENSG00000102038,ENSG00000166165,ENSG00000181381,ENSG00000134602,ENSG00000188060,ENSG00000196535,ENSG00000159363,ENSG00000185189,ENSG00000181409,ENSG00000154237,ENSG00000100304,ENSG00000105649,ENSG00000162878,ENSG00000131473…
GO:0061134	peptidase regulator activity	molecular_function	0.00089316	0.033182	30	1568	220	20187	ENSG00000089220,ENSG00000150938,ENSG00000140564,ENSG00000079257,ENSG00000178172,ENSG00000105974,ENSG00000120868,ENSG00000122707,ENSG00000206075,ENSG00000125730,ENSG00000117676,ENSG00000003436,ENSG00000163536,ENSG00000115414,ENSG00000184500,ENSG00000092010,ENSG00000145779,ENSG00000035862,ENSG00000109861,ENSG00000164611,ENSG00000126838,ENSG00000137486,ENSG00000214510,ENSG00000130303,ENSG00000175899…
GO:0042803	protein homodimerization activity	molecular_function	0.00091607	0.03373	81	1568	735	20187	ENSG00000103485,ENSG00000148175,ENSG00000143412,ENSG00000047617,ENSG00000197594,ENSG00000218336,ENSG00000170364,ENSG00000005882,ENSG00000171097,ENSG00000112294,ENSG00000134569,ENSG00000074416,ENSG00000197043,ENSG00000140092,ENSG00000130303,ENSG00000130202,ENSG00000117528,ENSG00000186862,ENSG00000130402,ENSG00000100311,ENSG00000144455,ENSG00000184584,ENSG00000173702,ENSG00000110400,ENSG00000115694…
GO:0004683	calmodulin-dependent protein kinase activity	molecular_function	0.00092841	0.034123	8	1568	27	20187	ENSG00000102893,ENSG00000196730,ENSG00000137825,ENSG00000140795,ENSG00000183049,ENSG00000110931,ENSG00000148660,ENSG00000044446
GO:0016903	oxidoreductase activity, acting on the aldehyde or oxo group of donors	molecular_function	0.0009358	0.034334	11	1568	48	20187	ENSG00000006534,ENSG00000168291,ENSG00000138356,ENSG00000112294,ENSG00000137124,ENSG00000159423,ENSG00000181192,ENSG00000184254,ENSG00000105953,ENSG00000083123,ENSG00000164904
GO:0048407	platelet-derived growth factor binding	molecular_function	0.0010464	0.037855	5	1568	11	20187	ENSG00000113721,ENSG00000168542,ENSG00000187498,ENSG00000130635,ENSG00000100311
GO:0016301	kinase activity	molecular_function	0.0010976	0.039433	95	1568	872	20187	ENSG00000058091,ENSG00000110931,ENSG00000178568,ENSG00000108984,ENSG00000113721,ENSG00000142733,ENSG00000065534,ENSG00000140443,ENSG00000082458,ENSG00000137825,ENSG00000115380,ENSG00000168078,ENSG00000196730,ENSG00000118257,ENSG00000123374,ENSG00000051382,ENSG00000049323,ENSG00000171608,ENSG00000103202,ENSG00000128829,ENSG00000049130,ENSG00000171219,ENSG00000141959,ENSG00000044446,ENSG00000074590…
GO:0004672	protein kinase activity	molecular_function	0.0011143	0.039821	76	1568	668	20187	ENSG00000169752,ENSG00000106799,ENSG00000119408,ENSG00000183943,ENSG00000188130,ENSG00000142208,ENSG00000072062,ENSG00000099250,ENSG00000068078,ENSG00000072195,ENSG00000164078,ENSG00000110931,ENSG00000058091,ENSG00000108984,ENSG00000178568,ENSG00000065534,ENSG00000140443,ENSG00000142733,ENSG00000113721,ENSG00000196730,ENSG00000168078,ENSG00000115380,ENSG00000137825,ENSG00000128829,ENSG00000049323…
GO:0005114	type II transforming growth factor beta receptor binding	molecular_function	0.0011897	0.041865	4	1568	7	20187	ENSG00000106799,ENSG00000119699,ENSG00000069702,ENSG00000106991
GO:0017076	purine nucleotide binding	molecular_function	0.0011918	0.041867	193	1568	1971	20187	ENSG00000152234,ENSG00000178568,ENSG00000143153,ENSG00000024422,ENSG00000170035,ENSG00000101210,ENSG00000068650,ENSG00000111642,ENSG00000197959,ENSG00000110931,ENSG00000137825,ENSG00000196730,ENSG00000168078,ENSG00000204267,ENSG00000123416,ENSG00000178921,ENSG00000133026,ENSG00000138031,ENSG00000141959,ENSG00000123374,ENSG00000051382,ENSG00000171608,ENSG00000182541,ENSG00000074590,ENSG00000137177…
GO:0001883	purine nucleoside binding	molecular_function	0.0012654	0.043632	189	1568	1928	20187	ENSG00000167972,ENSG00000184009,ENSG00000188130,ENSG00000165029,ENSG00000107331,ENSG00000119383,ENSG00000140451,ENSG00000168906,ENSG00000106799,ENSG00000183943,ENSG00000110955,ENSG00000072422,ENSG00000072062,ENSG00000068078,ENSG00000196230,ENSG00000150967,ENSG00000164078,ENSG00000083807,ENSG00000135776,ENSG00000169750,ENSG00000108479,ENSG00000058668,ENSG00000128050,ENSG00000126803,ENSG00000065534…
GO:0032553	ribonucleotide binding	molecular_function	0.0012711	0.043658	193	1568	1974	20187	ENSG00000108984,ENSG00000111331,ENSG00000247596,ENSG00000058091,ENSG00000140443,ENSG00000065534,ENSG00000142733,ENSG00000130270,ENSG00000113721,ENSG00000162980,ENSG00000073969,ENSG00000164402,ENSG00000104833,ENSG00000101986,ENSG00000171219,ENSG00000128829,ENSG00000103202,ENSG00000162687,ENSG00000011376,ENSG00000196411,ENSG00000169994,ENSG00000089220,ENSG00000136213,ENSG00000183943,ENSG00000110955…
GO:0004714	transmembrane receptor protein tyrosine kinase activity	molecular_function	0.0013361	0.045468	14	1568	70	20187	ENSG00000105976,ENSG00000113721,ENSG00000140443,ENSG00000160867,ENSG00000164078,ENSG00000204580,ENSG00000068078,ENSG00000115380,ENSG00000196411,ENSG00000150938,ENSG00000099250,ENSG00000141736,ENSG00000118257,ENSG00000178568
GO:0004553	hydrolase activity, hydrolyzing O-glycosyl compounds	molecular_function	0.0013466	0.04575	18	1568	106	20187	ENSG00000165899,ENSG00000214013,ENSG00000164976,ENSG00000163521,ENSG00000162688,ENSG00000162139,ENSG00000196743,ENSG00000172469,ENSG00000177239,ENSG00000179163,ENSG00000198951,ENSG00000167280,ENSG00000111885,ENSG00000108784,ENSG00000114378,ENSG00000013288,ENSG00000068001,ENSG00000173083
GO:0022857	transmembrane transporter activity	molecular_function	0.0013626	0.04614	112	1568	1070	20187	ENSG00000116005,ENSG00000114544,ENSG00000169432,ENSG00000001461,ENSG00000177556,ENSG00000189043,ENSG00000124406,ENSG00000159363,ENSG00000149577,ENSG00000167700,ENSG00000182771,ENSG00000163399,ENSG00000241468,ENSG00000198727,ENSG00000159199,ENSG00000125257,ENSG00000075415,ENSG00000155850,ENSG00000103335,ENSG00000115840,ENSG00000117528,ENSG00000127184,ENSG00000184076,ENSG00000126267,ENSG00000160014…
GO:0005516	calmodulin binding	molecular_function	0.0014015	0.047149	27	1568	182	20187	ENSG00000137825,ENSG00000183049,ENSG00000064666,ENSG00000149782,ENSG00000196730,ENSG00000115252,ENSG00000065534,ENSG00000102893,ENSG00000277443,ENSG00000175130,ENSG00000148700,ENSG00000179841,ENSG00000148660,ENSG00000110931,ENSG00000122786,ENSG00000104783,ENSG00000128833,ENSG00000176884,ENSG00000066279,ENSG00000058668,ENSG00000044446,ENSG00000133026,ENSG00000138031,ENSG00000053918,ENSG00000101400…
GO:0008237	metallopeptidase activity	molecular_function	0.0014181	0.047631	28	1568	193	20187	ENSG00000136378,ENSG00000099219,ENSG00000269113,ENSG00000168615,ENSG00000100767,ENSG00000128510,ENSG00000128694,ENSG00000149451,ENSG00000176393,ENSG00000186854,ENSG00000166106,ENSG00000142303,ENSG00000154736,ENSG00000135678,ENSG00000143382,ENSG00000142327,ENSG00000271447,ENSG00000109472,ENSG00000185515,ENSG00000143537,ENSG00000254986,ENSG00000125966,ENSG00000102996,ENSG00000008277,ENSG00000165688…
GO:0032555	purine ribonucleotide binding	molecular_function	0.0015113	0.049867	191	1568	1958	20187	ENSG00000152234,ENSG00000178568,ENSG00000143153,ENSG00000024422,ENSG00000170035,ENSG00000068650,ENSG00000101210,ENSG00000197959,ENSG00000111642,ENSG00000110931,ENSG00000137825,ENSG00000196730,ENSG00000168078,ENSG00000204267,ENSG00000123416,ENSG00000178921,ENSG00000133026,ENSG00000141959,ENSG00000138031,ENSG00000123374,ENSG00000171608,ENSG00000051382,ENSG00000182541,ENSG00000074590,ENSG00000137177…
GO:0015245	fatty acid transporter activity	molecular_function	0.0015925	0.05172	5	1568	12	20187	ENSG00000083807,ENSG00000117528,ENSG00000167114,ENSG00000121769,ENSG00000101986
GO:0030674	protein binding, bridging	molecular_function	0.001596	0.051754	24	1568	160	20187	ENSG00000131171,ENSG00000239306,ENSG00000108797,ENSG00000124006,ENSG00000137486,ENSG00000094916,ENSG00000137575,ENSG00000075618,ENSG00000002834,ENSG00000160753,ENSG00000105971,ENSG00000161203,ENSG00000125731,ENSG00000196961,ENSG00000185340,ENSG00000167880,ENSG00000105974,ENSG00000169047,ENSG00000069399,ENSG00000141738,ENSG00000134215,ENSG00000118194,ENSG00000125848,ENSG00000113645
GO:0031994	insulin-like growth factor I binding	molecular_function	0.0016619	0.053334	5	1568	12	20187	ENSG00000140443,ENSG00000138448,ENSG00000146674,ENSG00000091409,ENSG00000132470
GO:0005198	structural molecule activity	molecular_function	0.0017743	0.055869	82	1568	789	20187	ENSG00000139329,ENSG00000132688,ENSG00000118898,ENSG00000105971,ENSG00000091136,ENSG00000130702,ENSG00000184009,ENSG00000177542,ENSG00000124942,ENSG00000086504,ENSG00000178537,ENSG00000170421,ENSG00000092841,ENSG00000158623,ENSG00000168542,ENSG00000101400,ENSG00000197614,ENSG00000196230,ENSG00000142910,ENSG00000125648,ENSG00000243147,ENSG00000135862,ENSG00000140416,ENSG00000147065,ENSG00000081052…
GO:0061135	endopeptidase regulator activity	molecular_function	0.0019474	0.060038	25	1568	182	20187	ENSG00000089220,ENSG00000150938,ENSG00000140564,ENSG00000079257,ENSG00000178172,ENSG00000122707,ENSG00000206075,ENSG00000003436,ENSG00000125730,ENSG00000117676,ENSG00000163536,ENSG00000092010,ENSG00000184500,ENSG00000035862,ENSG00000145779,ENSG00000164611,ENSG00000126838,ENSG00000214510,ENSG00000137486,ENSG00000130303,ENSG00000175899,ENSG00000100767,ENSG00000165672,ENSG00000114270,ENSG00000023445
GO:0072542	protein phosphatase activator activity	molecular_function	0.0019866	0.061156	4	1568	8	20187	ENSG00000160014,ENSG00000149541,ENSG00000119383,ENSG00000146674
GO:0016668	oxidoreductase activity, acting on a sulfur group of donors, NAD(P) as acceptor	molecular_function	0.0019999	0.061474	4	1568	8	20187	ENSG00000184470,ENSG00000129235,ENSG00000165672,ENSG00000167693
GO:0032550	purine ribonucleoside binding	molecular_function	0.002034	0.062222	187	1568	1925	20187	ENSG00000072062,ENSG00000068078,ENSG00000196230,ENSG00000150967,ENSG00000164078,ENSG00000135776,ENSG00000083807,ENSG00000169750,ENSG00000128050,ENSG00000058668,ENSG00000126803,ENSG00000108479,ENSG00000167972,ENSG00000188130,ENSG00000184009,ENSG00000119383,ENSG00000165029,ENSG00000107331,ENSG00000168906,ENSG00000140451,ENSG00000106799,ENSG00000110955,ENSG00000183943,ENSG00000072422,ENSG00000136213…
GO:0016757	transferase activity, transferring glycosyl groups	molecular_function	0.0020652	0.062637	37	1568	287	20187	ENSG00000157350,ENSG00000033170,ENSG00000103485,ENSG00000152127,ENSG00000165905,ENSG00000104812,ENSG00000174473,ENSG00000114378,ENSG00000182272,ENSG00000175548,ENSG00000235863,ENSG00000187676,ENSG00000178202,ENSG00000141429,ENSG00000161013,ENSG00000015532,ENSG00000164574,ENSG00000109586,ENSG00000143799,ENSG00000149541,ENSG00000179085,ENSG00000118276,ENSG00000175711,ENSG00000088035,ENSG00000085998…
GO:0035374	chondroitin sulfate binding	molecular_function	0.0020923	0.063112	3	1568	4	20187	ENSG00000188157,ENSG00000113657,ENSG00000127507
GO:0004035	alkaline phosphatase activity	molecular_function	0.0020965	0.063112	3	1568	4	20187	ENSG00000163283,ENSG00000163286,ENSG00000163295
GO:0032549	ribonucleoside binding	molecular_function	0.0021858	0.064639	187	1568	1928	20187	ENSG00000163344,ENSG00000159251,ENSG00000140795,ENSG00000134533,ENSG00000167900,ENSG00000168067,ENSG00000167107,ENSG00000105976,ENSG00000148773,ENSG00000099308,ENSG00000197879,ENSG00000117676,ENSG00000174233,ENSG00000160447,ENSG00000115694,ENSG00000166501,ENSG00000124406,ENSG00000169418,ENSG00000263528,ENSG00000165238,ENSG00000138030,ENSG00000075624,ENSG00000141503,ENSG00000170004,ENSG00000115687…
GO:0016773	phosphotransferase activity, alcohol group as acceptor	molecular_function	0.0022744	0.066637	87	1568	804	20187	ENSG00000183049,ENSG00000069702,ENSG00000159792,ENSG00000084774,ENSG00000160014,ENSG00000162302,ENSG00000177706,ENSG00000142235,ENSG00000117266,ENSG00000104884,ENSG00000115687,ENSG00000112655,ENSG00000141736,ENSG00000102882,ENSG00000169047,ENSG00000122966,ENSG00000138801,ENSG00000198873,ENSG00000101265,ENSG00000005882,ENSG00000102893,ENSG00000185189,ENSG00000169418,ENSG00000181409,ENSG00000115694…
GO:0043395	heparan sulfate proteoglycan binding	molecular_function	0.0023219	0.067551	6	1568	18	20187	ENSG00000063660,ENSG00000173083,ENSG00000188157,ENSG00000179399,ENSG00000213420,ENSG00000000971
GO:0005001	transmembrane receptor protein tyrosine phosphatase activity	molecular_function	0.0023433	0.067697	6	1568	18	20187	ENSG00000060656,ENSG00000142949,ENSG00000111679,ENSG00000132670,ENSG00000105426,ENSG00000127329
GO:0019198	transmembrane receptor protein phosphatase activity	molecular_function	0.0023433	0.067697	6	1568	18	20187	ENSG00000127329,ENSG00000105426,ENSG00000132670,ENSG00000111679,ENSG00000142949,ENSG00000060656
GO:0038191	neuropilin binding	molecular_function	0.00243	0.069617	4	1568	8	20187	ENSG00000001617,ENSG00000138623,ENSG00000075223,ENSG00000153993
GO:0097493	structural molecule activity conferring elasticity	molecular_function	0.002468	0.070607	4	1568	8	20187	ENSG00000187498,ENSG00000124942,ENSG00000166147,ENSG00000138829
GO:0017080	sodium channel regulator activity	molecular_function	0.00254	0.071871	8	1568	32	20187	ENSG00000052344,ENSG00000112293,ENSG00000105711,ENSG00000152642,ENSG00000058668,ENSG00000160183,ENSG00000169174,ENSG00000101400
GO:0043394	proteoglycan binding	molecular_function	0.0025698	0.072614	8	1568	31	20187	ENSG00000130635,ENSG00000213420,ENSG00000179399,ENSG00000000971,ENSG00000142949,ENSG00000063660,ENSG00000173083,ENSG00000188157
GO:0004866	endopeptidase inhibitor activity	molecular_function	0.002583	0.072857	24	1568	176	20187	ENSG00000125730,ENSG00000003436,ENSG00000117676,ENSG00000163536,ENSG00000184500,ENSG00000122707,ENSG00000206075,ENSG00000140564,ENSG00000079257,ENSG00000178172,ENSG00000089220,ENSG00000150938,ENSG00000165672,ENSG00000114270,ENSG00000023445,ENSG00000175899,ENSG00000130303,ENSG00000100767,ENSG00000126838,ENSG00000214510,ENSG00000137486,ENSG00000035862,ENSG00000145779,ENSG00000164611
GO:0004674	protein serine/threonine kinase activity	molecular_function	0.0025965	0.073069	55	1568	468	20187	ENSG00000104884,ENSG00000115687,ENSG00000074590,ENSG00000102882,ENSG00000112576,ENSG00000182541,ENSG00000049323,ENSG00000128829,ENSG00000122966,ENSG00000123374,ENSG00000198873,ENSG00000044446,ENSG00000171219,ENSG00000142733,ENSG00000065534,ENSG00000196730,ENSG00000168078,ENSG00000183049,ENSG00000137825,ENSG00000159792,ENSG00000069702,ENSG00000058091,ENSG00000110931,ENSG00000108984,ENSG00000177706…
GO:0016798	hydrolase activity, acting on glycosyl bonds	molecular_function	0.0026581	0.074322	20	1568	131	20187	ENSG00000198951,ENSG00000167280,ENSG00000111885,ENSG00000076248,ENSG00000108784,ENSG00000114378,ENSG00000013288,ENSG00000068001,ENSG00000173083,ENSG00000132646,ENSG00000165899,ENSG00000214013,ENSG00000163521,ENSG00000164976,ENSG00000162688,ENSG00000162139,ENSG00000196743,ENSG00000172469,ENSG00000177239,ENSG00000179163
GO:0004129	cytochrome-c oxidase activity	molecular_function	0.0027896	0.076829	7	1568	31	20187	ENSG00000198712,ENSG00000189043,ENSG00000198938,ENSG00000198804,ENSG00000126267,ENSG00000131174,ENSG00000127184
GO:0015002	heme-copper terminal oxidase activity	molecular_function	0.0027896	0.076829	7	1568	31	20187	ENSG00000198804,ENSG00000126267,ENSG00000131174,ENSG00000127184,ENSG00000198712,ENSG00000189043,ENSG00000198938
GO:0016676	oxidoreductase activity, acting on a heme group of donors, oxygen as acceptor	molecular_function	0.0027896	0.076829	7	1568	31	20187	ENSG00000126267,ENSG00000127184,ENSG00000131174,ENSG00000198804,ENSG00000198712,ENSG00000189043,ENSG00000198938
GO:0035639	purine ribonucleoside triphosphate binding	molecular_function	0.002798	0.076934	185	1568	1916	20187	ENSG00000116830,ENSG00000197594,ENSG00000168393,ENSG00000112655,ENSG00000109113,ENSG00000102882,ENSG00000141736,ENSG00000140853,ENSG00000198873,ENSG00000105486,ENSG00000067704,ENSG00000172053,ENSG00000198959,ENSG00000117528,ENSG00000177706,ENSG00000125257,ENSG00000160867,ENSG00000128833,ENSG00000133627,ENSG00000170703,ENSG00000204580,ENSG00000102038,ENSG00000166165,ENSG00000084731,ENSG00000164885…
GO:0034185	apolipoprotein binding	molecular_function	0.0028008	0.076934	6	1568	19	20187	ENSG00000186868,ENSG00000165029,ENSG00000147852,ENSG00000169174,ENSG00000123384,ENSG00000134569
GO:0001948	glycoprotein binding	molecular_function	0.002814	0.077176	17	1568	104	20187	ENSG00000115884,ENSG00000137575,ENSG00000196924,ENSG00000130635,ENSG00000173402,ENSG00000179399,ENSG00000000971,ENSG00000213420,ENSG00000142949,ENSG00000063660,ENSG00000035403,ENSG00000106327,ENSG00000100097,ENSG00000173083,ENSG00000147852,ENSG00000188157,ENSG00000116661
GO:0004222	metalloendopeptidase activity	molecular_function	0.0028888	0.078619	19	1568	119	20187	ENSG00000165688,ENSG00000038295,ENSG00000078098,ENSG00000125966,ENSG00000102996,ENSG00000008277,ENSG00000143382,ENSG00000271447,ENSG00000143537,ENSG00000166106,ENSG00000154736,ENSG00000142303,ENSG00000149451,ENSG00000186854,ENSG00000128694,ENSG00000168615,ENSG00000100767,ENSG00000136378,ENSG00000269113
GO:0031013	troponin I binding	molecular_function	0.0029381	0.079542	3	1568	5	20187	ENSG00000118194,ENSG00000117602,ENSG00000114854
GO:0004653	polypeptide N-acetylgalactosaminyltransferase activity	molecular_function	0.0029654	0.079966	6	1568	19	20187	ENSG00000139629,ENSG00000141429,ENSG00000109586,ENSG00000164574,ENSG00000178234,ENSG00000174473
GO:0072341	modified amino acid binding	molecular_function	0.0030908	0.082698	12	1568	63	20187	ENSG00000110195,ENSG00000149596,ENSG00000173638,ENSG00000143412,ENSG00000228716,ENSG00000115365,ENSG00000006747,ENSG00000021762,ENSG00000176890,ENSG00000189403,ENSG00000169710,ENSG00000021826
GO:0060090	binding, bridging	molecular_function	0.0031033	0.082818	25	1568	177	20187	ENSG00000069399,ENSG00000141738,ENSG00000169047,ENSG00000105974,ENSG00000150054,ENSG00000167880,ENSG00000125848,ENSG00000113645,ENSG00000118194,ENSG00000134215,ENSG00000160753,ENSG00000105971,ENSG00000075618,ENSG00000002834,ENSG00000137575,ENSG00000094916,ENSG00000124006,ENSG00000137486,ENSG00000239306,ENSG00000131171,ENSG00000108797,ENSG00000125731,ENSG00000196961,ENSG00000185340,ENSG00000161203
GO:0015929	hexosaminidase activity	molecular_function	0.0033421	0.087056	5	1568	14	20187	ENSG00000068001,ENSG00000196743,ENSG00000198951,ENSG00000114378,ENSG00000108784
GO:0004029	aldehyde dehydrogenase (NAD) activity	molecular_function	0.0034423	0.088879	6	1568	20	20187	ENSG00000159423,ENSG00000164904,ENSG00000137124,ENSG00000112294,ENSG00000184254,ENSG00000006534
GO:0016675	oxidoreductase activity, acting on a heme group of donors	molecular_function	0.0034532	0.08905	7	1568	32	20187	ENSG00000126267,ENSG00000131174,ENSG00000127184,ENSG00000198804,ENSG00000198712,ENSG00000189043,ENSG00000198938
GO:0016667	oxidoreductase activity, acting on a sulfur group of donors	molecular_function	0.0035284	0.090202	10	1568	49	20187	ENSG00000145882,ENSG00000197448,ENSG00000129235,ENSG00000139531,ENSG00000184470,ENSG00000116005,ENSG00000167693,ENSG00000165672,ENSG00000142669,ENSG00000198736
GO:0050998	nitric-oxide synthase binding	molecular_function	0.0035605	0.090686	5	1568	14	20187	ENSG00000105974,ENSG00000101400,ENSG00000075624,ENSG00000197959,ENSG00000058668
GO:0008474	palmitoyl-(protein) hydrolase activity	molecular_function	0.0036155	0.091297	3	1568	5	20187	ENSG00000131238,ENSG00000221988,ENSG00000011009
GO:0005200	structural constituent of cytoskeleton	molecular_function	0.0037861	0.094796	17	1568	107	20187	ENSG00000148700,ENSG00000140416,ENSG00000275835,ENSG00000147065,ENSG00000075624,ENSG00000118898,ENSG00000186868,ENSG00000173898,ENSG00000184009,ENSG00000104833,ENSG00000123416,ENSG00000127946,ENSG00000188157,ENSG00000120756,ENSG00000070182,ENSG00000162704,ENSG00000196230
GO:0005024	transforming growth factor beta-activated receptor activity	molecular_function	0.0038038	0.094986	4	1568	9	20187	ENSG00000163513,ENSG00000106799,ENSG00000049323,ENSG00000069702
GO:0004629	phospholipase C activity	molecular_function	0.0039384	0.097397	8	1568	33	20187	ENSG00000151617,ENSG00000101333,ENSG00000161714,ENSG00000138193,ENSG00000149782,ENSG00000163485,ENSG00000154822,ENSG00000185269
GO:0005324	long-chain fatty acid transporter activity	molecular_function	0.0039798	0.097857	3	1568	5	20187	ENSG00000101986,ENSG00000121769,ENSG00000117528
GO:0043121	neurotrophin binding	molecular_function	0.0041766	0.10126	4	1568	9	20187	ENSG00000140564,ENSG00000134243,ENSG00000053108,ENSG00000140479
GO:0004620	phospholipase activity	molecular_function	0.0043041	0.10308	16	1568	100	20187	ENSG00000116711,ENSG00000032444,ENSG00000185269,ENSG00000163485,ENSG00000101333,ENSG00000151617,ENSG00000161048,ENSG00000161714,ENSG00000149782,ENSG00000138193,ENSG00000074416,ENSG00000079462,ENSG00000154822,ENSG00000163898,ENSG00000112293,ENSG00000129219
GO:0030414	peptidase inhibitor activity	molecular_function	0.0043132	0.10308	24	1568	183	20187	ENSG00000178172,ENSG00000079257,ENSG00000140564,ENSG00000150938,ENSG00000089220,ENSG00000184500,ENSG00000125730,ENSG00000003436,ENSG00000117676,ENSG00000163536,ENSG00000206075,ENSG00000122707,ENSG00000214510,ENSG00000137486,ENSG00000126838,ENSG00000164611,ENSG00000035862,ENSG00000145779,ENSG00000023445,ENSG00000165672,ENSG00000114270,ENSG00000100767,ENSG00000130303,ENSG00000175899
GO:0016772	transferase activity, transferring phosphorus-containing groups	molecular_function	0.0043218	0.10308	105	1568	1027	20187	ENSG00000074590,ENSG00000182541,ENSG00000112576,ENSG00000196411,ENSG00000150938,ENSG00000118257,ENSG00000123374,ENSG00000128829,ENSG00000049130,ENSG00000051382,ENSG00000103202,ENSG00000171608,ENSG00000049323,ENSG00000171219,ENSG00000044446,ENSG00000141959,ENSG00000111670,ENSG00000104812,ENSG00000113721,ENSG00000169764,ENSG00000140443,ENSG00000065534,ENSG00000142733,ENSG00000137825,ENSG00000082458…
GO:0016758	transferase activity, transferring hexosyl groups	molecular_function	0.004476	0.10566	28	1568	209	20187	ENSG00000162688,ENSG00000182272,ENSG00000175548,ENSG00000139629,ENSG00000178234,ENSG00000141429,ENSG00000178202,ENSG00000161013,ENSG00000235863,ENSG00000171155,ENSG00000015532,ENSG00000164574,ENSG00000060642,ENSG00000130309,ENSG00000109586,ENSG00000174684,ENSG00000101346,ENSG00000149541,ENSG00000033170,ENSG00000165905,ENSG00000179085,ENSG00000152127,ENSG00000104812,ENSG00000085998,ENSG00000118276…
GO:0070538	oleic acid binding	molecular_function	0.0048666	0.11161	2	1568	2	20187	ENSG00000121769,ENSG00000116171
GO:0047134	protein-disulfide reductase activity	molecular_function	0.0048683	0.11161	2	1568	2	20187	ENSG00000167693,ENSG00000129235
GO:0038132	neuregulin binding	molecular_function	0.0049441	0.11314	3	1568	5	20187	ENSG00000138448,ENSG00000091409,ENSG00000132470
GO:0048406	nerve growth factor binding	molecular_function	0.0049622	0.11318	3	1568	5	20187	ENSG00000140564,ENSG00000134243,ENSG00000140479
GO:0030023	extracellular matrix constituent conferring elasticity	molecular_function	0.0049698	0.11318	3	1568	5	20187	ENSG00000138829,ENSG00000166147,ENSG00000187498
GO:0030984	kininogen binding	molecular_function	0.0051732	0.11666	2	1568	2	20187	ENSG00000108561,ENSG00000136943
GO:0030215	semaphorin receptor binding	molecular_function	0.0054243	0.121	6	1568	21	20187	ENSG00000075223,ENSG00000153993,ENSG00000164050,ENSG00000135622,ENSG00000142669,ENSG00000001617
GO:0046983	protein dimerization activity	molecular_function	0.0054385	0.12118	114	1568	1176	20187	ENSG00000144455,ENSG00000187098,ENSG00000105974,ENSG00000075142,ENSG00000105968,ENSG00000100311,ENSG00000072310,ENSG00000130402,ENSG00000173702,ENSG00000110400,ENSG00000184584,ENSG00000132182,ENSG00000164120,ENSG00000185551,ENSG00000169962,ENSG00000134602,ENSG00000155368,ENSG00000115694,ENSG00000125968,ENSG00000148660,ENSG00000241935,ENSG00000109846,ENSG00000119699,ENSG00000188643,ENSG00000150054…
GO:0004115	3',5'-cyclic-AMP phosphodiesterase activity	molecular_function	0.0055617	0.12274	5	1568	15	20187	ENSG00000184588,ENSG00000172572,ENSG00000115252,ENSG00000113231,ENSG00000152270
GO:0016620	oxidoreductase activity, acting on the aldehyde or oxo group of donors, NAD or NADP as acceptor	molecular_function	0.0056031	0.12326	8	1568	36	20187	ENSG00000168291,ENSG00000159423,ENSG00000137124,ENSG00000112294,ENSG00000006534,ENSG00000164904,ENSG00000184254,ENSG00000105953
GO:0032810	sterol response element binding	molecular_function	0.0056172	0.12343	2	1568	2	20187	ENSG00000025434,ENSG00000072310
GO:0000287	magnesium ion binding	molecular_function	0.0057804	0.12568	27	1568	204	20187	ENSG00000117676,ENSG00000171219,ENSG00000163295,ENSG00000128951,ENSG00000108515,ENSG00000099308,ENSG00000163283,ENSG00000275074,ENSG00000101974,ENSG00000144535,ENSG00000272325,ENSG00000119408,ENSG00000068650,ENSG00000087095,ENSG00000140451,ENSG00000182054,ENSG00000136425,ENSG00000067225,ENSG00000162813,ENSG00000162302,ENSG00000124406,ENSG00000185100,ENSG00000142733,ENSG00000188130,ENSG00000130270…
GO:0008160	protein tyrosine phosphatase activator activity	molecular_function	0.0059475	0.12784	2	1568	2	20187	ENSG00000146674,ENSG00000119383
GO:0009055	electron carrier activity	molecular_function	0.0060103	0.12832	17	1568	121	20187	ENSG00000189043,ENSG00000143252,ENSG00000145545,ENSG00000131174,ENSG00000138356,ENSG00000122971,ENSG00000159423,ENSG00000198804,ENSG00000126267,ENSG00000142669,ENSG00000127184,ENSG00000198727,ENSG00000151552,ENSG00000053371,ENSG00000158864,ENSG00000198712,ENSG00000198938
GO:0005542	folic acid binding	molecular_function	0.0060287	0.1285	4	1568	11	20187	ENSG00000228716,ENSG00000173638,ENSG00000176890,ENSG00000110195
GO:0003868	4-hydroxyphenylpyruvate dioxygenase activity	molecular_function	0.0061039	0.12934	2	1568	2	20187	ENSG00000158104,ENSG00000186603
GO:0016740	transferase activity	molecular_function	0.0062257	0.13098	222	1568	2407	20187	ENSG00000128294,ENSG00000188130,ENSG00000178234,ENSG00000183943,ENSG00000173950,ENSG00000176890,ENSG00000115525,ENSG00000168906,ENSG00000106799,ENSG00000023445,ENSG00000099904,ENSG00000176454,ENSG00000068078,ENSG00000164078,ENSG00000072062,ENSG00000100387,ENSG00000100413,ENSG00000169710,ENSG00000085998,ENSG00000278619,ENSG00000108479,ENSG00000132600,ENSG00000108523,ENSG00000107614,ENSG00000182272…
GO:0022891	substrate-specific transmembrane transporter activity	molecular_function	0.0066339	0.13694	100	1568	989	20187	ENSG00000155850,ENSG00000103335,ENSG00000125257,ENSG00000159199,ENSG00000198727,ENSG00000075415,ENSG00000163399,ENSG00000149577,ENSG00000182771,ENSG00000167700,ENSG00000189043,ENSG00000159363,ENSG00000124406,ENSG00000169432,ENSG00000001461,ENSG00000177556,ENSG00000116005,ENSG00000114544,ENSG00000158882,ENSG00000104783,ENSG00000110719,ENSG00000154864,ENSG00000118596,ENSG00000141526,ENSG00000047617…
GO:0016404	15-hydroxyprostaglandin dehydrogenase (NAD+) activity	molecular_function	0.0066525	0.13694	2	1568	2	20187	ENSG00000125257,ENSG00000164120
GO:0030226	apolipoprotein receptor activity	molecular_function	0.0067834	0.13694	2	1568	2	20187	ENSG00000064687,ENSG00000165029
GO:0034188	apolipoprotein A-I receptor activity	molecular_function	0.0067834	0.13694	2	1568	2	20187	ENSG00000165029,ENSG00000064687
GO:0001735	prenylcysteine oxidase activity	molecular_function	0.0068267	0.13694	2	1568	2	20187	ENSG00000145882,ENSG00000116005
GO:0004070	aspartate carbamoyltransferase activity	molecular_function	0.0068278	0.13694	2	1568	2	20187	ENSG00000021826,ENSG00000084774
GO:0004087	carbamoyl-phosphate synthase (ammonia) activity	molecular_function	0.0068278	0.13694	2	1568	2	20187	ENSG00000021826,ENSG00000084774
GO:0004088	carbamoyl-phosphate synthase (glutamine-hydrolyzing) activity	molecular_function	0.0068278	0.13694	2	1568	2	20187	ENSG00000084774,ENSG00000021826
GO:0004151	dihydroorotase activity	molecular_function	0.0068278	0.13694	2	1568	2	20187	ENSG00000021826,ENSG00000084774
GO:0004119	cGMP-inhibited cyclic-nucleotide phosphodiesterase activity	molecular_function	0.006835	0.13694	2	1568	2	20187	ENSG00000172572,ENSG00000152270
GO:0034189	very-low-density lipoprotein particle binding	molecular_function	0.006835	0.13694	2	1568	2	20187	ENSG00000147852,ENSG00000169174
GO:0017134	fibroblast growth factor binding	molecular_function	0.0072745	0.1427	6	1568	23	20187	ENSG00000068078,ENSG00000063660,ENSG00000069702,ENSG00000137440,ENSG00000138448,ENSG00000160867
GO:0008430	selenium binding	molecular_function	0.0072817	0.1427	3	1568	6	20187	ENSG00000250722,ENSG00000143416,ENSG00000211448
GO:0004312	fatty acid synthase activity	molecular_function	0.0074713	0.14518	4	1568	11	20187	ENSG00000170522,ENSG00000169710,ENSG00000119915,ENSG00000066322
GO:0016624	oxidoreductase activity, acting on the aldehyde or oxo group of donors, disulfide as acceptor	molecular_function	0.0078602	0.15089	4	1568	11	20187	ENSG00000105953,ENSG00000181192,ENSG00000083123,ENSG00000168291
GO:0019211	phosphatase activator activity	molecular_function	0.0081008	0.15337	4	1568	11	20187	ENSG00000149541,ENSG00000160014,ENSG00000119383,ENSG00000146674
GO:0030234	enzyme regulator activity	molecular_function	0.0083209	0.15682	101	1568	1029	20187	ENSG00000164050,ENSG00000136895,ENSG00000100767,ENSG00000203668,ENSG00000114270,ENSG00000065882,ENSG00000129757,ENSG00000140451,ENSG00000023445,ENSG00000166897,ENSG00000119383,ENSG00000145779,ENSG00000035499,ENSG00000132646,ENSG00000120868,ENSG00000265972,ENSG00000058668,ENSG00000142208,ENSG00000125848,ENSG00000206075,ENSG00000163536,ENSG00000117602,ENSG00000115414,ENSG00000134215,ENSG00000255302…
GO:0031491	nucleosome binding	molecular_function	0.008926	0.16595	9	1568	47	20187	ENSG00000198157,ENSG00000102038,ENSG00000075624,ENSG00000111642,ENSG00000118418,ENSG00000163041,ENSG00000164032,ENSG00000116478,ENSG00000276043
GO:0031492	nucleosomal DNA binding	molecular_function	0.0092328	0.16982	7	1568	32	20187	ENSG00000198157,ENSG00000164032,ENSG00000163041,ENSG00000116478,ENSG00000111642,ENSG00000118418,ENSG00000075624
GO:0017154	semaphorin receptor activity	molecular_function	0.0093184	0.17067	4	1568	11	20187	ENSG00000099250,ENSG00000164050,ENSG00000004399,ENSG00000118257
GO:0042625	ATPase activity, coupled to transmembrane movement of ions	molecular_function	0.010251	0.18397	12	1568	73	20187	ENSG00000171130,ENSG00000116005,ENSG00000143153,ENSG00000058668,ENSG00000152234,ENSG00000124172,ENSG00000163399,ENSG00000110955,ENSG00000159363,ENSG00000124406,ENSG00000125257,ENSG00000110719
GO:0031406	carboxylic acid binding	molecular_function	0.01043	0.18654	25	1568	198	20187	ENSG00000188157,ENSG00000021762,ENSG00000213722,ENSG00000117318,ENSG00000152952,ENSG00000116171,ENSG00000143412,ENSG00000228716,ENSG00000176884,ENSG00000164687,ENSG00000121769,ENSG00000145730,ENSG00000110195,ENSG00000084774,ENSG00000021826,ENSG00000106688,ENSG00000132541,ENSG00000176890,ENSG00000189403,ENSG00000090530,ENSG00000006747,ENSG00000153904,ENSG00000185551,ENSG00000173638,ENSG00000149596
GO:0022804	active transmembrane transporter activity	molecular_function	0.010531	0.18801	43	1568	373	20187	ENSG00000150967,ENSG00000155850,ENSG00000075415,ENSG00000070915,ENSG00000092068,ENSG00000125257,ENSG00000164889,ENSG00000058668,ENSG00000154122,ENSG00000163399,ENSG00000167700,ENSG00000135776,ENSG00000107331,ENSG00000138074,ENSG00000165029,ENSG00000159363,ENSG00000124406,ENSG00000231925,ENSG00000173638,ENSG00000167972,ENSG00000177542,ENSG00000110955,ENSG00000106688,ENSG00000116005,ENSG00000118596…
GO:0046934	phosphatidylinositol-4,5-bisphosphate 3-kinase activity	molecular_function	0.010976	0.19247	11	1568	63	20187	ENSG00000160867,ENSG00000113721,ENSG00000100311,ENSG00000141736,ENSG00000169047,ENSG00000068078,ENSG00000171608,ENSG00000051382,ENSG00000169752,ENSG00000049130,ENSG00000178568
GO:0043177	organic acid binding	molecular_function	0.011108	0.19399	25	1568	199	20187	ENSG00000189403,ENSG00000132541,ENSG00000176890,ENSG00000153904,ENSG00000006747,ENSG00000090530,ENSG00000106688,ENSG00000021826,ENSG00000084774,ENSG00000149596,ENSG00000185551,ENSG00000173638,ENSG00000021762,ENSG00000117318,ENSG00000152952,ENSG00000116171,ENSG00000213722,ENSG00000188157,ENSG00000145730,ENSG00000164687,ENSG00000121769,ENSG00000110195,ENSG00000176884,ENSG00000228716,ENSG00000143412
GO:0015026	coreceptor activity	molecular_function	0.011614	0.20025	7	1568	33	20187	ENSG00000138448,ENSG00000110400,ENSG00000069702,ENSG00000099250,ENSG00000162337,ENSG00000150093,ENSG00000130202
GO:0048185	activin binding	molecular_function	0.011717	0.20145	4	1568	12	20187	ENSG00000069702,ENSG00000070404,ENSG00000106991,ENSG00000088832
GO:0001540	beta-amyloid binding	molecular_function	0.013169	0.21899	7	1568	33	20187	ENSG00000171603,ENSG00000137642,ENSG00000113108,ENSG00000116661,ENSG00000135916,ENSG00000136156,ENSG00000114200
GO:0048029	monosaccharide binding	molecular_function	0.013189	0.21899	11	1568	67	20187	ENSG00000090530,ENSG00000152952,ENSG00000104812,ENSG00000108479,ENSG00000141959,ENSG00000105220,ENSG00000142583,ENSG00000106991,ENSG00000145730,ENSG00000169764,ENSG00000148803
GO:0016670	oxidoreductase activity, acting on a sulfur group of donors, oxygen as acceptor	molecular_function	0.013492	0.22171	3	1568	7	20187	ENSG00000116005,ENSG00000145882,ENSG00000139531
GO:0019829	cation-transporting ATPase activity	molecular_function	0.013691	0.22445	10	1568	59	20187	ENSG00000110719,ENSG00000124406,ENSG00000159363,ENSG00000163399,ENSG00000110955,ENSG00000143153,ENSG00000152234,ENSG00000058668,ENSG00000124172,ENSG00000171130
GO:0070325	lipoprotein particle receptor binding	molecular_function	0.013848	0.22528	5	1568	20	20187	ENSG00000107984,ENSG00000169174,ENSG00000161203,ENSG00000123384,ENSG00000115365
GO:0009922	fatty acid elongase activity	molecular_function	0.014016	0.22601	3	1568	7	20187	ENSG00000170522,ENSG00000119915,ENSG00000066322
GO:0044325	ion channel binding	molecular_function	0.014579	0.23236	16	1568	112	20187	ENSG00000161203,ENSG00000088832,ENSG00000152642,ENSG00000160014,ENSG00000137486,ENSG00000158286,ENSG00000117016,ENSG00000197386,ENSG00000184588,ENSG00000179776,ENSG00000101400,ENSG00000053918,ENSG00000197747,ENSG00000105974,ENSG00000130402,ENSG00000075142
GO:0051870	methotrexate binding	molecular_function	0.015319	0.24044	2	1568	3	20187	ENSG00000228716,ENSG00000110195
GO:0052813	phosphatidylinositol bisphosphate kinase activity	molecular_function	0.015408	0.24093	11	1568	66	20187	ENSG00000178568,ENSG00000169752,ENSG00000049130,ENSG00000171608,ENSG00000051382,ENSG00000068078,ENSG00000169047,ENSG00000141736,ENSG00000100311,ENSG00000113721,ENSG00000160867
GO:0070300	phosphatidic acid binding	molecular_function	0.015965	0.24721	4	1568	13	20187	ENSG00000159363,ENSG00000154146,ENSG00000119487,ENSG00000149596
GO:0015075	ion transmembrane transporter activity	molecular_function	0.016418	0.25182	89	1568	898	20187	ENSG00000118596,ENSG00000047617,ENSG00000141526,ENSG00000154864,ENSG00000110719,ENSG00000104783,ENSG00000100075,ENSG00000167535,ENSG00000053918,ENSG00000135643,ENSG00000183048,ENSG00000146828,ENSG00000102743,ENSG00000108932,ENSG00000110881,ENSG00000197043,ENSG00000002834,ENSG00000083454,ENSG00000184908,ENSG00000149596,ENSG00000115840,ENSG00000102287,ENSG00000124172,ENSG00000112992,ENSG00000160014…
GO:0005523	tropomyosin binding	molecular_function	0.016637	0.25458	4	1568	14	20187	ENSG00000118194,ENSG00000136842,ENSG00000197956,ENSG00000122786
GO:0047429	nucleoside-triphosphate diphosphatase activity	molecular_function	0.017094	0.25906	3	1568	8	20187	ENSG00000128951,ENSG00000106268,ENSG00000197594
GO:0016743	carboxyl- or carbamoyltransferase activity	molecular_function	0.018065	0.26846	2	1568	3	20187	ENSG00000084774,ENSG00000021826
GO:0008191	metalloendopeptidase inhibitor activity	molecular_function	0.018314	0.27035	4	1568	14	20187	ENSG00000035862,ENSG00000130303,ENSG00000122707,ENSG00000079257
GO:0010576	metalloenzyme regulator activity	molecular_function	0.018314	0.27035	4	1568	14	20187	ENSG00000079257,ENSG00000035862,ENSG00000122707,ENSG00000130303
GO:0048551	metalloenzyme inhibitor activity	molecular_function	0.018314	0.27035	4	1568	14	20187	ENSG00000079257,ENSG00000035862,ENSG00000122707,ENSG00000130303
GO:0005010	insulin-like growth factor-activated receptor activity	molecular_function	0.018346	0.27035	2	1568	3	20187	ENSG00000140443,ENSG00000150938
GO:0038024	cargo receptor activity	molecular_function	0.018572	0.27309	11	1568	68	20187	ENSG00000147852,ENSG00000160183,ENSG00000123384,ENSG00000135218,ENSG00000164764,ENSG00000106327,ENSG00000108679,ENSG00000110195,ENSG00000168077,ENSG00000197594,ENSG00000142910
GO:0005160	transforming growth factor beta receptor binding	molecular_function	0.018748	0.27464	9	1568	51	20187	ENSG00000106799,ENSG00000119699,ENSG00000069702,ENSG00000163513,ENSG00000088832,ENSG00000137834,ENSG00000123999,ENSG00000106991,ENSG00000135414
GO:0070403	NAD+ binding	molecular_function	0.018863	0.27498	4	1568	14	20187	ENSG00000138796,ENSG00000115652,ENSG00000184254,ENSG00000164120
GO:0005544	calcium-dependent phospholipid binding	molecular_function	0.019062	0.27526	8	1568	43	20187	ENSG00000143412,ENSG00000265190,ENSG00000264230,ENSG00000197043,ENSG00000103528,ENSG00000116711,ENSG00000173227,ENSG00000147041
GO:1990430	extracellular matrix protein binding	molecular_function	0.01934	0.27526	2	1568	3	20187	ENSG00000138448,ENSG00000105855
GO:0034648	histone demethylase activity (H3-dimethyl-K4 specific)	molecular_function	0.019353	0.27526	2	1568	3	20187	ENSG00000004487,ENSG00000165097
GO:0004687	myosin light chain kinase activity	molecular_function	0.019374	0.27526	2	1568	3	20187	ENSG00000140795,ENSG00000065534
GO:0008823	cupric reductase activity	molecular_function	0.019376	0.27526	2	1568	3	20187	ENSG00000115107,ENSG00000127954
GO:0052851	ferric-chelate reductase (NADPH) activity	molecular_function	0.019376	0.27526	2	1568	3	20187	ENSG00000127954,ENSG00000115107
GO:0008376	acetylgalactosaminyltransferase activity	molecular_function	0.020228	0.28539	7	1568	35	20187	ENSG00000182272,ENSG00000139629,ENSG00000141429,ENSG00000109586,ENSG00000178234,ENSG00000164574,ENSG00000174473
GO:0030165	PDZ domain binding	molecular_function	0.020541	0.28766	13	1568	87	20187	ENSG00000180340,ENSG00000150938,ENSG00000082458,ENSG00000174827,ENSG00000108852,ENSG00000073969,ENSG00000158769,ENSG00000073350,ENSG00000169439,ENSG00000058668,ENSG00000069702,ENSG00000101400,ENSG00000122966
GO:0016791	phosphatase activity	molecular_function	0.021043	0.29134	32	1568	279	20187	ENSG00000173868,ENSG00000163283,ENSG00000163399,ENSG00000105426,ENSG00000060656,ENSG00000141349,ENSG00000067113,ENSG00000111679,ENSG00000162813,ENSG00000068383,ENSG00000198842,ENSG00000148660,ENSG00000105520,ENSG00000105568,ENSG00000144677,ENSG00000072135,ENSG00000163295,ENSG00000158716,ENSG00000141934,ENSG00000126787,ENSG00000171314,ENSG00000132670,ENSG00000163286,ENSG00000127329,ENSG00000155893…
GO:0016597	amino acid binding	molecular_function	0.021365	0.29462	15	1568	108	20187	ENSG00000149596,ENSG00000110195,ENSG00000228716,ENSG00000176884,ENSG00000143412,ENSG00000173638,ENSG00000189403,ENSG00000021762,ENSG00000176890,ENSG00000153904,ENSG00000006747,ENSG00000213722,ENSG00000106688,ENSG00000084774,ENSG00000021826
GO:0032794	GTPase activating protein binding	molecular_function	0.021616	0.29692	4	1568	14	20187	ENSG00000164050,ENSG00000161791,ENSG00000196230,ENSG00000142208
GO:0016885	ligase activity, forming carbon-carbon bonds	molecular_function	0.022158	0.30192	3	1568	8	20187	ENSG00000131844,ENSG00000278540,ENSG00000173599
GO:0046872	metal ion binding	molecular_function	0.02273	0.30869	373	1568	4300	20187	ENSG00000101974,ENSG00000174306,ENSG00000102996,ENSG00000163283,ENSG00000114854,ENSG00000092841,ENSG00000139531,ENSG00000185100,ENSG00000100767,ENSG00000116771,ENSG00000168615,ENSG00000115129,ENSG00000177239,ENSG00000198804,ENSG00000174684,ENSG00000119408,ENSG00000269113,ENSG00000021826,ENSG00000272325,ENSG00000079150,ENSG00000182541,ENSG00000119125,ENSG00000176884,ENSG00000138031,ENSG00000125375…
GO:0050661	NADP binding	molecular_function	0.023276	0.31445	8	1568	46	20187	ENSG00000145439,ENSG00000169710,ENSG00000112992,ENSG00000116791,ENSG00000115129,ENSG00000228716,ENSG00000151552,ENSG00000145545
GO:0046961	proton-transporting ATPase activity, rotational mechanism	molecular_function	0.023276	0.31445	5	1568	23	20187	ENSG00000110955,ENSG00000124172,ENSG00000152234,ENSG00000110719,ENSG00000171130
GO:0004867	serine-type endopeptidase inhibitor activity	molecular_function	0.023683	0.31829	13	1568	96	20187	ENSG00000214510,ENSG00000178172,ENSG00000126838,ENSG00000140564,ENSG00000150938,ENSG00000089220,ENSG00000114270,ENSG00000163536,ENSG00000003436,ENSG00000100767,ENSG00000206075,ENSG00000122707,ENSG00000175899
GO:0050750	low-density lipoprotein particle receptor binding	molecular_function	0.024156	0.32316	4	1568	15	20187	ENSG00000161203,ENSG00000115365,ENSG00000169174,ENSG00000107984
GO:0016790	thiolester hydrolase activity	molecular_function	0.024596	0.32693	7	1568	38	20187	ENSG00000169710,ENSG00000097021,ENSG00000011009,ENSG00000159445,ENSG00000221988,ENSG00000127838,ENSG00000131238
GO:0035615	clathrin adaptor activity	molecular_function	0.025145	0.33231	3	1568	9	20187	ENSG00000196961,ENSG00000161203,ENSG00000137486
GO:0098748	endocytic adaptor activity	molecular_function	0.025145	0.33231	3	1568	9	20187	ENSG00000196961,ENSG00000161203,ENSG00000137486
GO:0035004	phosphatidylinositol 3-kinase activity	molecular_function	0.025856	0.33878	11	1568	71	20187	ENSG00000100311,ENSG00000141736,ENSG00000169047,ENSG00000068078,ENSG00000160867,ENSG00000113721,ENSG00000178568,ENSG00000171608,ENSG00000051382,ENSG00000169752,ENSG00000049130
GO:0005522	profilin binding	molecular_function	0.026516	0.34405	3	1568	9	20187	ENSG00000197386,ENSG00000115935,ENSG00000113758
GO:0008194	UDP-glycosyltransferase activity	molecular_function	0.026591	0.34449	19	1568	147	20187	ENSG00000235863,ENSG00000178234,ENSG00000141429,ENSG00000161013,ENSG00000139629,ENSG00000182272,ENSG00000174684,ENSG00000164574,ENSG00000130309,ENSG00000109586,ENSG00000015532,ENSG00000152127,ENSG00000165905,ENSG00000149541,ENSG00000114378,ENSG00000174473,ENSG00000118276,ENSG00000104812,ENSG00000085998
GO:0004559	alpha-mannosidase activity	molecular_function	0.026601	0.34449	4	1568	15	20187	ENSG00000111885,ENSG00000172469,ENSG00000177239,ENSG00000013288
GO:0016879	ligase activity, forming carbon-nitrogen bonds	molecular_function	0.0269	0.34663	9	1568	55	20187	ENSG00000021826,ENSG00000084774,ENSG00000178921,ENSG00000173599,ENSG00000128050,ENSG00000146166,ENSG00000185100,ENSG00000170703,ENSG00000278540
GO:0002162	dystroglycan binding	molecular_function	0.027068	0.34836	3	1568	9	20187	ENSG00000035403,ENSG00000188157,ENSG00000173402
GO:0015485	cholesterol binding	molecular_function	0.027823	0.3552	7	1568	39	20187	ENSG00000197043,ENSG00000006025,ENSG00000116171,ENSG00000021762,ENSG00000165029,ENSG00000025434,ENSG00000105974
GO:0016801	hydrolase activity, acting on ether bonds	molecular_function	0.027932	0.35578	3	1568	9	20187	ENSG00000176393,ENSG00000101444,ENSG00000053371
GO:0043027	cysteine-type endopeptidase inhibitor activity involved in apoptotic process	molecular_function	0.027955	0.35578	5	1568	23	20187	ENSG00000137486,ENSG00000023445,ENSG00000117676,ENSG00000165672,ENSG00000145779
GO:0008201	heparin binding	molecular_function	0.028288	0.35869	20	1568	163	20187	ENSG00000130635,ENSG00000000971,ENSG00000142949,ENSG00000140479,ENSG00000064205,ENSG00000163430,ENSG00000091986,ENSG00000143321,ENSG00000069702,ENSG00000137440,ENSG00000099250,ENSG00000105290,ENSG00000079257,ENSG00000160867,ENSG00000144152,ENSG00000163898,ENSG00000118257,ENSG00000166106,ENSG00000154736,ENSG00000115414
GO:0005088	Ras guanyl-nucleotide exchange factor activity	molecular_function	0.028879	0.3636	28	1568	239	20187	ENSG00000134215,ENSG00000170043,ENSG00000049130,ENSG00000150760,ENSG00000165801,ENSG00000127084,ENSG00000177106,ENSG00000176884,ENSG00000160867,ENSG00000068078,ENSG00000124126,ENSG00000169047,ENSG00000141736,ENSG00000070182,ENSG00000100311,ENSG00000148660,ENSG00000136828,ENSG00000105339,ENSG00000166444,ENSG00000152767,ENSG00000169752,ENSG00000178568,ENSG00000137135,ENSG00000160014,ENSG00000113721…
GO:0016298	lipase activity	molecular_function	0.028903	0.3636	16	1568	123	20187	ENSG00000163485,ENSG00000185269,ENSG00000032444,ENSG00000116711,ENSG00000074416,ENSG00000138193,ENSG00000149782,ENSG00000161714,ENSG00000161048,ENSG00000151617,ENSG00000101333,ENSG00000163898,ENSG00000154822,ENSG00000079462,ENSG00000129219,ENSG00000112293
GO:0016829	lyase activity	molecular_function	0.029401	0.36696	22	1568	185	20187	ENSG00000174233,ENSG00000108515,ENSG00000138031,ENSG00000169710,ENSG00000107159,ENSG00000171097,ENSG00000128050,ENSG00000169188,ENSG00000164089,ENSG00000145730,ENSG00000113790,ENSG00000188690,ENSG00000241935,ENSG00000189403,ENSG00000115652,ENSG00000101474,ENSG00000109107,ENSG00000083123,ENSG00000148218,ENSG00000169418,ENSG00000085871,ENSG00000166582
GO:0003960	NADPH:quinone reductase activity	molecular_function	0.030202	0.37514	2	1568	4	20187	ENSG00000115129,ENSG00000116791
GO:0004435	phosphatidylinositol phospholipase C activity	molecular_function	0.030355	0.37658	6	1568	30	20187	ENSG00000138193,ENSG00000149782,ENSG00000161714,ENSG00000154822,ENSG00000101333,ENSG00000151617
GO:0046527	glucosyltransferase activity	molecular_function	0.03084	0.38054	4	1568	16	20187	ENSG00000088035,ENSG00000104812,ENSG00000175548,ENSG00000178202
GO:0016595	glutamate binding	molecular_function	0.031402	0.38403	3	1568	9	20187	ENSG00000176884,ENSG00000021826,ENSG00000106688
GO:0017124	SH3 domain binding	molecular_function	0.031628	0.38589	16	1568	122	20187	ENSG00000168615,ENSG00000213672,ENSG00000113657,ENSG00000164611,ENSG00000186868,ENSG00000111679,ENSG00000138347,ENSG00000131171,ENSG00000108797,ENSG00000115365,ENSG00000134996,ENSG00000143537,ENSG00000122966,ENSG00000150760,ENSG00000033170,ENSG00000114698
GO:0005518	collagen binding	molecular_function	0.032946	0.39358	11	1568	75	20187	ENSG00000115414,ENSG00000173918,ENSG00000139329,ENSG00000150093,ENSG00000168615,ENSG00000026508,ENSG00000112414,ENSG00000169604,ENSG00000204580,ENSG00000100311,ENSG00000011465
GO:0005534	galactose binding	molecular_function	0.03296	0.39358	2	1568	4	20187	ENSG00000106991,ENSG00000108479
GO:0004583	dolichyl-phosphate-glucose-glycolipid alpha-glucosyltransferase activity	molecular_function	0.032975	0.39358	2	1568	4	20187	ENSG00000088035,ENSG00000175548
GO:0030151	molybdenum ion binding	molecular_function	0.03301	0.39369	2	1568	4	20187	ENSG00000139531,ENSG00000186205
GO:0004689	phosphorylase kinase activity	molecular_function	0.033484	0.39771	2	1568	4	20187	ENSG00000044446,ENSG00000102893
GO:0043125	ErbB-3 class receptor binding	molecular_function	0.03357	0.39783	2	1568	4	20187	ENSG00000141736,ENSG00000164885
GO:0043169	cation binding	molecular_function	0.033596	0.39792	377	1568	4384	20187	ENSG00000072163,ENSG00000120318,ENSG00000182054,ENSG00000143153,ENSG00000111642,ENSG00000110931,ENSG00000168268,ENSG00000136378,ENSG00000179750,ENSG00000143252,ENSG00000196923,ENSG00000169764,ENSG00000161013,ENSG00000178921,ENSG00000163382,ENSG00000144152,ENSG00000171246,ENSG00000105854,ENSG00000108515,ENSG00000186603,ENSG00000123374,ENSG00000118257,ENSG00000198712,ENSG00000111885,ENSG00000165688…
GO:0043546	molybdopterin cofactor binding	molecular_function	0.033908	0.40051	2	1568	4	20187	ENSG00000186205,ENSG00000138356
GO:0010858	calcium-dependent protein kinase regulator activity	molecular_function	0.034238	0.4016	2	1568	4	20187	ENSG00000163888,ENSG00000189403
GO:0004791	thioredoxin-disulfide reductase activity	molecular_function	0.034438	0.40258	2	1568	4	20187	ENSG00000184470,ENSG00000167693
GO:0008381	mechanically-gated ion channel activity	molecular_function	0.034806	0.40484	2	1568	4	20187	ENSG00000103335,ENSG00000154864
GO:0022833	mechanically gated channel activity	molecular_function	0.034806	0.40484	2	1568	4	20187	ENSG00000103335,ENSG00000154864
GO:0043028	cysteine-type endopeptidase regulator activity involved in apoptotic process	molecular_function	0.034842	0.40498	7	1568	41	20187	ENSG00000145779,ENSG00000120868,ENSG00000165672,ENSG00000117676,ENSG00000137486,ENSG00000166681,ENSG00000023445
GO:0070053	thrombospondin receptor activity	molecular_function	0.034865	0.40498	2	1568	4	20187	ENSG00000135218,ENSG00000196776
GO:0008022	protein C-terminus binding	molecular_function	0.035139	0.40686	22	1568	185	20187	ENSG00000173641,ENSG00000141736,ENSG00000065054,ENSG00000148773,ENSG00000196628,ENSG00000213445,ENSG00000104884,ENSG00000136279,ENSG00000213463,ENSG00000197879,ENSG00000140092,ENSG00000082458,ENSG00000142798,ENSG00000115884,ENSG00000131747,ENSG00000137575,ENSG00000187244,ENSG00000143153,ENSG00000196961,ENSG00000105649,ENSG00000125968,ENSG00000165672
GO:0038085	vascular endothelial growth factor binding	molecular_function	0.035745	0.41088	2	1568	4	20187	ENSG00000099250,ENSG00000113721
GO:0004675	transmembrane receptor protein serine/threonine kinase activity	molecular_function	0.035898	0.41173	4	1568	16	20187	ENSG00000106799,ENSG00000069702,ENSG00000049323,ENSG00000163513
GO:0016715	oxidoreductase activity, acting on paired donors, with incorporation or reduction of molecular oxygen, reduced ascorbate as one donor, and incorporation of one atom of oxygen	molecular_function	0.036058	0.41277	2	1568	4	20187	ENSG00000079931,ENSG00000145730
GO:0008047	enzyme activator activity	molecular_function	0.03633	0.41427	51	1568	503	20187	ENSG00000160014,ENSG00000196743,ENSG00000120318,ENSG00000143153,ENSG00000180448,ENSG00000137486,ENSG00000130052,ENSG00000188827,ENSG00000085871,ENSG00000148908,ENSG00000150760,ENSG00000138639,ENSG00000131584,ENSG00000133121,ENSG00000131899,ENSG00000125966,ENSG00000004777,ENSG00000136895,ENSG00000189403,ENSG00000105649,ENSG00000164050,ENSG00000142669,ENSG00000175899,ENSG00000174791,ENSG00000203668…
GO:0030246	carbohydrate binding	molecular_function	0.03758	0.42386	30	1568	279	20187	ENSG00000139629,ENSG00000106991,ENSG00000142583,ENSG00000169764,ENSG00000141429,ENSG00000178234,ENSG00000214013,ENSG00000012124,ENSG00000090530,ENSG00000105220,ENSG00000164764,ENSG00000105695,ENSG00000109586,ENSG00000164574,ENSG00000112297,ENSG00000145730,ENSG00000142910,ENSG00000148803,ENSG00000197594,ENSG00000140263,ENSG00000153246,ENSG00000152952,ENSG00000100097,ENSG00000141959,ENSG00000108479…
GO:0004012	phospholipid-translocating ATPase activity	molecular_function	0.0376	0.42386	4	1568	16	20187	ENSG00000101974,ENSG00000130270,ENSG00000124406,ENSG00000068650
GO:0004114	3',5'-cyclic-nucleotide phosphodiesterase activity	molecular_function	0.038038	0.42702	5	1568	24	20187	ENSG00000172572,ENSG00000184588,ENSG00000113231,ENSG00000115252,ENSG00000152270
GO:0039706	co-receptor binding	molecular_function	0.039612	0.43967	3	1568	10	20187	ENSG00000106327,ENSG00000107984,ENSG00000010704
GO:0015923	mannosidase activity	molecular_function	0.039854	0.44164	4	1568	17	20187	ENSG00000013288,ENSG00000111885,ENSG00000172469,ENSG00000177239
GO:0030020	extracellular matrix structural constituent conferring tensile strength	molecular_function	0.039957	0.44207	3	1568	10	20187	ENSG00000092758,ENSG00000111799,ENSG00000049089
GO:0001968	fibronectin binding	molecular_function	0.041624	0.45467	5	1568	25	20187	ENSG00000070404,ENSG00000091986,ENSG00000150093,ENSG00000146674,ENSG00000138448
GO:0016628	oxidoreductase activity, acting on the CH-CH group of donors, NAD or NADP as acceptor	molecular_function	0.04174	0.45545	5	1568	26	20187	ENSG00000164039,ENSG00000242612,ENSG00000169710,ENSG00000145545,ENSG00000116133
GO:1902936	phosphatidylinositol bisphosphate binding	molecular_function	0.041987	0.45743	11	1568	77	20187	ENSG00000172757,ENSG00000119487,ENSG00000149596,ENSG00000159363,ENSG00000168952,ENSG00000265190,ENSG00000142208,ENSG00000120318,ENSG00000006747,ENSG00000247596,ENSG00000053918
GO:0036442	hydrogen-exporting ATPase activity	molecular_function	0.042563	0.462	5	1568	27	20187	ENSG00000152234,ENSG00000124172,ENSG00000110955,ENSG00000110719,ENSG00000171130
GO:0044769	ATPase activity, coupled to transmembrane movement of ions, rotational mechanism	molecular_function	0.042902	0.46493	5	1568	27	20187	ENSG00000152234,ENSG00000124172,ENSG00000110955,ENSG00000171130,ENSG00000110719
GO:0016247	channel regulator activity	molecular_function	0.043317	0.46674	16	1568	129	20187	ENSG00000105711,ENSG00000166501,ENSG00000152642,ENSG00000169174,ENSG00000105974,ENSG00000112293,ENSG00000052344,ENSG00000157445,ENSG00000075142,ENSG00000106537,ENSG00000135643,ENSG00000118640,ENSG00000101400,ENSG00000021645,ENSG00000160183,ENSG00000058668
GO:0004857	enzyme inhibitor activity	molecular_function	0.043681	0.46944	40	1568	401	20187	ENSG00000165672,ENSG00000130303,ENSG00000137486,ENSG00000214510,ENSG00000143401,ENSG00000035862,ENSG00000164611,ENSG00000163888,ENSG00000003436,ENSG00000184500,ENSG00000122707,ENSG00000171033,ENSG00000079257,ENSG00000112419,ENSG00000140564,ENSG00000089220,ENSG00000011465,ENSG00000150938,ENSG00000114270,ENSG00000129757,ENSG00000140451,ENSG00000106211,ENSG00000023445,ENSG00000100767,ENSG00000175899…
GO:0016538	cyclin-dependent protein serine/threonine kinase regulator activity	molecular_function	0.043738	0.46982	5	1568	26	20187	ENSG00000114166,ENSG00000129757,ENSG00000105173,ENSG00000123080,ENSG00000175305
GO:0004112	cyclic-nucleotide phosphodiesterase activity	molecular_function	0.044386	0.47504	5	1568	25	20187	ENSG00000172572,ENSG00000184588,ENSG00000115252,ENSG00000113231,ENSG00000152270
GO:0008289	lipid binding	molecular_function	0.045631	0.4851	62	1568	641	20187	ENSG00000155368,ENSG00000165029,ENSG00000115355,ENSG00000162627,ENSG00000185551,ENSG00000265190,ENSG00000159363,ENSG00000168952,ENSG00000264230,ENSG00000189403,ENSG00000006747,ENSG00000164850,ENSG00000103528,ENSG00000116711,ENSG00000021826,ENSG00000121769,ENSG00000172757,ENSG00000119487,ENSG00000141738,ENSG00000133488,ENSG00000124126,ENSG00000091622,ENSG00000159199,ENSG00000105974,ENSG00000163399…
GO:0017160	Ral GTPase binding	molecular_function	0.046142	0.48878	4	1568	18	20187	ENSG00000196924,ENSG00000204392,ENSG00000109113,ENSG00000197879
GO:0004861	cyclin-dependent protein serine/threonine kinase inhibitor activity	molecular_function	0.047616	0.49927	3	1568	11	20187	ENSG00000123080,ENSG00000129757,ENSG00000114166
GO:0008195	phosphatidate phosphatase activity	molecular_function	0.048337	0.5058	3	1568	11	20187	ENSG00000141934,ENSG00000105520,ENSG00000067113
GO:0016290	palmitoyl-CoA hydrolase activity	molecular_function	0.048543	0.50693	3	1568	11	20187	ENSG00000131238,ENSG00000097021,ENSG00000159445
GO:0098599	palmitoyl hydrolase activity	molecular_function	0.04876	0.50774	3	1568	11	20187	ENSG00000011009,ENSG00000131238,ENSG00000221988
GO:0045499	chemorepellent activity	molecular_function	0.049233	0.51122	5	1568	25	20187	ENSG00000075223,ENSG00000153993,ENSG00000001617,ENSG00000125848,ENSG00000135622
GO:0042577	lipid phosphatase activity	molecular_function	0.049665	0.5145	3	1568	11	20187	ENSG00000141934,ENSG00000067113,ENSG00000105520
GO:0004301	epoxide hydrolase activity	molecular_function	0.049795	0.51502	2	1568	5	20187	ENSG00000053371,ENSG00000176393
GO:0032934	sterol binding	molecular_function	0.049975	0.51577	7	1568	44	20187	ENSG00000165029,ENSG00000021762,ENSG00000006025,ENSG00000116171,ENSG00000197043,ENSG00000105974,ENSG00000025434
GO:0047184	1-acylglycerophosphocholine O-acyltransferase activity	molecular_function	0.050314	0.51756	2	1568	5	20187	ENSG00000111684,ENSG00000176454
GO:0035612	AP-2 adaptor complex binding	molecular_function	0.05048	0.51824	2	1568	5	20187	ENSG00000130475,ENSG00000137486
GO:0045505	dynein intermediate chain binding	molecular_function	0.050608	0.51926	2	1568	5	20187	ENSG00000197386,ENSG00000164818
GO:0043138	3'-5' DNA helicase activity	molecular_function	0.051112	0.52158	3	1568	11	20187	ENSG00000147536,ENSG00000101003,ENSG00000131153
GO:0070061	fructose binding	molecular_function	0.051636	0.52438	2	1568	5	20187	ENSG00000142583,ENSG00000141959
GO:0047144	2-acylglycerol-3-phosphate O-acyltransferase activity	molecular_function	0.051807	0.52459	4	1568	18	20187	ENSG00000111684,ENSG00000125505,ENSG00000143797,ENSG00000176454
GO:0015129	lactate transmembrane transporter activity	molecular_function	0.052046	0.52529	3	1568	11	20187	ENSG00000118596,ENSG00000108932,ENSG00000141526
GO:0070182	DNA polymerase binding	molecular_function	0.052251	0.52674	3	1568	11	20187	ENSG00000132646,ENSG00000111328,ENSG00000189403
GO:0004591	oxoglutarate dehydrogenase (succinyl-transferring) activity	molecular_function	0.052514	0.52784	2	1568	5	20187	ENSG00000181192,ENSG00000105953
GO:0042392	sphingosine-1-phosphate phosphatase activity	molecular_function	0.053659	0.53578	2	1568	5	20187	ENSG00000141934,ENSG00000067113
GO:0019960	C-X3-C chemokine binding	molecular_function	0.054574	0.54063	2	1568	5	20187	ENSG00000138448,ENSG00000150093
GO:0030976	thiamine pyrophosphate binding	molecular_function	0.054918	0.54248	2	1568	5	20187	ENSG00000181192,ENSG00000105953
GO:0042015	interleukin-20 binding	molecular_function	0.055451	0.54421	2	1568	5	20187	ENSG00000142677,ENSG00000159110
GO:0016846	carbon-sulfur lyase activity	molecular_function	0.055459	0.54421	3	1568	12	20187	ENSG00000085871,ENSG00000166582,ENSG00000171097
GO:0008526	phosphatidylinositol transporter activity	molecular_function	0.055573	0.54474	2	1568	5	20187	ENSG00000110697,ENSG00000091622
GO:0008307	structural constituent of muscle	molecular_function	0.05568	0.54508	7	1568	45	20187	ENSG00000198467,ENSG00000140416,ENSG00000165887,ENSG00000173402,ENSG00000092841,ENSG00000162614,ENSG00000101335
GO:0071813	lipoprotein particle binding	molecular_function	0.055782	0.54557	5	1568	27	20187	ENSG00000186868,ENSG00000147852,ENSG00000169174,ENSG00000137642,ENSG00000135218
GO:0071814	protein-lipid complex binding	molecular_function	0.055782	0.54557	5	1568	27	20187	ENSG00000135218,ENSG00000137642,ENSG00000147852,ENSG00000169174,ENSG00000186868
GO:0005007	fibroblast growth factor-activated receptor activity	molecular_function	0.056118	0.54802	2	1568	5	20187	ENSG00000068078,ENSG00000160867
GO:0042922	neuromedin U receptor binding	molecular_function	0.056823	0.55106	1	1568	1	20187	ENSG00000109255
GO:0042623	ATPase activity, coupled	molecular_function	0.056968	0.55112	38	1568	366	20187	ENSG00000058668,ENSG00000163399,ENSG00000092841,ENSG00000102038,ENSG00000197879,ENSG00000135776,ENSG00000150967,ENSG00000101974,ENSG00000125257,ENSG00000110955,ENSG00000116005,ENSG00000140451,ENSG00000131747,ENSG00000107331,ENSG00000165029,ENSG00000124406,ENSG00000159363,ENSG00000231925,ENSG00000167972,ENSG00000064687,ENSG00000101986,ENSG00000133026,ENSG00000170004,ENSG00000116830,ENSG00000110719…
GO:0045545	syndecan binding	molecular_function	0.057051	0.55112	2	1568	5	20187	ENSG00000137575,ENSG00000173083
GO:0019871	sodium channel inhibitor activity	molecular_function	0.05711	0.55112	2	1568	5	20187	ENSG00000169174,ENSG00000105711
GO:0005547	phosphatidylinositol-3,4,5-trisphosphate binding	molecular_function	0.057118	0.55112	6	1568	35	20187	ENSG00000154146,ENSG00000265190,ENSG00000119487,ENSG00000149596,ENSG00000142208,ENSG00000120318
GO:1990239	steroid hormone binding	molecular_function	0.05737	0.55218	2	1568	5	20187	ENSG00000164850,ENSG00000163399
GO:0046933	proton-transporting ATP synthase activity, rotational mechanism	molecular_function	0.057653	0.55218	3	1568	13	20187	ENSG00000110955,ENSG00000152234,ENSG00000124172
GO:0016646	oxidoreductase activity, acting on the CH-NH group of donors, NAD or NADP as acceptor	molecular_function	0.057658	0.55218	4	1568	19	20187	ENSG00000159423,ENSG00000151552,ENSG00000228716,ENSG00000104524
GO:0036219	GTP diphosphatase activity	molecular_function	0.059544	0.5649	1	1568	1	20187	ENSG00000106268
GO:0044713	2-hydroxy-adenosine triphosphate pyrophosphatase activity	molecular_function	0.059544	0.5649	1	1568	1	20187	ENSG00000106268
GO:0044714	2-hydroxy-(deoxy)adenosine-triphosphate pyrophosphatase activity	molecular_function	0.059544	0.5649	1	1568	1	20187	ENSG00000106268
GO:0047693	ATP diphosphatase activity	molecular_function	0.059544	0.5649	1	1568	1	20187	ENSG00000106268
GO:0008144	drug binding	molecular_function	0.059593	0.56491	13	1568	104	20187	ENSG00000143153,ENSG00000169710,ENSG00000088832,ENSG00000176890,ENSG00000168938,ENSG00000122642,ENSG00000228716,ENSG00000096060,ENSG00000131747,ENSG00000110195,ENSG00000075618,ENSG00000147955,ENSG00000079150
GO:0003755	peptidyl-prolyl cis-trans isomerase activity	molecular_function	0.060589	0.56948	7	1568	48	20187	ENSG00000196262,ENSG00000096060,ENSG00000122642,ENSG00000168938,ENSG00000119383,ENSG00000079150,ENSG00000088832
GO:0031763	galanin receptor binding	molecular_function	0.060944	0.56948	1	1568	1	20187	ENSG00000069482
GO:0031764	type 1 galanin receptor binding	molecular_function	0.060944	0.56948	1	1568	1	20187	ENSG00000069482
GO:0031765	type 2 galanin receptor binding	molecular_function	0.060944	0.56948	1	1568	1	20187	ENSG00000069482
GO:0031766	type 3 galanin receptor binding	molecular_function	0.060944	0.56948	1	1568	1	20187	ENSG00000069482
GO:0043422	protein kinase B binding	molecular_function	0.061669	0.5738	3	1568	12	20187	ENSG00000165887,ENSG00000152270,ENSG00000115355
GO:0008301	DNA binding, bending	molecular_function	0.061729	0.57384	4	1568	19	20187	ENSG00000131747,ENSG00000124496,ENSG00000189403,ENSG00000029993
GO:0034722	gamma-glutamyl-peptidase activity	molecular_function	0.062185	0.57704	1	1568	1	20187	ENSG00000137563
GO:0030331	estrogen receptor binding	molecular_function	0.062295	0.57714	6	1568	36	20187	ENSG00000132646,ENSG00000016082,ENSG00000137486,ENSG00000134533,ENSG00000143799,ENSG00000160310
GO:1904012	platinum binding	molecular_function	0.062307	0.57714	1	1568	1	20187	ENSG00000132541
GO:1904013	xenon atom binding	molecular_function	0.062307	0.57714	1	1568	1	20187	ENSG00000132541
GO:0031420	alkali metal ion binding	molecular_function	0.062732	0.57729	4	1568	19	20187	ENSG00000143153,ENSG00000163399,ENSG00000067225,ENSG00000169432
GO:0016884	carbon-nitrogen ligase activity, with glutamine as amido-N-donor	molecular_function	0.063033	0.57729	3	1568	12	20187	ENSG00000084774,ENSG00000021826,ENSG00000178921
GO:0022839	ion gated channel activity	molecular_function	0.063321	0.57729	7	1568	44	20187	ENSG00000135643,ENSG00000162687,ENSG00000047617,ENSG00000110881,ENSG00000146205,ENSG00000104783,ENSG00000136295
GO:0019842	vitamin binding	molecular_function	0.063713	0.57729	10	1568	77	20187	ENSG00000228716,ENSG00000173638,ENSG00000145730,ENSG00000105953,ENSG00000181192,ENSG00000110195,ENSG00000169710,ENSG00000176890,ENSG00000152952,ENSG00000090530
GO:0004064	arylesterase activity	molecular_function	0.06426	0.57729	2	1568	6	20187	ENSG00000101474,ENSG00000105854
GO:0030898	actin-dependent ATPase activity	molecular_function	0.065394	0.57729	3	1568	12	20187	ENSG00000133026,ENSG00000197879,ENSG00000092841
GO:0004819	glutamine-tRNA ligase activity	molecular_function	0.065721	0.57729	1	1568	1	20187	ENSG00000172053
GO:0016504	peptidase activator activity	molecular_function	0.065859	0.57729	6	1568	38	20187	ENSG00000166681,ENSG00000105974,ENSG00000092010,ENSG00000115414,ENSG00000109861,ENSG00000120868
GO:0004702	receptor signaling protein serine/threonine kinase activity	molecular_function	0.066093	0.57729	12	1568	92	20187	ENSG00000168067,ENSG00000188130,ENSG00000142733,ENSG00000134602,ENSG00000115694,ENSG00000102882,ENSG00000163513,ENSG00000141503,ENSG00000087095,ENSG00000106799,ENSG00000263528,ENSG00000108984
GO:0030377	urokinase plasminogen activator receptor activity	molecular_function	0.066207	0.57729	1	1568	1	20187	ENSG00000011422
GO:0047860	diiodophenylpyruvate reductase activity	molecular_function	0.066318	0.57729	1	1568	1	20187	ENSG00000014641
GO:0052856	NADHX epimerase activity	molecular_function	0.066355	0.57729	1	1568	1	20187	ENSG00000163382
GO:0052857	NADPHX epimerase activity	molecular_function	0.066355	0.57729	1	1568	1	20187	ENSG00000163382
GO:0031714	C5a anaphylatoxin chemotactic receptor binding	molecular_function	0.06654	0.57729	1	1568	1	20187	ENSG00000125730
GO:0031715	C5L2 anaphylatoxin chemotactic receptor binding	molecular_function	0.06654	0.57729	1	1568	1	20187	ENSG00000125730
GO:0070191	methionine-R-sulfoxide reductase activity	molecular_function	0.06665	0.57729	1	1568	1	20187	ENSG00000198736
GO:0019956	chemokine binding	molecular_function	0.066803	0.57729	4	1568	20	20187	ENSG00000138448,ENSG00000175899,ENSG00000150093,ENSG00000189403
GO:0043560	insulin receptor substrate binding	molecular_function	0.067647	0.57729	3	1568	12	20187	ENSG00000163932,ENSG00000051382,ENSG00000140443
GO:1901707	leptomycin B binding	molecular_function	0.068262	0.57729	1	1568	1	20187	ENSG00000117318
GO:0030731	guanidinoacetate N-methyltransferase activity	molecular_function	0.068437	0.57729	1	1568	1	20187	ENSG00000130005
GO:0070324	thyroid hormone binding	molecular_function	0.068547	0.57729	2	1568	6	20187	ENSG00000184254,ENSG00000126351
GO:0043325	phosphatidylinositol-3,4-bisphosphate binding	molecular_function	0.068717	0.57729	4	1568	20	20187	ENSG00000119487,ENSG00000142208,ENSG00000120318,ENSG00000265190
GO:0005504	fatty acid binding	molecular_function	0.069003	0.57729	5	1568	31	20187	ENSG00000117318,ENSG00000116171,ENSG00000132541,ENSG00000121769,ENSG00000164687
GO:0019118	phenanthrene-epoxide hydrolase activity	molecular_function	0.069123	0.57729	1	1568	1	20187	ENSG00000053371
GO:0019119	phenanthrene-9,10-epoxide hydrolase activity	molecular_function	0.069123	0.57729	1	1568	1	20187	ENSG00000053371
GO:0030549	acetylcholine receptor activator activity	molecular_function	0.06936	0.57729	1	1568	1	20187	ENSG00000164885
GO:0004170	dUTP diphosphatase activity	molecular_function	0.069527	0.57729	1	1568	1	20187	ENSG00000128951
GO:0031402	sodium ion binding	molecular_function	0.069603	0.57729	3	1568	12	20187	ENSG00000163399,ENSG00000169432,ENSG00000143153
GO:0004630	phospholipase D activity	molecular_function	0.069685	0.57729	2	1568	6	20187	ENSG00000129219,ENSG00000112293
GO:0016746	transferase activity, transferring acyl groups	molecular_function	0.069891	0.57729	29	1568	277	20187	ENSG00000198959,ENSG00000092295,ENSG00000062282,ENSG00000131473,ENSG00000099904,ENSG00000143942,ENSG00000176454,ENSG00000099998,ENSG00000243477,ENSG00000170522,ENSG00000157184,ENSG00000133328,ENSG00000090971,ENSG00000114166,ENSG00000125505,ENSG00000005469,ENSG00000128694,ENSG00000111684,ENSG00000143797,ENSG00000066322,ENSG00000163812,ENSG00000169710,ENSG00000079462,ENSG00000116171,ENSG00000204310…
GO:0004733	pyridoxamine-phosphate oxidase activity	molecular_function	0.070024	0.57729	1	1568	1	20187	ENSG00000108439
GO:0015925	galactosidase activity	molecular_function	0.070349	0.57729	2	1568	6	20187	ENSG00000163521,ENSG00000198951
GO:0005543	phospholipid binding	molecular_function	0.070478	0.57729	36	1568	353	20187	ENSG00000143412,ENSG00000115687,ENSG00000004777,ENSG00000160796,ENSG00000129219,ENSG00000089220,ENSG00000127946,ENSG00000198873,ENSG00000053918,ENSG00000021762,ENSG00000173227,ENSG00000149596,ENSG00000125637,ENSG00000173898,ENSG00000197043,ENSG00000247596,ENSG00000120318,ENSG00000172757,ENSG00000141738,ENSG00000119487,ENSG00000124126,ENSG00000154146,ENSG00000147041,ENSG00000142208,ENSG00000159363…
GO:0003983	UTP:glucose-1-phosphate uridylyltransferase activity	molecular_function	0.070608	0.57729	1	1568	1	20187	ENSG00000169764
GO:0051748	UTP-monosaccharide-1-phosphate uridylyltransferase activity	molecular_function	0.070608	0.57729	1	1568	1	20187	ENSG00000169764
GO:0004799	thymidylate synthase activity	molecular_function	0.070989	0.57729	1	1568	1	20187	ENSG00000176890
GO:0042083	5,10-methylenetetrahydrofolate-dependent methyltransferase activity	molecular_function	0.070989	0.57729	1	1568	1	20187	ENSG00000176890
GO:0046539	histamine N-methyltransferase activity	molecular_function	0.071146	0.57729	1	1568	1	20187	ENSG00000150540
GO:0035438	cyclic-di-GMP binding	molecular_function	0.071364	0.57729	1	1568	1	20187	ENSG00000184584
GO:0061507	cyclic-GMP-AMP binding	molecular_function	0.071364	0.57729	1	1568	1	20187	ENSG00000184584
GO:0031896	V2 vasopressin receptor binding	molecular_function	0.071519	0.57729	1	1568	1	20187	ENSG00000137486
GO:0004155	6,7-dihydropteridine reductase activity	molecular_function	0.071976	0.57729	1	1568	1	20187	ENSG00000151552
GO:0070404	NADH binding	molecular_function	0.071976	0.57729	1	1568	1	20187	ENSG00000151552
GO:0019958	C-X-C chemokine binding	molecular_function	0.072268	0.57729	2	1568	6	20187	ENSG00000189403,ENSG00000175899
GO:0008171	O-methyltransferase activity	molecular_function	0.072414	0.57729	4	1568	21	20187	ENSG00000169093,ENSG00000162639,ENSG00000278619,ENSG00000116237
GO:1990446	U1 snRNP binding	molecular_function	0.072893	0.57729	2	1568	7	20187	ENSG00000125743,ENSG00000100028
GO:0050459	ethanolamine-phosphate phospho-lyase activity	molecular_function	0.072917	0.57729	1	1568	1	20187	ENSG00000164089
GO:0030291	protein serine/threonine kinase inhibitor activity	molecular_function	0.073028	0.57729	5	1568	29	20187	ENSG00000129757,ENSG00000114166,ENSG00000106211,ENSG00000123080,ENSG00000171033
GO:0047166	1-alkenylglycerophosphoethanolamine O-acyltransferase activity	molecular_function	0.073201	0.57729	1	1568	1	20187	ENSG00000176454
GO:0048040	UDP-glucuronate decarboxylase activity	molecular_function	0.07323	0.57729	1	1568	1	20187	ENSG00000115652
GO:0016859	cis-trans isomerase activity	molecular_function	0.07343	0.57729	7	1568	50	20187	ENSG00000088832,ENSG00000079150,ENSG00000119383,ENSG00000122642,ENSG00000168938,ENSG00000096060,ENSG00000196262
GO:0016614	oxidoreductase activity, acting on CH-OH group of donors	molecular_function	0.073645	0.57729	17	1568	151	20187	ENSG00000180902,ENSG00000157870,ENSG00000121039,ENSG00000164120,ENSG00000182054,ENSG00000116133,ENSG00000138796,ENSG00000152642,ENSG00000164039,ENSG00000138356,ENSG00000014641,ENSG00000053371,ENSG00000113790,ENSG00000134333,ENSG00000125257,ENSG00000140263,ENSG00000169710
GO:0004852	uroporphyrinogen-III synthase activity	molecular_function	0.073838	0.57729	1	1568	1	20187	ENSG00000188690
GO:0008517	folic acid transporter activity	molecular_function	0.073906	0.57729	2	1568	6	20187	ENSG00000110195,ENSG00000173638
GO:0070290	N-acylphosphatidylethanolamine-specific phospholipase D activity	molecular_function	0.07412	0.57729	2	1568	6	20187	ENSG00000129219,ENSG00000161048
GO:0005085	guanyl-nucleotide exchange factor activity	molecular_function	0.074226	0.57729	33	1568	317	20187	ENSG00000165801,ENSG00000177106,ENSG00000135905,ENSG00000134215,ENSG00000170043,ENSG00000124126,ENSG00000068078,ENSG00000070182,ENSG00000100311,ENSG00000160867,ENSG00000148660,ENSG00000136828,ENSG00000169752,ENSG00000138193,ENSG00000142632,ENSG00000127084,ENSG00000049130,ENSG00000150760,ENSG00000169047,ENSG00000141736,ENSG00000176884,ENSG00000178568,ENSG00000137135,ENSG00000125731,ENSG00000160014…
GO:0016209	antioxidant activity	molecular_function	0.074975	0.57729	10	1568	81	20187	ENSG00000143198,ENSG00000165672,ENSG00000167693,ENSG00000184470,ENSG00000130508,ENSG00000129235,ENSG00000197448,ENSG00000085871,ENSG00000122378,ENSG00000178980
GO:0003910	DNA ligase (ATP) activity	molecular_function	0.075143	0.57729	2	1568	6	20187	ENSG00000143799,ENSG00000105486
GO:0004561	alpha-N-acetylglucosaminidase activity	molecular_function	0.075162	0.57729	1	1568	1	20187	ENSG00000108784
GO:0005175	CD27 receptor binding	molecular_function	0.075334	0.57729	1	1568	1	20187	ENSG00000184990
GO:0016277	[myelin basic protein]-arginine N-methyltransferase activity	molecular_function	0.075527	0.57729	1	1568	1	20187	ENSG00000132600
GO:0005057	receptor signaling protein activity	molecular_function	0.075787	0.57729	19	1568	167	20187	ENSG00000142733,ENSG00000188130,ENSG00000106991,ENSG00000115694,ENSG00000138193,ENSG00000134602,ENSG00000087095,ENSG00000106799,ENSG00000141503,ENSG00000163513,ENSG00000263528,ENSG00000108984,ENSG00000178568,ENSG00000137834,ENSG00000125170,ENSG00000168067,ENSG00000141736,ENSG00000102882,ENSG00000125848
GO:0004655	porphobilinogen synthase activity	molecular_function	0.076202	0.57729	1	1568	1	20187	ENSG00000148218
GO:0032791	lead ion binding	molecular_function	0.076202	0.57729	1	1568	1	20187	ENSG00000148218
GO:0052731	phosphocholine phosphatase activity	molecular_function	0.076292	0.57729	1	1568	1	20187	ENSG00000173868
GO:0052732	phosphoethanolamine phosphatase activity	molecular_function	0.076292	0.57729	1	1568	1	20187	ENSG00000173868
GO:0004513	neolactotetraosylceramide alpha-2,3-sialyltransferase activity	molecular_function	0.076314	0.57729	1	1568	1	20187	ENSG00000115525
GO:0047291	lactosylceramide alpha-2,3-sialyltransferase activity	molecular_function	0.076314	0.57729	1	1568	1	20187	ENSG00000115525
GO:0005353	fructose transmembrane transporter activity	molecular_function	0.076491	0.57729	1	1568	1	20187	ENSG00000142583
GO:0015117	thiosulfate transmembrane transporter activity	molecular_function	0.07675	0.57729	1	1568	1	20187	ENSG00000183048
GO:0016406	carnitine O-acyltransferase activity	molecular_function	0.077177	0.57729	2	1568	6	20187	ENSG00000005469,ENSG00000157184
GO:0005124	scavenger receptor binding	molecular_function	0.077502	0.57729	1	1568	1	20187	ENSG00000174827
GO:1990699	palmitoleyl hydrolase activity	molecular_function	0.077863	0.57729	1	1568	1	20187	ENSG00000185269
GO:0004631	phosphomevalonate kinase activity	molecular_function	0.077918	0.57729	1	1568	1	20187	ENSG00000163344
GO:0008482	sulfite oxidase activity	molecular_function	0.078046	0.57729	1	1568	1	20187	ENSG00000139531
GO:0031695	alpha-2B adrenergic receptor binding	molecular_function	0.078082	0.57729	1	1568	1	20187	ENSG00000105290
GO:0004621	glycosylphosphatidylinositol phospholipase D activity	molecular_function	0.078224	0.57729	1	1568	1	20187	ENSG00000112293
GO:0046523	S-methyl-5-thioribose-1-phosphate isomerase activity	molecular_function	0.078583	0.57729	1	1568	1	20187	ENSG00000037757
GO:0000062	fatty-acyl-CoA binding	molecular_function	0.078636	0.57729	5	1568	30	20187	ENSG00000122971,ENSG00000155368,ENSG00000176244,ENSG00000097021,ENSG00000116171
GO:0061629	RNA polymerase II sequence-specific DNA binding transcription factor binding	molecular_function	0.078779	0.57729	1	1568	1	20187	ENSG00000165887
GO:0004904	interferon receptor activity	molecular_function	0.078846	0.57729	2	1568	6	20187	ENSG00000159110,ENSG00000142677
GO:0004584	dolichyl-phosphate-mannose-glycolipid alpha-mannosyltransferase activity	molecular_function	0.078937	0.57729	1	1568	1	20187	ENSG00000060642
GO:0000701	purine-specific mismatch base pair DNA N-glycosylase activity	molecular_function	0.079107	0.57729	1	1568	1	20187	ENSG00000132646
GO:0004043	L-aminoadipate-semialdehyde dehydrogenase activity	molecular_function	0.079122	0.57729	1	1568	1	20187	ENSG00000164904
GO:0008802	betaine-aldehyde dehydrogenase activity	molecular_function	0.079122	0.57729	1	1568	1	20187	ENSG00000164904
GO:0047312	L-phenylalanine:pyruvate aminotransferase activity	molecular_function	0.079122	0.57729	1	1568	1	20187	ENSG00000171097
GO:0047316	glutamine-phenylpyruvate transaminase activity	molecular_function	0.079122	0.57729	1	1568	1	20187	ENSG00000171097
GO:0047945	L-glutamine:pyruvate aminotransferase activity	molecular_function	0.079122	0.57729	1	1568	1	20187	ENSG00000171097
GO:0036041	long-chain fatty acid binding	molecular_function	0.079247	0.57729	3	1568	14	20187	ENSG00000132541,ENSG00000121769,ENSG00000116171
GO:0005313	L-glutamate transmembrane transporter activity	molecular_function	0.079363	0.57729	3	1568	13	20187	ENSG00000106688,ENSG00000115840,ENSG00000177542
GO:0015172	acidic amino acid transmembrane transporter activity	molecular_function	0.079363	0.57729	3	1568	13	20187	ENSG00000115840,ENSG00000106688,ENSG00000177542
GO:0033925	mannosyl-glycoprotein endo-beta-N-acetylglucosaminidase activity	molecular_function	0.079387	0.57729	1	1568	1	20187	ENSG00000167280
GO:0033678	5'-3' DNA/RNA helicase activity	molecular_function	0.079543	0.57729	1	1568	1	20187	ENSG00000140451
GO:0033680	ATP-dependent DNA/RNA helicase activity	molecular_function	0.079543	0.57729	1	1568	1	20187	ENSG00000140451
GO:0033682	ATP-dependent 5'-3' DNA/RNA helicase activity	molecular_function	0.079543	0.57729	1	1568	1	20187	ENSG00000140451
GO:0004075	biotin carboxylase activity	molecular_function	0.0798	0.57729	2	1568	6	20187	ENSG00000278540,ENSG00000173599
GO:0004642	phosphoribosylformylglycinamidine synthase activity	molecular_function	0.080165	0.57729	1	1568	1	20187	ENSG00000178921
GO:0004504	peptidylglycine monooxygenase activity	molecular_function	0.080189	0.57729	1	1568	1	20187	ENSG00000145730
GO:0004598	peptidylamidoglycolate lyase activity	molecular_function	0.080189	0.57729	1	1568	1	20187	ENSG00000145730
GO:0008785	alkyl hydroperoxide reductase activity	molecular_function	0.080283	0.57729	1	1568	1	20187	ENSG00000165672
GO:0070892	lipoteichoic acid receptor activity	molecular_function	0.080283	0.57729	1	1568	1	20187	ENSG00000135218
GO:0030235	nitric-oxide synthase regulator activity	molecular_function	0.080402	0.57729	2	1568	6	20187	ENSG00000058668,ENSG00000142208
GO:0046975	histone methyltransferase activity (H3-K36 specific)	molecular_function	0.080513	0.57729	2	1568	6	20187	ENSG00000170364,ENSG00000143499
GO:0030294	receptor signaling protein tyrosine kinase inhibitor activity	molecular_function	0.080519	0.57729	1	1568	1	20187	ENSG00000068001
GO:0008601	protein phosphatase type 2A regulator activity	molecular_function	0.080562	0.57729	4	1568	21	20187	ENSG00000105568,ENSG00000156475,ENSG00000119383,ENSG00000137713
GO:0008424	glycoprotein 6-alpha-L-fucosyltransferase activity	molecular_function	0.080789	0.57729	1	1568	1	20187	ENSG00000033170
GO:0046921	alpha-(1->6)-fucosyltransferase activity	molecular_function	0.080789	0.57729	1	1568	1	20187	ENSG00000033170
GO:0015320	phosphate ion carrier activity	molecular_function	0.080799	0.57729	1	1568	1	20187	ENSG00000075415
GO:0008242	omega peptidase activity	molecular_function	0.0808	0.57729	3	1568	14	20187	ENSG00000137563,ENSG00000099998,ENSG00000164062
GO:0004085	butyryl-CoA dehydrogenase activity	molecular_function	0.080887	0.57729	1	1568	1	20187	ENSG00000122971
GO:0004013	adenosylhomocysteinase activity	molecular_function	0.081	0.57729	1	1568	1	20187	ENSG00000101444
GO:0016802	trialkylsulfonium hydrolase activity	molecular_function	0.081	0.57729	1	1568	1	20187	ENSG00000101444
GO:0004454	ketohexokinase activity	molecular_function	0.081081	0.57729	1	1568	1	20187	ENSG00000138030
GO:0050656	3'-phosphoadenosine 5'-phosphosulfate binding	molecular_function	0.081098	0.57729	2	1568	6	20187	ENSG00000136213,ENSG00000197594
GO:0033560	folate reductase activity	molecular_function	0.081151	0.57729	1	1568	1	20187	ENSG00000228716
GO:0008518	reduced folate carrier activity	molecular_function	0.081342	0.57729	1	1568	1	20187	ENSG00000173638
GO:0001011	transcription factor activity, sequence-specific DNA binding, RNA polymerase recruiting	molecular_function	0.081449	0.57729	1	1568	1	20187	ENSG00000196628
GO:0001087	transcription factor activity, TFIIB-class binding	molecular_function	0.081449	0.57729	1	1568	1	20187	ENSG00000196628
GO:0001093	TFIIB-class transcription factor binding	molecular_function	0.081449	0.57729	1	1568	1	20187	ENSG00000196628
GO:0050560	aspartate-tRNA(Asn) ligase activity	molecular_function	0.081464	0.57729	1	1568	1	20187	ENSG00000117593
GO:0004736	pyruvate carboxylase activity	molecular_function	0.081479	0.57729	1	1568	1	20187	ENSG00000173599
GO:0008458	carnitine O-octanoyltransferase activity	molecular_function	0.081508	0.57729	1	1568	1	20187	ENSG00000005469
GO:0016414	O-octanoyltransferase activity	molecular_function	0.081508	0.57729	1	1568	1	20187	ENSG00000005469
GO:0015019	heparan-alpha-glucosaminide N-acetyltransferase activity	molecular_function	0.081551	0.57729	1	1568	1	20187	ENSG00000165102
GO:0003939	L-iditol 2-dehydrogenase activity	molecular_function	0.081674	0.57729	1	1568	1	20187	ENSG00000140263
GO:0031320	hexitol dehydrogenase activity	molecular_function	0.081674	0.57729	1	1568	1	20187	ENSG00000140263
GO:0046526	D-xylulose reductase activity	molecular_function	0.081674	0.57729	1	1568	1	20187	ENSG00000140263
GO:0043531	ADP binding	molecular_function	0.081705	0.57729	6	1568	38	20187	ENSG00000100243,ENSG00000120868,ENSG00000196535,ENSG00000067225,ENSG00000133026,ENSG00000163399
GO:0086038	calcium:sodium antiporter activity involved in regulation of cardiac muscle cell membrane potential	molecular_function	0.081706	0.57729	1	1568	1	20187	ENSG00000089060
GO:0044716	8-oxo-GDP phosphatase activity	molecular_function	0.081864	0.57729	1	1568	1	20187	ENSG00000275074
GO:0044717	8-hydroxy-dADP phosphatase activity	molecular_function	0.081864	0.57729	1	1568	1	20187	ENSG00000275074
GO:0032453	histone demethylase activity (H3-K4 specific)	molecular_function	0.081904	0.57729	2	1568	6	20187	ENSG00000165097,ENSG00000004487
GO:0033229	cysteine transmembrane transporter activity	molecular_function	0.081968	0.57729	1	1568	1	20187	ENSG00000106688
GO:0070320	inward rectifier potassium channel inhibitor activity	molecular_function	0.082179	0.57729	1	1568	1	20187	ENSG00000105974
GO:0030290	sphingolipid activator protein activity	molecular_function	0.082212	0.57729	1	1568	1	20187	ENSG00000196743
GO:0032428	beta-N-acetylgalactosaminidase activity	molecular_function	0.082212	0.57729	1	1568	1	20187	ENSG00000196743
GO:0015292	uniporter activity	molecular_function	0.082235	0.57729	1	1568	1	20187	ENSG00000156026
GO:0047747	cholate-CoA ligase activity	molecular_function	0.082239	0.57729	1	1568	1	20187	ENSG00000083807
GO:0005527	macrolide binding	molecular_function	0.082243	0.57729	4	1568	22	20187	ENSG00000079150,ENSG00000088832,ENSG00000096060,ENSG00000122642
GO:0005528	FK506 binding	molecular_function	0.082243	0.57729	4	1568	22	20187	ENSG00000079150,ENSG00000088832,ENSG00000096060,ENSG00000122642
GO:0033814	propanoyl-CoA C-acyltransferase activity	molecular_function	0.082258	0.57729	1	1568	1	20187	ENSG00000116171
GO:0050632	propionyl-CoA C2-trimethyltridecanoyltransferase activity	molecular_function	0.082258	0.57729	1	1568	1	20187	ENSG00000116171
GO:0002153	steroid receptor RNA activator RNA binding	molecular_function	0.082339	0.57729	1	1568	1	20187	ENSG00000126351
GO:0005477	pyruvate secondary active transmembrane transporter activity	molecular_function	0.082433	0.57729	1	1568	1	20187	ENSG00000118596
GO:0005325	peroxisomal fatty-acyl-CoA transporter activity	molecular_function	0.082478	0.57729	1	1568	1	20187	ENSG00000101986
GO:0015607	fatty-acyl-CoA transporter activity	molecular_function	0.082478	0.57729	1	1568	1	20187	ENSG00000101986
GO:0030379	neurotensin receptor activity, non-G-protein coupled	molecular_function	0.082582	0.57729	1	1568	1	20187	ENSG00000134243
GO:0008555	chloride-transporting ATPase activity	molecular_function	0.082598	0.57729	1	1568	1	20187	ENSG00000116005
GO:0070335	aspartate binding	molecular_function	0.082612	0.57729	1	1568	1	20187	ENSG00000084774
GO:0008700	4-hydroxy-2-oxoglutarate aldolase activity	molecular_function	0.082619	0.57729	1	1568	1	20187	ENSG00000241935
GO:0030504	inorganic diphosphate transmembrane transporter activity	molecular_function	0.082629	0.57729	1	1568	1	20187	ENSG00000154122
GO:0017082	mineralocorticoid receptor activity	molecular_function	0.082674	0.57729	1	1568	1	20187	ENSG00000164850
GO:0003842	1-pyrroline-5-carboxylate dehydrogenase activity	molecular_function	0.082685	0.57729	1	1568	1	20187	ENSG00000159423
GO:0003957	NAD(P)+ transhydrogenase (B-specific) activity	molecular_function	0.082688	0.57729	1	1568	1	20187	ENSG00000112992
GO:0008750	NAD(P)+ transhydrogenase (AB-specific) activity	molecular_function	0.082688	0.57729	1	1568	1	20187	ENSG00000112992
GO:0031707	endothelin A receptor binding	molecular_function	0.082698	0.57729	1	1568	1	20187	ENSG00000078401
GO:0008445	D-aspartate oxidase activity	molecular_function	0.082698	0.57729	1	1568	1	20187	ENSG00000203797
GO:0015922	aspartate oxidase activity	molecular_function	0.082698	0.57729	1	1568	1	20187	ENSG00000203797
GO:0000246	delta24(24-1) sterol reductase activity	molecular_function	0.082698	0.57729	1	1568	1	20187	ENSG00000116133
GO:0003878	ATP citrate synthase activity	molecular_function	0.082698	0.57729	1	1568	1	20187	ENSG00000131473
GO:0004313	[acyl-carrier-protein] S-acetyltransferase activity	molecular_function	0.082698	0.57729	1	1568	1	20187	ENSG00000169710
GO:0004316	3-oxoacyl-[acyl-carrier-protein] reductase (NADPH) activity	molecular_function	0.082698	0.57729	1	1568	1	20187	ENSG00000169710
GO:0004317	3-hydroxypalmitoyl-[acyl-carrier-protein] dehydratase activity	molecular_function	0.082698	0.57729	1	1568	1	20187	ENSG00000169710
GO:0004319	enoyl-[acyl-carrier-protein] reductase (NADPH, B-specific) activity	molecular_function	0.082698	0.57729	1	1568	1	20187	ENSG00000169710
GO:0004638	phosphoribosylaminoimidazole carboxylase activity	molecular_function	0.082698	0.57729	1	1568	1	20187	ENSG00000128050
GO:0004639	phosphoribosylaminoimidazolesuccinocarboxamide synthase activity	molecular_function	0.082698	0.57729	1	1568	1	20187	ENSG00000128050
GO:0004671	protein C-terminal S-isoprenylcysteine carboxyl O-methyltransferase activity	molecular_function	0.082698	0.57729	1	1568	1	20187	ENSG00000116237
GO:0004777	succinate-semialdehyde dehydrogenase (NAD+) activity	molecular_function	0.082698	0.57729	1	1568	1	20187	ENSG00000112294
GO:0005008	hepatocyte growth factor-activated receptor activity	molecular_function	0.082698	0.57729	1	1568	1	20187	ENSG00000105976
GO:0005115	receptor tyrosine kinase-like orphan receptor binding	molecular_function	0.082698	0.57729	1	1568	1	20187	ENSG00000114251
GO:0008456	alpha-N-acetylgalactosaminidase activity	molecular_function	0.082698	0.57729	1	1568	1	20187	ENSG00000198951
GO:0008496	mannan endo-1,6-alpha-mannosidase activity	molecular_function	0.082698	0.57729	1	1568	1	20187	ENSG00000013288
GO:0008783	agmatinase activity	molecular_function	0.082698	0.57729	1	1568	1	20187	ENSG00000116771
GO:0008832	dGTPase activity	molecular_function	0.082698	0.57729	1	1568	1	20187	ENSG00000101347
GO:0008892	guanine deaminase activity	molecular_function	0.082698	0.57729	1	1568	1	20187	ENSG00000119125
GO:0009013	succinate-semialdehyde dehydrogenase [NAD(P)+] activity	molecular_function	0.082698	0.57729	1	1568	1	20187	ENSG00000112294
GO:0015378	sodium:chloride symporter activity	molecular_function	0.082698	0.57729	1	1568	1	20187	ENSG00000070915
GO:0015421	oligopeptide-transporting ATPase activity	molecular_function	0.082698	0.57729	1	1568	1	20187	ENSG00000150967
GO:0016793	triphosphoric monoester hydrolase activity	molecular_function	0.082698	0.57729	1	1568	1	20187	ENSG00000101347
GO:0016807	cysteine-type carboxypeptidase activity	molecular_function	0.082698	0.57729	1	1568	1	20187	ENSG00000136943
GO:0016843	amine-lyase activity	molecular_function	0.082698	0.57729	1	1568	1	20187	ENSG00000101474
GO:0016844	strictosidine synthase activity	molecular_function	0.082698	0.57729	1	1568	1	20187	ENSG00000101474
GO:0019171	3-hydroxyacyl-[acyl-carrier-protein] dehydratase activity	molecular_function	0.082698	0.57729	1	1568	1	20187	ENSG00000169710
GO:0031177	phosphopantetheine binding	molecular_function	0.082698	0.57729	1	1568	1	20187	ENSG00000169710
GO:0031798	type 1 metabotropic glutamate receptor binding	molecular_function	0.082698	0.57729	1	1568	1	20187	ENSG00000197959
GO:0032560	guanyl deoxyribonucleotide binding	molecular_function	0.082698	0.57729	1	1568	1	20187	ENSG00000101347
GO:0032567	dGTP binding	molecular_function	0.082698	0.57729	1	1568	1	20187	ENSG00000101347
GO:0034602	oxoglutarate dehydrogenase (NAD+) activity	molecular_function	0.082698	0.57729	1	1568	1	20187	ENSG00000105953
GO:0034649	histone demethylase activity (H3-monomethyl-K4 specific)	molecular_function	0.082698	0.57729	1	1568	1	20187	ENSG00000165097
GO:0036487	nitric-oxide synthase inhibitor activity	molecular_function	0.082698	0.57729	1	1568	1	20187	ENSG00000058668
GO:0042988	X11-like protein binding	molecular_function	0.082698	0.57729	1	1568	1	20187	ENSG00000171603
GO:0044729	hemi-methylated DNA-binding	molecular_function	0.082698	0.57729	1	1568	1	20187	ENSG00000276043
GO:0047117	enoyl-[acyl-carrier-protein] reductase (NADPH, A-specific) activity	molecular_function	0.082698	0.57729	1	1568	1	20187	ENSG00000169710
GO:0047451	3-hydroxyoctanoyl-[acyl-carrier-protein] dehydratase activity	molecular_function	0.082698	0.57729	1	1568	1	20187	ENSG00000169710
GO:0050614	delta24-sterol reductase activity	molecular_function	0.082698	0.57729	1	1568	1	20187	ENSG00000116133
GO:0070004	cysteine-type exopeptidase activity	molecular_function	0.082698	0.57729	1	1568	1	20187	ENSG00000136943
GO:0070123	transforming growth factor beta receptor activity, type III	molecular_function	0.082698	0.57729	1	1568	1	20187	ENSG00000069702
GO:0070615	nucleosome-dependent ATPase activity	molecular_function	0.082698	0.57729	1	1568	1	20187	ENSG00000102038
GO:0086077	gap junction channel activity involved in AV node cell-bundle of His cell electrical coupling	molecular_function	0.082698	0.57729	1	1568	1	20187	ENSG00000265107
GO:1902379	chemoattractant activity involved in axon guidance	molecular_function	0.082698	0.57729	1	1568	1	20187	ENSG00000114251
GO:1904454	ubiquitin-specific protease activity involved in positive regulation of ERAD pathway	molecular_function	0.082698	0.57729	1	1568	1	20187	ENSG00000058056
GO:0004773	steryl-sulfatase activity	molecular_function	0.082698	0.57729	1	1568	1	20187	ENSG00000101846
GO:0005461	UDP-glucuronic acid transmembrane transporter activity	molecular_function	0.082698	0.57729	1	1568	1	20187	ENSG00000116704
GO:0042043	neurexin family protein binding	molecular_function	0.083011	0.57909	3	1568	13	20187	ENSG00000169992,ENSG00000109472,ENSG00000137575
GO:0004177	aminopeptidase activity	molecular_function	0.084587	0.5875	6	1568	40	20187	ENSG00000176393,ENSG00000142327,ENSG00000148120,ENSG00000136943,ENSG00000078098,ENSG00000254986
GO:0016810	hydrolase activity, acting on carbon-nitrogen (but not peptide) bonds	molecular_function	0.087679	0.606	17	1568	154	20187	ENSG00000119125,ENSG00000116478,ENSG00000170004,ENSG00000158825,ENSG00000169814,ENSG00000213722,ENSG00000196839,ENSG00000004487,ENSG00000179750,ENSG00000113657,ENSG00000070614,ENSG00000021826,ENSG00000111642,ENSG00000084774,ENSG00000116771,ENSG00000153904,ENSG00000244509
GO:0008238	exopeptidase activity	molecular_function	0.089182	0.61364	12	1568	101	20187	ENSG00000135678,ENSG00000164062,ENSG00000137563,ENSG00000142327,ENSG00000099998,ENSG00000109472,ENSG00000128510,ENSG00000254986,ENSG00000148120,ENSG00000176393,ENSG00000078098,ENSG00000136943
GO:0047555	3',5'-cyclic-GMP phosphodiesterase activity	molecular_function	0.092981	0.63075	3	1568	14	20187	ENSG00000172572,ENSG00000115252,ENSG00000152270
GO:0004601	peroxidase activity	molecular_function	0.093704	0.63398	6	1568	44	20187	ENSG00000197448,ENSG00000129235,ENSG00000143198,ENSG00000130508,ENSG00000165672,ENSG00000085871
GO:0003836	beta-galactoside (CMP) alpha-2,3-sialyltransferase activity	molecular_function	0.09526	0.64011	2	1568	7	20187	ENSG00000157350,ENSG00000115525
GO:0015662	ATPase activity, coupled to transmembrane movement of ions, phosphorylative mechanism	molecular_function	0.095362	0.64016	5	1568	31	20187	ENSG00000163399,ENSG00000058668,ENSG00000143153,ENSG00000116005,ENSG00000125257
GO:0097110	scaffold protein binding	molecular_function	0.095608	0.6405	7	1568	49	20187	ENSG00000170421,ENSG00000058668,ENSG00000105971,ENSG00000102882,ENSG00000122966,ENSG00000053918,ENSG00000134569
GO:0052689	carboxylic ester hydrolase activity	molecular_function	0.097189	0.64738	16	1568	146	20187	ENSG00000101474,ENSG00000129480,ENSG00000067704,ENSG00000074416,ENSG00000116711,ENSG00000032444,ENSG00000185269,ENSG00000169992,ENSG00000172828,ENSG00000114200,ENSG00000097021,ENSG00000011009,ENSG00000011376,ENSG00000105854,ENSG00000079462,ENSG00000163898
GO:0005041	low-density lipoprotein receptor activity	molecular_function	0.098512	0.65327	3	1568	14	20187	ENSG00000147852,ENSG00000135218,ENSG00000123384
GO:0003909	DNA ligase activity	molecular_function	0.098515	0.65327	2	1568	7	20187	ENSG00000143799,ENSG00000105486
GO:0005310	dicarboxylic acid transmembrane transporter activity	molecular_function	0.098783	0.65378	5	1568	31	20187	ENSG00000155850,ENSG00000183048,ENSG00000177542,ENSG00000115840,ENSG00000106688
GO:0030676	Rac guanyl-nucleotide exchange factor activity	molecular_function	0.098945	0.65444	3	1568	14	20187	ENSG00000134215,ENSG00000152767,ENSG00000177106
GO:0035242	protein-arginine omega-N asymmetric methyltransferase activity	molecular_function	0.099984	0.65974	2	1568	7	20187	ENSG00000132600,ENSG00000160310
GO:0004030	aldehyde dehydrogenase [NAD(P)+] activity	molecular_function	0.10018	0.6607	2	1568	7	20187	ENSG00000184254,ENSG00000006534
GO:0016812	hydrolase activity, acting on carbon-nitrogen (but not peptide) bonds, in cyclic amides	molecular_function	0.10068	0.66232	2	1568	7	20187	ENSG00000021826,ENSG00000084774
GO:0004887	thyroid hormone receptor activity	molecular_function	0.10237	0.66961	2	1568	7	20187	ENSG00000126351,ENSG00000160113
GO:0004691	cAMP-dependent protein kinase activity	molecular_function	0.10261	0.67024	2	1568	7	20187	ENSG00000072062,ENSG00000183943
GO:0030547	receptor inhibitor activity	molecular_function	0.10373	0.67484	3	1568	15	20187	ENSG00000107984,ENSG00000169174,ENSG00000130508
GO:0004415	hyalurononglucosaminidase activity	molecular_function	0.1043	0.67706	2	1568	7	20187	ENSG00000114378,ENSG00000068001
GO:0016421	CoA carboxylase activity	molecular_function	0.10593	0.68465	2	1568	7	20187	ENSG00000278540,ENSG00000131844
GO:0090599	alpha-glucosidase activity	molecular_function	0.10602	0.68478	2	1568	7	20187	ENSG00000214013,ENSG00000162688
GO:0035252	UDP-xylosyltransferase activity	molecular_function	0.10686	0.68688	2	1568	7	20187	ENSG00000165905,ENSG00000015532
GO:0042285	xylosyltransferase activity	molecular_function	0.10686	0.68688	2	1568	7	20187	ENSG00000165905,ENSG00000015532
GO:0005159	insulin-like growth factor receptor binding	molecular_function	0.10802	0.69145	3	1568	15	20187	ENSG00000137486,ENSG00000120211,ENSG00000169047
GO:0001135	transcription factor activity, RNA polymerase II transcription factor recruiting	molecular_function	0.10826	0.69194	2	1568	7	20187	ENSG00000118513,ENSG00000101057
GO:0005021	vascular endothelial growth factor-activated receptor activity	molecular_function	0.10855	0.69212	2	1568	7	20187	ENSG00000118257,ENSG00000099250
GO:0035005	1-phosphatidylinositol-4-phosphate 3-kinase activity	molecular_function	0.1086	0.69212	2	1568	7	20187	ENSG00000051382,ENSG00000171608
GO:0031386	protein tag	molecular_function	0.10936	0.69573	2	1568	8	20187	ENSG00000184900,ENSG00000188612
GO:0016818	hydrolase activity, acting on acid anhydrides, in phosphorus-containing anhydrides	molecular_function	0.11125	0.70587	79	1568	872	20187	ENSG00000133119,ENSG00000127920,ENSG00000126458,ENSG00000141338,ENSG00000117528,ENSG00000129250,ENSG00000124172,ENSG00000116830,ENSG00000197594,ENSG00000104884,ENSG00000112984,ENSG00000110719,ENSG00000275074,ENSG00000170004,ENSG00000064687,ENSG00000159363,ENSG00000124406,ENSG00000181381,ENSG00000147536,ENSG00000155363,ENSG00000134287,ENSG00000116005,ENSG00000143375,ENSG00000106268,ENSG00000105649…
GO:0004721	phosphoprotein phosphatase activity	molecular_function	0.11209	0.70908	19	1568	177	20187	ENSG00000126787,ENSG00000060656,ENSG00000158716,ENSG00000141934,ENSG00000105426,ENSG00000144677,ENSG00000105568,ENSG00000072135,ENSG00000148660,ENSG00000164088,ENSG00000111077,ENSG00000198842,ENSG00000172531,ENSG00000142949,ENSG00000111679,ENSG00000172830,ENSG00000130829,ENSG00000127329,ENSG00000132670
GO:0033218	amide binding	molecular_function	0.11212	0.70908	30	1568	302	20187	ENSG00000137642,ENSG00000113108,ENSG00000116661,ENSG00000142327,ENSG00000169710,ENSG00000228716,ENSG00000092068,ENSG00000140564,ENSG00000135916,ENSG00000148120,ENSG00000153029,ENSG00000114200,ENSG00000136943,ENSG00000110195,ENSG00000161203,ENSG00000196262,ENSG00000176890,ENSG00000116133,ENSG00000171603,ENSG00000139874,ENSG00000140443,ENSG00000249992,ENSG00000168938,ENSG00000115365,ENSG00000173638…
GO:0071855	neuropeptide receptor binding	molecular_function	0.11233	0.71024	4	1568	27	20187	ENSG00000069482,ENSG00000109255,ENSG00000171388,ENSG00000078401
GO:0008093	cytoskeletal adaptor activity	molecular_function	0.11245	0.71053	3	1568	15	20187	ENSG00000137575,ENSG00000185340,ENSG00000124006
GO:0005070	SH3/SH2 adaptor activity	molecular_function	0.11253	0.7107	7	1568	52	20187	ENSG00000131171,ENSG00000134215,ENSG00000108797,ENSG00000160753,ENSG00000125731,ENSG00000141738,ENSG00000002834
GO:0004707	MAP kinase activity	molecular_function	0.11386	0.7175	3	1568	15	20187	ENSG00000102882,ENSG00000087095,ENSG00000188130
GO:0016887	ATPase activity	molecular_function	0.11398	0.7179	46	1568	481	20187	ENSG00000133026,ENSG00000064687,ENSG00000101986,ENSG00000104884,ENSG00000112984,ENSG00000110719,ENSG00000116830,ENSG00000137177,ENSG00000170004,ENSG00000129250,ENSG00000171130,ENSG00000111642,ENSG00000068650,ENSG00000117528,ENSG00000198899,ENSG00000143153,ENSG00000152234,ENSG00000124172,ENSG00000130270,ENSG00000133119,ENSG00000073969,ENSG00000204267,ENSG00000141338,ENSG00000197879,ENSG00000135776…
GO:0051183	vitamin transporter activity	molecular_function	0.11437	0.71958	4	1568	24	20187	ENSG00000137868,ENSG00000173638,ENSG00000110195,ENSG00000138074
GO:0005096	GTPase activator activity	molecular_function	0.11544	0.72323	29	1568	286	20187	ENSG00000088756,ENSG00000133121,ENSG00000124126,ENSG00000131899,ENSG00000111348,ENSG00000213445,ENSG00000004777,ENSG00000141556,ENSG00000148908,ENSG00000073350,ENSG00000150760,ENSG00000131584,ENSG00000134215,ENSG00000138639,ENSG00000142632,ENSG00000035499,ENSG00000137486,ENSG00000130052,ENSG00000146376,ENSG00000167291,ENSG00000164050,ENSG00000136895,ENSG00000175899,ENSG00000142669,ENSG00000174791…
GO:0019966	interleukin-1 binding	molecular_function	0.11572	0.72456	2	1568	8	20187	ENSG00000130508,ENSG00000175899
GO:0034237	protein kinase A regulatory subunit binding	molecular_function	0.11731	0.73107	3	1568	15	20187	ENSG00000179841,ENSG00000053918,ENSG00000072062
GO:0005246	calcium channel regulator activity	molecular_function	0.11785	0.73347	5	1568	34	20187	ENSG00000106537,ENSG00000075142,ENSG00000166501,ENSG00000157445,ENSG00000021645
GO:0004693	cyclin-dependent protein serine/threonine kinase activity	molecular_function	0.11898	0.73815	5	1568	34	20187	ENSG00000058091,ENSG00000123374,ENSG00000164885,ENSG00000117266,ENSG00000112576
GO:0097472	cyclin-dependent protein kinase activity	molecular_function	0.11898	0.73815	5	1568	34	20187	ENSG00000123374,ENSG00000058091,ENSG00000112576,ENSG00000117266,ENSG00000164885
GO:0001618	virus receptor activity	molecular_function	0.11903	0.73815	10	1568	82	20187	ENSG00000184990,ENSG00000158769,ENSG00000173402,ENSG00000082781,ENSG00000130202,ENSG00000150093,ENSG00000068001,ENSG00000115221,ENSG00000138448,ENSG00000110400
GO:0030955	potassium ion binding	molecular_function	0.11945	0.7397	3	1568	15	20187	ENSG00000067225,ENSG00000163399,ENSG00000143153
GO:0004464	leukotriene-C4 synthase activity	molecular_function	0.11956	0.7397	1	1568	2	20187	ENSG00000085871
GO:0016814	hydrolase activity, acting on carbon-nitrogen (but not peptide) bonds, in cyclic amidines	molecular_function	0.11991	0.74081	5	1568	34	20187	ENSG00000244509,ENSG00000179750,ENSG00000196839,ENSG00000158825,ENSG00000119125
GO:0016684	oxidoreductase activity, acting on peroxide as acceptor	molecular_function	0.12098	0.74528	6	1568	47	20187	ENSG00000143198,ENSG00000130508,ENSG00000129235,ENSG00000197448,ENSG00000085871,ENSG00000165672
GO:1990459	transferrin receptor binding	molecular_function	0.12126	0.74655	2	1568	8	20187	ENSG00000010704,ENSG00000110651
GO:0016616	oxidoreductase activity, acting on the CH-OH group of donors, NAD or NADP as acceptor	molecular_function	0.12282	0.75355	14	1568	130	20187	ENSG00000164039,ENSG00000014641,ENSG00000138796,ENSG00000182054,ENSG00000169710,ENSG00000152642,ENSG00000134333,ENSG00000121039,ENSG00000140263,ENSG00000164120,ENSG00000125257,ENSG00000053371,ENSG00000113790,ENSG00000157870
GO:0008469	histone-arginine N-methyltransferase activity	molecular_function	0.12283	0.75355	2	1568	8	20187	ENSG00000132600,ENSG00000160310
GO:0016803	ether hydrolase activity	molecular_function	0.12361	0.757	2	1568	8	20187	ENSG00000176393,ENSG00000053371
GO:0003998	acylphosphatase activity	molecular_function	0.12462	0.76139	1	1568	2	20187	ENSG00000119640
GO:0004879	RNA polymerase II transcription factor activity, ligand-activated sequence-specific DNA binding	molecular_function	0.12488	0.76184	7	1568	52	20187	ENSG00000164850,ENSG00000160113,ENSG00000025434,ENSG00000172819,ENSG00000126351,ENSG00000185551,ENSG00000175745
GO:0098531	transcription factor activity, direct ligand regulated sequence-specific DNA binding	molecular_function	0.12488	0.76184	7	1568	52	20187	ENSG00000175745,ENSG00000185551,ENSG00000172819,ENSG00000126351,ENSG00000025434,ENSG00000160113,ENSG00000164850
GO:0016411	acylglycerol O-acyltransferase activity	molecular_function	0.12493	0.76191	6	1568	43	20187	ENSG00000125505,ENSG00000062282,ENSG00000143797,ENSG00000176454,ENSG00000204310,ENSG00000111684
GO:0008121	ubiquinol-cytochrome-c reductase activity	molecular_function	0.12568	0.76489	2	1568	9	20187	ENSG00000184076,ENSG00000198727
GO:0016681	oxidoreductase activity, acting on diphenols and related substances as donors, cytochrome as acceptor	molecular_function	0.12568	0.76489	2	1568	9	20187	ENSG00000184076,ENSG00000198727
GO:0002161	aminoacyl-tRNA editing activity	molecular_function	0.12588	0.76591	3	1568	16	20187	ENSG00000129480,ENSG00000067704,ENSG00000011376
GO:0015556	C4-dicarboxylate transmembrane transporter activity	molecular_function	0.12705	0.77121	2	1568	8	20187	ENSG00000183048,ENSG00000115840
GO:0008296	3'-5'-exodeoxyribonuclease activity	molecular_function	0.12731	0.77228	2	1568	8	20187	ENSG00000169188,ENSG00000062822
GO:0047750	cholestenol delta-isomerase activity	molecular_function	0.12813	0.77546	1	1568	2	20187	ENSG00000123179
GO:0016838	carbon-oxygen lyase activity, acting on phosphates	molecular_function	0.13046	0.78317	1	1568	2	20187	ENSG00000164089
GO:0038036	sphingosine-1-phosphate receptor activity	molecular_function	0.13051	0.78317	2	1568	8	20187	ENSG00000180739,ENSG00000213694
GO:0043139	5'-3' DNA helicase activity	molecular_function	0.13053	0.78317	2	1568	8	20187	ENSG00000140451,ENSG00000104884
GO:0030169	low-density lipoprotein particle binding	molecular_function	0.13062	0.78317	3	1568	16	20187	ENSG00000135218,ENSG00000137642,ENSG00000169174
GO:0004347	glucose-6-phosphate isomerase activity	molecular_function	0.13074	0.78317	1	1568	2	20187	ENSG00000105220
GO:0035591	signaling adaptor activity	molecular_function	0.13093	0.78317	9	1568	74	20187	ENSG00000134215,ENSG00000125731,ENSG00000131171,ENSG00000150054,ENSG00000108797,ENSG00000002834,ENSG00000169047,ENSG00000160753,ENSG00000141738
GO:0003841	1-acylglycerol-3-phosphate O-acyltransferase activity	molecular_function	0.13135	0.78317	5	1568	34	20187	ENSG00000111684,ENSG00000204310,ENSG00000176454,ENSG00000143797,ENSG00000125505
GO:0016817	hydrolase activity, acting on acid anhydrides	molecular_function	0.13191	0.78317	79	1568	882	20187	ENSG00000104833,ENSG00000133026,ENSG00000131153,ENSG00000123416,ENSG00000101986,ENSG00000128951,ENSG00000137177,ENSG00000169994,ENSG00000272325,ENSG00000171130,ENSG00000111642,ENSG00000197959,ENSG00000101210,ENSG00000068650,ENSG00000198899,ENSG00000143153,ENSG00000152234,ENSG00000130270,ENSG00000165169,ENSG00000073969,ENSG00000204267,ENSG00000169750,ENSG00000135776,ENSG00000092841,ENSG00000186871…
GO:0016403	dimethylargininase activity	molecular_function	0.13214	0.78317	2	1568	8	20187	ENSG00000153904,ENSG00000213722
GO:0048306	calcium-dependent protein binding	molecular_function	0.13272	0.78317	7	1568	57	20187	ENSG00000196154,ENSG00000114854,ENSG00000169750,ENSG00000147852,ENSG00000197043,ENSG00000175899,ENSG00000197956
GO:0016462	pyrophosphatase activity	molecular_function	0.13283	0.78317	78	1568	870	20187	ENSG00000110719,ENSG00000104884,ENSG00000112984,ENSG00000197594,ENSG00000116830,ENSG00000170004,ENSG00000275074,ENSG00000064687,ENSG00000133119,ENSG00000141338,ENSG00000126458,ENSG00000127920,ENSG00000129250,ENSG00000117528,ENSG00000124172,ENSG00000125257,ENSG00000128833,ENSG00000173868,ENSG00000159251,ENSG00000134533,ENSG00000197879,ENSG00000102038,ENSG00000084731,ENSG00000163399,ENSG00000241468…
GO:0005163	nerve growth factor receptor binding	molecular_function	0.13314	0.78317	1	1568	2	20187	ENSG00000166681
GO:0016755	transferase activity, transferring amino-acyl groups	molecular_function	0.13327	0.78317	4	1568	26	20187	ENSG00000099998,ENSG00000198959,ENSG00000092295,ENSG00000143942
GO:0016835	carbon-oxygen lyase activity	molecular_function	0.13332	0.78317	8	1568	67	20187	ENSG00000188690,ENSG00000108515,ENSG00000107159,ENSG00000169710,ENSG00000148218,ENSG00000169188,ENSG00000164089,ENSG00000113790
GO:0005137	interleukin-5 receptor binding	molecular_function	0.13342	0.78317	1	1568	2	20187	ENSG00000137575
GO:0047708	biotinidase activity	molecular_function	0.13344	0.78317	1	1568	2	20187	ENSG00000169814
GO:0048038	quinone binding	molecular_function	0.13359	0.78317	3	1568	17	20187	ENSG00000115129,ENSG00000158864,ENSG00000145439
GO:0061714	folic acid receptor activity	molecular_function	0.13386	0.78317	1	1568	2	20187	ENSG00000110195
GO:0001786	phosphatidylserine binding	molecular_function	0.13392	0.78317	5	1568	34	20187	ENSG00000006747,ENSG00000021762,ENSG00000189403,ENSG00000149596,ENSG00000143412
GO:0016415	octanoyltransferase activity	molecular_function	0.13497	0.78317	1	1568	2	20187	ENSG00000005469
GO:0030060	L-malate dehydrogenase activity	molecular_function	0.13514	0.78317	1	1568	2	20187	ENSG00000014641
GO:0097177	mitochondrial ribosome binding	molecular_function	0.13526	0.78317	1	1568	2	20187	ENSG00000108561
GO:0043120	tumor necrosis factor binding	molecular_function	0.13529	0.78317	1	1568	2	20187	ENSG00000175899
GO:0047179	platelet-activating factor acetyltransferase activity	molecular_function	0.13539	0.78317	1	1568	2	20187	ENSG00000079462
GO:0003920	GMP reductase activity	molecular_function	0.13661	0.78317	1	1568	2	20187	ENSG00000137198
GO:0016657	oxidoreductase activity, acting on NAD(P)H, nitrogenous group as acceptor	molecular_function	0.13661	0.78317	1	1568	2	20187	ENSG00000137198
GO:0015377	cation:chloride symporter activity	molecular_function	0.13678	0.78317	2	1568	8	20187	ENSG00000070915,ENSG00000146828
GO:0030156	benzodiazepine receptor binding	molecular_function	0.13685	0.78317	1	1568	2	20187	ENSG00000155368
GO:0004571	mannosyl-oligosaccharide 1,2-alpha-mannosidase activity	molecular_function	0.13694	0.78317	2	1568	8	20187	ENSG00000111885,ENSG00000177239
GO:0008413	8-oxo-7,8-dihydroguanosine triphosphate pyrophosphatase activity	molecular_function	0.13732	0.78317	1	1568	2	20187	ENSG00000106268
GO:0035539	8-oxo-7,8-dihydrodeoxyguanosine triphosphate pyrophosphatase activity	molecular_function	0.13732	0.78317	1	1568	2	20187	ENSG00000106268
GO:0015077	monovalent inorganic cation transmembrane transporter activity	molecular_function	0.13744	0.78317	36	1568	381	20187	ENSG00000104783,ENSG00000110719,ENSG00000154518,ENSG00000089060,ENSG00000125375,ENSG00000111319,ENSG00000146828,ENSG00000198712,ENSG00000162687,ENSG00000135643,ENSG00000198938,ENSG00000053918,ENSG00000116396,ENSG00000110881,ENSG00000126267,ENSG00000198899,ENSG00000127184,ENSG00000184076,ENSG00000143153,ENSG00000152234,ENSG00000124172,ENSG00000112992,ENSG00000171130,ENSG00000159199,ENSG00000198727…
GO:0005546	phosphatidylinositol-4,5-bisphosphate binding	molecular_function	0.13762	0.78317	7	1568	54	20187	ENSG00000149596,ENSG00000119487,ENSG00000006747,ENSG00000247596,ENSG00000168952,ENSG00000265190,ENSG00000053918
GO:0035243	protein-arginine omega-N symmetric methyltransferase activity	molecular_function	0.13808	0.78317	1	1568	2	20187	ENSG00000132600
GO:0031691	alpha-1A adrenergic receptor binding	molecular_function	0.13832	0.78317	1	1568	2	20187	ENSG00000137486
GO:0031762	follicle-stimulating hormone receptor binding	molecular_function	0.13832	0.78317	1	1568	2	20187	ENSG00000137486
GO:0003880	protein C-terminal carboxyl O-methyltransferase activity	molecular_function	0.13837	0.78317	1	1568	2	20187	ENSG00000116237
GO:0043274	phospholipase binding	molecular_function	0.1387	0.78317	3	1568	17	20187	ENSG00000160014,ENSG00000153246,ENSG00000113368
GO:0004798	thymidylate kinase activity	molecular_function	0.13913	0.78317	1	1568	2	20187	ENSG00000168393
GO:0004815	aspartate-tRNA ligase activity	molecular_function	0.13977	0.78317	1	1568	2	20187	ENSG00000117593
GO:0002039	p53 binding	molecular_function	0.13993	0.78317	9	1568	75	20187	ENSG00000137699,ENSG00000172667,ENSG00000164885,ENSG00000185499,ENSG00000004487,ENSG00000074590,ENSG00000197386,ENSG00000143499,ENSG00000161642
GO:1903135	cupric ion binding	molecular_function	0.14025	0.78317	1	1568	2	20187	ENSG00000159363
GO:0070006	metalloaminopeptidase activity	molecular_function	0.14026	0.78317	3	1568	17	20187	ENSG00000142327,ENSG00000148120,ENSG00000176393
GO:0004335	galactokinase activity	molecular_function	0.14049	0.78317	1	1568	2	20187	ENSG00000108479
GO:0008746	NAD(P)+ transhydrogenase activity	molecular_function	0.14117	0.78317	1	1568	2	20187	ENSG00000112992
GO:0016652	oxidoreductase activity, acting on NAD(P)H, NAD(P) as acceptor	molecular_function	0.14117	0.78317	1	1568	2	20187	ENSG00000112992
GO:0016861	intramolecular oxidoreductase activity, interconverting aldoses and ketoses	molecular_function	0.14139	0.78317	2	1568	9	20187	ENSG00000037757,ENSG00000105220
GO:0003996	acyl-CoA ligase activity	molecular_function	0.14146	0.78317	1	1568	2	20187	ENSG00000167107
GO:0004315	3-oxoacyl-[acyl-carrier-protein] synthase activity	molecular_function	0.1419	0.78317	1	1568	2	20187	ENSG00000169710
GO:0003826	alpha-ketoacid dehydrogenase activity	molecular_function	0.14201	0.78317	1	1568	2	20187	ENSG00000083123
GO:0003863	3-methyl-2-oxobutanoate dehydrogenase (2-methylpropanoyl-transferring) activity	molecular_function	0.14201	0.78317	1	1568	2	20187	ENSG00000083123
GO:0008476	protein-tyrosine sulfotransferase activity	molecular_function	0.14203	0.78317	1	1568	2	20187	ENSG00000128294
GO:0042281	dolichyl pyrophosphate Man9GlcNAc2 alpha-1,3-glucosyltransferase activity	molecular_function	0.14211	0.78317	1	1568	2	20187	ENSG00000088035
GO:0008374	O-acyltransferase activity	molecular_function	0.14263	0.78317	8	1568	65	20187	ENSG00000111684,ENSG00000005469,ENSG00000125505,ENSG00000204310,ENSG00000157184,ENSG00000176454,ENSG00000143797,ENSG00000062282
GO:1901505	carbohydrate derivative transporter activity	molecular_function	0.14334	0.78317	5	1568	35	20187	ENSG00000112759,ENSG00000157593,ENSG00000147852,ENSG00000116704,ENSG00000137700
GO:0005055	laminin receptor activity	molecular_function	0.14335	0.78317	1	1568	2	20187	ENSG00000187244
GO:0004557	alpha-galactosidase activity	molecular_function	0.14336	0.78317	1	1568	2	20187	ENSG00000198951
GO:0004776	succinate-CoA ligase (GDP-forming) activity	molecular_function	0.1434	0.78317	1	1568	2	20187	ENSG00000172340
GO:0003678	DNA helicase activity	molecular_function	0.14356	0.78317	7	1568	54	20187	ENSG00000111642,ENSG00000147536,ENSG00000104884,ENSG00000101003,ENSG00000140451,ENSG00000170004,ENSG00000131153
GO:0004020	adenylylsulfate kinase activity	molecular_function	0.14364	0.78317	1	1568	2	20187	ENSG00000138801
GO:0004779	sulfate adenylyltransferase activity	molecular_function	0.14364	0.78317	1	1568	2	20187	ENSG00000138801
GO:0004781	sulfate adenylyltransferase (ATP) activity	molecular_function	0.14364	0.78317	1	1568	2	20187	ENSG00000138801
GO:0016405	CoA-ligase activity	molecular_function	0.1439	0.78317	2	1568	9	20187	ENSG00000167107,ENSG00000172340
GO:0031802	type 5 metabotropic glutamate receptor binding	molecular_function	0.14401	0.78317	1	1568	2	20187	ENSG00000197959
GO:0042171	lysophosphatidic acid acyltransferase activity	molecular_function	0.14421	0.78317	5	1568	35	20187	ENSG00000125505,ENSG00000143797,ENSG00000176454,ENSG00000204310,ENSG00000111684
GO:0071617	lysophospholipid acyltransferase activity	molecular_function	0.14421	0.78317	5	1568	35	20187	ENSG00000176454,ENSG00000125505,ENSG00000143797,ENSG00000111684,ENSG00000204310
GO:0019888	protein phosphatase regulator activity	molecular_function	0.14429	0.78317	10	1568	87	20187	ENSG00000117602,ENSG00000146674,ENSG00000156475,ENSG00000160014,ENSG00000137713,ENSG00000112419,ENSG00000105568,ENSG00000119383,ENSG00000166897,ENSG00000149541
GO:0008311	double-stranded DNA 3'-5' exodeoxyribonuclease activity	molecular_function	0.1448	0.78317	1	1568	2	20187	ENSG00000169188
GO:0004320	oleoyl-[acyl-carrier-protein] hydrolase activity	molecular_function	0.1449	0.78317	1	1568	2	20187	ENSG00000169710
GO:0016295	myristoyl-[acyl-carrier-protein] hydrolase activity	molecular_function	0.1449	0.78317	1	1568	2	20187	ENSG00000169710
GO:0016296	palmitoyl-[acyl-carrier-protein] hydrolase activity	molecular_function	0.1449	0.78317	1	1568	2	20187	ENSG00000169710
GO:0016297	acyl-[acyl-carrier-protein] hydrolase activity	molecular_function	0.1449	0.78317	1	1568	2	20187	ENSG00000169710
GO:0005006	epidermal growth factor-activated receptor activity	molecular_function	0.14614	0.78317	1	1568	2	20187	ENSG00000115380
GO:0000010	trans-hexaprenyltranstransferase activity	molecular_function	0.14626	0.78317	1	1568	2	20187	ENSG00000148459
GO:0050347	trans-octaprenyltranstransferase activity	molecular_function	0.14626	0.78317	1	1568	2	20187	ENSG00000148459
GO:0008940	nitrate reductase activity	molecular_function	0.14649	0.78317	1	1568	2	20187	ENSG00000186205
GO:0000171	ribonuclease MRP activity	molecular_function	0.14657	0.78317	1	1568	2	20187	ENSG00000104356
GO:0004797	thymidine kinase activity	molecular_function	0.14662	0.78317	1	1568	2	20187	ENSG00000167900
GO:0004416	hydroxyacylglutathione hydrolase activity	molecular_function	0.14687	0.78317	1	1568	2	20187	ENSG00000127838
GO:0046790	virion binding	molecular_function	0.14714	0.78317	2	1568	9	20187	ENSG00000196262,ENSG00000110400
GO:0016886	ligase activity, forming phosphoric ester bonds	molecular_function	0.14742	0.78317	2	1568	9	20187	ENSG00000105486,ENSG00000143799
GO:0015140	malate transmembrane transporter activity	molecular_function	0.14813	0.78317	1	1568	2	20187	ENSG00000183048
GO:0004860	protein kinase inhibitor activity	molecular_function	0.14826	0.78317	10	1568	87	20187	ENSG00000114166,ENSG00000011465,ENSG00000186907,ENSG00000163888,ENSG00000123080,ENSG00000106211,ENSG00000129757,ENSG00000171033,ENSG00000068001,ENSG00000125848
GO:0043425	bHLH transcription factor binding	molecular_function	0.14831	0.78317	4	1568	26	20187	ENSG00000016082,ENSG00000071564,ENSG00000004487,ENSG00000196628
GO:0031704	apelin receptor binding	molecular_function	0.1485	0.78317	1	1568	2	20187	ENSG00000171388
GO:0061711	N(6)-L-threonylcarbamoyladenine synthase	molecular_function	0.14853	0.78317	1	1568	2	20187	ENSG00000128694
GO:0015227	acyl carnitine transmembrane transporter activity	molecular_function	0.14864	0.78317	1	1568	2	20187	ENSG00000178537
GO:0004314	[acyl-carrier-protein] S-malonyltransferase activity	molecular_function	0.14908	0.78317	1	1568	2	20187	ENSG00000169710
GO:0016419	S-malonyltransferase activity	molecular_function	0.14908	0.78317	1	1568	2	20187	ENSG00000169710
GO:0016420	malonyltransferase activity	molecular_function	0.14908	0.78317	1	1568	2	20187	ENSG00000169710
GO:0016832	aldehyde-lyase activity	molecular_function	0.14928	0.78317	2	1568	9	20187	ENSG00000241935,ENSG00000109107
GO:0050660	flavin adenine dinucleotide binding	molecular_function	0.15049	0.78317	9	1568	77	20187	ENSG00000116133,ENSG00000138356,ENSG00000122971,ENSG00000165097,ENSG00000100243,ENSG00000184470,ENSG00000203797,ENSG00000180902,ENSG00000004487
GO:0004367	glycerol-3-phosphate dehydrogenase [NAD+] activity	molecular_function	0.15074	0.78317	1	1568	2	20187	ENSG00000152642
GO:0033842	N-acetyl-beta-glucosaminyl-glycoprotein 4-beta-N-acetylgalactosaminyltransferase activity	molecular_function	0.15075	0.78317	1	1568	2	20187	ENSG00000182272
GO:0044715	8-oxo-dGDP phosphatase activity	molecular_function	0.15085	0.78317	1	1568	2	20187	ENSG00000275074
GO:0030337	DNA polymerase processivity factor activity	molecular_function	0.15103	0.78317	1	1568	2	20187	ENSG00000132646
GO:0019002	GMP binding	molecular_function	0.15121	0.78317	1	1568	2	20187	ENSG00000167964
GO:0003955	NAD(P)H dehydrogenase (quinone) activity	molecular_function	0.15141	0.78317	1	1568	2	20187	ENSG00000145439
GO:0008523	sodium-dependent multivitamin transmembrane transporter activity	molecular_function	0.15165	0.78317	1	1568	2	20187	ENSG00000138074
GO:0033906	hyaluronoglucuronidase activity	molecular_function	0.1518	0.78317	1	1568	2	20187	ENSG00000068001
GO:0001083	transcription factor activity, RNA polymerase II basal transcription factor binding	molecular_function	0.15181	0.78317	1	1568	2	20187	ENSG00000196628
GO:0004019	adenylosuccinate synthase activity	molecular_function	0.15198	0.78317	1	1568	2	20187	ENSG00000185100
GO:0008521	acetyl-CoA transporter activity	molecular_function	0.15205	0.78317	1	1568	2	20187	ENSG00000167700
GO:0008260	3-oxoacid CoA-transferase activity	molecular_function	0.15206	0.78317	1	1568	2	20187	ENSG00000083720
GO:0048257	3'-flap endonuclease activity	molecular_function	0.15224	0.78317	1	1568	2	20187	ENSG00000188827
GO:0050786	RAGE receptor binding	molecular_function	0.15225	0.78317	2	1568	11	20187	ENSG00000189403,ENSG00000196154
GO:0035034	histone acetyltransferase regulator activity	molecular_function	0.15226	0.78317	1	1568	2	20187	ENSG00000255302
GO:0051032	nucleic acid transmembrane transporter activity	molecular_function	0.15319	0.78317	1	1568	2	20187	ENSG00000149577
GO:0051033	RNA transmembrane transporter activity	molecular_function	0.15319	0.78317	1	1568	2	20187	ENSG00000149577
GO:0030617	transforming growth factor beta receptor, inhibitory cytoplasmic mediator activity	molecular_function	0.1532	0.78317	1	1568	2	20187	ENSG00000137834
GO:0004560	alpha-L-fucosidase activity	molecular_function	0.15358	0.78317	1	1568	2	20187	ENSG00000179163
GO:0015928	fucosidase activity	molecular_function	0.15358	0.78317	1	1568	2	20187	ENSG00000179163
GO:0003884	D-amino-acid oxidase activity	molecular_function	0.15372	0.78317	1	1568	2	20187	ENSG00000203797
GO:0086089	voltage-gated potassium channel activity involved in atrial cardiac muscle cell action potential repolarization	molecular_function	0.15383	0.78317	1	1568	2	20187	ENSG00000053918
GO:0005019	platelet-derived growth factor beta-receptor activity	molecular_function	0.15383	0.78317	1	1568	2	20187	ENSG00000113721
GO:0051990	(R)-2-hydroxyglutarate dehydrogenase activity	molecular_function	0.15409	0.78317	1	1568	2	20187	ENSG00000180902
GO:0008753	NADPH dehydrogenase (quinone) activity	molecular_function	0.15411	0.78317	1	1568	2	20187	ENSG00000145439
GO:0033677	DNA/RNA helicase activity	molecular_function	0.15428	0.78317	1	1568	2	20187	ENSG00000140451
GO:0031696	alpha-2C adrenergic receptor binding	molecular_function	0.15433	0.78317	1	1568	2	20187	ENSG00000105290
GO:0047804	cysteine-S-conjugate beta-lyase activity	molecular_function	0.15454	0.78317	1	1568	2	20187	ENSG00000171097
GO:0043621	protein self-association	molecular_function	0.15455	0.78317	6	1568	46	20187	ENSG00000109861,ENSG00000169174,ENSG00000125968,ENSG00000196628,ENSG00000198168,ENSG00000117528
GO:0004822	isoleucine-tRNA ligase activity	molecular_function	0.1546	0.78317	1	1568	2	20187	ENSG00000067704
GO:0004713	protein tyrosine kinase activity	molecular_function	0.15467	0.78317	19	1568	184	20187	ENSG00000164078,ENSG00000068078,ENSG00000204580,ENSG00000150938,ENSG00000196411,ENSG00000141736,ENSG00000099250,ENSG00000105976,ENSG00000160867,ENSG00000163932,ENSG00000118257,ENSG00000115380,ENSG00000113721,ENSG00000140443,ENSG00000178568,ENSG00000162878,ENSG00000108984,ENSG00000110931,ENSG00000169752
GO:0003835	beta-galactoside alpha-2,6-sialyltransferase activity	molecular_function	0.15472	0.78317	1	1568	2	20187	ENSG00000073849
GO:0016679	oxidoreductase activity, acting on diphenols and related substances as donors	molecular_function	0.15477	0.78317	2	1568	10	20187	ENSG00000198727,ENSG00000184076
GO:0031435	mitogen-activated protein kinase kinase kinase binding	molecular_function	0.15494	0.78317	3	1568	17	20187	ENSG00000163513,ENSG00000168067,ENSG00000071564
GO:0004478	methionine adenosyltransferase activity	molecular_function	0.15494	0.78317	1	1568	2	20187	ENSG00000168906
GO:0008441	3'(2'),5'-bisphosphate nucleotidase activity	molecular_function	0.15495	0.78317	1	1568	2	20187	ENSG00000162813
GO:0044547	DNA topoisomerase binding	molecular_function	0.15495	0.78317	1	1568	2	20187	ENSG00000170364
GO:0031750	D3 dopamine receptor binding	molecular_function	0.15497	0.78317	1	1568	2	20187	ENSG00000099864
GO:0005026	transforming growth factor beta receptor activity, type II	molecular_function	0.155	0.78317	1	1568	2	20187	ENSG00000163513
GO:0015269	calcium-activated potassium channel activity	molecular_function	0.15504	0.78317	3	1568	17	20187	ENSG00000135643,ENSG00000162687,ENSG00000104783
GO:0016723	oxidoreductase activity, oxidizing metal ions, NAD or NADP as acceptor	molecular_function	0.15507	0.78317	2	1568	9	20187	ENSG00000115107,ENSG00000127954
GO:0003943	N-acetylgalactosamine-4-sulfatase activity	molecular_function	0.1552	0.78317	1	1568	2	20187	ENSG00000113273
GO:0032422	purine-rich negative regulatory element binding	molecular_function	0.15525	0.78317	1	1568	2	20187	ENSG00000111145
GO:0004823	leucine-tRNA ligase activity	molecular_function	0.15541	0.78317	1	1568	2	20187	ENSG00000011376
GO:0030228	lipoprotein particle receptor activity	molecular_function	0.15543	0.78317	3	1568	17	20187	ENSG00000147852,ENSG00000123384,ENSG00000135218
GO:0004450	isocitrate dehydrogenase (NADP+) activity	molecular_function	0.15544	0.78317	1	1568	2	20187	ENSG00000182054
GO:0070698	type I activin receptor binding	molecular_function	0.15546	0.78317	1	1568	2	20187	ENSG00000137834
GO:0004485	methylcrotonoyl-CoA carboxylase activity	molecular_function	0.15565	0.78317	1	1568	2	20187	ENSG00000131844
GO:0004373	glycogen (starch) synthase activity	molecular_function	0.15567	0.78317	1	1568	2	20187	ENSG00000104812
GO:0017116	single-stranded DNA-dependent ATP-dependent DNA helicase activity	molecular_function	0.15567	0.78317	1	1568	2	20187	ENSG00000140451
GO:0061547	glycogen synthase activity, transferring glucose-1-phosphate	molecular_function	0.15567	0.78317	1	1568	2	20187	ENSG00000104812
GO:0019208	phosphatase regulator activity	molecular_function	0.1559	0.78317	11	1568	99	20187	ENSG00000143401,ENSG00000112419,ENSG00000105568,ENSG00000149541,ENSG00000119383,ENSG00000166897,ENSG00000146674,ENSG00000117602,ENSG00000160014,ENSG00000137713,ENSG00000156475
GO:0004998	transferrin receptor activity	molecular_function	0.1562	0.78317	1	1568	2	20187	ENSG00000106327
GO:0008484	sulfuric ester hydrolase activity	molecular_function	0.15622	0.78317	3	1568	17	20187	ENSG00000180801,ENSG00000101846,ENSG00000113273
GO:0004031	aldehyde oxidase activity	molecular_function	0.15628	0.78317	1	1568	2	20187	ENSG00000138356
GO:0070039	rRNA (guanosine-2'-O-)-methyltransferase activity	molecular_function	0.15629	0.78317	1	1568	2	20187	ENSG00000278619
GO:0001055	RNA polymerase II activity	molecular_function	0.15629	0.78317	2	1568	10	20187	ENSG00000177700,ENSG00000181222
GO:0086062	voltage-gated sodium channel activity involved in Purkinje myocyte action potential	molecular_function	0.15648	0.78317	1	1568	2	20187	ENSG00000105711
GO:0005229	intracellular calcium activated chloride channel activity	molecular_function	0.15661	0.78317	3	1568	17	20187	ENSG00000146205,ENSG00000136295,ENSG00000047617
GO:0050119	N-acetylglucosamine deacetylase activity	molecular_function	0.15696	0.78317	1	1568	2	20187	ENSG00000070614
GO:0005011	macrophage colony-stimulating factor receptor activity	molecular_function	0.15699	0.78317	1	1568	2	20187	ENSG00000164078
GO:0035403	histone kinase activity (H3-T6 specific)	molecular_function	0.15701	0.78317	1	1568	2	20187	ENSG00000166501
GO:0004968	gonadotropin-releasing hormone receptor activity	molecular_function	0.15703	0.78317	1	1568	2	20187	ENSG00000184194
GO:0003990	acetylcholinesterase activity	molecular_function	0.15711	0.78317	1	1568	2	20187	ENSG00000114200
GO:0004146	dihydrofolate reductase activity	molecular_function	0.15714	0.78317	1	1568	2	20187	ENSG00000228716
GO:0016263	glycoprotein-N-acetylgalactosamine 3-beta-galactosyltransferase activity	molecular_function	0.15735	0.78317	1	1568	2	20187	ENSG00000171155
GO:0015152	glucose-6-phosphate transmembrane transporter activity	molecular_function	0.15737	0.78317	1	1568	2	20187	ENSG00000137700
GO:0004133	glycogen debranching enzyme activity	molecular_function	0.15738	0.78317	1	1568	2	20187	ENSG00000162688
GO:0004134	4-alpha-glucanotransferase activity	molecular_function	0.15738	0.78317	1	1568	2	20187	ENSG00000162688
GO:0004135	amylo-alpha-1,6-glucosidase activity	molecular_function	0.15738	0.78317	1	1568	2	20187	ENSG00000162688
GO:0004905	type I interferon receptor activity	molecular_function	0.15753	0.78317	1	1568	2	20187	ENSG00000159110
GO:0015501	glutamate:sodium symporter activity	molecular_function	0.15789	0.78317	1	1568	2	20187	ENSG00000106688
GO:0033142	progesterone receptor binding	molecular_function	0.15812	0.78317	1	1568	2	20187	ENSG00000160310
GO:0046922	peptide-O-fucosyltransferase activity	molecular_function	0.15813	0.78317	1	1568	2	20187	ENSG00000101346
GO:0034988	Fc-gamma receptor I complex binding	molecular_function	0.15824	0.78317	1	1568	2	20187	ENSG00000196924
GO:0048101	calcium- and calmodulin-regulated 3',5'-cyclic-GMP phosphodiesterase activity	molecular_function	0.15825	0.78317	1	1568	2	20187	ENSG00000115252
GO:0010465	nerve growth factor receptor activity	molecular_function	0.15837	0.78317	1	1568	2	20187	ENSG00000134243
GO:0004854	xanthine dehydrogenase activity	molecular_function	0.15839	0.78317	1	1568	2	20187	ENSG00000138356
GO:0016726	oxidoreductase activity, acting on CH or CH2 groups, NAD or NADP as acceptor	molecular_function	0.15839	0.78317	1	1568	2	20187	ENSG00000138356
GO:0047389	glycerophosphocholine phosphodiesterase activity	molecular_function	0.1584	0.78317	1	1568	2	20187	ENSG00000158555
GO:0004569	glycoprotein endo-alpha-1,2-mannosidase activity	molecular_function	0.15847	0.78317	1	1568	2	20187	ENSG00000172469
GO:0046964	3'-phosphoadenosine 5'-phosphosulfate transmembrane transporter activity	molecular_function	0.15854	0.78317	1	1568	2	20187	ENSG00000157593
GO:0003968	RNA-directed RNA polymerase activity	molecular_function	0.15854	0.78317	1	1568	2	20187	ENSG00000181222
GO:0030305	heparanase activity	molecular_function	0.15856	0.78317	1	1568	2	20187	ENSG00000173083
GO:0004962	endothelin receptor activity	molecular_function	0.15856	0.78317	1	1568	2	20187	ENSG00000151617
GO:0019785	ISG15-specific protease activity	molecular_function	0.15856	0.78317	1	1568	2	20187	ENSG00000154914
GO:0001042	RNA polymerase I core binding	molecular_function	0.15856	0.78317	1	1568	2	20187	ENSG00000141736
GO:0004356	glutamate-ammonia ligase activity	molecular_function	0.15856	0.78317	1	1568	2	20187	ENSG00000146166
GO:0005110	frizzled-2 binding	molecular_function	0.15856	0.78317	1	1568	2	20187	ENSG00000114251
GO:0016211	ammonia ligase activity	molecular_function	0.15856	0.78317	1	1568	2	20187	ENSG00000146166
GO:0016418	S-acetyltransferase activity	molecular_function	0.15856	0.78317	1	1568	2	20187	ENSG00000169710
GO:0016880	acid-ammonia (or amide) ligase activity	molecular_function	0.15856	0.78317	1	1568	2	20187	ENSG00000146166
GO:0033041	sweet taste receptor activity	molecular_function	0.15856	0.78317	1	1568	2	20187	ENSG00000169962
GO:0034437	glycoprotein transporter activity	molecular_function	0.15856	0.78317	1	1568	2	20187	ENSG00000147852
GO:0038025	reelin receptor activity	molecular_function	0.15856	0.78317	1	1568	2	20187	ENSG00000147852
GO:0045509	interleukin-27 receptor activity	molecular_function	0.15856	0.78317	1	1568	2	20187	ENSG00000104998
GO:0046556	alpha-L-arabinofuranosidase activity	molecular_function	0.15856	0.78317	1	1568	2	20187	ENSG00000165899
GO:0050436	microfibril binding	molecular_function	0.15856	0.78317	1	1568	2	20187	ENSG00000049323
GO:0086075	gap junction channel activity involved in cardiac conduction electrical coupling	molecular_function	0.15856	0.78317	1	1568	2	20187	ENSG00000265107
GO:1903763	gap junction channel activity involved in cell communication by electrical coupling	molecular_function	0.15856	0.78317	1	1568	2	20187	ENSG00000265107
GO:0031690	adrenergic receptor binding	molecular_function	0.15885	0.78388	3	1568	18	20187	ENSG00000137486,ENSG00000105290,ENSG00000108561
GO:0045294	alpha-catenin binding	molecular_function	0.15901	0.78428	2	1568	9	20187	ENSG00000035403,ENSG00000184363
GO:0005391	sodium:potassium-exchanging ATPase activity	molecular_function	0.16024	0.78729	2	1568	9	20187	ENSG00000143153,ENSG00000163399
GO:0004690	cyclic nucleotide-dependent protein kinase activity	molecular_function	0.16027	0.78729	2	1568	9	20187	ENSG00000183943,ENSG00000072062
GO:0005044	scavenger receptor activity	molecular_function	0.16047	0.7881	6	1568	46	20187	ENSG00000168077,ENSG00000164764,ENSG00000142910,ENSG00000197594,ENSG00000108679,ENSG00000160183
GO:0070491	repressing transcription factor binding	molecular_function	0.16068	0.78857	7	1568	57	20187	ENSG00000094916,ENSG00000071564,ENSG00000116478,ENSG00000111642,ENSG00000189403,ENSG00000075142,ENSG00000120837
GO:0015280	ligand-gated sodium channel activity	molecular_function	0.16124	0.79075	2	1568	9	20187	ENSG00000110881,ENSG00000111319
GO:0047617	acyl-CoA hydrolase activity	molecular_function	0.16199	0.7927	3	1568	18	20187	ENSG00000131238,ENSG00000097021,ENSG00000159445
GO:0004697	protein kinase C activity	molecular_function	0.1631	0.797	3	1568	18	20187	ENSG00000163932,ENSG00000166501,ENSG00000160447
GO:0016840	carbon-nitrogen lyase activity	molecular_function	0.16402	0.79963	2	1568	10	20187	ENSG00000145730,ENSG00000101474
GO:0008179	adenylate cyclase binding	molecular_function	0.16476	0.80228	2	1568	9	20187	ENSG00000179841,ENSG00000131016
GO:0043548	phosphatidylinositol 3-kinase binding	molecular_function	0.16634	0.80828	4	1568	27	20187	ENSG00000163399,ENSG00000169047,ENSG00000140443,ENSG00000113721
GO:0016836	hydro-lyase activity	molecular_function	0.16643	0.80852	6	1568	49	20187	ENSG00000188690,ENSG00000148218,ENSG00000169710,ENSG00000107159,ENSG00000108515,ENSG00000113790
GO:0004716	receptor signaling protein tyrosine kinase activity	molecular_function	0.16702	0.81041	2	1568	9	20187	ENSG00000141736,ENSG00000178568
GO:0017111	nucleoside-triphosphatase activity	molecular_function	0.16816	0.81466	73	1568	824	20187	ENSG00000167972,ENSG00000114353,ENSG00000185100,ENSG00000231925,ENSG00000107331,ENSG00000165029,ENSG00000131747,ENSG00000119383,ENSG00000101003,ENSG00000140451,ENSG00000184743,ENSG00000110955,ENSG00000111348,ENSG00000041515,ENSG00000150967,ENSG00000196230,ENSG00000101974,ENSG00000169750,ENSG00000135776,ENSG00000092841,ENSG00000186871,ENSG00000058668,ENSG00000165169,ENSG00000130270,ENSG00000073969…
GO:0016627	oxidoreductase activity, acting on the CH-CH group of donors	molecular_function	0.16982	0.82071	7	1568	61	20187	ENSG00000122971,ENSG00000164039,ENSG00000242612,ENSG00000169710,ENSG00000143252,ENSG00000145545,ENSG00000116133
GO:0008190	eukaryotic initiation factor 4E binding	molecular_function	0.17139	0.82559	2	1568	10	20187	ENSG00000013523,ENSG00000148730
GO:0016782	transferase activity, transferring sulfur-containing groups	molecular_function	0.17142	0.82559	8	1568	68	20187	ENSG00000128294,ENSG00000136213,ENSG00000128311,ENSG00000169105,ENSG00000197165,ENSG00000171004,ENSG00000083720,ENSG00000070614
GO:0015114	phosphate ion transmembrane transporter activity	molecular_function	0.17377	0.8346	3	1568	18	20187	ENSG00000154122,ENSG00000183048,ENSG00000075415
GO:0016645	oxidoreductase activity, acting on the CH-NH group of donors	molecular_function	0.17418	0.83535	4	1568	28	20187	ENSG00000228716,ENSG00000159423,ENSG00000151552,ENSG00000104524
GO:0005094	Rho GDP-dissociation inhibitor activity	molecular_function	0.17457	0.83667	1	1568	3	20187	ENSG00000111348
GO:0030395	lactose binding	molecular_function	0.17537	0.83907	1	1568	3	20187	ENSG00000100097
GO:1901981	phosphatidylinositol phosphate binding	molecular_function	0.17753	0.84632	13	1568	122	20187	ENSG00000021762,ENSG00000006747,ENSG00000142208,ENSG00000120318,ENSG00000154146,ENSG00000247596,ENSG00000053918,ENSG00000149596,ENSG00000119487,ENSG00000172757,ENSG00000159363,ENSG00000265190,ENSG00000168952
GO:0016273	arginine N-methyltransferase activity	molecular_function	0.17995	0.85527	2	1568	10	20187	ENSG00000160310,ENSG00000132600
GO:0016274	protein-arginine N-methyltransferase activity	molecular_function	0.17995	0.85527	2	1568	10	20187	ENSG00000132600,ENSG00000160310
GO:0008440	inositol-1,4,5-trisphosphate 3-kinase activity	molecular_function	0.18008	0.85551	2	1568	10	20187	ENSG00000160014,ENSG00000137825
GO:0019210	kinase inhibitor activity	molecular_function	0.18199	0.86103	10	1568	91	20187	ENSG00000125848,ENSG00000171033,ENSG00000068001,ENSG00000129757,ENSG00000106211,ENSG00000123080,ENSG00000186907,ENSG00000163888,ENSG00000011465,ENSG00000114166
GO:0030172	troponin C binding	molecular_function	0.18255	0.86326	1	1568	3	20187	ENSG00000118194
GO:0016747	transferase activity, transferring acyl groups other than amino-acyl groups	molecular_function	0.1828	0.86387	23	1568	238	20187	ENSG00000163812,ENSG00000066322,ENSG00000143797,ENSG00000116171,ENSG00000204310,ENSG00000169710,ENSG00000079462,ENSG00000119915,ENSG00000172296,ENSG00000165102,ENSG00000160446,ENSG00000099904,ENSG00000176454,ENSG00000062282,ENSG00000243477,ENSG00000170522,ENSG00000157184,ENSG00000005469,ENSG00000128694,ENSG00000090971,ENSG00000114166,ENSG00000125505,ENSG00000111684
GO:0035173	histone kinase activity	molecular_function	0.1831	0.86489	3	1568	19	20187	ENSG00000123374,ENSG00000162302,ENSG00000166501
GO:0016409	palmitoyltransferase activity	molecular_function	0.18381	0.86783	5	1568	38	20187	ENSG00000160446,ENSG00000157184,ENSG00000099904,ENSG00000172296,ENSG00000163812
GO:0004602	glutathione peroxidase activity	molecular_function	0.18423	0.8688	3	1568	21	20187	ENSG00000085871,ENSG00000143198,ENSG00000197448
GO:0017128	phospholipid scramblase activity	molecular_function	0.18477	0.87037	2	1568	10	20187	ENSG00000146205,ENSG00000114698
GO:0003810	protein-glutamine gamma-glutamyltransferase activity	molecular_function	0.18495	0.87064	2	1568	10	20187	ENSG00000092295,ENSG00000198959
GO:0031490	chromatin DNA binding	molecular_function	0.18499	0.87064	9	1568	82	20187	ENSG00000075624,ENSG00000126351,ENSG00000118418,ENSG00000111642,ENSG00000198157,ENSG00000116478,ENSG00000163041,ENSG00000164032,ENSG00000130402
GO:0005072	transforming growth factor beta receptor, cytoplasmic mediator activity	molecular_function	0.18594	0.87345	2	1568	10	20187	ENSG00000137834,ENSG00000106991
GO:0016725	oxidoreductase activity, acting on CH or CH2 groups	molecular_function	0.18632	0.8745	2	1568	10	20187	ENSG00000138356,ENSG00000171848
GO:0003746	translation elongation factor activity	molecular_function	0.18663	0.87534	3	1568	20	20187	ENSG00000101210,ENSG00000123297,ENSG00000132507
GO:0047485	protein N-terminus binding	molecular_function	0.18748	0.87845	11	1568	105	20187	ENSG00000176108,ENSG00000104884,ENSG00000116478,ENSG00000137575,ENSG00000143799,ENSG00000132507,ENSG00000130402,ENSG00000011465,ENSG00000125968,ENSG00000122952,ENSG00000160014
GO:0001134	transcription factor activity, transcription factor recruiting	molecular_function	0.18913	0.88326	2	1568	10	20187	ENSG00000118513,ENSG00000101057
GO:0008556	potassium-transporting ATPase activity	molecular_function	0.19017	0.88614	2	1568	10	20187	ENSG00000163399,ENSG00000143153
GO:0016505	peptidase activator activity involved in apoptotic process	molecular_function	0.19074	0.88798	3	1568	20	20187	ENSG00000120868,ENSG00000109861,ENSG00000166681
GO:0035091	phosphatidylinositol binding	molecular_function	0.19157	0.88962	20	1568	203	20187	ENSG00000142208,ENSG00000021762,ENSG00000053918,ENSG00000154146,ENSG00000127946,ENSG00000129219,ENSG00000119487,ENSG00000141738,ENSG00000172757,ENSG00000004777,ENSG00000115687,ENSG00000006747,ENSG00000120318,ENSG00000247596,ENSG00000162627,ENSG00000149596,ENSG00000115355,ENSG00000168952,ENSG00000159363,ENSG00000265190
GO:0051184	cofactor transporter activity	molecular_function	0.19421	0.89804	3	1568	20	20187	ENSG00000173638,ENSG00000167700,ENSG00000110195
GO:0071209	U7 snRNA binding	molecular_function	0.19571	0.90214	1	1568	3	20187	ENSG00000100028
GO:0031893	vasopressin receptor binding	molecular_function	0.19602	0.90258	1	1568	3	20187	ENSG00000137486
GO:0016289	CoA hydrolase activity	molecular_function	0.1968	0.90438	3	1568	20	20187	ENSG00000097021,ENSG00000159445,ENSG00000131238
GO:0015924	mannosyl-oligosaccharide mannosidase activity	molecular_function	0.19699	0.90463	2	1568	10	20187	ENSG00000177239,ENSG00000111885
GO:0005272	sodium channel activity	molecular_function	0.19731	0.90523	5	1568	38	20187	ENSG00000111319,ENSG00000169432,ENSG00000105711,ENSG00000110881,ENSG00000144285
GO:0008670	2,4-dienoyl-CoA reductase (NADPH) activity	molecular_function	0.19752	0.90523	1	1568	3	20187	ENSG00000242612
GO:0031418	L-ascorbic acid binding	molecular_function	0.19844	0.90907	3	1568	20	20187	ENSG00000152952,ENSG00000090530,ENSG00000145730
GO:0004699	calcium-independent protein kinase C activity	molecular_function	0.19965	0.91301	1	1568	3	20187	ENSG00000163932
GO:0004774	succinate-CoA ligase activity	molecular_function	0.20066	0.91564	1	1568	3	20187	ENSG00000172340
GO:0019959	interleukin-8 binding	molecular_function	0.20117	0.91688	1	1568	3	20187	ENSG00000175899
GO:0030545	receptor regulator activity	molecular_function	0.20152	0.91768	6	1568	50	20187	ENSG00000164885,ENSG00000130508,ENSG00000169884,ENSG00000114251,ENSG00000107984,ENSG00000169174
GO:0016776	phosphotransferase activity, phosphate group as acceptor	molecular_function	0.20187	0.91842	5	1568	41	20187	ENSG00000168393,ENSG00000103202,ENSG00000108852,ENSG00000082458,ENSG00000163344
GO:0016878	acid-thiol ligase activity	molecular_function	0.20215	0.91891	3	1568	20	20187	ENSG00000167107,ENSG00000172340,ENSG00000083807
GO:0008239	dipeptidyl-peptidase activity	molecular_function	0.20233	0.91955	2	1568	11	20187	ENSG00000254986,ENSG00000078098
GO:0008324	cation transmembrane transporter activity	molecular_function	0.20354	0.9222	58	1568	656	20187	ENSG00000110955,ENSG00000169432,ENSG00000198804,ENSG00000001461,ENSG00000070214,ENSG00000177556,ENSG00000114544,ENSG00000106688,ENSG00000138074,ENSG00000131174,ENSG00000189043,ENSG00000124406,ENSG00000105711,ENSG00000159363,ENSG00000178537,ENSG00000163399,ENSG00000058668,ENSG00000138448,ENSG00000144285,ENSG00000167700,ENSG00000103335,ENSG00000159199,ENSG00000198727,ENSG00000092068,ENSG00000070915…
GO:1901682	sulfur compound transmembrane transporter activity	molecular_function	0.20446	0.92556	4	1568	29	20187	ENSG00000106688,ENSG00000183048,ENSG00000157593,ENSG00000155850
GO:0019200	carbohydrate kinase activity	molecular_function	0.20522	0.92813	3	1568	20	20187	ENSG00000141959,ENSG00000108479,ENSG00000138030
GO:0015207	adenine transmembrane transporter activity	molecular_function	0.20592	0.92899	1	1568	3	20187	ENSG00000151729
GO:0030957	Tat protein binding	molecular_function	0.20648	0.92899	2	1568	11	20187	ENSG00000135272,ENSG00000075624
GO:0005540	hyaluronic acid binding	molecular_function	0.20675	0.92899	3	1568	20	20187	ENSG00000068001,ENSG00000108561,ENSG00000026508
GO:0003684	damaged DNA binding	molecular_function	0.20695	0.92899	7	1568	62	20187	ENSG00000132646,ENSG00000132383,ENSG00000106399,ENSG00000062822,ENSG00000189403,ENSG00000170734,ENSG00000076248
GO:0009041	uridylate kinase activity	molecular_function	0.20715	0.92899	1	1568	3	20187	ENSG00000168393
GO:0032767	copper-dependent protein binding	molecular_function	0.20739	0.92899	1	1568	3	20187	ENSG00000177556
GO:0031708	endothelin B receptor binding	molecular_function	0.20739	0.92899	1	1568	3	20187	ENSG00000078401
GO:0008475	procollagen-lysine 5-dioxygenase activity	molecular_function	0.20788	0.92899	1	1568	3	20187	ENSG00000152952
GO:0042134	rRNA primary transcript binding	molecular_function	0.208	0.92899	1	1568	3	20187	ENSG00000177469
GO:0031997	N-terminal myristoylation domain binding	molecular_function	0.20856	0.92899	1	1568	3	20187	ENSG00000160014
GO:0016428	tRNA (cytosine-5-)-methyltransferase activity	molecular_function	0.20918	0.92899	1	1568	3	20187	ENSG00000107614
GO:0016435	rRNA (guanine) methyltransferase activity	molecular_function	0.20944	0.92899	1	1568	3	20187	ENSG00000278619
GO:0050833	pyruvate transmembrane transporter activity	molecular_function	0.20951	0.92899	1	1568	3	20187	ENSG00000118596
GO:0031692	alpha-1B adrenergic receptor binding	molecular_function	0.20959	0.92899	1	1568	3	20187	ENSG00000137486
GO:0031493	nucleosomal histone binding	molecular_function	0.20962	0.92899	1	1568	3	20187	ENSG00000276043
GO:0016813	hydrolase activity, acting on carbon-nitrogen (but not peptide) bonds, in linear amidines	molecular_function	0.20966	0.92899	3	1568	20	20187	ENSG00000153904,ENSG00000213722,ENSG00000116771
GO:0035175	histone kinase activity (H3-S10 specific)	molecular_function	0.21028	0.92899	1	1568	3	20187	ENSG00000162302
GO:0030276	clathrin binding	molecular_function	0.21052	0.92899	7	1568	61	20187	ENSG00000196961,ENSG00000147041,ENSG00000173227,ENSG00000103528,ENSG00000137486,ENSG00000127946,ENSG00000161203
GO:0004332	fructose-bisphosphate aldolase activity	molecular_function	0.21054	0.92899	1	1568	3	20187	ENSG00000109107
GO:0034186	apolipoprotein A-I binding	molecular_function	0.21082	0.92899	1	1568	3	20187	ENSG00000165029
GO:0004622	lysophospholipase activity	molecular_function	0.21103	0.92899	3	1568	21	20187	ENSG00000074416,ENSG00000032444,ENSG00000116711
GO:0003872	6-phosphofructokinase activity	molecular_function	0.21167	0.92899	1	1568	3	20187	ENSG00000141959
GO:0031014	troponin T binding	molecular_function	0.21206	0.92899	1	1568	4	20187	ENSG00000114854
GO:0005536	glucose binding	molecular_function	0.21233	0.92899	2	1568	11	20187	ENSG00000104812,ENSG00000169764
GO:0050211	procollagen galactosyltransferase activity	molecular_function	0.21246	0.92899	1	1568	3	20187	ENSG00000130309
GO:0005109	frizzled binding	molecular_function	0.21254	0.92899	5	1568	40	20187	ENSG00000115596,ENSG00000137575,ENSG00000114251,ENSG00000188064,ENSG00000169884
GO:0001871	pattern binding	molecular_function	0.21256	0.92899	3	1568	20	20187	ENSG00000164764,ENSG00000142910,ENSG00000197594
GO:0030247	polysaccharide binding	molecular_function	0.21256	0.92899	3	1568	20	20187	ENSG00000164764,ENSG00000142910,ENSG00000197594
GO:0003976	UDP-N-acetylglucosamine-lysosomal-enzyme N-acetylglucosaminephosphotransferase activity	molecular_function	0.21359	0.92899	1	1568	3	20187	ENSG00000111670
GO:0016661	oxidoreductase activity, acting on other nitrogenous compounds as donors	molecular_function	0.21365	0.92899	1	1568	3	20187	ENSG00000186205
GO:0048019	receptor antagonist activity	molecular_function	0.21369	0.92899	2	1568	11	20187	ENSG00000130508,ENSG00000107984
GO:0008426	protein kinase C inhibitor activity	molecular_function	0.2137	0.92899	1	1568	3	20187	ENSG00000106211
GO:0070548	L-glutamine aminotransferase activity	molecular_function	0.21399	0.92899	1	1568	3	20187	ENSG00000171097
GO:0034714	type III transforming growth factor beta receptor binding	molecular_function	0.21399	0.92899	1	1568	3	20187	ENSG00000119699
GO:1901677	phosphate transmembrane transporter activity	molecular_function	0.21484	0.92899	4	1568	30	20187	ENSG00000116704,ENSG00000157593,ENSG00000154122,ENSG00000137700
GO:0047017	prostaglandin-F synthase activity	molecular_function	0.21519	0.92899	1	1568	3	20187	ENSG00000157870
GO:0004800	thyroxine 5'-deiodinase activity	molecular_function	0.21523	0.92899	1	1568	3	20187	ENSG00000211448
GO:0004165	dodecenoyl-CoA delta-isomerase activity	molecular_function	0.21581	0.92899	1	1568	3	20187	ENSG00000113790
GO:0019797	procollagen-proline 3-dioxygenase activity	molecular_function	0.21617	0.92899	1	1568	3	20187	ENSG00000090530
GO:0072345	NAADP-sensitive calcium-release channel activity	molecular_function	0.2171	0.92899	1	1568	3	20187	ENSG00000186815
GO:0016508	long-chain-enoyl-CoA hydratase activity	molecular_function	0.21724	0.92899	1	1568	3	20187	ENSG00000113790
GO:0070095	fructose-6-phosphate binding	molecular_function	0.21727	0.92899	1	1568	3	20187	ENSG00000141959
GO:0008427	calcium-dependent protein kinase inhibitor activity	molecular_function	0.21831	0.92899	1	1568	3	20187	ENSG00000163888
GO:0047894	flavonol 3-sulfotransferase activity	molecular_function	0.21832	0.92899	1	1568	3	20187	ENSG00000197165
GO:0003858	3-hydroxybutyrate dehydrogenase activity	molecular_function	0.21838	0.92899	1	1568	3	20187	ENSG00000164039
GO:0050252	retinol O-fatty-acyltransferase activity	molecular_function	0.21839	0.92899	1	1568	3	20187	ENSG00000062282
GO:0000700	mismatch base pair DNA N-glycosylase activity	molecular_function	0.21852	0.92899	1	1568	3	20187	ENSG00000132646
GO:0001158	enhancer sequence-specific DNA binding	molecular_function	0.2188	0.92899	9	1568	83	20187	ENSG00000164032,ENSG00000163041,ENSG00000116478,ENSG00000164684,ENSG00000160113,ENSG00000016082,ENSG00000120075,ENSG00000075624,ENSG00000111642
GO:0004748	ribonucleoside-diphosphate reductase activity, thioredoxin disulfide as acceptor	molecular_function	0.21885	0.92899	1	1568	3	20187	ENSG00000171848
GO:0016728	oxidoreductase activity, acting on CH or CH2 groups, disulfide as acceptor	molecular_function	0.21885	0.92899	1	1568	3	20187	ENSG00000171848
GO:0061731	ribonucleoside-diphosphate reductase activity	molecular_function	0.21885	0.92899	1	1568	3	20187	ENSG00000171848
GO:0008454	alpha-1,3-mannosylglycoprotein 4-beta-N-acetylglucosaminyltransferase activity	molecular_function	0.21888	0.92899	1	1568	3	20187	ENSG00000161013
GO:0001602	pancreatic polypeptide receptor activity	molecular_function	0.21899	0.92899	1	1568	3	20187	ENSG00000204174
GO:0004104	cholinesterase activity	molecular_function	0.219	0.92899	1	1568	3	20187	ENSG00000114200
GO:0046332	SMAD binding	molecular_function	0.21941	0.92899	8	1568	72	20187	ENSG00000143799,ENSG00000196924,ENSG00000106799,ENSG00000069702,ENSG00000168542,ENSG00000163513,ENSG00000088832,ENSG00000137834
GO:0042731	PH domain binding	molecular_function	0.21947	0.92899	1	1568	3	20187	ENSG00000068383
GO:0004869	cysteine-type endopeptidase inhibitor activity	molecular_function	0.21972	0.92899	6	1568	56	20187	ENSG00000145779,ENSG00000164611,ENSG00000165672,ENSG00000117676,ENSG00000023445,ENSG00000137486
GO:0005152	interleukin-1 receptor antagonist activity	molecular_function	0.22005	0.92899	1	1568	3	20187	ENSG00000130508
GO:0047192	1-alkylglycerophosphocholine O-acetyltransferase activity	molecular_function	0.22016	0.92899	1	1568	3	20187	ENSG00000176454
GO:0070411	I-SMAD binding	molecular_function	0.2208	0.92899	2	1568	11	20187	ENSG00000137834,ENSG00000106799
GO:0004967	glucagon receptor activity	molecular_function	0.2209	0.92899	1	1568	3	20187	ENSG00000065325
GO:0009975	cyclase activity	molecular_function	0.22108	0.92899	3	1568	20	20187	ENSG00000138031,ENSG00000169418,ENSG00000174233
GO:0001730	2'-5'-oligoadenylate synthetase activity	molecular_function	0.22118	0.92899	1	1568	3	20187	ENSG00000111331
GO:0047223	beta-1,3-galactosyl-O-glycosyl-glycoprotein beta-1,3-N-acetylglucosaminyltransferase activity	molecular_function	0.22129	0.92899	1	1568	3	20187	ENSG00000085998
GO:0008321	Ral guanyl-nucleotide exchange factor activity	molecular_function	0.22156	0.92899	1	1568	3	20187	ENSG00000136828
GO:0004792	thiosulfate sulfurtransferase activity	molecular_function	0.22157	0.92899	1	1568	3	20187	ENSG00000128311
GO:0004566	beta-glucuronidase activity	molecular_function	0.22181	0.92899	1	1568	3	20187	ENSG00000173083
GO:0035241	protein-arginine omega-N monomethyltransferase activity	molecular_function	0.22212	0.92899	1	1568	3	20187	ENSG00000132600
GO:0030144	alpha-1,6-mannosylglycoprotein 6-beta-N-acetylglucosaminyltransferase activity	molecular_function	0.22232	0.92899	1	1568	3	20187	ENSG00000152127
GO:0005158	insulin receptor binding	molecular_function	0.22262	0.92899	4	1568	31	20187	ENSG00000125170,ENSG00000169047,ENSG00000140443,ENSG00000197594
GO:0015141	succinate transmembrane transporter activity	molecular_function	0.22298	0.92899	1	1568	3	20187	ENSG00000183048
GO:0051117	ATPase binding	molecular_function	0.22311	0.92899	8	1568	76	20187	ENSG00000105649,ENSG00000143153,ENSG00000101400,ENSG00000165029,ENSG00000105974,ENSG00000110719,ENSG00000198168,ENSG00000130939
GO:0035258	steroid hormone receptor binding	molecular_function	0.2232	0.92899	9	1568	84	20187	ENSG00000105173,ENSG00000166501,ENSG00000134533,ENSG00000143799,ENSG00000132646,ENSG00000137486,ENSG00000004487,ENSG00000160310,ENSG00000016082
GO:0004739	pyruvate dehydrogenase (acetyl-transferring) activity	molecular_function	0.22337	0.92899	1	1568	3	20187	ENSG00000168291
GO:0004992	platelet activating factor receptor activity	molecular_function	0.22381	0.92899	1	1568	3	20187	ENSG00000113721
GO:0005173	stem cell factor receptor binding	molecular_function	0.22384	0.92899	1	1568	3	20187	ENSG00000049130
GO:0032450	maltose alpha-glucosidase activity	molecular_function	0.22395	0.92899	1	1568	3	20187	ENSG00000214013
GO:0015018	galactosylgalactosylxylosylprotein 3-beta-glucuronosyltransferase activity	molecular_function	0.22442	0.92899	1	1568	3	20187	ENSG00000149541
GO:0004743	pyruvate kinase activity	molecular_function	0.22464	0.92899	1	1568	3	20187	ENSG00000067225
GO:0032139	dinucleotide insertion or deletion binding	molecular_function	0.22491	0.92899	1	1568	3	20187	ENSG00000132646
GO:0031957	very long-chain fatty acid-CoA ligase activity	molecular_function	0.22537	0.92899	2	1568	11	20187	ENSG00000083807,ENSG00000167114
GO:0051499	D-aminoacyl-tRNA deacylase activity	molecular_function	0.22554	0.92899	1	1568	3	20187	ENSG00000129480
GO:0051500	D-tyrosyl-tRNA(Tyr) deacylase activity	molecular_function	0.22554	0.92899	1	1568	3	20187	ENSG00000129480
GO:0016623	oxidoreductase activity, acting on the aldehyde or oxo group of donors, oxygen as acceptor	molecular_function	0.22586	0.92899	1	1568	3	20187	ENSG00000138356
GO:0030374	ligand-dependent nuclear receptor transcription coactivator activity	molecular_function	0.22587	0.92899	6	1568	52	20187	ENSG00000166501,ENSG00000130402,ENSG00000143164,ENSG00000124496,ENSG00000004487,ENSG00000239306
GO:0017095	heparan sulfate 6-O-sulfotransferase activity	molecular_function	0.22588	0.92899	1	1568	3	20187	ENSG00000171004
GO:0004999	vasoactive intestinal polypeptide receptor activity	molecular_function	0.22619	0.92899	1	1568	3	20187	ENSG00000106018
GO:0046982	protein heterodimerization activity	molecular_function	0.22626	0.92899	40	1568	469	20187	ENSG00000169962,ENSG00000163041,ENSG00000131747,ENSG00000137575,ENSG00000119383,ENSG00000105971,ENSG00000119699,ENSG00000150093,ENSG00000196628,ENSG00000105974,ENSG00000075142,ENSG00000174306,ENSG00000143995,ENSG00000100311,ENSG00000105968,ENSG00000110400,ENSG00000079462,ENSG00000123999,ENSG00000030419,ENSG00000187325,ENSG00000186862,ENSG00000148459,ENSG00000163485,ENSG00000130202,ENSG00000014138…
GO:0004768	stearoyl-CoA 9-desaturase activity	molecular_function	0.22677	0.92899	1	1568	3	20187	ENSG00000145284
GO:0016215	acyl-CoA desaturase activity	molecular_function	0.22677	0.92899	1	1568	3	20187	ENSG00000145284
GO:0004185	serine-type carboxypeptidase activity	molecular_function	0.22693	0.92899	2	1568	12	20187	ENSG00000109472,ENSG00000135678
GO:0071936	coreceptor activity involved in Wnt signaling pathway	molecular_function	0.22693	0.92899	1	1568	3	20187	ENSG00000162337
GO:0003989	acetyl-CoA carboxylase activity	molecular_function	0.22707	0.92899	1	1568	3	20187	ENSG00000278540
GO:0080025	phosphatidylinositol-3,5-bisphosphate binding	molecular_function	0.22707	0.92899	3	1568	21	20187	ENSG00000159363,ENSG00000119487,ENSG00000149596
GO:0035373	chondroitin sulfate proteoglycan binding	molecular_function	0.22736	0.92899	1	1568	3	20187	ENSG00000142949
GO:0042169	SH2 domain binding	molecular_function	0.22745	0.92899	4	1568	31	20187	ENSG00000173402,ENSG00000111679,ENSG00000087095,ENSG00000169047
GO:0016941	natriuretic peptide receptor activity	molecular_function	0.22755	0.92899	1	1568	3	20187	ENSG00000169418
GO:0035529	NADH pyrophosphatase activity	molecular_function	0.2276	0.92899	1	1568	3	20187	ENSG00000197594
GO:0008373	sialyltransferase activity	molecular_function	0.22774	0.92899	3	1568	21	20187	ENSG00000073849,ENSG00000115525,ENSG00000157350
GO:0004117	calmodulin-dependent cyclic-nucleotide phosphodiesterase activity	molecular_function	0.22787	0.92899	1	1568	3	20187	ENSG00000115252
GO:0008384	IkappaB kinase activity	molecular_function	0.22794	0.92899	1	1568	3	20187	ENSG00000263528
GO:0008509	anion transmembrane transporter activity	molecular_function	0.22798	0.92899	28	1568	300	20187	ENSG00000184908,ENSG00000165029,ENSG00000136295,ENSG00000146205,ENSG00000112394,ENSG00000177542,ENSG00000103064,ENSG00000108932,ENSG00000157637,ENSG00000116005,ENSG00000115840,ENSG00000106688,ENSG00000155850,ENSG00000157593,ENSG00000125257,ENSG00000169583,ENSG00000118596,ENSG00000075415,ENSG00000070915,ENSG00000047617,ENSG00000141526,ENSG00000092068,ENSG00000102743,ENSG00000183048,ENSG00000164889…
GO:0048403	brain-derived neurotrophic factor binding	molecular_function	0.22809	0.92899	1	1568	3	20187	ENSG00000053108
GO:0070644	vitamin D response element binding	molecular_function	0.22809	0.92899	1	1568	3	20187	ENSG00000071564
GO:0003865	3-oxo-5-alpha-steroid 4-dehydrogenase activity	molecular_function	0.22811	0.92899	1	1568	3	20187	ENSG00000145545
GO:0033765	steroid dehydrogenase activity, acting on the CH-CH group of donors	molecular_function	0.22811	0.92899	1	1568	3	20187	ENSG00000145545
GO:0047751	cholestenone 5-alpha-reductase activity	molecular_function	0.22811	0.92899	1	1568	3	20187	ENSG00000145545
GO:0035673	oligopeptide transmembrane transporter activity	molecular_function	0.22814	0.92899	1	1568	3	20187	ENSG00000150967
GO:0042954	lipoprotein transporter activity	molecular_function	0.22815	0.92899	1	1568	3	20187	ENSG00000123384
GO:0015173	aromatic amino acid transmembrane transporter activity	molecular_function	0.22815	0.92899	1	1568	3	20187	ENSG00000112394
GO:0008597	calcium-dependent protein serine/threonine phosphatase regulator activity	molecular_function	0.22815	0.92899	1	1568	3	20187	ENSG00000117602
GO:0048365	Rac GTPase binding	molecular_function	0.22838	0.92944	5	1568	41	20187	ENSG00000152767,ENSG00000111348,ENSG00000105974,ENSG00000137825,ENSG00000196924
GO:0004016	adenylate cyclase activity	molecular_function	0.22869	0.92995	2	1568	11	20187	ENSG00000174233,ENSG00000138031
GO:0030695	GTPase regulator activity	molecular_function	0.22896	0.93061	30	1568	324	20187	ENSG00000180448,ENSG00000065882,ENSG00000203668,ENSG00000175899,ENSG00000142669,ENSG00000174791,ENSG00000136895,ENSG00000164050,ENSG00000120318,ENSG00000146376,ENSG00000137486,ENSG00000130052,ENSG00000167291,ENSG00000142632,ENSG00000035499,ENSG00000160271,ENSG00000150760,ENSG00000138639,ENSG00000131584,ENSG00000134215,ENSG00000073350,ENSG00000148908,ENSG00000213445,ENSG00000111348,ENSG00000004777…
GO:0097602	cullin family protein binding	molecular_function	0.22922	0.9315	2	1568	12	20187	ENSG00000100387,ENSG00000100379
GO:0016417	S-acyltransferase activity	molecular_function	0.22968	0.93225	4	1568	31	20187	ENSG00000163812,ENSG00000099904,ENSG00000160446,ENSG00000169710
GO:0030332	cyclin binding	molecular_function	0.23091	0.93617	3	1568	21	20187	ENSG00000135272,ENSG00000058091,ENSG00000123374
GO:0051018	protein kinase A binding	molecular_function	0.23207	0.93919	5	1568	41	20187	ENSG00000171033,ENSG00000179841,ENSG00000131016,ENSG00000053918,ENSG00000072062
GO:0015932	nucleobase-containing compound transmembrane transporter activity	molecular_function	0.23442	0.94702	4	1568	31	20187	ENSG00000116704,ENSG00000112759,ENSG00000157593,ENSG00000149577
GO:0046943	carboxylic acid transmembrane transporter activity	molecular_function	0.23497	0.94869	14	1568	141	20187	ENSG00000183048,ENSG00000157637,ENSG00000102743,ENSG00000106688,ENSG00000115840,ENSG00000100075,ENSG00000112394,ENSG00000155850,ENSG00000141526,ENSG00000092068,ENSG00000118596,ENSG00000108932,ENSG00000103064,ENSG00000177542
GO:0004582	dolichyl-phosphate beta-D-mannosyltransferase activity	molecular_function	0.23538	0.94959	1	1568	4	20187	ENSG00000179085
GO:0043142	single-stranded DNA-dependent ATPase activity	molecular_function	0.23753	0.95548	2	1568	12	20187	ENSG00000140451,ENSG00000133119
GO:0003725	double-stranded RNA binding	molecular_function	0.23907	0.95958	7	1568	63	20187	ENSG00000123416,ENSG00000131378,ENSG00000189403,ENSG00000147065,ENSG00000092847,ENSG00000111331,ENSG00000149577
GO:0035326	enhancer binding	molecular_function	0.23911	0.95958	10	1568	96	20187	ENSG00000071564,ENSG00000116478,ENSG00000164684,ENSG00000164032,ENSG00000163041,ENSG00000016082,ENSG00000120075,ENSG00000075624,ENSG00000111642,ENSG00000160113
GO:0048030	disaccharide binding	molecular_function	0.23951	0.96082	1	1568	4	20187	ENSG00000100097
GO:0005507	copper ion binding	molecular_function	0.24113	0.96618	6	1568	56	20187	ENSG00000177556,ENSG00000079931,ENSG00000145730,ENSG00000063660,ENSG00000159363,ENSG00000198712
GO:0051766	inositol trisphosphate kinase activity	molecular_function	0.24197	0.96899	2	1568	12	20187	ENSG00000137825,ENSG00000160014
GO:0004198	calcium-dependent cysteine-type endopeptidase activity	molecular_function	0.24264	0.97076	3	1568	22	20187	ENSG00000075142,ENSG00000014216,ENSG00000126247
GO:0015440	peptide-transporting ATPase activity	molecular_function	0.24323	0.97256	3	1568	21	20187	ENSG00000150967,ENSG00000231925,ENSG00000204267
GO:0016849	phosphorus-oxygen lyase activity	molecular_function	0.24373	0.97418	3	1568	21	20187	ENSG00000169418,ENSG00000174233,ENSG00000138031
GO:0042301	phosphate ion binding	molecular_function	0.24701	0.98327	2	1568	12	20187	ENSG00000185100,ENSG00000169105
GO:0019239	deaminase activity	molecular_function	0.24751	0.98442	4	1568	33	20187	ENSG00000196839,ENSG00000158825,ENSG00000119125,ENSG00000179750
GO:0005248	voltage-gated sodium channel activity	molecular_function	0.24791	0.98512	3	1568	21	20187	ENSG00000169432,ENSG00000105711,ENSG00000144285
GO:0003707	steroid hormone receptor activity	molecular_function	0.2487	0.98734	7	1568	63	20187	ENSG00000164850,ENSG00000160113,ENSG00000172819,ENSG00000126351,ENSG00000025434,ENSG00000175745,ENSG00000185551
GO:0005089	Rho guanyl-nucleotide exchange factor activity	molecular_function	0.24899	0.98805	9	1568	84	20187	ENSG00000165801,ENSG00000127084,ENSG00000137135,ENSG00000177106,ENSG00000152767,ENSG00000150760,ENSG00000134215,ENSG00000142632,ENSG00000124126
GO:0002020	protease binding	molecular_function	0.24902	0.98805	12	1568	122	20187	ENSG00000078098,ENSG00000035862,ENSG00000075142,ENSG00000140564,ENSG00000143382,ENSG00000175899,ENSG00000150093,ENSG00000163295,ENSG00000138448,ENSG00000123384,ENSG00000132589,ENSG00000115414
GO:0019788	NEDD8 transferase activity	molecular_function	0.25039	0.99088	1	1568	4	20187	ENSG00000100387
GO:0071208	histone pre-mRNA DCP binding	molecular_function	0.25069	0.99107	1	1568	4	20187	ENSG00000100028
GO:0060589	nucleoside-triphosphatase regulator activity	molecular_function	0.25306	0.99605	32	1568	353	20187	ENSG00000088756,ENSG00000124126,ENSG00000213445,ENSG00000111348,ENSG00000141556,ENSG00000073350,ENSG00000134215,ENSG00000142632,ENSG00000035499,ENSG00000146376,ENSG00000167291,ENSG00000175899,ENSG00000174791,ENSG00000142669,ENSG00000203668,ENSG00000136895,ENSG00000164050,ENSG00000105649,ENSG00000065882,ENSG00000133121,ENSG00000131899,ENSG00000004777,ENSG00000148908,ENSG00000150760,ENSG00000131584…
GO:0008235	metalloexopeptidase activity	molecular_function	0.25373	0.99789	6	1568	55	20187	ENSG00000128510,ENSG00000135678,ENSG00000176393,ENSG00000148120,ENSG00000142327,ENSG00000109472
GO:0019902	phosphatase binding	molecular_function	0.2542	0.99834	16	1568	166	20187	ENSG00000166897,ENSG00000119383,ENSG00000082458,ENSG00000109861,ENSG00000172531,ENSG00000104783,ENSG00000041515,ENSG00000102882,ENSG00000141736,ENSG00000105976,ENSG00000065054,ENSG00000142208,ENSG00000058668,ENSG00000053918,ENSG00000198089,ENSG00000179776
GO:0019166	trans-2-enoyl-CoA reductase (NADPH) activity	molecular_function	0.25431	0.9985	1	1568	4	20187	ENSG00000242612
GO:0016853	isomerase activity	molecular_function	0.25616	1	15	1568	163	20187	ENSG00000079150,ENSG00000171314,ENSG00000113790,ENSG00000131747,ENSG00000119383,ENSG00000096060,ENSG00000122642,ENSG00000168938,ENSG00000037757,ENSG00000148803,ENSG00000088832,ENSG00000163382,ENSG00000196262,ENSG00000105220,ENSG00000123179
GO:0004082	bisphosphoglycerate mutase activity	molecular_function	0.2564	1	1	1568	4	20187	ENSG00000171314
GO:0004619	phosphoglycerate mutase activity	molecular_function	0.2564	1	1	1568	4	20187	ENSG00000171314
GO:0046538	2,3-bisphosphoglycerate-dependent phosphoglycerate mutase activity	molecular_function	0.2564	1	1	1568	4	20187	ENSG00000171314
GO:0000179	rRNA (adenine-N6,N6-)-dimethyltransferase activity	molecular_function	0.2571	1	1	1568	4	20187	ENSG00000029639
GO:0004065	arylsulfatase activity	molecular_function	0.25711	1	2	1568	12	20187	ENSG00000180801,ENSG00000113273
GO:0001846	opsonin binding	molecular_function	0.25835	1	2	1568	13	20187	ENSG00000138448,ENSG00000108561
GO:0005342	organic acid transmembrane transporter activity	molecular_function	0.25874	1	14	1568	144	20187	ENSG00000112394,ENSG00000155850,ENSG00000103064,ENSG00000118596,ENSG00000108932,ENSG00000092068,ENSG00000141526,ENSG00000177542,ENSG00000183048,ENSG00000102743,ENSG00000157637,ENSG00000100075,ENSG00000106688,ENSG00000115840
GO:0017147	Wnt-protein binding	molecular_function	0.25933	1	4	1568	32	20187	ENSG00000186854,ENSG00000162337,ENSG00000180340,ENSG00000269113
GO:0042806	fucose binding	molecular_function	0.25951	1	1	1568	4	20187	ENSG00000148803
GO:0033743	peptide-methionine (R)-S-oxide reductase activity	molecular_function	0.25966	1	1	1568	4	20187	ENSG00000198736
GO:0008146	sulfotransferase activity	molecular_function	0.26009	1	6	1568	54	20187	ENSG00000169105,ENSG00000197165,ENSG00000171004,ENSG00000136213,ENSG00000070614,ENSG00000128294
GO:0044020	histone methyltransferase activity (H4-R3 specific)	molecular_function	0.26058	1	1	1568	4	20187	ENSG00000132600
GO:0033293	monocarboxylic acid binding	molecular_function	0.26102	1	6	1568	58	20187	ENSG00000185551,ENSG00000116171,ENSG00000117318,ENSG00000164687,ENSG00000121769,ENSG00000132541
GO:0031705	bombesin receptor binding	molecular_function	0.26386	1	1	1568	4	20187	ENSG00000078401
GO:0003857	3-hydroxyacyl-CoA dehydrogenase activity	molecular_function	0.26549	1	2	1568	13	20187	ENSG00000113790,ENSG00000138796
GO:0034450	ubiquitin-ubiquitin ligase activity	molecular_function	0.26582	1	2	1568	13	20187	ENSG00000130939,ENSG00000100387
GO:0004966	galanin receptor activity	molecular_function	0.26664	1	1	1568	4	20187	ENSG00000069482
GO:0019136	deoxynucleoside kinase activity	molecular_function	0.26671	1	1	1568	4	20187	ENSG00000167900
GO:0016842	amidine-lyase activity	molecular_function	0.26701	1	1	1568	4	20187	ENSG00000145730
GO:0004634	phosphopyruvate hydratase activity	molecular_function	0.26717	1	1	1568	4	20187	ENSG00000108515
GO:0033265	choline binding	molecular_function	0.27219	1	1	1568	4	20187	ENSG00000114200
GO:0000980	RNA polymerase II distal enhancer sequence-specific DNA binding	molecular_function	0.27231	1	7	1568	66	20187	ENSG00000163041,ENSG00000164032,ENSG00000160113,ENSG00000075624,ENSG00000111642,ENSG00000116478,ENSG00000120075
GO:0004448	isocitrate dehydrogenase activity	molecular_function	0.2726	1	1	1568	4	20187	ENSG00000182054
GO:0008410	CoA-transferase activity	molecular_function	0.27295	1	1	1568	4	20187	ENSG00000083720
GO:0008309	double-stranded DNA exodeoxyribonuclease activity	molecular_function	0.27302	1	1	1568	4	20187	ENSG00000169188
GO:0004565	beta-galactosidase activity	molecular_function	0.2731	1	1	1568	4	20187	ENSG00000163521
GO:0016863	intramolecular oxidoreductase activity, transposing C=C bonds	molecular_function	0.27319	1	2	1568	14	20187	ENSG00000123179,ENSG00000113790
GO:0070815	peptidyl-lysine 5-dioxygenase activity	molecular_function	0.2734	1	1	1568	4	20187	ENSG00000152952
GO:0004470	malic enzyme activity	molecular_function	0.27401	1	1	1568	4	20187	ENSG00000014641
GO:0050145	nucleoside phosphate kinase activity	molecular_function	0.27421	1	1	1568	4	20187	ENSG00000168393
GO:0015605	organophosphate ester transmembrane transporter activity	molecular_function	0.27546	1	3	1568	23	20187	ENSG00000137700,ENSG00000157593,ENSG00000116704
GO:0097100	supercoiled DNA binding	molecular_function	0.27563	1	1	1568	4	20187	ENSG00000189403
GO:0031544	peptidyl-proline 3-dioxygenase activity	molecular_function	0.27637	1	1	1568	4	20187	ENSG00000090530
GO:1904288	BAT3 complex binding	molecular_function	0.27683	1	1	1568	4	20187	ENSG00000058056
GO:0045309	protein phosphorylated amino acid binding	molecular_function	0.27691	1	3	1568	23	20187	ENSG00000102882,ENSG00000137486,ENSG00000111679
GO:0070546	L-phenylalanine aminotransferase activity	molecular_function	0.27735	1	1	1568	4	20187	ENSG00000171097
GO:0015183	L-aspartate transmembrane transporter activity	molecular_function	0.27802	1	1	1568	4	20187	ENSG00000115840
GO:0047844	deoxycytidine deaminase activity	molecular_function	0.27807	1	1	1568	4	20187	ENSG00000179750
GO:0032557	pyrimidine ribonucleotide binding	molecular_function	0.27851	1	1	1568	4	20187	ENSG00000169764
GO:0015171	amino acid transmembrane transporter activity	molecular_function	0.27883	1	8	1568	78	20187	ENSG00000157637,ENSG00000102743,ENSG00000106688,ENSG00000115840,ENSG00000112394,ENSG00000092068,ENSG00000103064,ENSG00000177542
GO:0016303	1-phosphatidylinositol-3-kinase activity	molecular_function	0.27885	1	5	1568	44	20187	ENSG00000169047,ENSG00000068078,ENSG00000051382,ENSG00000171608,ENSG00000160867
GO:0004385	guanylate kinase activity	molecular_function	0.27896	1	2	1568	13	20187	ENSG00000108852,ENSG00000082458
GO:0036374	glutathione hydrolase activity	molecular_function	0.27934	1	1	1568	4	20187	ENSG00000099998
GO:0031852	mu-type opioid receptor binding	molecular_function	0.27937	1	1	1568	4	20187	ENSG00000196924
GO:0043175	RNA polymerase core enzyme binding	molecular_function	0.27977	1	3	1568	23	20187	ENSG00000143499,ENSG00000141736,ENSG00000092847
GO:0004740	pyruvate dehydrogenase (acetyl-transferring) kinase activity	molecular_function	0.27984	1	1	1568	4	20187	ENSG00000005882
GO:1902282	voltage-gated potassium channel activity involved in ventricular cardiac muscle cell action potential repolarization	molecular_function	0.28004	1	1	1568	4	20187	ENSG00000053918
GO:0070326	very-low-density lipoprotein particle receptor binding	molecular_function	0.28025	1	1	1568	4	20187	ENSG00000169174
GO:0005176	ErbB-2 class receptor binding	molecular_function	0.28047	1	1	1568	4	20187	ENSG00000164885
GO:0015103	inorganic anion transmembrane transporter activity	molecular_function	0.28076	1	12	1568	122	20187	ENSG00000116005,ENSG00000183048,ENSG00000154122,ENSG00000146828,ENSG00000075415,ENSG00000047617,ENSG00000070915,ENSG00000169583,ENSG00000146205,ENSG00000136295,ENSG00000184908,ENSG00000155850
GO:0018685	alkane 1-monooxygenase activity	molecular_function	0.28119	1	1	1568	4	20187	ENSG00000186204
GO:0004376	glycolipid mannosyltransferase activity	molecular_function	0.28131	1	1	1568	4	20187	ENSG00000060642
GO:0001784	phosphotyrosine binding	molecular_function	0.28162	1	2	1568	13	20187	ENSG00000111679,ENSG00000102882
GO:0008349	MAP kinase kinase kinase kinase activity	molecular_function	0.28183	1	1	1568	4	20187	ENSG00000168067
GO:0031005	filamin binding	molecular_function	0.28185	1	2	1568	13	20187	ENSG00000113657,ENSG00000173641
GO:0005092	GDP-dissociation inhibitor activity	molecular_function	0.28192	1	2	1568	14	20187	ENSG00000111348,ENSG00000203668
GO:0016212	kynurenine-oxoglutarate transaminase activity	molecular_function	0.28199	1	1	1568	4	20187	ENSG00000171097
GO:0036137	kynurenine aminotransferase activity	molecular_function	0.28199	1	1	1568	4	20187	ENSG00000171097
GO:0008200	ion channel inhibitor activity	molecular_function	0.28283	1	4	1568	35	20187	ENSG00000105974,ENSG00000118640,ENSG00000105711,ENSG00000169174
GO:0015137	citrate transmembrane transporter activity	molecular_function	0.28302	1	1	1568	4	20187	ENSG00000100075
GO:0015142	tricarboxylic acid transmembrane transporter activity	molecular_function	0.28302	1	1	1568	4	20187	ENSG00000100075
GO:0050051	leukotriene-B4 20-monooxygenase activity	molecular_function	0.28337	1	1	1568	4	20187	ENSG00000186204
GO:0004346	glucose-6-phosphatase activity	molecular_function	0.28347	1	1	1568	4	20187	ENSG00000141349
GO:0050309	sugar-terminal-phosphatase activity	molecular_function	0.28347	1	1	1568	4	20187	ENSG00000141349
GO:0016286	small conductance calcium-activated potassium channel activity	molecular_function	0.28435	1	1	1568	4	20187	ENSG00000104783
GO:0004694	eukaryotic translation initiation factor 2alpha kinase activity	molecular_function	0.28468	1	1	1568	4	20187	ENSG00000128829
GO:0004095	carnitine O-palmitoyltransferase activity	molecular_function	0.28619	1	1	1568	4	20187	ENSG00000157184
GO:0005025	transforming growth factor beta receptor activity, type I	molecular_function	0.28655	1	1	1568	4	20187	ENSG00000106799
GO:0008417	fucosyltransferase activity	molecular_function	0.28656	1	2	1568	13	20187	ENSG00000033170,ENSG00000101346
GO:0016833	oxo-acid-lyase activity	molecular_function	0.28664	1	1	1568	4	20187	ENSG00000241935
GO:0032795	heterotrimeric G-protein binding	molecular_function	0.28692	1	1	1568	4	20187	ENSG00000163485
GO:0019104	DNA N-glycosylase activity	molecular_function	0.28693	1	2	1568	14	20187	ENSG00000132646,ENSG00000076248
GO:0019201	nucleotide kinase activity	molecular_function	0.28701	1	3	1568	24	20187	ENSG00000082458,ENSG00000108852,ENSG00000168393
GO:0004711	ribosomal protein S6 kinase activity	molecular_function	0.28724	1	1	1568	4	20187	ENSG00000162302
GO:0015433	peptide antigen-transporting ATPase activity	molecular_function	0.28751	1	2	1568	13	20187	ENSG00000204267,ENSG00000231925
GO:0015119	hexose phosphate transmembrane transporter activity	molecular_function	0.28752	1	1	1568	4	20187	ENSG00000137700
GO:0005017	platelet-derived growth factor-activated receptor activity	molecular_function	0.28792	1	1	1568	4	20187	ENSG00000113721
GO:0004558	alpha-1,4-glucosidase activity	molecular_function	0.28814	1	1	1568	4	20187	ENSG00000214013
GO:0044736	acid-sensing ion channel activity	molecular_function	0.28823	1	1	1568	4	20187	ENSG00000110881
GO:0047696	beta-adrenergic receptor kinase activity	molecular_function	0.28827	1	1	1568	4	20187	ENSG00000198873
GO:0003886	DNA (cytosine-5-)-methyltransferase activity	molecular_function	0.28883	1	1	1568	4	20187	ENSG00000107614
GO:0044323	retinoic acid-responsive element binding	molecular_function	0.28891	1	1	1568	4	20187	ENSG00000175745
GO:0008379	thioredoxin peroxidase activity	molecular_function	0.28903	1	1	1568	5	20187	ENSG00000165672
GO:0032405	MutLalpha complex binding	molecular_function	0.28919	1	1	1568	4	20187	ENSG00000132646
GO:0070697	activin receptor binding	molecular_function	0.28938	1	1	1568	4	20187	ENSG00000137834
GO:0050501	hyaluronan synthase activity	molecular_function	0.28939	1	1	1568	4	20187	ENSG00000114378
GO:0004181	metallocarboxypeptidase activity	molecular_function	0.28969	1	3	1568	24	20187	ENSG00000135678,ENSG00000128510,ENSG00000109472
GO:0004994	somatostatin receptor activity	molecular_function	0.29002	1	1	1568	4	20187	ENSG00000139874
GO:0047756	chondroitin 4-sulfotransferase activity	molecular_function	0.29037	1	1	1568	4	20187	ENSG00000136213
GO:0030158	protein xylosyltransferase activity	molecular_function	0.29069	1	1	1568	4	20187	ENSG00000015532
GO:0015198	oligopeptide transporter activity	molecular_function	0.29073	1	1	1568	4	20187	ENSG00000150967
GO:0016300	tRNA (uracil) methyltransferase activity	molecular_function	0.2908	1	1	1568	4	20187	ENSG00000250305
GO:0055077	gap junction hemi-channel activity	molecular_function	0.29152	1	1	1568	4	20187	ENSG00000265107
GO:0005030	neurotrophin receptor activity	molecular_function	0.29183	1	1	1568	4	20187	ENSG00000134243
GO:0008486	diphosphoinositol-polyphosphate diphosphatase activity	molecular_function	0.29199	1	1	1568	4	20187	ENSG00000272325
GO:0052840	inositol diphosphate tetrakisphosphate diphosphatase activity	molecular_function	0.29199	1	1	1568	4	20187	ENSG00000272325
GO:0052841	inositol bisdiphosphate tetrakisphosphate diphosphatase activity	molecular_function	0.29199	1	1	1568	4	20187	ENSG00000272325
GO:0052842	inositol diphosphate pentakisphosphate diphosphatase activity	molecular_function	0.29199	1	1	1568	4	20187	ENSG00000272325
GO:0052843	inositol-1-diphosphate-2,3,4,5,6-pentakisphosphate diphosphatase activity	molecular_function	0.29199	1	1	1568	4	20187	ENSG00000272325
GO:0052844	inositol-3-diphosphate-1,2,4,5,6-pentakisphosphate diphosphatase activity	molecular_function	0.29199	1	1	1568	4	20187	ENSG00000272325
GO:0052845	inositol-5-diphosphate-1,2,3,4,6-pentakisphosphate diphosphatase activity	molecular_function	0.29199	1	1	1568	4	20187	ENSG00000272325
GO:0052846	inositol-1,5-bisdiphosphate-2,3,4,6-tetrakisphosphate 1-diphosphatase activity	molecular_function	0.29199	1	1	1568	4	20187	ENSG00000272325
GO:0052847	inositol-1,5-bisdiphosphate-2,3,4,6-tetrakisphosphate 5-diphosphatase activity	molecular_function	0.29199	1	1	1568	4	20187	ENSG00000272325
GO:0052848	inositol-3,5-bisdiphosphate-2,3,4,6-tetrakisphosphate 5-diphosphatase activity	molecular_function	0.29199	1	1	1568	4	20187	ENSG00000272325
GO:0030229	very-low-density lipoprotein particle receptor activity	molecular_function	0.29199	1	1	1568	4	20187	ENSG00000147852
GO:0016408	C-acyltransferase activity	molecular_function	0.29691	1	2	1568	14	20187	ENSG00000172296,ENSG00000116171
GO:0008097	5S rRNA binding	molecular_function	0.29885	1	1	1568	5	20187	ENSG00000128311
GO:0016531	copper chaperone activity	molecular_function	0.2998	1	1	1568	5	20187	ENSG00000177556
GO:0000104	succinate dehydrogenase activity	molecular_function	0.2999	1	1	1568	5	20187	ENSG00000143252
GO:0016248	channel inhibitor activity	molecular_function	0.30188	1	4	1568	36	20187	ENSG00000105711,ENSG00000105974,ENSG00000118640,ENSG00000169174
GO:0000400	four-way junction DNA binding	molecular_function	0.30376	1	2	1568	14	20187	ENSG00000189403,ENSG00000029993
GO:0015179	L-amino acid transmembrane transporter activity	molecular_function	0.30539	1	6	1568	57	20187	ENSG00000177542,ENSG00000106688,ENSG00000115840,ENSG00000092068,ENSG00000103064,ENSG00000102743
GO:0042288	MHC class I protein binding	molecular_function	0.30543	1	4	1568	35	20187	ENSG00000152234,ENSG00000196230,ENSG00000110955,ENSG00000231925
GO:0030548	acetylcholine receptor regulator activity	molecular_function	0.30901	1	1	1568	5	20187	ENSG00000164885
GO:0005496	steroid binding	molecular_function	0.30955	1	9	1568	94	20187	ENSG00000165029,ENSG00000006025,ENSG00000197043,ENSG00000105974,ENSG00000163399,ENSG00000021762,ENSG00000164850,ENSG00000116171,ENSG00000025434
GO:0045125	bioactive lipid receptor activity	molecular_function	0.30964	1	2	1568	14	20187	ENSG00000213694,ENSG00000180739
GO:0031432	titin binding	molecular_function	0.31091	1	2	1568	14	20187	ENSG00000160014,ENSG00000165887
GO:1990050	phosphatidic acid transporter activity	molecular_function	0.31129	1	1	1568	5	20187	ENSG00000169230
GO:0003839	gamma-glutamylcyclotransferase activity	molecular_function	0.3133	1	1	1568	5	20187	ENSG00000143942
GO:0015116	sulfate transmembrane transporter activity	molecular_function	0.31356	1	2	1568	14	20187	ENSG00000183048,ENSG00000155850
GO:0042887	amide transmembrane transporter activity	molecular_function	0.31366	1	4	1568	35	20187	ENSG00000150967,ENSG00000204267,ENSG00000165272,ENSG00000231925
GO:0034236	protein kinase A catalytic subunit binding	molecular_function	0.3149	1	2	1568	14	20187	ENSG00000053918,ENSG00000171033
GO:0030145	manganese ion binding	molecular_function	0.31718	1	5	1568	47	20187	ENSG00000177706,ENSG00000165905,ENSG00000141429,ENSG00000159363,ENSG00000164088
GO:0031404	chloride ion binding	molecular_function	0.31723	1	2	1568	14	20187	ENSG00000184908,ENSG00000109861
GO:0004514	nicotinate-nucleotide diphosphorylase (carboxylating) activity	molecular_function	0.31733	1	1	1568	5	20187	ENSG00000103485
GO:0004083	bisphosphoglycerate 2-phosphatase activity	molecular_function	0.31773	1	1	1568	5	20187	ENSG00000171314
GO:0004467	long-chain fatty acid-CoA ligase activity	molecular_function	0.31895	1	2	1568	14	20187	ENSG00000083807,ENSG00000167114
GO:0019205	nucleobase-containing compound kinase activity	molecular_function	0.3193	1	5	1568	49	20187	ENSG00000167900,ENSG00000082458,ENSG00000108852,ENSG00000103202,ENSG00000168393
GO:0022890	inorganic cation transmembrane transporter activity	molecular_function	0.31935	1	47	1568	553	20187	ENSG00000189043,ENSG00000105711,ENSG00000138074,ENSG00000131174,ENSG00000106688,ENSG00000169432,ENSG00000110955,ENSG00000198804,ENSG00000001461,ENSG00000070214,ENSG00000177556,ENSG00000159199,ENSG00000198727,ENSG00000138448,ENSG00000144285,ENSG00000163399,ENSG00000058668,ENSG00000116396,ENSG00000110881,ENSG00000149596,ENSG00000171130,ENSG00000196950,ENSG00000126267,ENSG00000198899,ENSG00000184076…
GO:0015926	glucosidase activity	molecular_function	0.31996	1	2	1568	14	20187	ENSG00000162688,ENSG00000214013
GO:0004459	L-lactate dehydrogenase activity	molecular_function	0.32059	1	1	1568	5	20187	ENSG00000134333
GO:0042609	CD4 receptor binding	molecular_function	0.32085	1	1	1568	5	20187	ENSG00000114698
GO:0019904	protein domain specific binding	molecular_function	0.32108	1	55	1568	655	20187	ENSG00000069702,ENSG00000198959,ENSG00000213672,ENSG00000160014,ENSG00000024422,ENSG00000115365,ENSG00000138347,ENSG00000158769,ENSG00000108797,ENSG00000073969,ENSG00000164611,ENSG00000082458,ENSG00000150764,ENSG00000150760,ENSG00000176720,ENSG00000122966,ENSG00000169439,ENSG00000198176,ENSG00000134996,ENSG00000114251,ENSG00000111319,ENSG00000117318,ENSG00000143537,ENSG00000102471,ENSG00000150054…
GO:0003785	actin monomer binding	molecular_function	0.32424	1	3	1568	27	20187	ENSG00000205542,ENSG00000082438,ENSG00000247596
GO:0003847	1-alkyl-2-acetylglycerophosphocholine esterase activity	molecular_function	0.3244	1	1	1568	5	20187	ENSG00000079462
GO:0004844	uracil DNA N-glycosylase activity	molecular_function	0.32475	1	1	1568	5	20187	ENSG00000076248
GO:0097506	deaminated base DNA N-glycosylase activity	molecular_function	0.32475	1	1	1568	5	20187	ENSG00000076248
GO:0003923	GPI-anchor transamidase activity	molecular_function	0.32781	1	1	1568	5	20187	ENSG00000087111
GO:0017022	myosin binding	molecular_function	0.32929	1	6	1568	60	20187	ENSG00000101335,ENSG00000148180,ENSG00000159251,ENSG00000122786,ENSG00000183853,ENSG00000105649
GO:0004197	cysteine-type endopeptidase activity	molecular_function	0.32938	1	8	1568	84	20187	ENSG00000135476,ENSG00000101160,ENSG00000058056,ENSG00000014216,ENSG00000126247,ENSG00000109861,ENSG00000136943,ENSG00000075142
GO:0048273	mitogen-activated protein kinase p38 binding	molecular_function	0.3308	1	1	1568	5	20187	ENSG00000162302
GO:0030197	extracellular matrix constituent, lubricant activity	molecular_function	0.33202	1	1	1568	5	20187	ENSG00000169894
GO:0035256	G-protein coupled glutamate receptor binding	molecular_function	0.33282	1	1	1568	5	20187	ENSG00000197959
GO:0015101	organic cation transmembrane transporter activity	molecular_function	0.33326	1	2	1568	15	20187	ENSG00000178537,ENSG00000092068
GO:0004563	beta-N-acetylhexosaminidase activity	molecular_function	0.33336	1	1	1568	5	20187	ENSG00000196743
GO:0016427	tRNA (cytosine) methyltransferase activity	molecular_function	0.33424	1	1	1568	5	20187	ENSG00000107614
GO:0004758	serine C-palmitoyltransferase activity	molecular_function	0.33449	1	1	1568	5	20187	ENSG00000172296
GO:0016454	C-palmitoyltransferase activity	molecular_function	0.33449	1	1	1568	5	20187	ENSG00000172296
GO:0031694	alpha-2A adrenergic receptor binding	molecular_function	0.33487	1	1	1568	5	20187	ENSG00000105290
GO:0046624	sphingolipid transporter activity	molecular_function	0.33513	1	1	1568	5	20187	ENSG00000183018
GO:0004445	inositol-polyphosphate 5-phosphatase activity	molecular_function	0.33526	1	1	1568	5	20187	ENSG00000068383
GO:0019215	intermediate filament binding	molecular_function	0.33577	1	2	1568	15	20187	ENSG00000132688,ENSG00000167880
GO:0004144	diacylglycerol O-acyltransferase activity	molecular_function	0.33615	1	1	1568	5	20187	ENSG00000062282
GO:0004725	protein tyrosine phosphatase activity	molecular_function	0.33618	1	10	1568	106	20187	ENSG00000172830,ENSG00000111679,ENSG00000072135,ENSG00000130829,ENSG00000142949,ENSG00000127329,ENSG00000132670,ENSG00000060656,ENSG00000158716,ENSG00000105426
GO:0030292	protein tyrosine kinase inhibitor activity	molecular_function	0.33619	1	1	1568	5	20187	ENSG00000068001
GO:0050543	icosatetraenoic acid binding	molecular_function	0.33634	1	1	1568	6	20187	ENSG00000121769
GO:0016854	racemase and epimerase activity	molecular_function	0.33718	1	2	1568	16	20187	ENSG00000163382,ENSG00000148803
GO:0046912	transferase activity, transferring acyl groups, acyl groups converted into alkyl on transfer	molecular_function	0.33746	1	1	1568	5	20187	ENSG00000131473
GO:0032452	histone demethylase activity	molecular_function	0.33756	1	3	1568	25	20187	ENSG00000165097,ENSG00000004487,ENSG00000150347
GO:0097109	neuroligin family protein binding	molecular_function	0.33767	1	1	1568	5	20187	ENSG00000021645
GO:0035671	enone reductase activity	molecular_function	0.33785	1	1	1568	5	20187	ENSG00000145545
GO:0043141	ATP-dependent 5'-3' DNA helicase activity	molecular_function	0.33799	1	1	1568	5	20187	ENSG00000140451
GO:0000064	L-ornithine transmembrane transporter activity	molecular_function	0.33851	1	1	1568	5	20187	ENSG00000102743
GO:0036435	K48-linked polyubiquitin binding	molecular_function	0.33868	1	1	1568	5	20187	ENSG00000263528
GO:0004526	ribonuclease P activity	molecular_function	0.33878	1	2	1568	16	20187	ENSG00000167272,ENSG00000104356
GO:0016641	oxidoreductase activity, acting on the CH-NH2 group of donors, oxygen as acceptor	molecular_function	0.33904	1	2	1568	15	20187	ENSG00000108439,ENSG00000203797
GO:0022851	GABA-gated chloride ion channel activity	molecular_function	0.34025	1	1	1568	5	20187	ENSG00000102287
GO:0016717	oxidoreductase activity, acting on paired donors, with oxidation of a pair of donors resulting in the reduction of molecular oxygen to two molecules of water	molecular_function	0.34164	1	1	1568	5	20187	ENSG00000145284
GO:0003918	DNA topoisomerase type II (ATP-hydrolyzing) activity	molecular_function	0.34166	1	1	1568	5	20187	ENSG00000131747
GO:0061505	DNA topoisomerase II activity	molecular_function	0.34166	1	1	1568	5	20187	ENSG00000131747
GO:0005521	lamin binding	molecular_function	0.34202	1	2	1568	15	20187	ENSG00000120802,ENSG00000100242
GO:0043426	MRF binding	molecular_function	0.34249	1	1	1568	5	20187	ENSG00000004487
GO:0004957	prostaglandin E receptor activity	molecular_function	0.34267	1	1	1568	5	20187	ENSG00000164120
GO:0005432	calcium:sodium antiporter activity	molecular_function	0.34305	1	1	1568	5	20187	ENSG00000089060
GO:0047915	ganglioside galactosyltransferase activity	molecular_function	0.34305	1	1	1568	5	20187	ENSG00000235863
GO:0034711	inhibin binding	molecular_function	0.34334	1	1	1568	5	20187	ENSG00000123999
GO:0098639	collagen binding involved in cell-matrix adhesion	molecular_function	0.34349	1	1	1568	5	20187	ENSG00000150093
GO:0030551	cyclic nucleotide binding	molecular_function	0.34362	1	4	1568	37	20187	ENSG00000184584,ENSG00000184588,ENSG00000172572,ENSG00000115252
GO:0004364	glutathione transferase activity	molecular_function	0.34364	1	3	1568	29	20187	ENSG00000085871,ENSG00000143198,ENSG00000197448
GO:0038062	protein tyrosine kinase collagen receptor activity	molecular_function	0.34383	1	1	1568	5	20187	ENSG00000204580
GO:0032554	purine deoxyribonucleotide binding	molecular_function	0.34398	1	1	1568	5	20187	ENSG00000101347
GO:0019903	protein phosphatase binding	molecular_function	0.34407	1	11	1568	118	20187	ENSG00000172531,ENSG00000058668,ENSG00000142208,ENSG00000179776,ENSG00000053918,ENSG00000041515,ENSG00000141736,ENSG00000082458,ENSG00000104783,ENSG00000119383,ENSG00000105976
GO:0070063	RNA polymerase binding	molecular_function	0.34411	1	4	1568	37	20187	ENSG00000148175,ENSG00000092847,ENSG00000143499,ENSG00000141736
GO:0042799	histone methyltransferase activity (H4-K20 specific)	molecular_function	0.34443	1	1	1568	5	20187	ENSG00000133247
GO:0071253	connexin binding	molecular_function	0.34468	1	1	1568	5	20187	ENSG00000265107
GO:0005337	nucleoside transmembrane transporter activity	molecular_function	0.34489	1	2	1568	15	20187	ENSG00000157593,ENSG00000112759
GO:0008532	N-acetyllactosaminide beta-1,3-N-acetylglucosaminyltransferase activity	molecular_function	0.34513	1	1	1568	5	20187	ENSG00000174684
GO:0016416	O-palmitoyltransferase activity	molecular_function	0.34523	1	1	1568	5	20187	ENSG00000157184
GO:0030284	estrogen receptor activity	molecular_function	0.34578	1	1	1568	5	20187	ENSG00000164850
GO:0005161	platelet-derived growth factor receptor binding	molecular_function	0.34617	1	2	1568	15	20187	ENSG00000113721,ENSG00000100311
GO:0042165	neurotransmitter binding	molecular_function	0.34708	1	3	1568	26	20187	ENSG00000169684,ENSG00000176884,ENSG00000184117
GO:0005314	high-affinity glutamate transmembrane transporter activity	molecular_function	0.34744	1	1	1568	5	20187	ENSG00000106688
GO:0015108	chloride transmembrane transporter activity	molecular_function	0.34755	1	9	1568	94	20187	ENSG00000146205,ENSG00000136295,ENSG00000184908,ENSG00000155850,ENSG00000047617,ENSG00000070915,ENSG00000169583,ENSG00000146828,ENSG00000116005
GO:0008252	nucleotidase activity	molecular_function	0.34803	1	2	1568	16	20187	ENSG00000162813,ENSG00000168268
GO:0015349	thyroid hormone transmembrane transporter activity	molecular_function	0.34848	1	1	1568	5	20187	ENSG00000112394
GO:0001537	N-acetylgalactosamine 4-O-sulfotransferase activity	molecular_function	0.34876	1	1	1568	5	20187	ENSG00000169105
GO:0086006	voltage-gated sodium channel activity involved in cardiac muscle cell action potential	molecular_function	0.34895	1	1	1568	5	20187	ENSG00000105711
GO:0008142	oxysterol binding	molecular_function	0.34908	1	1	1568	5	20187	ENSG00000021762
GO:0070008	serine-type exopeptidase activity	molecular_function	0.34916	1	2	1568	16	20187	ENSG00000109472,ENSG00000135678
GO:0015016	[heparan sulfate]-glucosamine N-sulfotransferase activity	molecular_function	0.34932	1	1	1568	5	20187	ENSG00000070614
GO:0001671	ATPase activator activity	molecular_function	0.34945	1	2	1568	16	20187	ENSG00000143153,ENSG00000105649
GO:0015379	potassium:chloride symporter activity	molecular_function	0.34987	1	1	1568	5	20187	ENSG00000146828
GO:0022820	potassium ion symporter activity	molecular_function	0.34987	1	1	1568	5	20187	ENSG00000146828
GO:0015057	thrombin receptor activity	molecular_function	0.35036	1	1	1568	5	20187	ENSG00000181104
GO:0043559	insulin binding	molecular_function	0.3504	1	1	1568	5	20187	ENSG00000140443
GO:0008559	xenobiotic-transporting ATPase activity	molecular_function	0.35048	1	1	1568	5	20187	ENSG00000141338
GO:0003887	DNA-directed DNA polymerase activity	molecular_function	0.35079	1	3	1568	27	20187	ENSG00000170734,ENSG00000014138,ENSG00000062822
GO:0016530	metallochaperone activity	molecular_function	0.35231	1	1	1568	6	20187	ENSG00000177556
GO:0008375	acetylglucosaminyltransferase activity	molecular_function	0.35442	1	5	1568	49	20187	ENSG00000161013,ENSG00000152127,ENSG00000174684,ENSG00000085998,ENSG00000015532
GO:0016722	oxidoreductase activity, oxidizing metal ions	molecular_function	0.3547	1	2	1568	16	20187	ENSG00000115107,ENSG00000127954
GO:0042277	peptide binding	molecular_function	0.35477	1	24	1568	278	20187	ENSG00000137642,ENSG00000113108,ENSG00000116661,ENSG00000142327,ENSG00000092068,ENSG00000140564,ENSG00000135916,ENSG00000148120,ENSG00000153029,ENSG00000136943,ENSG00000114200,ENSG00000161203,ENSG00000196262,ENSG00000116133,ENSG00000115365,ENSG00000171603,ENSG00000249992,ENSG00000139874,ENSG00000140443,ENSG00000168938,ENSG00000231925,ENSG00000169418,ENSG00000136156,ENSG00000176393
GO:0004180	carboxypeptidase activity	molecular_function	0.35494	1	4	1568	39	20187	ENSG00000128510,ENSG00000135678,ENSG00000109472,ENSG00000136943
GO:0030515	snoRNA binding	molecular_function	0.35598	1	3	1568	28	20187	ENSG00000241945,ENSG00000106268,ENSG00000168101
GO:0008378	galactosyltransferase activity	molecular_function	0.35961	1	4	1568	38	20187	ENSG00000171155,ENSG00000118276,ENSG00000130309,ENSG00000235863
GO:0001098	basal transcription machinery binding	molecular_function	0.36062	1	3	1568	27	20187	ENSG00000196628,ENSG00000092847,ENSG00000143499
GO:0001099	basal RNA polymerase II transcription machinery binding	molecular_function	0.36062	1	3	1568	27	20187	ENSG00000196628,ENSG00000092847,ENSG00000143499
GO:0004111	creatine kinase activity	molecular_function	0.36457	1	1	1568	6	20187	ENSG00000166165
GO:0019706	protein-cysteine S-palmitoyltransferase activity	molecular_function	0.36757	1	3	1568	27	20187	ENSG00000163812,ENSG00000099904,ENSG00000160446
GO:0019707	protein-cysteine S-acyltransferase activity	molecular_function	0.36757	1	3	1568	27	20187	ENSG00000160446,ENSG00000099904,ENSG00000163812
GO:0019103	pyrimidine nucleotide binding	molecular_function	0.36883	1	1	1568	6	20187	ENSG00000169764
GO:0017048	Rho GTPase binding	molecular_function	0.36914	1	8	1568	85	20187	ENSG00000161791,ENSG00000152767,ENSG00000122966,ENSG00000137825,ENSG00000196924,ENSG00000111348,ENSG00000105974,ENSG00000168952
GO:0034190	apolipoprotein receptor binding	molecular_function	0.3702	1	1	1568	6	20187	ENSG00000169174
GO:0045159	myosin II binding	molecular_function	0.3725	1	1	1568	6	20187	ENSG00000148180
GO:0016307	phosphatidylinositol phosphate kinase activity	molecular_function	0.37331	1	2	1568	16	20187	ENSG00000051382,ENSG00000171608
GO:0034416	bisphosphoglycerate phosphatase activity	molecular_function	0.37412	1	1	1568	6	20187	ENSG00000171314
GO:0015288	porin activity	molecular_function	0.37419	1	1	1568	6	20187	ENSG00000158882
GO:0004457	lactate dehydrogenase activity	molecular_function	0.37452	1	1	1568	6	20187	ENSG00000134333
GO:0016433	rRNA (adenine) methyltransferase activity	molecular_function	0.3749	1	1	1568	6	20187	ENSG00000029639
GO:0022836	gated channel activity	molecular_function	0.37598	1	30	1568	346	20187	ENSG00000160014,ENSG00000169432,ENSG00000102287,ENSG00000116396,ENSG00000169684,ENSG00000110881,ENSG00000105711,ENSG00000184908,ENSG00000149596,ENSG00000197043,ENSG00000082458,ENSG00000146205,ENSG00000136295,ENSG00000083454,ENSG00000162687,ENSG00000138448,ENSG00000135643,ENSG00000144285,ENSG00000182771,ENSG00000167535,ENSG00000053918,ENSG00000111319,ENSG00000169583,ENSG00000154864,ENSG00000176884…
GO:0008656	cysteine-type endopeptidase activator activity involved in apoptotic process	molecular_function	0.37607	1	2	1568	17	20187	ENSG00000120868,ENSG00000166681
GO:0061133	endopeptidase activator activity	molecular_function	0.37641	1	1	1568	6	20187	ENSG00000092010
GO:0046966	thyroid hormone receptor binding	molecular_function	0.3774	1	3	1568	28	20187	ENSG00000118418,ENSG00000160310,ENSG00000185340
GO:0052742	phosphatidylinositol kinase activity	molecular_function	0.37763	1	5	1568	50	20187	ENSG00000169047,ENSG00000068078,ENSG00000051382,ENSG00000171608,ENSG00000160867
GO:0030346	protein phosphatase 2B binding	molecular_function	0.38045	1	1	1568	6	20187	ENSG00000058668
GO:0015197	peptide transporter activity	molecular_function	0.38114	1	3	1568	27	20187	ENSG00000204267,ENSG00000231925,ENSG00000150967
GO:0016830	carbon-carbon lyase activity	molecular_function	0.38143	1	5	1568	52	20187	ENSG00000115652,ENSG00000128050,ENSG00000241935,ENSG00000109107,ENSG00000083123
GO:0008649	rRNA methyltransferase activity	molecular_function	0.38201	1	2	1568	17	20187	ENSG00000278619,ENSG00000029639
GO:0043237	laminin-1 binding	molecular_function	0.38204	1	1	1568	6	20187	ENSG00000173402
GO:0030971	receptor tyrosine kinase binding	molecular_function	0.38233	1	5	1568	51	20187	ENSG00000091622,ENSG00000169047,ENSG00000068001,ENSG00000134569,ENSG00000132646
GO:0031267	small GTPase binding	molecular_function	0.38242	1	25	1568	290	20187	ENSG00000204392,ENSG00000138193,ENSG00000165029,ENSG00000137825,ENSG00000196924,ENSG00000168952,ENSG00000167291,ENSG00000073969,ENSG00000203668,ENSG00000174791,ENSG00000161791,ENSG00000092929,ENSG00000152767,ENSG00000065882,ENSG00000109113,ENSG00000119487,ENSG00000131899,ENSG00000105974,ENSG00000111348,ENSG00000073350,ENSG00000127084,ENSG00000147041,ENSG00000137642,ENSG00000197879,ENSG00000122966
GO:0004028	3-chloroallyl aldehyde dehydrogenase activity	molecular_function	0.3839	1	1	1568	6	20187	ENSG00000006534
GO:0004300	enoyl-CoA hydratase activity	molecular_function	0.38425	1	1	1568	6	20187	ENSG00000113790
GO:0070739	protein-glutamic acid ligase activity	molecular_function	0.3864	1	1	1568	6	20187	ENSG00000170703
GO:0005345	purine nucleobase transmembrane transporter activity	molecular_function	0.3871	1	1	1568	6	20187	ENSG00000151729
GO:0008094	DNA-dependent ATPase activity	molecular_function	0.38743	1	8	1568	87	20187	ENSG00000116830,ENSG00000104884,ENSG00000133119,ENSG00000131747,ENSG00000170004,ENSG00000111642,ENSG00000102038,ENSG00000140451
GO:0051185	coenzyme transporter activity	molecular_function	0.38746	1	1	1568	6	20187	ENSG00000167700
GO:0003846	2-acylglycerol O-acyltransferase activity	molecular_function	0.38823	1	1	1568	6	20187	ENSG00000062282
GO:0032552	deoxyribonucleotide binding	molecular_function	0.38826	1	1	1568	6	20187	ENSG00000101347
GO:0000295	adenine nucleotide transmembrane transporter activity	molecular_function	0.38984	1	1	1568	6	20187	ENSG00000157593
GO:0005346	purine ribonucleotide transmembrane transporter activity	molecular_function	0.38984	1	1	1568	6	20187	ENSG00000157593
GO:0004704	NF-kappaB-inducing kinase activity	molecular_function	0.39056	1	1	1568	6	20187	ENSG00000263528
GO:0004735	pyrroline-5-carboxylate reductase activity	molecular_function	0.39063	1	1	1568	6	20187	ENSG00000104524
GO:0004003	ATP-dependent DNA helicase activity	molecular_function	0.39065	1	4	1568	39	20187	ENSG00000170004,ENSG00000104884,ENSG00000140451,ENSG00000111642
GO:0052658	inositol-1,4,5-trisphosphate 5-phosphatase activity	molecular_function	0.39107	1	1	1568	6	20187	ENSG00000068383
GO:0004738	pyruvate dehydrogenase activity	molecular_function	0.3916	1	1	1568	6	20187	ENSG00000168291
GO:0034603	pyruvate dehydrogenase [NAD(P)+] activity	molecular_function	0.3916	1	1	1568	6	20187	ENSG00000168291
GO:0034604	pyruvate dehydrogenase (NAD+) activity	molecular_function	0.3916	1	1	1568	6	20187	ENSG00000168291
GO:0008420	CTD phosphatase activity	molecular_function	0.39196	1	1	1568	6	20187	ENSG00000164088
GO:0004698	calcium-dependent protein kinase C activity	molecular_function	0.39248	1	1	1568	6	20187	ENSG00000166501
GO:0015204	urea transmembrane transporter activity	molecular_function	0.39345	1	1	1568	6	20187	ENSG00000165272
GO:0004528	phosphodiesterase I activity	molecular_function	0.39362	1	1	1568	6	20187	ENSG00000197594
GO:0010997	anaphase-promoting complex binding	molecular_function	0.39414	1	1	1568	6	20187	ENSG00000092853
GO:0009008	DNA-methyltransferase activity	molecular_function	0.3943	1	1	1568	6	20187	ENSG00000107614
GO:0016763	transferase activity, transferring pentosyl groups	molecular_function	0.39471	1	5	1568	54	20187	ENSG00000173950,ENSG00000103485,ENSG00000015532,ENSG00000143799,ENSG00000165905
GO:0098634	protein binding involved in cell-matrix adhesion	molecular_function	0.39475	1	1	1568	6	20187	ENSG00000150093
GO:0003708	retinoic acid receptor activity	molecular_function	0.39532	1	1	1568	6	20187	ENSG00000172819
GO:0005375	copper ion transmembrane transporter activity	molecular_function	0.39576	1	1	1568	6	20187	ENSG00000177556
GO:0004529	exodeoxyribonuclease activity	molecular_function	0.39583	1	2	1568	17	20187	ENSG00000169188,ENSG00000062822
GO:0016895	exodeoxyribonuclease activity, producing 5'-phosphomonoesters	molecular_function	0.39583	1	2	1568	17	20187	ENSG00000062822,ENSG00000169188
GO:0070990	snRNP binding	molecular_function	0.39694	1	2	1568	18	20187	ENSG00000100028,ENSG00000125743
GO:0042910	xenobiotic transporter activity	molecular_function	0.3978	1	1	1568	6	20187	ENSG00000141338
GO:0001056	RNA polymerase III activity	molecular_function	0.39898	1	2	1568	18	20187	ENSG00000100413,ENSG00000177700
GO:0032135	DNA insertion or deletion binding	molecular_function	0.39946	1	1	1568	6	20187	ENSG00000132646
GO:0005227	calcium activated cation channel activity	molecular_function	0.39951	1	3	1568	28	20187	ENSG00000135643,ENSG00000162687,ENSG00000104783
GO:0046914	transition metal ion binding	molecular_function	0.40048	1	121	1568	1497	20187	ENSG00000179750,ENSG00000099364,ENSG00000149451,ENSG00000196923,ENSG00000196839,ENSG00000161048,ENSG00000158286,ENSG00000072163,ENSG00000132541,ENSG00000111642,ENSG00000164088,ENSG00000136378,ENSG00000164751,ENSG00000099204,ENSG00000182541,ENSG00000165688,ENSG00000160446,ENSG00000008277,ENSG00000119125,ENSG00000242265,ENSG00000165905,ENSG00000125966,ENSG00000159335,ENSG00000135678,ENSG00000163812…
GO:0004969	histamine receptor activity	molecular_function	0.40073	1	1	1568	6	20187	ENSG00000165804
GO:0008173	RNA methyltransferase activity	molecular_function	0.40124	1	5	1568	53	20187	ENSG00000162639,ENSG00000250305,ENSG00000029639,ENSG00000107614,ENSG00000278619
GO:0051880	G-quadruplex DNA binding	molecular_function	0.40181	1	1	1568	6	20187	ENSG00000140451
GO:0000405	bubble DNA binding	molecular_function	0.40286	1	1	1568	6	20187	ENSG00000189403
GO:0042562	hormone binding	molecular_function	0.40286	1	6	1568	65	20187	ENSG00000126351,ENSG00000169418,ENSG00000140443,ENSG00000164850,ENSG00000184254,ENSG00000163399
GO:0034481	chondroitin sulfotransferase activity	molecular_function	0.40291	1	1	1568	6	20187	ENSG00000136213
GO:0004723	calcium-dependent protein serine/threonine phosphatase activity	molecular_function	0.40318	1	1	1568	6	20187	ENSG00000148660
GO:0070097	delta-catenin binding	molecular_function	0.4037	1	1	1568	6	20187	ENSG00000166689
GO:0016877	ligase activity, forming carbon-sulfur bonds	molecular_function	0.40377	1	4	1568	41	20187	ENSG00000167114,ENSG00000167107,ENSG00000172340,ENSG00000083807
GO:0003774	motor activity	molecular_function	0.4038	1	12	1568	135	20187	ENSG00000112984,ENSG00000165169,ENSG00000128833,ENSG00000137177,ENSG00000041515,ENSG00000169994,ENSG00000197879,ENSG00000143375,ENSG00000129250,ENSG00000084731,ENSG00000092841,ENSG00000133026
GO:0015645	fatty acid ligase activity	molecular_function	0.4068	1	2	1568	17	20187	ENSG00000167114,ENSG00000083807
GO:0015278	calcium-release channel activity	molecular_function	0.4073	1	2	1568	17	20187	ENSG00000149596,ENSG00000186815
GO:0004032	alditol:NADP+ 1-oxidoreductase activity	molecular_function	0.40738	1	1	1568	7	20187	ENSG00000053371
GO:0010521	telomerase inhibitor activity	molecular_function	0.40854	1	1	1568	7	20187	ENSG00000140451
GO:0015248	sterol transporter activity	molecular_function	0.40864	1	2	1568	18	20187	ENSG00000165029,ENSG00000116171
GO:0004549	tRNA-specific ribonuclease activity	molecular_function	0.41092	1	3	1568	30	20187	ENSG00000167272,ENSG00000104356,ENSG00000006744
GO:0005154	epidermal growth factor receptor binding	molecular_function	0.41165	1	3	1568	30	20187	ENSG00000115380,ENSG00000178568,ENSG00000134215
GO:0034483	heparan sulfate sulfotransferase activity	molecular_function	0.41209	1	2	1568	17	20187	ENSG00000070614,ENSG00000171004
GO:0016018	cyclosporin A binding	molecular_function	0.41595	1	1	1568	7	20187	ENSG00000168938
GO:0001758	retinal dehydrogenase activity	molecular_function	0.41686	1	1	1568	7	20187	ENSG00000184254
GO:0001076	transcription factor activity, RNA polymerase II transcription factor binding	molecular_function	0.41911	1	12	1568	138	20187	ENSG00000016082,ENSG00000101057,ENSG00000068001,ENSG00000124496,ENSG00000143321,ENSG00000179862,ENSG00000116478,ENSG00000106689,ENSG00000118513,ENSG00000239306,ENSG00000196628,ENSG00000161920
GO:0035064	methylated histone binding	molecular_function	0.41934	1	5	1568	53	20187	ENSG00000151503,ENSG00000276043,ENSG00000119403,ENSG00000094916,ENSG00000173894
GO:0005355	glucose transmembrane transporter activity	molecular_function	0.41951	1	2	1568	18	20187	ENSG00000181856,ENSG00000142583
GO:0004407	histone deacetylase activity	molecular_function	0.42054	1	4	1568	42	20187	ENSG00000170004,ENSG00000111642,ENSG00000004487,ENSG00000116478
GO:0033558	protein deacetylase activity	molecular_function	0.42054	1	4	1568	42	20187	ENSG00000170004,ENSG00000116478,ENSG00000004487,ENSG00000111642
GO:0001091	RNA polymerase II basal transcription factor binding	molecular_function	0.42233	1	1	1568	7	20187	ENSG00000196628
GO:0030620	U2 snRNA binding	molecular_function	0.42415	1	1	1568	7	20187	ENSG00000100028
GO:0008821	crossover junction endodeoxyribonuclease activity	molecular_function	0.42518	1	1	1568	7	20187	ENSG00000188827
GO:0008270	zinc ion binding	molecular_function	0.42617	1	101	1568	1249	20187	ENSG00000100387,ENSG00000163283,ENSG00000102996,ENSG00000150779,ENSG00000013288,ENSG00000170153,ENSG00000108523,ENSG00000147130,ENSG00000107438,ENSG00000176393,ENSG00000099904,ENSG00000172667,ENSG00000023445,ENSG00000115129,ENSG00000100767,ENSG00000168615,ENSG00000197956,ENSG00000160113,ENSG00000008277,ENSG00000242265,ENSG00000119125,ENSG00000125966,ENSG00000182541,ENSG00000165688,ENSG00000160446…
GO:0015291	secondary active transmembrane transporter activity	molecular_function	0.42879	1	20	1568	233	20187	ENSG00000167700,ENSG00000183048,ENSG00000164889,ENSG00000146828,ENSG00000154122,ENSG00000156026,ENSG00000118596,ENSG00000075415,ENSG00000092068,ENSG00000141526,ENSG00000089060,ENSG00000070915,ENSG00000155850,ENSG00000106688,ENSG00000103064,ENSG00000108932,ENSG00000173638,ENSG00000177542,ENSG00000112394,ENSG00000138074
GO:0016615	malate dehydrogenase activity	molecular_function	0.4293	1	1	1568	7	20187	ENSG00000014641
GO:0016893	endonuclease activity, active with either ribo- or deoxyribonucleic acids and producing 5'-phosphomonoesters	molecular_function	0.42993	1	4	1568	44	20187	ENSG00000104356,ENSG00000188827,ENSG00000167272,ENSG00000172922
GO:0016413	O-acetyltransferase activity	molecular_function	0.43032	1	1	1568	7	20187	ENSG00000176454
GO:0050699	WW domain binding	molecular_function	0.43067	1	3	1568	31	20187	ENSG00000160767,ENSG00000111319,ENSG00000102471
GO:0044548	S100 protein binding	molecular_function	0.43158	1	2	1568	19	20187	ENSG00000197956,ENSG00000124942
GO:0010340	carboxyl-O-methyltransferase activity	molecular_function	0.43217	1	1	1568	7	20187	ENSG00000116237
GO:0051998	protein carboxyl O-methyltransferase activity	molecular_function	0.43217	1	1	1568	7	20187	ENSG00000116237
GO:0019798	procollagen-proline dioxygenase activity	molecular_function	0.43274	1	1	1568	7	20187	ENSG00000090530
GO:0047372	acylglycerol lipase activity	molecular_function	0.43387	1	1	1568	7	20187	ENSG00000074416
GO:0035184	histone threonine kinase activity	molecular_function	0.43448	1	1	1568	7	20187	ENSG00000166501
GO:0001609	G-protein coupled adenosine receptor activity	molecular_function	0.43464	1	1	1568	7	20187	ENSG00000163485
GO:0017108	5'-flap endonuclease activity	molecular_function	0.43481	1	1	1568	7	20187	ENSG00000188827
GO:0051920	peroxiredoxin activity	molecular_function	0.43493	1	1	1568	8	20187	ENSG00000165672
GO:0036310	annealing helicase activity	molecular_function	0.4358	1	1	1568	7	20187	ENSG00000102038
GO:0015165	pyrimidine nucleotide-sugar transmembrane transporter activity	molecular_function	0.43646	1	1	1568	7	20187	ENSG00000116704
GO:0008443	phosphofructokinase activity	molecular_function	0.43655	1	1	1568	7	20187	ENSG00000141959
GO:0042056	chemoattractant activity	molecular_function	0.43746	1	3	1568	32	20187	ENSG00000189403,ENSG00000100311,ENSG00000114251
GO:0019213	deacetylase activity	molecular_function	0.4383	1	5	1568	56	20187	ENSG00000116478,ENSG00000070614,ENSG00000004487,ENSG00000111642,ENSG00000170004
GO:0004128	cytochrome-b5 reductase activity, acting on NAD(P)H	molecular_function	0.43844	1	1	1568	7	20187	ENSG00000100243
GO:0001104	RNA polymerase II transcription cofactor activity	molecular_function	0.43857	1	8	1568	92	20187	ENSG00000239306,ENSG00000116478,ENSG00000161920,ENSG00000016082,ENSG00000179862,ENSG00000143321,ENSG00000068001,ENSG00000124496
GO:0001965	G-protein alpha-subunit binding	molecular_function	0.43967	1	2	1568	19	20187	ENSG00000148908,ENSG00000181104
GO:0016713	oxidoreductase activity, acting on paired donors, with incorporation or reduction of molecular oxygen, reduced iron-sulfur protein as one donor, and incorporation of one atom of oxygen	molecular_function	0.4401	1	1	1568	7	20187	ENSG00000186204
GO:0015216	purine nucleotide transmembrane transporter activity	molecular_function	0.44032	1	1	1568	7	20187	ENSG00000157593
GO:0003712	transcription cofactor activity	molecular_function	0.44087	1	45	1568	554	20187	ENSG00000174306,ENSG00000130402,ENSG00000196628,ENSG00000068001,ENSG00000168453,ENSG00000255302,ENSG00000111145,ENSG00000179222,ENSG00000016082,ENSG00000108561,ENSG00000107438,ENSG00000143164,ENSG00000166501,ENSG00000161547,ENSG00000186174,ENSG00000185551,ENSG00000114166,ENSG00000160949,ENSG00000143321,ENSG00000123933,ENSG00000137203,ENSG00000184384,ENSG00000150347,ENSG00000214114,ENSG00000116478…
GO:0004712	protein serine/threonine/tyrosine kinase activity	molecular_function	0.44089	1	4	1568	42	20187	ENSG00000142208,ENSG00000108984,ENSG00000072062,ENSG00000117676
GO:0032404	mismatch repair complex binding	molecular_function	0.44123	1	1	1568	7	20187	ENSG00000132646
GO:0004175	endopeptidase activity	molecular_function	0.44173	1	38	1568	476	20187	ENSG00000014216,ENSG00000102996,ENSG00000166033,ENSG00000052344,ENSG00000078098,ENSG00000136943,ENSG00000075142,ENSG00000160613,ENSG00000125730,ENSG00000154736,ENSG00000166106,ENSG00000143382,ENSG00000160183,ENSG00000140479,ENSG00000126247,ENSG00000128694,ENSG00000109861,ENSG00000021826,ENSG00000269113,ENSG00000164062,ENSG00000100767,ENSG00000168615,ENSG00000125966,ENSG00000058056,ENSG00000008277…
GO:0016765	transferase activity, transferring alkyl or aryl (other than methyl) groups	molecular_function	0.44286	1	5	1568	59	20187	ENSG00000143198,ENSG00000197448,ENSG00000148459,ENSG00000168906,ENSG00000085871
GO:0086008	voltage-gated potassium channel activity involved in cardiac muscle cell action potential repolarization	molecular_function	0.44309	1	1	1568	7	20187	ENSG00000053918
GO:0000099	sulfur amino acid transmembrane transporter activity	molecular_function	0.44379	1	1	1568	7	20187	ENSG00000106688
GO:0000014	single-stranded DNA endodeoxyribonuclease activity	molecular_function	0.444	1	1	1568	7	20187	ENSG00000170364
GO:0003916	DNA topoisomerase activity	molecular_function	0.4443	1	1	1568	7	20187	ENSG00000131747
GO:0015149	hexose transmembrane transporter activity	molecular_function	0.4444	1	2	1568	19	20187	ENSG00000142583,ENSG00000181856
GO:0016638	oxidoreductase activity, acting on the CH-NH2 group of donors	molecular_function	0.44446	1	2	1568	19	20187	ENSG00000108439,ENSG00000203797
GO:0004931	extracellular ATP-gated cation channel activity	molecular_function	0.44485	1	1	1568	7	20187	ENSG00000083454
GO:0035381	ATP-gated ion channel activity	molecular_function	0.44485	1	1	1568	7	20187	ENSG00000083454
GO:0005315	inorganic phosphate transmembrane transporter activity	molecular_function	0.44547	1	1	1568	7	20187	ENSG00000154122
GO:0031849	olfactory receptor binding	molecular_function	0.44717	1	1	1568	7	20187	ENSG00000068615
GO:0019534	toxin transporter activity	molecular_function	0.44785	1	1	1568	7	20187	ENSG00000092068
GO:0038064	collagen receptor activity	molecular_function	0.4479	1	1	1568	7	20187	ENSG00000204580
GO:0004703	G-protein coupled receptor kinase activity	molecular_function	0.44821	1	1	1568	7	20187	ENSG00000198873
GO:0008046	axon guidance receptor activity	molecular_function	0.44886	1	1	1568	7	20187	ENSG00000169855
GO:0015215	nucleotide transmembrane transporter activity	molecular_function	0.45108	1	2	1568	19	20187	ENSG00000157593,ENSG00000116704
GO:0004523	RNA-DNA hybrid ribonuclease activity	molecular_function	0.45127	1	1	1568	8	20187	ENSG00000172922
GO:0000989	transcription factor activity, transcription factor binding	molecular_function	0.45169	1	49	1568	605	20187	ENSG00000196628,ENSG00000130402,ENSG00000174306,ENSG00000138386,ENSG00000016082,ENSG00000179222,ENSG00000111145,ENSG00000168453,ENSG00000255302,ENSG00000068001,ENSG00000160949,ENSG00000185551,ENSG00000114166,ENSG00000118513,ENSG00000186174,ENSG00000166501,ENSG00000161547,ENSG00000143164,ENSG00000107438,ENSG00000108561,ENSG00000137203,ENSG00000143321,ENSG00000123933,ENSG00000175745,ENSG00000071564…
GO:0051011	microtubule minus-end binding	molecular_function	0.45316	1	1	1568	7	20187	ENSG00000275835
GO:0003682	chromatin binding	molecular_function	0.45518	1	39	1568	478	20187	ENSG00000166501,ENSG00000005102,ENSG00000131747,ENSG00000163041,ENSG00000114166,ENSG00000132646,ENSG00000010292,ENSG00000198157,ENSG00000124702,ENSG00000137834,ENSG00000164850,ENSG00000137203,ENSG00000118418,ENSG00000075624,ENSG00000072310,ENSG00000130402,ENSG00000143995,ENSG00000276043,ENSG00000196628,ENSG00000016082,ENSG00000062822,ENSG00000102038,ENSG00000126351,ENSG00000173894,ENSG00000103479…
GO:0017112	Rab guanyl-nucleotide exchange factor activity	molecular_function	0.45668	1	3	1568	31	20187	ENSG00000166444,ENSG00000105339,ENSG00000170043
GO:0000993	RNA polymerase II core binding	molecular_function	0.45731	1	2	1568	19	20187	ENSG00000143499,ENSG00000092847
GO:0048531	beta-1,3-galactosyltransferase activity	molecular_function	0.4574	1	2	1568	19	20187	ENSG00000171155,ENSG00000235863
GO:0048018	receptor agonist activity	molecular_function	0.45791	1	2	1568	19	20187	ENSG00000169884,ENSG00000114251
GO:0008514	organic anion transmembrane transporter activity	molecular_function	0.45844	1	15	1568	178	20187	ENSG00000112394,ENSG00000157593,ENSG00000155850,ENSG00000141526,ENSG00000092068,ENSG00000108932,ENSG00000118596,ENSG00000103064,ENSG00000177542,ENSG00000183048,ENSG00000157637,ENSG00000102743,ENSG00000115840,ENSG00000106688,ENSG00000100075
GO:0051020	GTPase binding	molecular_function	0.46041	1	26	1568	314	20187	ENSG00000109113,ENSG00000119487,ENSG00000131899,ENSG00000105974,ENSG00000111348,ENSG00000073350,ENSG00000127084,ENSG00000147041,ENSG00000137642,ENSG00000197879,ENSG00000122966,ENSG00000204392,ENSG00000165029,ENSG00000138193,ENSG00000196924,ENSG00000137825,ENSG00000168952,ENSG00000073969,ENSG00000167291,ENSG00000174791,ENSG00000203668,ENSG00000161791,ENSG00000105649,ENSG00000092929,ENSG00000152767…
GO:1990782	protein tyrosine kinase binding	molecular_function	0.46339	1	5	1568	56	20187	ENSG00000169047,ENSG00000091622,ENSG00000068001,ENSG00000134569,ENSG00000132646
GO:0003840	gamma-glutamyltransferase activity	molecular_function	0.46674	1	1	1568	8	20187	ENSG00000099998
GO:0008035	high-density lipoprotein particle binding	molecular_function	0.46678	1	1	1568	8	20187	ENSG00000135218
GO:0008429	phosphatidylethanolamine binding	molecular_function	0.46683	1	1	1568	8	20187	ENSG00000089220
GO:0050681	androgen receptor binding	molecular_function	0.467	1	4	1568	44	20187	ENSG00000004487,ENSG00000160310,ENSG00000105173,ENSG00000166501
GO:0047498	calcium-dependent phospholipase A2 activity	molecular_function	0.46748	1	1	1568	8	20187	ENSG00000116711
GO:0005112	Notch binding	molecular_function	0.46794	1	2	1568	19	20187	ENSG00000176907,ENSG00000178234
GO:0035174	histone serine kinase activity	molecular_function	0.46903	1	1	1568	8	20187	ENSG00000162302
GO:0043178	alcohol binding	molecular_function	0.46952	1	8	1568	98	20187	ENSG00000025434,ENSG00000116171,ENSG00000021762,ENSG00000105974,ENSG00000006025,ENSG00000114200,ENSG00000197043,ENSG00000165029
GO:0000979	RNA polymerase II core promoter sequence-specific DNA binding	molecular_function	0.46984	1	5	1568	56	20187	ENSG00000163041,ENSG00000103495,ENSG00000164032,ENSG00000137203,ENSG00000140853
GO:0035254	glutamate receptor binding	molecular_function	0.47083	1	3	1568	32	20187	ENSG00000132589,ENSG00000197959,ENSG00000082458
GO:0000988	transcription factor activity, protein binding	molecular_function	0.47094	1	49	1568	609	20187	ENSG00000185499,ENSG00000163435,ENSG00000187325,ENSG00000118922,ENSG00000161920,ENSG00000105173,ENSG00000104964,ENSG00000004487,ENSG00000065717,ENSG00000239306,ENSG00000106689,ENSG00000117318,ENSG00000160310,ENSG00000198176,ENSG00000113645,ENSG00000179862,ENSG00000104881,ENSG00000124496,ENSG00000101057,ENSG00000025434,ENSG00000150347,ENSG00000184384,ENSG00000214114,ENSG00000071564,ENSG00000175745…
GO:0004726	non-membrane spanning protein tyrosine phosphatase activity	molecular_function	0.47278	1	1	1568	8	20187	ENSG00000072135
GO:0004970	ionotropic glutamate receptor activity	molecular_function	0.4734	1	2	1568	19	20187	ENSG00000182771,ENSG00000176884
GO:0035257	nuclear hormone receptor binding	molecular_function	0.4735	1	14	1568	168	20187	ENSG00000172819,ENSG00000004487,ENSG00000137486,ENSG00000132646,ENSG00000143799,ENSG00000134533,ENSG00000166501,ENSG00000130402,ENSG00000105173,ENSG00000118418,ENSG00000016082,ENSG00000160310,ENSG00000185340,ENSG00000185686
GO:0003735	structural constituent of ribosome	molecular_function	0.47365	1	17	1568	231	20187	ENSG00000125648,ENSG00000243147,ENSG00000115840,ENSG00000214026,ENSG00000148303,ENSG00000177542,ENSG00000166902,ENSG00000086504,ENSG00000178537,ENSG00000102743,ENSG00000183048,ENSG00000198242,ENSG00000100075,ENSG00000175567,ENSG00000151729,ENSG00000125434,ENSG00000075415
GO:0003713	transcription coactivator activity	molecular_function	0.47389	1	25	1568	307	20187	ENSG00000137203,ENSG00000163435,ENSG00000186174,ENSG00000004487,ENSG00000239306,ENSG00000114166,ENSG00000143164,ENSG00000166501,ENSG00000105173,ENSG00000107438,ENSG00000025434,ENSG00000179222,ENSG00000016082,ENSG00000160310,ENSG00000113645,ENSG00000198176,ENSG00000179862,ENSG00000124496,ENSG00000068001,ENSG00000175745,ENSG00000071564,ENSG00000150347,ENSG00000184384,ENSG00000130402,ENSG00000214114
GO:0016891	endoribonuclease activity, producing 5'-phosphomonoesters	molecular_function	0.47483	1	3	1568	34	20187	ENSG00000104356,ENSG00000172922,ENSG00000167272
GO:0008889	glycerophosphodiester phosphodiesterase activity	molecular_function	0.47625	1	1	1568	8	20187	ENSG00000158555
GO:0070569	uridylyltransferase activity	molecular_function	0.47633	1	1	1568	8	20187	ENSG00000169764
GO:0034452	dynactin binding	molecular_function	0.47772	1	1	1568	8	20187	ENSG00000197386
GO:0016881	acid-amino acid ligase activity	molecular_function	0.47816	1	2	1568	20	20187	ENSG00000170703,ENSG00000128050
GO:0015205	nucleobase transmembrane transporter activity	molecular_function	0.4782	1	1	1568	8	20187	ENSG00000151729
GO:0019887	protein kinase regulator activity	molecular_function	0.47941	1	15	1568	184	20187	ENSG00000129757,ENSG00000106211,ENSG00000125848,ENSG00000089154,ENSG00000175305,ENSG00000171033,ENSG00000068001,ENSG00000160014,ENSG00000189403,ENSG00000114166,ENSG00000123080,ENSG00000105173,ENSG00000186907,ENSG00000163888,ENSG00000011465
GO:0004551	nucleotide diphosphatase activity	molecular_function	0.47988	1	1	1568	8	20187	ENSG00000197594
GO:0016176	superoxide-generating NADPH oxidase activator activity	molecular_function	0.48091	1	1	1568	8	20187	ENSG00000100311
GO:0017075	syntaxin-1 binding	molecular_function	0.48102	1	2	1568	20	20187	ENSG00000073969,ENSG00000196730
GO:0015651	quaternary ammonium group transmembrane transporter activity	molecular_function	0.48298	1	1	1568	8	20187	ENSG00000178537
GO:0030306	ADP-ribosylation factor binding	molecular_function	0.48437	1	1	1568	8	20187	ENSG00000137642
GO:0031995	insulin-like growth factor II binding	molecular_function	0.48543	1	1	1568	8	20187	ENSG00000146674
GO:0090482	vitamin transmembrane transporter activity	molecular_function	0.48572	1	1	1568	8	20187	ENSG00000138074
GO:0005218	intracellular ligand-gated calcium channel activity	molecular_function	0.48623	1	1	1568	8	20187	ENSG00000186815
GO:0016783	sulfurtransferase activity	molecular_function	0.48659	1	1	1568	8	20187	ENSG00000128311
GO:0005113	patched binding	molecular_function	0.48724	1	1	1568	8	20187	ENSG00000105974
GO:0019870	potassium channel inhibitor activity	molecular_function	0.48759	1	1	1568	8	20187	ENSG00000105974
GO:0016796	exonuclease activity, active with either ribo- or deoxyribonucleic acids and producing 5'-phosphomonoesters	molecular_function	0.48765	1	4	1568	46	20187	ENSG00000144535,ENSG00000062822,ENSG00000169188,ENSG00000103005
GO:0070273	phosphatidylinositol-4-phosphate binding	molecular_function	0.4877	1	2	1568	20	20187	ENSG00000149596,ENSG00000021762
GO:0001222	transcription corepressor binding	molecular_function	0.48829	1	1	1568	8	20187	ENSG00000143321
GO:0003831	beta-N-acetylglucosaminylglycopeptide beta-1,4-galactosyltransferase activity	molecular_function	0.4892	1	1	1568	8	20187	ENSG00000118276
GO:0004126	cytidine deaminase activity	molecular_function	0.48988	1	1	1568	9	20187	ENSG00000158825
GO:0032451	demethylase activity	molecular_function	0.49004	1	3	1568	32	20187	ENSG00000150347,ENSG00000165097,ENSG00000004487
GO:0008757	S-adenosylmethionine-dependent methyltransferase activity	molecular_function	0.49237	1	12	1568	148	20187	ENSG00000133247,ENSG00000150540,ENSG00000132600,ENSG00000160310,ENSG00000170364,ENSG00000029639,ENSG00000278619,ENSG00000116237,ENSG00000130005,ENSG00000143499,ENSG00000185432,ENSG00000107614
GO:0035250	UDP-galactosyltransferase activity	molecular_function	0.49352	1	3	1568	33	20187	ENSG00000118276,ENSG00000130309,ENSG00000235863
GO:0046980	tapasin binding	molecular_function	0.49382	1	1	1568	8	20187	ENSG00000204267
GO:0000182	rDNA binding	molecular_function	0.49422	1	1	1568	8	20187	ENSG00000178409
GO:0030506	ankyrin binding	molecular_function	0.49507	1	2	1568	20	20187	ENSG00000163399,ENSG00000070182
GO:0008483	transaminase activity	molecular_function	0.49597	1	2	1568	21	20187	ENSG00000164089,ENSG00000171097
GO:0000978	RNA polymerase II core promoter proximal region sequence-specific DNA binding	molecular_function	0.49616	1	28	1568	342	20187	ENSG00000253293,ENSG00000196628,ENSG00000116478,ENSG00000071564,ENSG00000123388,ENSG00000187098,ENSG00000143995,ENSG00000165804,ENSG00000072310,ENSG00000164032,ENSG00000025434,ENSG00000101057,ENSG00000111145,ENSG00000016082,ENSG00000092847,ENSG00000185630,ENSG00000181418,ENSG00000118513,ENSG00000074047,ENSG00000005102,ENSG00000143390,ENSG00000111642,ENSG00000137203,ENSG00000075624,ENSG00000135373…
GO:0015145	monosaccharide transmembrane transporter activity	molecular_function	0.49667	1	2	1568	21	20187	ENSG00000142583,ENSG00000181856
GO:0030368	interleukin-17 receptor activity	molecular_function	0.49733	1	1	1568	8	20187	ENSG00000104998
GO:0004972	NMDA glutamate receptor activity	molecular_function	0.49804	1	1	1568	8	20187	ENSG00000176884
GO:0004383	guanylate cyclase activity	molecular_function	0.49837	1	1	1568	8	20187	ENSG00000169418
GO:0032454	histone demethylase activity (H3-K9 specific)	molecular_function	0.49862	1	1	1568	8	20187	ENSG00000004487
GO:0033691	sialic acid binding	molecular_function	0.49877	1	1	1568	8	20187	ENSG00000188157
GO:0005234	extracellular-glutamate-gated ion channel activity	molecular_function	0.49995	1	2	1568	20	20187	ENSG00000182771,ENSG00000176884
GO:0034061	DNA polymerase activity	molecular_function	0.50109	1	3	1568	34	20187	ENSG00000062822,ENSG00000014138,ENSG00000170734
GO:0001849	complement component C1q binding	molecular_function	0.50113	1	1	1568	9	20187	ENSG00000108561
GO:0031683	G-protein beta/gamma-subunit complex binding	molecular_function	0.50174	1	2	1568	21	20187	ENSG00000163485,ENSG00000114353
GO:0031628	opioid receptor binding	molecular_function	0.50414	1	1	1568	9	20187	ENSG00000196924
GO:0016208	AMP binding	molecular_function	0.50433	1	1	1568	9	20187	ENSG00000100243
GO:0019869	chloride channel inhibitor activity	molecular_function	0.50486	1	1	1568	9	20187	ENSG00000118640
GO:0000217	DNA secondary structure binding	molecular_function	0.50577	1	2	1568	21	20187	ENSG00000029993,ENSG00000189403
GO:0016889	endodeoxyribonuclease activity, producing 3'-phosphomonoesters	molecular_function	0.50722	1	1	1568	9	20187	ENSG00000188827
GO:0051400	BH domain binding	molecular_function	0.50757	1	1	1568	9	20187	ENSG00000176720
GO:0022884	macromolecule transmembrane transporter activity	molecular_function	0.50791	1	2	1568	22	20187	ENSG00000158882,ENSG00000149577
GO:0016799	hydrolase activity, hydrolyzing N-glycosyl compounds	molecular_function	0.50861	1	2	1568	22	20187	ENSG00000132646,ENSG00000076248
GO:0016741	transferase activity, transferring one-carbon groups	molecular_function	0.50979	1	18	1568	228	20187	ENSG00000250305,ENSG00000107614,ENSG00000150540,ENSG00000021826,ENSG00000084774,ENSG00000176890,ENSG00000116237,ENSG00000130005,ENSG00000143499,ENSG00000185432,ENSG00000133247,ENSG00000170364,ENSG00000278619,ENSG00000029639,ENSG00000169093,ENSG00000162639,ENSG00000160310,ENSG00000132600
GO:0003714	transcription corepressor activity	molecular_function	0.51211	1	18	1568	225	20187	ENSG00000117318,ENSG00000104881,ENSG00000255302,ENSG00000168453,ENSG00000111145,ENSG00000174306,ENSG00000196628,ENSG00000116478,ENSG00000123933,ENSG00000143321,ENSG00000187325,ENSG00000108561,ENSG00000118922,ENSG00000161547,ENSG00000104964,ENSG00000065717,ENSG00000160949,ENSG00000185551
GO:0003689	DNA clamp loader activity	molecular_function	0.51233	1	1	1568	9	20187	ENSG00000133119
GO:0033170	protein-DNA loading ATPase activity	molecular_function	0.51233	1	1	1568	9	20187	ENSG00000133119
GO:0015035	protein disulfide oxidoreductase activity	molecular_function	0.51408	1	2	1568	22	20187	ENSG00000142669,ENSG00000197448
GO:0017016	Ras GTPase binding	molecular_function	0.51465	1	22	1568	272	20187	ENSG00000168952,ENSG00000167291,ENSG00000073969,ENSG00000204392,ENSG00000138193,ENSG00000196924,ENSG00000137825,ENSG00000152767,ENSG00000065882,ENSG00000174791,ENSG00000203668,ENSG00000161791,ENSG00000092929,ENSG00000105974,ENSG00000111348,ENSG00000109113,ENSG00000119487,ENSG00000131899,ENSG00000197879,ENSG00000122966,ENSG00000073350,ENSG00000147041
GO:0035251	UDP-glucosyltransferase activity	molecular_function	0.5182	1	1	1568	9	20187	ENSG00000104812
GO:0048256	flap endonuclease activity	molecular_function	0.51848	1	1	1568	9	20187	ENSG00000188827
GO:0030546	receptor activator activity	molecular_function	0.51914	1	3	1568	34	20187	ENSG00000114251,ENSG00000164885,ENSG00000169884
GO:0017070	U6 snRNA binding	molecular_function	0.52071	1	2	1568	22	20187	ENSG00000132507,ENSG00000204392
GO:0004862	cAMP-dependent protein kinase inhibitor activity	molecular_function	0.52447	1	1	1568	9	20187	ENSG00000171033
GO:0070011	peptidase activity, acting on L-amino acid peptides	molecular_function	0.52455	1	50	1568	644	20187	ENSG00000149451,ENSG00000186854,ENSG00000137563,ENSG00000099998,ENSG00000169174,ENSG00000101160,ENSG00000136378,ENSG00000165688,ENSG00000148120,ENSG00000038295,ENSG00000254986,ENSG00000125966,ENSG00000154914,ENSG00000058056,ENSG00000008277,ENSG00000140564,ENSG00000135476,ENSG00000185515,ENSG00000143537,ENSG00000271447,ENSG00000135678,ENSG00000142303,ENSG00000150687,ENSG00000109861,ENSG00000176393…
GO:0042287	MHC protein binding	molecular_function	0.5254	1	5	1568	60	20187	ENSG00000231925,ENSG00000204267,ENSG00000196230,ENSG00000152234,ENSG00000110955
GO:0005338	nucleotide-sugar transmembrane transporter activity	molecular_function	0.52575	1	1	1568	9	20187	ENSG00000116704
GO:0042813	Wnt-activated receptor activity	molecular_function	0.52626	1	2	1568	21	20187	ENSG00000180340,ENSG00000162337
GO:0031681	G-protein beta-subunit binding	molecular_function	0.52645	1	1	1568	9	20187	ENSG00000181104
GO:0055056	D-glucose transmembrane transporter activity	molecular_function	0.52723	1	1	1568	9	20187	ENSG00000181856
GO:0070888	E-box binding	molecular_function	0.52777	1	3	1568	34	20187	ENSG00000196628,ENSG00000071564,ENSG00000168874
GO:0070492	oligosaccharide binding	molecular_function	0.52783	1	1	1568	10	20187	ENSG00000100097
GO:0051537	2 iron, 2 sulfur cluster binding	molecular_function	0.52925	1	2	1568	23	20187	ENSG00000138356,ENSG00000277972
GO:0004983	neuropeptide Y receptor activity	molecular_function	0.52947	1	1	1568	9	20187	ENSG00000204174
GO:0070628	proteasome binding	molecular_function	0.531	1	2	1568	22	20187	ENSG00000058056,ENSG00000125968
GO:0022829	wide pore channel activity	molecular_function	0.53161	1	2	1568	22	20187	ENSG00000158882,ENSG00000265107
GO:0070412	R-SMAD binding	molecular_function	0.53277	1	2	1568	22	20187	ENSG00000143799,ENSG00000137834
GO:0051019	mitogen-activated protein kinase binding	molecular_function	0.53318	1	2	1568	22	20187	ENSG00000263001,ENSG00000162302
GO:0004985	opioid receptor activity	molecular_function	0.53322	1	1	1568	9	20187	ENSG00000147955
GO:0004722	protein serine/threonine phosphatase activity	molecular_function	0.53428	1	5	1568	61	20187	ENSG00000158716,ENSG00000172531,ENSG00000164088,ENSG00000105568,ENSG00000148660
GO:0000030	mannosyltransferase activity	molecular_function	0.53462	1	2	1568	24	20187	ENSG00000060642,ENSG00000179085
GO:0035255	ionotropic glutamate receptor binding	molecular_function	0.53577	1	2	1568	22	20187	ENSG00000082458,ENSG00000132589
GO:0051536	iron-sulfur cluster binding	molecular_function	0.53675	1	5	1568	63	20187	ENSG00000104884,ENSG00000138356,ENSG00000062822,ENSG00000158864,ENSG00000277972
GO:0051540	metal cluster binding	molecular_function	0.53675	1	5	1568	63	20187	ENSG00000277972,ENSG00000104884,ENSG00000138356,ENSG00000158864,ENSG00000062822
GO:0000987	core promoter proximal region sequence-specific DNA binding	molecular_function	0.53711	1	29	1568	361	20187	ENSG00000181418,ENSG00000118513,ENSG00000074047,ENSG00000005102,ENSG00000143390,ENSG00000075624,ENSG00000137203,ENSG00000111642,ENSG00000135373,ENSG00000137834,ENSG00000185499,ENSG00000163435,ENSG00000196628,ENSG00000253293,ENSG00000071564,ENSG00000123388,ENSG00000187098,ENSG00000116478,ENSG00000276043,ENSG00000143995,ENSG00000072310,ENSG00000164032,ENSG00000165804,ENSG00000101057,ENSG00000025434…
GO:0005388	calcium-transporting ATPase activity	molecular_function	0.53769	1	1	1568	9	20187	ENSG00000058668
GO:0043295	glutathione binding	molecular_function	0.53917	1	1	1568	10	20187	ENSG00000115365
GO:0004812	aminoacyl-tRNA ligase activity	molecular_function	0.53918	1	4	1568	50	20187	ENSG00000117593,ENSG00000067704,ENSG00000011376,ENSG00000172053
GO:0001105	RNA polymerase II transcription coactivator activity	molecular_function	0.54092	1	3	1568	35	20187	ENSG00000068001,ENSG00000179862,ENSG00000016082
GO:0008408	3'-5' exonuclease activity	molecular_function	0.54371	1	4	1568	49	20187	ENSG00000144535,ENSG00000169188,ENSG00000062822,ENSG00000103005
GO:0016769	transferase activity, transferring nitrogenous groups	molecular_function	0.54435	1	2	1568	23	20187	ENSG00000164089,ENSG00000171097
GO:0008138	protein tyrosine/serine/threonine phosphatase activity	molecular_function	0.54746	1	4	1568	49	20187	ENSG00000198842,ENSG00000172830,ENSG00000130829,ENSG00000158716
GO:0008020	G-protein coupled photoreceptor activity	molecular_function	0.54846	1	1	1568	10	20187	ENSG00000128617
GO:0000146	microfilament motor activity	molecular_function	0.5488	1	2	1568	22	20187	ENSG00000197879,ENSG00000133026
GO:0016868	intramolecular transferase activity, phosphotransferases	molecular_function	0.54949	1	1	1568	10	20187	ENSG00000171314
GO:0016860	intramolecular oxidoreductase activity	molecular_function	0.54974	1	4	1568	51	20187	ENSG00000105220,ENSG00000123179,ENSG00000037757,ENSG00000113790
GO:0016875	ligase activity, forming carbon-oxygen bonds	molecular_function	0.55439	1	4	1568	51	20187	ENSG00000117593,ENSG00000172053,ENSG00000011376,ENSG00000067704
GO:0016876	ligase activity, forming aminoacyl-tRNA and related compounds	molecular_function	0.55439	1	4	1568	51	20187	ENSG00000117593,ENSG00000172053,ENSG00000011376,ENSG00000067704
GO:0070566	adenylyltransferase activity	molecular_function	0.55443	1	2	1568	23	20187	ENSG00000138801,ENSG00000111331
GO:0001159	core promoter proximal region DNA binding	molecular_function	0.55618	1	29	1568	364	20187	ENSG00000196628,ENSG00000253293,ENSG00000187098,ENSG00000071564,ENSG00000123388,ENSG00000116478,ENSG00000276043,ENSG00000143995,ENSG00000164032,ENSG00000072310,ENSG00000165804,ENSG00000101057,ENSG00000025434,ENSG00000111145,ENSG00000016082,ENSG00000092847,ENSG00000185630,ENSG00000181418,ENSG00000118513,ENSG00000074047,ENSG00000005102,ENSG00000143390,ENSG00000075624,ENSG00000111642,ENSG00000137203…
GO:0004062	aryl sulfotransferase activity	molecular_function	0.55754	1	1	1568	10	20187	ENSG00000197165
GO:0008106	alcohol dehydrogenase (NADP+) activity	molecular_function	0.55825	1	2	1568	24	20187	ENSG00000053371,ENSG00000121039
GO:0008970	phosphatidylcholine 1-acylhydrolase activity	molecular_function	0.55947	1	1	1568	10	20187	ENSG00000116711
GO:0000149	SNARE binding	molecular_function	0.5604	1	10	1568	128	20187	ENSG00000185215,ENSG00000118640,ENSG00000103528,ENSG00000147041,ENSG00000173227,ENSG00000139190,ENSG00000205436,ENSG00000073969,ENSG00000165029,ENSG00000196730
GO:0019001	guanyl nucleotide binding	molecular_function	0.56123	1	32	1568	415	20187	ENSG00000123416,ENSG00000164402,ENSG00000104833,ENSG00000104140,ENSG00000109113,ENSG00000172340,ENSG00000024422,ENSG00000101210,ENSG00000197959,ENSG00000198959,ENSG00000167964,ENSG00000126458,ENSG00000197043,ENSG00000196730,ENSG00000162980,ENSG00000184584,ENSG00000101347,ENSG00000169750,ENSG00000196230,ENSG00000134533,ENSG00000105649,ENSG00000154237,ENSG00000072422,ENSG00000184743,ENSG00000134287…
GO:0008157	protein phosphatase 1 binding	molecular_function	0.56357	1	2	1568	23	20187	ENSG00000172531,ENSG00000053918
GO:0015211	purine nucleoside transmembrane transporter activity	molecular_function	0.56731	1	1	1568	10	20187	ENSG00000157593
GO:0019894	kinesin binding	molecular_function	0.56939	1	3	1568	36	20187	ENSG00000075624,ENSG00000119408,ENSG00000171603
GO:0004955	prostaglandin receptor activity	molecular_function	0.56954	1	1	1568	10	20187	ENSG00000164120
GO:0008175	tRNA methyltransferase activity	molecular_function	0.56997	1	2	1568	24	20187	ENSG00000250305,ENSG00000107614
GO:0042975	peroxisome proliferator activated receptor binding	molecular_function	0.5706	1	1	1568	10	20187	ENSG00000160310
GO:0015368	calcium:cation antiporter activity	molecular_function	0.5733	1	1	1568	10	20187	ENSG00000089060
GO:0008331	high voltage-gated calcium channel activity	molecular_function	0.57558	1	1	1568	10	20187	ENSG00000167535
GO:0042393	histone binding	molecular_function	0.57622	1	14	1568	188	20187	ENSG00000119403,ENSG00000105011,ENSG00000132600,ENSG00000276043,ENSG00000160949,ENSG00000094916,ENSG00000143401,ENSG00000010292,ENSG00000151503,ENSG00000173894,ENSG00000187514,ENSG00000166501,ENSG00000136943,ENSG00000163041
GO:0051371	muscle alpha-actinin binding	molecular_function	0.57623	1	1	1568	10	20187	ENSG00000138347
GO:1900750	oligopeptide binding	molecular_function	0.57628	1	1	1568	11	20187	ENSG00000115365
GO:0043015	gamma-tubulin binding	molecular_function	0.57798	1	2	1568	24	20187	ENSG00000275835,ENSG00000150764
GO:0000049	tRNA binding	molecular_function	0.58104	1	4	1568	52	20187	ENSG00000250305,ENSG00000067704,ENSG00000128829,ENSG00000117593
GO:0016857	racemase and epimerase activity, acting on carbohydrates and derivatives	molecular_function	0.58277	1	1	1568	11	20187	ENSG00000148803
GO:0015631	tubulin binding	molecular_function	0.58471	1	22	1568	286	20187	ENSG00000139405,ENSG00000112984,ENSG00000137177,ENSG00000141556,ENSG00000100242,ENSG00000170703,ENSG00000084731,ENSG00000117632,ENSG00000137804,ENSG00000068615,ENSG00000173402,ENSG00000186868,ENSG00000115355,ENSG00000150764,ENSG00000197386,ENSG00000109846,ENSG00000129250,ENSG00000182628,ENSG00000111642,ENSG00000275835,ENSG00000185340,ENSG00000132938
GO:0008170	N-methyltransferase activity	molecular_function	0.58761	1	7	1568	92	20187	ENSG00000133247,ENSG00000150540,ENSG00000143499,ENSG00000132600,ENSG00000160310,ENSG00000170364,ENSG00000029639
GO:0005344	oxygen transporter activity	molecular_function	0.58778	1	1	1568	14	20187	ENSG00000198125
GO:0003993	acid phosphatase activity	molecular_function	0.58832	1	1	1568	11	20187	ENSG00000155893
GO:0042054	histone methyltransferase activity	molecular_function	0.58962	1	5	1568	64	20187	ENSG00000143499,ENSG00000132600,ENSG00000160310,ENSG00000170364,ENSG00000133247
GO:0046977	TAP binding	molecular_function	0.58973	1	2	1568	24	20187	ENSG00000231925,ENSG00000204267
GO:0046978	TAP1 binding	molecular_function	0.58973	1	2	1568	24	20187	ENSG00000231925,ENSG00000204267
GO:0005184	neuropeptide hormone activity	molecular_function	0.59012	1	2	1568	29	20187	ENSG00000069482,ENSG00000133636
GO:0015020	glucuronosyltransferase activity	molecular_function	0.59122	1	3	1568	37	20187	ENSG00000165905,ENSG00000174684,ENSG00000149541
GO:0030552	cAMP binding	molecular_function	0.59223	1	2	1568	24	20187	ENSG00000184588,ENSG00000172572
GO:0016831	carboxy-lyase activity	molecular_function	0.59313	1	3	1568	39	20187	ENSG00000115652,ENSG00000128050,ENSG00000083123
GO:0017166	vinculin binding	molecular_function	0.59348	1	1	1568	11	20187	ENSG00000173402
GO:0031701	angiotensin receptor binding	molecular_function	0.59375	1	1	1568	11	20187	ENSG00000137486
GO:0005068	transmembrane receptor protein tyrosine kinase adaptor activity	molecular_function	0.59477	1	1	1568	11	20187	ENSG00000169047
GO:0032947	protein complex scaffold	molecular_function	0.59558	1	5	1568	66	20187	ENSG00000105971,ENSG00000100065,ENSG00000113645,ENSG00000105974,ENSG00000150054
GO:0046030	inositol trisphosphate phosphatase activity	molecular_function	0.59603	1	1	1568	11	20187	ENSG00000068383
GO:0010314	phosphatidylinositol-5-phosphate binding	molecular_function	0.5967	1	1	1568	11	20187	ENSG00000149596
GO:0097617	annealing activity	molecular_function	0.59673	1	1	1568	11	20187	ENSG00000102038
GO:0016653	oxidoreductase activity, acting on NAD(P)H, heme protein as acceptor	molecular_function	0.5972	1	1	1568	11	20187	ENSG00000100243
GO:0004000	adenosine deaminase activity	molecular_function	0.59802	1	1	1568	11	20187	ENSG00000196839
GO:0019203	carbohydrate phosphatase activity	molecular_function	0.59994	1	1	1568	11	20187	ENSG00000141349
GO:0050308	sugar-phosphatase activity	molecular_function	0.59994	1	1	1568	11	20187	ENSG00000141349
GO:0004468	lysine N-acetyltransferase activity, acting on acetyl phosphate as donor	molecular_function	0.60109	1	1	1568	11	20187	ENSG00000114166
GO:0052659	inositol-1,3,4,5-tetrakisphosphate 5-phosphatase activity	molecular_function	0.60144	1	1	1568	11	20187	ENSG00000068383
GO:0051539	4 iron, 4 sulfur cluster binding	molecular_function	0.60333	1	3	1568	40	20187	ENSG00000158864,ENSG00000062822,ENSG00000104884
GO:0015271	outward rectifier potassium channel activity	molecular_function	0.60359	1	1	1568	11	20187	ENSG00000053918
GO:0019531	oxalate transmembrane transporter activity	molecular_function	0.60359	1	1	1568	11	20187	ENSG00000155850
GO:0035586	purinergic receptor activity	molecular_function	0.60398	1	2	1568	25	20187	ENSG00000163485,ENSG00000083454
GO:0036122	BMP binding	molecular_function	0.60456	1	1	1568	11	20187	ENSG00000106991
GO:0004954	prostanoid receptor activity	molecular_function	0.60473	1	1	1568	11	20187	ENSG00000164120
GO:0005247	voltage-gated chloride channel activity	molecular_function	0.60913	1	1	1568	11	20187	ENSG00000184908
GO:0008233	peptidase activity	molecular_function	0.60972	1	50	1568	663	20187	ENSG00000271447,ENSG00000143537,ENSG00000185515,ENSG00000135476,ENSG00000150687,ENSG00000142303,ENSG00000135678,ENSG00000038295,ENSG00000165688,ENSG00000148120,ENSG00000140564,ENSG00000008277,ENSG00000125966,ENSG00000254986,ENSG00000058056,ENSG00000154914,ENSG00000101160,ENSG00000169174,ENSG00000099998,ENSG00000137563,ENSG00000136378,ENSG00000186854,ENSG00000149451,ENSG00000109472,ENSG00000160183…
GO:0008168	methyltransferase activity	molecular_function	0.60989	1	16	1568	215	20187	ENSG00000133247,ENSG00000278619,ENSG00000029639,ENSG00000170364,ENSG00000160310,ENSG00000162639,ENSG00000132600,ENSG00000169093,ENSG00000116237,ENSG00000185432,ENSG00000130005,ENSG00000143499,ENSG00000150540,ENSG00000176890,ENSG00000107614,ENSG00000250305
GO:0051393	alpha-actinin binding	molecular_function	0.61417	1	2	1568	25	20187	ENSG00000138347,ENSG00000173402
GO:0016866	intramolecular transferase activity	molecular_function	0.61464	1	2	1568	26	20187	ENSG00000105220,ENSG00000171314
GO:0015276	ligand-gated ion channel activity	molecular_function	0.61644	1	12	1568	156	20187	ENSG00000176884,ENSG00000169684,ENSG00000110881,ENSG00000186815,ENSG00000149596,ENSG00000082458,ENSG00000197043,ENSG00000083454,ENSG00000182771,ENSG00000160014,ENSG00000102287,ENSG00000111319
GO:0022834	ligand-gated channel activity	molecular_function	0.61644	1	12	1568	156	20187	ENSG00000176884,ENSG00000110881,ENSG00000169684,ENSG00000186815,ENSG00000149596,ENSG00000197043,ENSG00000082458,ENSG00000083454,ENSG00000182771,ENSG00000160014,ENSG00000111319,ENSG00000102287
GO:0051087	chaperone binding	molecular_function	0.61646	1	6	1568	83	20187	ENSG00000163399,ENSG00000105953,ENSG00000109861,ENSG00000158286,ENSG00000058056,ENSG00000141556
GO:0031078	histone deacetylase activity (H3-K14 specific)	molecular_function	0.61743	1	1	1568	12	20187	ENSG00000116478
GO:0032041	NAD-dependent histone deacetylase activity (H3-K14 specific)	molecular_function	0.61743	1	1	1568	12	20187	ENSG00000116478
GO:0051219	phosphoprotein binding	molecular_function	0.62074	1	4	1568	54	20187	ENSG00000169258,ENSG00000102882,ENSG00000111679,ENSG00000137486
GO:0031543	peptidyl-proline dioxygenase activity	molecular_function	0.62097	1	1	1568	12	20187	ENSG00000090530
GO:0046875	ephrin receptor binding	molecular_function	0.62215	1	2	1568	26	20187	ENSG00000137575,ENSG00000164885
GO:0001106	RNA polymerase II transcription corepressor activity	molecular_function	0.62264	1	2	1568	26	20187	ENSG00000116478,ENSG00000143321
GO:0070410	co-SMAD binding	molecular_function	0.62627	1	1	1568	12	20187	ENSG00000137834
GO:0032561	guanyl ribonucleotide binding	molecular_function	0.62781	1	31	1568	414	20187	ENSG00000101210,ENSG00000184743,ENSG00000197959,ENSG00000198959,ENSG00000134287,ENSG00000024422,ENSG00000105649,ENSG00000072422,ENSG00000154237,ENSG00000162980,ENSG00000115252,ENSG00000114353,ENSG00000185100,ENSG00000196642,ENSG00000169418,ENSG00000270885,ENSG00000126458,ENSG00000167964,ENSG00000188060,ENSG00000197043,ENSG00000196730,ENSG00000104140,ENSG00000169750,ENSG00000123416,ENSG00000184584…
GO:0030881	beta-2-microglobulin binding	molecular_function	0.62785	1	1	1568	12	20187	ENSG00000010704
GO:0050321	tau-protein kinase activity	molecular_function	0.62938	1	1	1568	12	20187	ENSG00000164885
GO:0016671	oxidoreductase activity, acting on a sulfur group of donors, disulfide as acceptor	molecular_function	0.63252	1	1	1568	13	20187	ENSG00000198736
GO:0015168	glycerol transmembrane transporter activity	molecular_function	0.63311	1	1	1568	12	20187	ENSG00000165272
GO:0015254	glycerol channel activity	molecular_function	0.63311	1	1	1568	12	20187	ENSG00000165272
GO:0005283	sodium:amino acid symporter activity	molecular_function	0.6345	1	1	1568	12	20187	ENSG00000106688
GO:0003906	DNA-(apurinic or apyrimidinic site) lyase activity	molecular_function	0.63573	1	1	1568	13	20187	ENSG00000169188
GO:0032036	myosin heavy chain binding	molecular_function	0.63584	1	1	1568	13	20187	ENSG00000101335
GO:0016500	protein-hormone receptor activity	molecular_function	0.63601	1	1	1568	12	20187	ENSG00000184194
GO:0052794	exo-alpha-(2->3)-sialidase activity	molecular_function	0.63663	1	1	1568	12	20187	ENSG00000162139
GO:0052795	exo-alpha-(2->6)-sialidase activity	molecular_function	0.63663	1	1	1568	12	20187	ENSG00000162139
GO:0052796	exo-alpha-(2->8)-sialidase activity	molecular_function	0.63663	1	1	1568	12	20187	ENSG00000162139
GO:0004089	carbonate dehydratase activity	molecular_function	0.63675	1	1	1568	13	20187	ENSG00000107159
GO:0051427	hormone receptor binding	molecular_function	0.63685	1	14	1568	188	20187	ENSG00000134533,ENSG00000143799,ENSG00000105173,ENSG00000130402,ENSG00000166501,ENSG00000004487,ENSG00000172819,ENSG00000132646,ENSG00000137486,ENSG00000160310,ENSG00000185686,ENSG00000185340,ENSG00000118418,ENSG00000016082
GO:0004708	MAP kinase kinase activity	molecular_function	0.63747	1	1	1568	12	20187	ENSG00000108984
GO:0019992	diacylglycerol binding	molecular_function	0.63825	1	1	1568	12	20187	ENSG00000198722
GO:1901618	organic hydroxy compound transmembrane transporter activity	molecular_function	0.6409	1	5	1568	67	20187	ENSG00000165272,ENSG00000141526,ENSG00000118596,ENSG00000108932,ENSG00000070214
GO:0001103	RNA polymerase II repressing transcription factor binding	molecular_function	0.64227	1	2	1568	27	20187	ENSG00000116478,ENSG00000111642
GO:0016775	phosphotransferase activity, nitrogenous group as acceptor	molecular_function	0.64298	1	1	1568	13	20187	ENSG00000166165
GO:0030170	pyridoxal phosphate binding	molecular_function	0.64321	1	4	1568	56	20187	ENSG00000171097,ENSG00000164089,ENSG00000172296,ENSG00000186205
GO:0000339	RNA cap binding	molecular_function	0.64413	1	1	1568	13	20187	ENSG00000135930
GO:0043566	structure-specific DNA binding	molecular_function	0.64793	1	20	1568	271	20187	ENSG00000130402,ENSG00000164032,ENSG00000132383,ENSG00000130511,ENSG00000029993,ENSG00000276043,ENSG00000116478,ENSG00000170364,ENSG00000126351,ENSG00000106399,ENSG00000157216,ENSG00000163041,ENSG00000132646,ENSG00000189403,ENSG00000198157,ENSG00000169689,ENSG00000075624,ENSG00000111642,ENSG00000118418,ENSG00000140451
GO:0005165	neurotrophin receptor binding	molecular_function	0.64974	1	1	1568	13	20187	ENSG00000166681
GO:0017127	cholesterol transporter activity	molecular_function	0.65034	1	1	1568	13	20187	ENSG00000165029
GO:0051721	protein phosphatase 2A binding	molecular_function	0.6511	1	2	1568	27	20187	ENSG00000119383,ENSG00000142208
GO:0016894	endonuclease activity, active with either ribo- or deoxyribonucleic acids and producing 3'-phosphomonoesters	molecular_function	0.65266	1	2	1568	29	20187	ENSG00000188827,ENSG00000132541
GO:0019207	kinase regulator activity	molecular_function	0.65296	1	15	1568	205	20187	ENSG00000189403,ENSG00000171033,ENSG00000160014,ENSG00000068001,ENSG00000175305,ENSG00000089154,ENSG00000125848,ENSG00000106211,ENSG00000129757,ENSG00000011465,ENSG00000186907,ENSG00000163888,ENSG00000105173,ENSG00000123080,ENSG00000114166
GO:0016888	endodeoxyribonuclease activity, producing 5'-phosphomonoesters	molecular_function	0.65304	1	1	1568	13	20187	ENSG00000188827
GO:0035035	histone acetyltransferase binding	molecular_function	0.65308	1	2	1568	27	20187	ENSG00000255302,ENSG00000132646
GO:0070034	telomeric RNA binding	molecular_function	0.65315	1	1	1568	14	20187	ENSG00000100028
GO:0001664	G-protein coupled receptor binding	molecular_function	0.65384	1	20	1568	285	20187	ENSG00000163485,ENSG00000109255,ENSG00000197959,ENSG00000099864,ENSG00000108561,ENSG00000196924,ENSG00000137575,ENSG00000132470,ENSG00000115596,ENSG00000114353,ENSG00000137486,ENSG00000114251,ENSG00000068615,ENSG00000125730,ENSG00000171388,ENSG00000069482,ENSG00000188064,ENSG00000169884,ENSG00000105290,ENSG00000078401
GO:0016811	hydrolase activity, acting on carbon-nitrogen (but not peptide) bonds, in linear amides	molecular_function	0.65389	1	6	1568	86	20187	ENSG00000170004,ENSG00000070614,ENSG00000116478,ENSG00000169814,ENSG00000004487,ENSG00000111642
GO:0017110	nucleoside-diphosphatase activity	molecular_function	0.65906	1	1	1568	13	20187	ENSG00000275074
GO:0005525	GTP binding	molecular_function	0.66062	1	29	1568	394	20187	ENSG00000196730,ENSG00000188060,ENSG00000126458,ENSG00000167964,ENSG00000197043,ENSG00000270885,ENSG00000162980,ENSG00000185100,ENSG00000114353,ENSG00000169418,ENSG00000196642,ENSG00000024422,ENSG00000105649,ENSG00000154237,ENSG00000072422,ENSG00000198959,ENSG00000134287,ENSG00000101210,ENSG00000197959,ENSG00000184743,ENSG00000109113,ENSG00000196230,ENSG00000134533,ENSG00000172340,ENSG00000104833…
GO:0070696	transmembrane receptor protein serine/threonine kinase binding	molecular_function	0.6625	1	1	1568	13	20187	ENSG00000137834
GO:0009931	calcium-dependent protein serine/threonine kinase activity	molecular_function	0.663	1	1	1568	13	20187	ENSG00000166501
GO:0016702	oxidoreductase activity, acting on single donors with incorporation of molecular oxygen, incorporation of two atoms of oxygen	molecular_function	0.66311	1	2	1568	29	20187	ENSG00000186603,ENSG00000158104
GO:0015250	water channel activity	molecular_function	0.66326	1	1	1568	13	20187	ENSG00000165272
GO:0008083	growth factor activity	molecular_function	0.66437	1	11	1568	158	20187	ENSG00000123999,ENSG00000135414,ENSG00000115380,ENSG00000100311,ENSG00000105220,ENSG00000114646,ENSG00000169752,ENSG00000049130,ENSG00000119699,ENSG00000107984,ENSG00000143321
GO:0052743	inositol tetrakisphosphate phosphatase activity	molecular_function	0.66465	1	1	1568	13	20187	ENSG00000068383
GO:0008066	glutamate receptor activity	molecular_function	0.66543	1	2	1568	27	20187	ENSG00000176884,ENSG00000182771
GO:0001077	transcriptional activator activity, RNA polymerase II core promoter proximal region sequence-specific binding	molecular_function	0.66568	1	17	1568	227	20187	ENSG00000135373,ENSG00000137203,ENSG00000163435,ENSG00000118513,ENSG00000005102,ENSG00000074047,ENSG00000016082,ENSG00000111145,ENSG00000025434,ENSG00000101057,ENSG00000185630,ENSG00000187098,ENSG00000123388,ENSG00000253293,ENSG00000196628,ENSG00000072310,ENSG00000143995
GO:0015036	disulfide oxidoreductase activity	molecular_function	0.6657	1	2	1568	29	20187	ENSG00000142669,ENSG00000197448
GO:0000175	3'-5'-exoribonuclease activity	molecular_function	0.66642	1	2	1568	29	20187	ENSG00000144535,ENSG00000103005
GO:0008271	secondary active sulfate transmembrane transporter activity	molecular_function	0.66648	1	1	1568	13	20187	ENSG00000155850
GO:0001848	complement binding	molecular_function	0.66679	1	2	1568	29	20187	ENSG00000085063,ENSG00000108561
GO:0019843	rRNA binding	molecular_function	0.66717	1	4	1568	62	20187	ENSG00000166902,ENSG00000177469,ENSG00000198242,ENSG00000128311
GO:0008253	5'-nucleotidase activity	molecular_function	0.66783	1	1	1568	14	20187	ENSG00000168268
GO:0016004	phospholipase activator activity	molecular_function	0.66824	1	1	1568	14	20187	ENSG00000196743
GO:0015266	protein channel activity	molecular_function	0.66871	1	1	1568	14	20187	ENSG00000158882
GO:0015220	choline transmembrane transporter activity	molecular_function	0.66906	1	1	1568	13	20187	ENSG00000070214
GO:0060590	ATPase regulator activity	molecular_function	0.6706	1	2	1568	29	20187	ENSG00000143153,ENSG00000105649
GO:0043225	anion transmembrane-transporting ATPase activity	molecular_function	0.67075	1	1	1568	13	20187	ENSG00000125257
GO:0031996	thioesterase binding	molecular_function	0.67146	1	1	1568	14	20187	ENSG00000160014
GO:0005245	voltage-gated calcium channel activity	molecular_function	0.67638	1	3	1568	42	20187	ENSG00000138448,ENSG00000167535,ENSG00000186815
GO:0050811	GABA receptor binding	molecular_function	0.6774	1	1	1568	14	20187	ENSG00000154822
GO:0008188	neuropeptide receptor activity	molecular_function	0.67801	1	3	1568	43	20187	ENSG00000204174,ENSG00000069482,ENSG00000139874
GO:0019206	nucleoside kinase activity	molecular_function	0.67807	1	1	1568	14	20187	ENSG00000167900
GO:0005254	chloride channel activity	molecular_function	0.6786	1	6	1568	84	20187	ENSG00000047617,ENSG00000169583,ENSG00000136295,ENSG00000146205,ENSG00000155850,ENSG00000184908
GO:0016701	oxidoreductase activity, acting on single donors with incorporation of molecular oxygen	molecular_function	0.68119	1	2	1568	30	20187	ENSG00000158104,ENSG00000186603
GO:0008565	protein transporter activity	molecular_function	0.68163	1	7	1568	102	20187	ENSG00000147852,ENSG00000158882,ENSG00000175768,ENSG00000196961,ENSG00000106367,ENSG00000123384,ENSG00000113119
GO:0004308	exo-alpha-sialidase activity	molecular_function	0.68563	1	1	1568	14	20187	ENSG00000162139
GO:0016997	alpha-sialidase activity	molecular_function	0.68563	1	1	1568	14	20187	ENSG00000162139
GO:0015081	sodium ion transmembrane transporter activity	molecular_function	0.68568	1	10	1568	137	20187	ENSG00000110881,ENSG00000105711,ENSG00000089060,ENSG00000138074,ENSG00000144285,ENSG00000106688,ENSG00000163399,ENSG00000169432,ENSG00000143153,ENSG00000111319
GO:0016896	exoribonuclease activity, producing 5'-phosphomonoesters	molecular_function	0.68598	1	2	1568	30	20187	ENSG00000144535,ENSG00000103005
GO:0008134	transcription factor binding	molecular_function	0.68771	1	41	1568	550	20187	ENSG00000087095,ENSG00000118418,ENSG00000125968,ENSG00000075624,ENSG00000189403,ENSG00000143321,ENSG00000185340,ENSG00000172346,ENSG00000114166,ENSG00000135272,ENSG00000108561,ENSG00000016082,ENSG00000113108,ENSG00000126351,ENSG00000185686,ENSG00000184584,ENSG00000196628,ENSG00000130402,ENSG00000075142,ENSG00000138386,ENSG00000143799,ENSG00000165887,ENSG00000111642,ENSG00000094916,ENSG00000137486…
GO:0030544	Hsp70 protein binding	molecular_function	0.68891	1	2	1568	31	20187	ENSG00000158286,ENSG00000088832
GO:0005372	water transmembrane transporter activity	molecular_function	0.68996	1	1	1568	14	20187	ENSG00000165272
GO:0033612	receptor serine/threonine kinase binding	molecular_function	0.69006	1	1	1568	14	20187	ENSG00000137834
GO:0005231	excitatory extracellular ligand-gated ion channel activity	molecular_function	0.69086	1	4	1568	57	20187	ENSG00000083454,ENSG00000169684,ENSG00000182771,ENSG00000176884
GO:0010857	calcium-dependent protein kinase activity	molecular_function	0.69088	1	1	1568	14	20187	ENSG00000166501
GO:0042974	retinoic acid receptor binding	molecular_function	0.69179	1	4	1568	57	20187	ENSG00000172819,ENSG00000160310,ENSG00000185686,ENSG00000130402
GO:0004540	ribonuclease activity	molecular_function	0.69198	1	7	1568	105	20187	ENSG00000167272,ENSG00000172922,ENSG00000103005,ENSG00000104356,ENSG00000132541,ENSG00000006744,ENSG00000144535
GO:0022824	transmitter-gated ion channel activity	molecular_function	0.69204	1	1	1568	14	20187	ENSG00000102287
GO:0022835	transmitter-gated channel activity	molecular_function	0.69204	1	1	1568	14	20187	ENSG00000102287
GO:0042162	telomeric DNA binding	molecular_function	0.69412	1	2	1568	30	20187	ENSG00000140451,ENSG00000004487
GO:0009881	photoreceptor activity	molecular_function	0.69742	1	1	1568	15	20187	ENSG00000128617
GO:0003697	single-stranded DNA binding	molecular_function	0.70052	1	6	1568	89	20187	ENSG00000170364,ENSG00000189403,ENSG00000132383,ENSG00000106399,ENSG00000130511,ENSG00000157216
GO:0010181	FMN binding	molecular_function	0.70581	1	1	1568	15	20187	ENSG00000108439
GO:0004623	phospholipase A2 activity	molecular_function	0.70859	1	2	1568	32	20187	ENSG00000116711,ENSG00000079462
GO:1904264	ubiquitin protein ligase activity involved in ERAD pathway	molecular_function	0.70893	1	1	1568	15	20187	ENSG00000168936
GO:0016594	glycine binding	molecular_function	0.71005	1	1	1568	15	20187	ENSG00000176884
GO:0019789	SUMO transferase activity	molecular_function	0.7112	1	1	1568	15	20187	ENSG00000188612
GO:0015665	alcohol transmembrane transporter activity	molecular_function	0.71219	1	2	1568	30	20187	ENSG00000165272,ENSG00000070214
GO:0015085	calcium ion transmembrane transporter activity	molecular_function	0.71341	1	9	1568	127	20187	ENSG00000058668,ENSG00000156026,ENSG00000167535,ENSG00000138448,ENSG00000157445,ENSG00000149596,ENSG00000186815,ENSG00000089060,ENSG00000176884
GO:0060229	lipase activator activity	molecular_function	0.71388	1	1	1568	16	20187	ENSG00000196743
GO:0008276	protein methyltransferase activity	molecular_function	0.71492	1	6	1568	89	20187	ENSG00000133247,ENSG00000116237,ENSG00000170364,ENSG00000132600,ENSG00000160310,ENSG00000143499
GO:0015166	polyol transmembrane transporter activity	molecular_function	0.71684	1	1	1568	15	20187	ENSG00000165272
GO:0015297	antiporter activity	molecular_function	0.7175	1	6	1568	87	20187	ENSG00000089060,ENSG00000092068,ENSG00000103064,ENSG00000155850,ENSG00000164889,ENSG00000183048
GO:0015144	carbohydrate transmembrane transporter activity	molecular_function	0.7178	1	3	1568	46	20187	ENSG00000142583,ENSG00000181856,ENSG00000165272
GO:1901476	carbohydrate transporter activity	molecular_function	0.7178	1	3	1568	46	20187	ENSG00000181856,ENSG00000142583,ENSG00000165272
GO:0005243	gap junction channel activity	molecular_function	0.71881	1	1	1568	15	20187	ENSG00000265107
GO:0004532	exoribonuclease activity	molecular_function	0.72069	1	2	1568	32	20187	ENSG00000103005,ENSG00000144535
GO:0005179	hormone activity	molecular_function	0.7208	1	7	1568	119	20187	ENSG00000133636,ENSG00000069482,ENSG00000166147,ENSG00000123999,ENSG00000120211,ENSG00000078401,ENSG00000171388
GO:0052890	oxidoreductase activity, acting on the CH-CH group of donors, with a flavin as acceptor	molecular_function	0.72207	1	1	1568	16	20187	ENSG00000122971
GO:0008028	monocarboxylic acid transmembrane transporter activity	molecular_function	0.72373	1	3	1568	46	20187	ENSG00000141526,ENSG00000118596,ENSG00000108932
GO:0001972	retinoic acid binding	molecular_function	0.72481	1	1	1568	16	20187	ENSG00000185551
GO:0016779	nucleotidyltransferase activity	molecular_function	0.72536	1	9	1568	134	20187	ENSG00000169764,ENSG00000100413,ENSG00000170734,ENSG00000062822,ENSG00000138801,ENSG00000111331,ENSG00000181222,ENSG00000177700,ENSG00000014138
GO:0008017	microtubule binding	molecular_function	0.72551	1	15	1568	213	20187	ENSG00000185340,ENSG00000137804,ENSG00000132938,ENSG00000068615,ENSG00000084731,ENSG00000275835,ENSG00000111642,ENSG00000109846,ENSG00000129250,ENSG00000182628,ENSG00000115355,ENSG00000186868,ENSG00000137177,ENSG00000100242,ENSG00000112984
GO:0015464	acetylcholine receptor activity	molecular_function	0.72656	1	2	1568	31	20187	ENSG00000143412,ENSG00000169684
GO:0005212	structural constituent of eye lens	molecular_function	0.72681	1	1	1568	19	20187	ENSG00000109846
GO:0022838	substrate-specific channel activity	molecular_function	0.72711	1	33	1568	447	20187	ENSG00000169432,ENSG00000105711,ENSG00000146205,ENSG00000136295,ENSG00000138448,ENSG00000144285,ENSG00000182771,ENSG00000155850,ENSG00000103335,ENSG00000165272,ENSG00000160014,ENSG00000102287,ENSG00000116396,ENSG00000110881,ENSG00000169684,ENSG00000149596,ENSG00000184908,ENSG00000083454,ENSG00000082458,ENSG00000197043,ENSG00000135643,ENSG00000162687,ENSG00000167535,ENSG00000053918,ENSG00000156026…
GO:0005216	ion channel activity	molecular_function	0.72756	1	32	1568	434	20187	ENSG00000169583,ENSG00000154864,ENSG00000176884,ENSG00000047617,ENSG00000186815,ENSG00000157445,ENSG00000104783,ENSG00000162687,ENSG00000135643,ENSG00000167535,ENSG00000053918,ENSG00000156026,ENSG00000111319,ENSG00000116396,ENSG00000110881,ENSG00000169684,ENSG00000184908,ENSG00000149596,ENSG00000082458,ENSG00000197043,ENSG00000083454,ENSG00000160014,ENSG00000102287,ENSG00000103335,ENSG00000155850…
GO:0016706	oxidoreductase activity, acting on paired donors, with incorporation or reduction of molecular oxygen, 2-oxoglutarate as one donor, and incorporation of one atom each of oxygen into both donors	molecular_function	0.72976	1	3	1568	47	20187	ENSG00000090530,ENSG00000152952,ENSG00000250305
GO:0005123	death receptor binding	molecular_function	0.73018	1	1	1568	16	20187	ENSG00000166681
GO:0031625	ubiquitin protein ligase binding	molecular_function	0.73035	1	22	1568	311	20187	ENSG00000263528,ENSG00000133302,ENSG00000035403,ENSG00000188612,ENSG00000181222,ENSG00000137834,ENSG00000087095,ENSG00000105220,ENSG00000082458,ENSG00000211448,ENSG00000184009,ENSG00000137486,ENSG00000184584,ENSG00000135930,ENSG00000123416,ENSG00000265972,ENSG00000166165,ENSG00000158864,ENSG00000196230,ENSG00000058056,ENSG00000100387,ENSG00000072062
GO:0008308	voltage-gated anion channel activity	molecular_function	0.73128	1	1	1568	16	20187	ENSG00000184908
GO:0008266	poly(U) RNA binding	molecular_function	0.73198	1	1	1568	16	20187	ENSG00000144535
GO:0023026	MHC class II protein complex binding	molecular_function	0.73401	1	3	1568	47	20187	ENSG00000143153,ENSG00000067225,ENSG00000110651
GO:0008236	serine-type peptidase activity	molecular_function	0.73407	1	17	1568	252	20187	ENSG00000140564,ENSG00000166033,ENSG00000102996,ENSG00000038295,ENSG00000078098,ENSG00000136943,ENSG00000052344,ENSG00000125730,ENSG00000150687,ENSG00000160613,ENSG00000135678,ENSG00000160183,ENSG00000109472,ENSG00000140479,ENSG00000109861,ENSG00000164062,ENSG00000169174
GO:0045502	dynein binding	molecular_function	0.73508	1	2	1568	32	20187	ENSG00000164818,ENSG00000197386
GO:0030553	cGMP binding	molecular_function	0.73555	1	1	1568	16	20187	ENSG00000115252
GO:0050780	dopamine receptor binding	molecular_function	0.73557	1	1	1568	16	20187	ENSG00000099864
GO:0072349	modified amino acid transmembrane transporter activity	molecular_function	0.73787	1	1	1568	16	20187	ENSG00000112394
GO:0008391	arachidonic acid monooxygenase activity	molecular_function	0.7384	1	1	1568	16	20187	ENSG00000186204
GO:0008392	arachidonic acid epoxygenase activity	molecular_function	0.7384	1	1	1568	16	20187	ENSG00000186204
GO:0031369	translation initiation factor binding	molecular_function	0.73843	1	2	1568	33	20187	ENSG00000013523,ENSG00000148730
GO:0046979	TAP2 binding	molecular_function	0.73985	1	1	1568	16	20187	ENSG00000231925
GO:0046965	retinoid X receptor binding	molecular_function	0.74002	1	1	1568	16	20187	ENSG00000172819
GO:0005416	cation:amino acid symporter activity	molecular_function	0.74033	1	1	1568	16	20187	ENSG00000106688
GO:0003995	acyl-CoA dehydrogenase activity	molecular_function	0.74037	1	1	1568	17	20187	ENSG00000122971
GO:0019905	syntaxin binding	molecular_function	0.74062	1	6	1568	91	20187	ENSG00000147041,ENSG00000173227,ENSG00000196730,ENSG00000165029,ENSG00000073969,ENSG00000103528
GO:0031434	mitogen-activated protein kinase kinase binding	molecular_function	0.74115	1	1	1568	16	20187	ENSG00000137486
GO:0030983	mismatched DNA binding	molecular_function	0.74149	1	1	1568	16	20187	ENSG00000132646
GO:0004521	endoribonuclease activity	molecular_function	0.74232	1	4	1568	66	20187	ENSG00000167272,ENSG00000172922,ENSG00000104356,ENSG00000132541
GO:0004953	icosanoid receptor activity	molecular_function	0.74276	1	1	1568	16	20187	ENSG00000164120
GO:0008329	signaling pattern recognition receptor activity	molecular_function	0.74463	1	1	1568	17	20187	ENSG00000135218
GO:0038187	pattern recognition receptor activity	molecular_function	0.74463	1	1	1568	17	20187	ENSG00000135218
GO:0017136	NAD-dependent histone deacetylase activity	molecular_function	0.74557	1	1	1568	17	20187	ENSG00000116478
GO:0034979	NAD-dependent protein deacetylase activity	molecular_function	0.74557	1	1	1568	17	20187	ENSG00000116478
GO:0015293	symporter activity	molecular_function	0.74575	1	10	1568	145	20187	ENSG00000138074,ENSG00000177542,ENSG00000141526,ENSG00000070915,ENSG00000108932,ENSG00000118596,ENSG00000075415,ENSG00000146828,ENSG00000106688,ENSG00000167700
GO:0004550	nucleoside diphosphate kinase activity	molecular_function	0.74592	1	1	1568	18	20187	ENSG00000103202
GO:0003899	DNA-directed RNA polymerase activity	molecular_function	0.7486	1	3	1568	50	20187	ENSG00000181222,ENSG00000177700,ENSG00000100413
GO:0004033	aldo-keto reductase (NADP) activity	molecular_function	0.7488	1	2	1568	34	20187	ENSG00000053371,ENSG00000121039
GO:0004386	helicase activity	molecular_function	0.74896	1	12	1568	173	20187	ENSG00000116830,ENSG00000104884,ENSG00000170004,ENSG00000181381,ENSG00000111642,ENSG00000147536,ENSG00000102038,ENSG00000186871,ENSG00000101003,ENSG00000155363,ENSG00000140451,ENSG00000131153
GO:0052650	NADP-retinol dehydrogenase activity	molecular_function	0.74942	1	1	1568	17	20187	ENSG00000121039
GO:0004252	serine-type endopeptidase activity	molecular_function	0.74942	1	15	1568	227	20187	ENSG00000160613,ENSG00000125730,ENSG00000150687,ENSG00000164062,ENSG00000160183,ENSG00000169174,ENSG00000140479,ENSG00000166033,ENSG00000140564,ENSG00000102996,ENSG00000109861,ENSG00000052344,ENSG00000038295,ENSG00000078098,ENSG00000136943
GO:0044389	ubiquitin-like protein ligase binding	molecular_function	0.74973	1	22	1568	315	20187	ENSG00000135930,ENSG00000123416,ENSG00000265972,ENSG00000184584,ENSG00000166165,ENSG00000158864,ENSG00000196230,ENSG00000072062,ENSG00000100387,ENSG00000058056,ENSG00000188612,ENSG00000137834,ENSG00000181222,ENSG00000035403,ENSG00000263528,ENSG00000133302,ENSG00000105220,ENSG00000087095,ENSG00000211448,ENSG00000082458,ENSG00000137486,ENSG00000184009
GO:0031489	myosin V binding	molecular_function	0.74992	1	1	1568	17	20187	ENSG00000105649
GO:0015267	channel activity	molecular_function	0.75095	1	35	1568	480	20187	ENSG00000165272,ENSG00000160014,ENSG00000102287,ENSG00000116396,ENSG00000265107,ENSG00000110881,ENSG00000169684,ENSG00000149596,ENSG00000184908,ENSG00000083454,ENSG00000197043,ENSG00000082458,ENSG00000135643,ENSG00000162687,ENSG00000167535,ENSG00000053918,ENSG00000156026,ENSG00000111319,ENSG00000176884,ENSG00000154864,ENSG00000169583,ENSG00000047617,ENSG00000157445,ENSG00000186815,ENSG00000158882…
GO:0017171	serine hydrolase activity	molecular_function	0.75201	1	17	1568	255	20187	ENSG00000135678,ENSG00000125730,ENSG00000160613,ENSG00000150687,ENSG00000160183,ENSG00000109472,ENSG00000102996,ENSG00000166033,ENSG00000140564,ENSG00000052344,ENSG00000038295,ENSG00000078098,ENSG00000136943,ENSG00000164062,ENSG00000169174,ENSG00000140479,ENSG00000109861
GO:0046703	natural killer cell lectin-like receptor binding	molecular_function	0.75209	1	1	1568	17	20187	ENSG00000164520
GO:0004520	endodeoxyribonuclease activity	molecular_function	0.75351	1	3	1568	50	20187	ENSG00000188827,ENSG00000169188,ENSG00000170364
GO:0004745	retinol dehydrogenase activity	molecular_function	0.75647	1	1	1568	18	20187	ENSG00000121039
GO:0019212	phosphatase inhibitor activity	molecular_function	0.75656	1	3	1568	50	20187	ENSG00000112419,ENSG00000143401,ENSG00000166897
GO:0008499	UDP-galactose:beta-N-acetylglucosamine beta-1,3-galactosyltransferase activity	molecular_function	0.75772	1	1	1568	17	20187	ENSG00000235863
GO:0015296	anion:cation symporter activity	molecular_function	0.75829	1	3	1568	48	20187	ENSG00000106688,ENSG00000070915,ENSG00000146828
GO:0015095	magnesium ion transmembrane transporter activity	molecular_function	0.75922	1	1	1568	17	20187	ENSG00000001461
GO:0016407	acetyltransferase activity	molecular_function	0.75925	1	7	1568	108	20187	ENSG00000176454,ENSG00000114166,ENSG00000090971,ENSG00000243477,ENSG00000165102,ENSG00000079462,ENSG00000169710
GO:0051861	glycolipid binding	molecular_function	0.75947	1	1	1568	18	20187	ENSG00000126803
GO:0022803	passive transmembrane transporter activity	molecular_function	0.75954	1	35	1568	482	20187	ENSG00000155850,ENSG00000103335,ENSG00000182771,ENSG00000144285,ENSG00000138448,ENSG00000136295,ENSG00000146205,ENSG00000105711,ENSG00000169432,ENSG00000158882,ENSG00000104783,ENSG00000186815,ENSG00000157445,ENSG00000047617,ENSG00000154864,ENSG00000169583,ENSG00000176884,ENSG00000111319,ENSG00000156026,ENSG00000167535,ENSG00000053918,ENSG00000162687,ENSG00000135643,ENSG00000082458,ENSG00000197043…
GO:0003730	mRNA 3'-UTR binding	molecular_function	0.75968	1	3	1568	49	20187	ENSG00000107105,ENSG00000161642,ENSG00000116791
GO:0071949	FAD binding	molecular_function	0.75997	1	1	1568	17	20187	ENSG00000203797
GO:0017017	MAP kinase tyrosine/serine/threonine phosphatase activity	molecular_function	0.76134	1	1	1568	17	20187	ENSG00000130829
GO:0051119	sugar transmembrane transporter activity	molecular_function	0.76174	1	2	1568	34	20187	ENSG00000142583,ENSG00000181856
GO:0005251	delayed rectifier potassium channel activity	molecular_function	0.7655	1	2	1568	33	20187	ENSG00000116396,ENSG00000053918
GO:0048487	beta-tubulin binding	molecular_function	0.76581	1	2	1568	36	20187	ENSG00000197386,ENSG00000141556
GO:0017081	chloride channel regulator activity	molecular_function	0.76719	1	1	1568	18	20187	ENSG00000118640
GO:0023023	MHC protein complex binding	molecular_function	0.76956	1	3	1568	50	20187	ENSG00000110651,ENSG00000143153,ENSG00000067225
GO:0030275	LRR domain binding	molecular_function	0.77055	1	1	1568	18	20187	ENSG00000169855
GO:0003924	GTPase activity	molecular_function	0.77092	1	16	1568	240	20187	ENSG00000105649,ENSG00000106268,ENSG00000134287,ENSG00000197959,ENSG00000184743,ENSG00000101210,ENSG00000127920,ENSG00000126458,ENSG00000114353,ENSG00000185100,ENSG00000104833,ENSG00000123416,ENSG00000169750,ENSG00000134533,ENSG00000196230,ENSG00000111348
GO:0008187	poly-pyrimidine tract binding	molecular_function	0.77235	1	1	1568	18	20187	ENSG00000144535
GO:0034062	RNA polymerase activity	molecular_function	0.77285	1	3	1568	52	20187	ENSG00000100413,ENSG00000181222,ENSG00000177700
GO:0015175	neutral amino acid transmembrane transporter activity	molecular_function	0.77378	1	2	1568	34	20187	ENSG00000092068,ENSG00000106688
GO:0042800	histone methyltransferase activity (H3-K4 specific)	molecular_function	0.77444	1	1	1568	18	20187	ENSG00000170364
GO:0004536	deoxyribonuclease activity	molecular_function	0.7756	1	4	1568	67	20187	ENSG00000170364,ENSG00000062822,ENSG00000169188,ENSG00000188827
GO:0042805	actinin binding	molecular_function	0.77572	1	2	1568	34	20187	ENSG00000138347,ENSG00000173402
GO:0015238	drug transmembrane transporter activity	molecular_function	0.77606	1	1	1568	18	20187	ENSG00000141338
GO:0034987	immunoglobulin receptor binding	molecular_function	0.77647	1	1	1568	19	20187	ENSG00000196924
GO:0032393	MHC class I receptor activity	molecular_function	0.77771	1	1	1568	18	20187	ENSG00000153029
GO:0018024	histone-lysine N-methyltransferase activity	molecular_function	0.77955	1	3	1568	50	20187	ENSG00000133247,ENSG00000143499,ENSG00000170364
GO:0033549	MAP kinase phosphatase activity	molecular_function	0.78109	1	1	1568	18	20187	ENSG00000130829
GO:0005003	ephrin receptor activity	molecular_function	0.78145	1	1	1568	18	20187	ENSG00000196411
GO:0017046	peptide hormone binding	molecular_function	0.78213	1	2	1568	35	20187	ENSG00000169418,ENSG00000140443
GO:0001054	RNA polymerase I activity	molecular_function	0.78288	1	1	1568	19	20187	ENSG00000177700
GO:0071837	HMG box domain binding	molecular_function	0.78288	1	1	1568	18	20187	ENSG00000005102
GO:0043130	ubiquitin binding	molecular_function	0.78581	1	7	1568	111	20187	ENSG00000185515,ENSG00000131747,ENSG00000078804,ENSG00000263528,ENSG00000243667,ENSG00000106211,ENSG00000058056
GO:0019003	GDP binding	molecular_function	0.78665	1	3	1568	53	20187	ENSG00000126458,ENSG00000134533,ENSG00000172340
GO:0001190	transcriptional activator activity, RNA polymerase II transcription factor binding	molecular_function	0.7874	1	3	1568	51	20187	ENSG00000068001,ENSG00000179862,ENSG00000016082
GO:0098811	transcriptional repressor activity, RNA polymerase II activating transcription factor binding	molecular_function	0.7874	1	3	1568	51	20187	ENSG00000179862,ENSG00000068001,ENSG00000016082
GO:0004527	exonuclease activity	molecular_function	0.78845	1	5	1568	82	20187	ENSG00000144535,ENSG00000103005,ENSG00000169188,ENSG00000062822,ENSG00000197594
GO:0017049	GTP-Rho binding	molecular_function	0.78896	1	1	1568	19	20187	ENSG00000168952
GO:0016892	endoribonuclease activity, producing 3'-phosphomonoesters	molecular_function	0.79028	1	1	1568	20	20187	ENSG00000132541
GO:0005253	anion channel activity	molecular_function	0.79052	1	6	1568	96	20187	ENSG00000155850,ENSG00000184908,ENSG00000136295,ENSG00000146205,ENSG00000169583,ENSG00000047617
GO:0017056	structural constituent of nuclear pore	molecular_function	0.79231	1	1	1568	19	20187	ENSG00000058804
GO:0016780	phosphotransferase activity, for other substituted phosphate groups	molecular_function	0.79294	1	1	1568	19	20187	ENSG00000111670
GO:0008320	protein transmembrane transporter activity	molecular_function	0.79366	1	1	1568	20	20187	ENSG00000158882
GO:0004890	GABA-A receptor activity	molecular_function	0.79761	1	1	1568	19	20187	ENSG00000102287
GO:0008234	cysteine-type peptidase activity	molecular_function	0.8005	1	10	1568	157	20187	ENSG00000135476,ENSG00000185515,ENSG00000101160,ENSG00000154914,ENSG00000058056,ENSG00000014216,ENSG00000126247,ENSG00000109861,ENSG00000075142,ENSG00000136943
GO:0015106	bicarbonate transmembrane transporter activity	molecular_function	0.80068	1	1	1568	19	20187	ENSG00000155850
GO:0005545	1-phosphatidylinositol binding	molecular_function	0.80071	1	1	1568	19	20187	ENSG00000006747
GO:0015301	anion:anion antiporter activity	molecular_function	0.80271	1	2	1568	36	20187	ENSG00000164889,ENSG00000155850
GO:0008327	methyl-CpG binding	molecular_function	0.80373	1	1	1568	21	20187	ENSG00000276043
GO:0001191	transcriptional repressor activity, RNA polymerase II transcription factor binding	molecular_function	0.80404	1	5	1568	83	20187	ENSG00000016082,ENSG00000116478,ENSG00000143321,ENSG00000179862,ENSG00000068001
GO:0031072	heat shock protein binding	molecular_function	0.80422	1	6	1568	100	20187	ENSG00000096060,ENSG00000158286,ENSG00000163485,ENSG00000120868,ENSG00000105953,ENSG00000088832
GO:0003727	single-stranded RNA binding	molecular_function	0.80811	1	4	1568	69	20187	ENSG00000092847,ENSG00000126351,ENSG00000189403,ENSG00000144535
GO:0008198	ferrous iron binding	molecular_function	0.80881	1	1	1568	21	20187	ENSG00000250305
GO:0016922	ligand-dependent nuclear receptor binding	molecular_function	0.81086	1	1	1568	20	20187	ENSG00000016082
GO:0090484	drug transporter activity	molecular_function	0.81105	1	1	1568	20	20187	ENSG00000141338
GO:0017069	snRNA binding	molecular_function	0.81197	1	3	1568	55	20187	ENSG00000100028,ENSG00000204392,ENSG00000132507
GO:0008528	G-protein coupled peptide receptor activity	molecular_function	0.81457	1	8	1568	128	20187	ENSG00000181104,ENSG00000065325,ENSG00000069482,ENSG00000204174,ENSG00000147955,ENSG00000151617,ENSG00000169418,ENSG00000139874
GO:0001047	core promoter binding	molecular_function	0.81627	1	10	1568	156	20187	ENSG00000092847,ENSG00000137203,ENSG00000140853,ENSG00000007968,ENSG00000121390,ENSG00000116478,ENSG00000005102,ENSG00000164032,ENSG00000163041,ENSG00000103495
GO:0008013	beta-catenin binding	molecular_function	0.81638	1	5	1568	84	20187	ENSG00000035403,ENSG00000065054,ENSG00000186174,ENSG00000060656,ENSG00000179776
GO:0017025	TBP-class protein binding	molecular_function	0.81653	1	1	1568	21	20187	ENSG00000126351
GO:0043539	protein serine/threonine kinase activator activity	molecular_function	0.81689	1	1	1568	21	20187	ENSG00000160014
GO:0023029	MHC class Ib protein binding	molecular_function	0.8182	1	1	1568	20	20187	ENSG00000204267
GO:0005452	inorganic anion exchanger activity	molecular_function	0.82018	1	1	1568	20	20187	ENSG00000164889
GO:0001653	peptide receptor activity	molecular_function	0.82128	1	8	1568	129	20187	ENSG00000065325,ENSG00000181104,ENSG00000204174,ENSG00000069482,ENSG00000147955,ENSG00000169418,ENSG00000151617,ENSG00000139874
GO:0005262	calcium channel activity	molecular_function	0.82133	1	7	1568	113	20187	ENSG00000186815,ENSG00000149596,ENSG00000156026,ENSG00000157445,ENSG00000167535,ENSG00000176884,ENSG00000138448
GO:0017137	Rab GTPase binding	molecular_function	0.82185	1	8	1568	128	20187	ENSG00000131899,ENSG00000167291,ENSG00000073969,ENSG00000092929,ENSG00000147041,ENSG00000203668,ENSG00000073350,ENSG00000065882
GO:0001530	lipopolysaccharide binding	molecular_function	0.82243	1	1	1568	22	20187	ENSG00000189403
GO:0052745	inositol phosphate phosphatase activity	molecular_function	0.82285	1	1	1568	21	20187	ENSG00000068383
GO:0005484	SNAP receptor activity	molecular_function	0.82422	1	2	1568	41	20187	ENSG00000139190,ENSG00000118640
GO:0001614	purinergic nucleotide receptor activity	molecular_function	0.82779	1	1	1568	21	20187	ENSG00000083454
GO:0016502	nucleotide receptor activity	molecular_function	0.82779	1	1	1568	21	20187	ENSG00000083454
GO:0042166	acetylcholine binding	molecular_function	0.828	1	1	1568	21	20187	ENSG00000169684
GO:0035198	miRNA binding	molecular_function	0.83097	1	1	1568	21	20187	ENSG00000092847
GO:0003950	NAD+ ADP-ribosyltransferase activity	molecular_function	0.8314	1	1	1568	22	20187	ENSG00000143799
GO:0043022	ribosome binding	molecular_function	0.83425	1	3	1568	58	20187	ENSG00000089154,ENSG00000108561,ENSG00000132507
GO:0043021	ribonucleoprotein complex binding	molecular_function	0.83429	1	7	1568	122	20187	ENSG00000125743,ENSG00000089154,ENSG00000172531,ENSG00000108561,ENSG00000132600,ENSG00000100028,ENSG00000132507
GO:0071889	14-3-3 protein binding	molecular_function	0.83452	1	1	1568	22	20187	ENSG00000142208
GO:0030742	GTP-dependent protein binding	molecular_function	0.83733	1	1	1568	22	20187	ENSG00000105649
GO:0004519	endonuclease activity	molecular_function	0.83894	1	8	1568	138	20187	ENSG00000006744,ENSG00000104356,ENSG00000188827,ENSG00000169188,ENSG00000170364,ENSG00000132541,ENSG00000172922,ENSG00000167272
GO:0042605	peptide antigen binding	molecular_function	0.83911	1	4	1568	72	20187	ENSG00000092068,ENSG00000231925,ENSG00000116133,ENSG00000153029
GO:0033613	activating transcription factor binding	molecular_function	0.8401	1	3	1568	56	20187	ENSG00000168874,ENSG00000116478,ENSG00000016082
GO:0042923	neuropeptide binding	molecular_function	0.84454	1	1	1568	22	20187	ENSG00000139874
GO:0005230	extracellular ligand-gated ion channel activity	molecular_function	0.84674	1	4	1568	72	20187	ENSG00000083454,ENSG00000176884,ENSG00000182771,ENSG00000169684
GO:0030594	neurotransmitter receptor activity	molecular_function	0.84819	1	5	1568	89	20187	ENSG00000169684,ENSG00000143412,ENSG00000139874,ENSG00000204174,ENSG00000069482
GO:0001085	RNA polymerase II transcription factor binding	molecular_function	0.84839	1	6	1568	104	20187	ENSG00000165887,ENSG00000116478,ENSG00000016082,ENSG00000004487,ENSG00000111642,ENSG00000196628
GO:0072509	divalent inorganic cation transmembrane transporter activity	molecular_function	0.84961	1	11	1568	176	20187	ENSG00000157445,ENSG00000149596,ENSG00000186815,ENSG00000089060,ENSG00000176884,ENSG00000058668,ENSG00000001461,ENSG00000156026,ENSG00000167535,ENSG00000196950,ENSG00000138448
GO:0005487	nucleocytoplasmic transporter activity	molecular_function	0.85003	1	1	1568	23	20187	ENSG00000030066
GO:1990841	promoter-specific chromatin binding	molecular_function	0.85056	1	1	1568	23	20187	ENSG00000103479
GO:0050997	quaternary ammonium group binding	molecular_function	0.85624	1	2	1568	43	20187	ENSG00000114200,ENSG00000169684
GO:0005217	intracellular ligand-gated ion channel activity	molecular_function	0.85798	1	1	1568	23	20187	ENSG00000186815
GO:0004709	MAP kinase kinase kinase activity	molecular_function	0.85889	1	1	1568	23	20187	ENSG00000142733
GO:0001046	core promoter sequence-specific DNA binding	molecular_function	0.85897	1	6	1568	105	20187	ENSG00000163041,ENSG00000103495,ENSG00000164032,ENSG00000005102,ENSG00000137203,ENSG00000140853
GO:0005104	fibroblast growth factor receptor binding	molecular_function	0.85937	1	1	1568	24	20187	ENSG00000125848
GO:0008353	RNA polymerase II carboxy-terminal domain kinase activity	molecular_function	0.86016	1	1	1568	24	20187	ENSG00000104884
GO:0030371	translation repressor activity	molecular_function	0.86156	1	1	1568	24	20187	ENSG00000148730
GO:0030159	receptor signaling complex scaffold activity	molecular_function	0.86176	1	1	1568	24	20187	ENSG00000100065
GO:0005261	cation channel activity	molecular_function	0.86253	1	20	1568	304	20187	ENSG00000169432,ENSG00000083454,ENSG00000149596,ENSG00000169684,ENSG00000110881,ENSG00000105711,ENSG00000116396,ENSG00000111319,ENSG00000156026,ENSG00000144285,ENSG00000053918,ENSG00000167535,ENSG00000162687,ENSG00000138448,ENSG00000135643,ENSG00000104783,ENSG00000186815,ENSG00000103335,ENSG00000157445,ENSG00000176884
GO:0016874	ligase activity	molecular_function	0.86297	1	29	1568	436	20187	ENSG00000167107,ENSG00000172340,ENSG00000100387,ENSG00000276043,ENSG00000131844,ENSG00000278540,ENSG00000143799,ENSG00000170703,ENSG00000011376,ENSG00000083807,ENSG00000168936,ENSG00000128050,ENSG00000108523,ENSG00000178921,ENSG00000105486,ENSG00000099785,ENSG00000167114,ENSG00000172053,ENSG00000067704,ENSG00000185100,ENSG00000130939,ENSG00000146166,ENSG00000084774,ENSG00000021826,ENSG00000117593…
GO:0051213	dioxygenase activity	molecular_function	0.86312	1	5	1568	93	20187	ENSG00000186603,ENSG00000152952,ENSG00000090530,ENSG00000250305,ENSG00000158104
GO:0004889	acetylcholine-activated cation-selective channel activity	molecular_function	0.86585	1	1	1568	24	20187	ENSG00000169684
GO:0070851	growth factor receptor binding	molecular_function	0.8674	1	7	1568	127	20187	ENSG00000115380,ENSG00000100311,ENSG00000125848,ENSG00000137575,ENSG00000178568,ENSG00000134215,ENSG00000113721
GO:0022843	voltage-gated cation channel activity	molecular_function	0.86766	1	9	1568	149	20187	ENSG00000186815,ENSG00000105711,ENSG00000116396,ENSG00000169432,ENSG00000167535,ENSG00000053918,ENSG00000144285,ENSG00000138448,ENSG00000162687
GO:0001221	transcription cofactor binding	molecular_function	0.86905	1	1	1568	24	20187	ENSG00000143321
GO:0005244	voltage-gated ion channel activity	molecular_function	0.87151	1	12	1568	194	20187	ENSG00000167535,ENSG00000053918,ENSG00000144285,ENSG00000138448,ENSG00000162687,ENSG00000169432,ENSG00000105711,ENSG00000116396,ENSG00000169583,ENSG00000157445,ENSG00000184908,ENSG00000186815
GO:0022832	voltage-gated channel activity	molecular_function	0.87151	1	12	1568	194	20187	ENSG00000162687,ENSG00000138448,ENSG00000144285,ENSG00000167535,ENSG00000053918,ENSG00000169432,ENSG00000169583,ENSG00000116396,ENSG00000105711,ENSG00000186815,ENSG00000184908,ENSG00000157445
GO:0042826	histone deacetylase binding	molecular_function	0.87461	1	6	1568	109	20187	ENSG00000143799,ENSG00000131747,ENSG00000253293,ENSG00000094916,ENSG00000114166,ENSG00000116478
GO:0070330	aromatase activity	molecular_function	0.87533	1	1	1568	25	20187	ENSG00000186204
GO:0016279	protein-lysine N-methyltransferase activity	molecular_function	0.87546	1	3	1568	61	20187	ENSG00000133247,ENSG00000143499,ENSG00000170364
GO:0001205	transcriptional activator activity, RNA polymerase II distal enhancer sequence-specific binding	molecular_function	0.87715	1	1	1568	25	20187	ENSG00000120075
GO:0005343	organic acid:sodium symporter activity	molecular_function	0.87732	1	1	1568	25	20187	ENSG00000106688
GO:0036002	pre-mRNA binding	molecular_function	0.87831	1	1	1568	26	20187	ENSG00000161547
GO:0016278	lysine N-methyltransferase activity	molecular_function	0.88086	1	3	1568	62	20187	ENSG00000143499,ENSG00000170364,ENSG00000133247
GO:0015459	potassium channel regulator activity	molecular_function	0.88116	1	2	1568	45	20187	ENSG00000105974,ENSG00000135643
GO:0005086	ARF guanyl-nucleotide exchange factor activity	molecular_function	0.88434	1	1	1568	26	20187	ENSG00000125637
GO:0030507	spectrin binding	molecular_function	0.88626	1	1	1568	26	20187	ENSG00000158856
GO:0061631	ubiquitin conjugating enzyme activity	molecular_function	0.88752	1	1	1568	28	20187	ENSG00000170035
GO:0051059	NF-kappaB binding	molecular_function	0.88904	1	1	1568	28	20187	ENSG00000116478
GO:0032182	ubiquitin-like protein binding	molecular_function	0.89333	1	7	1568	129	20187	ENSG00000243667,ENSG00000263528,ENSG00000185515,ENSG00000131747,ENSG00000078804,ENSG00000106211,ENSG00000058056
GO:0061650	ubiquitin-like protein conjugating enzyme activity	molecular_function	0.89655	1	1	1568	29	20187	ENSG00000170035
GO:0004864	protein phosphatase inhibitor activity	molecular_function	0.89749	1	2	1568	48	20187	ENSG00000166897,ENSG00000112419
GO:0015295	solute:proton symporter activity	molecular_function	0.89755	1	1	1568	27	20187	ENSG00000167700
GO:0003777	microtubule motor activity	molecular_function	0.89762	1	4	1568	80	20187	ENSG00000137177,ENSG00000084731,ENSG00000112984,ENSG00000129250
GO:0031593	polyubiquitin binding	molecular_function	0.89765	1	2	1568	47	20187	ENSG00000185515,ENSG00000263528
GO:0019825	oxygen binding	molecular_function	0.8978	1	2	1568	50	20187	ENSG00000186204,ENSG00000198125
GO:0015491	cation:cation antiporter activity	molecular_function	0.89792	1	1	1568	27	20187	ENSG00000089060
GO:0060089	molecular transducer activity	molecular_function	0.89824	1	154	1568	2150	20187	ENSG00000106991,ENSG00000114353,ENSG00000196776,ENSG00000164050,ENSG00000160113,ENSG00000150093,ENSG00000101000,ENSG00000125170,ENSG00000154978,ENSG00000119408,ENSG00000181773,ENSG00000099250,ENSG00000186907,ENSG00000069482,ENSG00000100097,ENSG00000154822,ENSG00000125848,ENSG00000138448,ENSG00000060656,ENSG00000117632,ENSG00000198722,ENSG00000108679,ENSG00000127507,ENSG00000196924,ENSG00000127329…
GO:0005501	retinoid binding	molecular_function	0.89917	1	1	1568	30	20187	ENSG00000185551
GO:0008135	translation factor activity, RNA binding	molecular_function	0.90046	1	5	1568	102	20187	ENSG00000135930,ENSG00000089154,ENSG00000132507,ENSG00000101210,ENSG00000123297
GO:0004715	non-membrane spanning protein tyrosine kinase activity	molecular_function	0.90052	1	2	1568	47	20187	ENSG00000163932,ENSG00000162878
GO:0005385	zinc ion transmembrane transporter activity	molecular_function	0.90057	1	1	1568	28	20187	ENSG00000196950
GO:0016917	GABA receptor activity	molecular_function	0.90573	1	1	1568	28	20187	ENSG00000102287
GO:0046915	transition metal ion transmembrane transporter activity	molecular_function	0.90741	1	2	1568	49	20187	ENSG00000196950,ENSG00000177556
GO:0015294	solute:cation symporter activity	molecular_function	0.91196	1	5	1568	99	20187	ENSG00000138074,ENSG00000146828,ENSG00000167700,ENSG00000106688,ENSG00000070915
GO:0016229	steroid dehydrogenase activity	molecular_function	0.91384	1	1	1568	31	20187	ENSG00000145545
GO:0019840	isoprenoid binding	molecular_function	0.91431	1	1	1568	32	20187	ENSG00000185551
GO:0004518	nuclease activity	molecular_function	0.91747	1	12	1568	217	20187	ENSG00000167272,ENSG00000172922,ENSG00000062822,ENSG00000132541,ENSG00000170364,ENSG00000188827,ENSG00000103005,ENSG00000197594,ENSG00000169188,ENSG00000006744,ENSG00000144535,ENSG00000104356
GO:0016705	oxidoreductase activity, acting on paired donors, with incorporation or reduction of molecular oxygen	molecular_function	0.9176	1	9	1568	166	20187	ENSG00000186204,ENSG00000090530,ENSG00000079931,ENSG00000152952,ENSG00000186684,ENSG00000165097,ENSG00000145284,ENSG00000250305,ENSG00000145730
GO:0016712	oxidoreductase activity, acting on paired donors, with incorporation or reduction of molecular oxygen, reduced flavin or flavoprotein as one donor, and incorporation of one atom of oxygen	molecular_function	0.91812	1	1	1568	30	20187	ENSG00000186204
GO:0000977	RNA polymerase II regulatory region sequence-specific DNA binding	molecular_function	0.91816	1	39	1568	589	20187	ENSG00000016082,ENSG00000111145,ENSG00000196628,ENSG00000253293,ENSG00000187098,ENSG00000143995,ENSG00000072310,ENSG00000130402,ENSG00000075624,ENSG00000137203,ENSG00000135373,ENSG00000137834,ENSG00000160113,ENSG00000118513,ENSG00000114166,ENSG00000163041,ENSG00000143390,ENSG00000005102,ENSG00000101057,ENSG00000025434,ENSG00000140853,ENSG00000092847,ENSG00000120075,ENSG00000185630,ENSG00000172819…
GO:0015370	solute:sodium symporter activity	molecular_function	0.92054	1	2	1568	50	20187	ENSG00000138074,ENSG00000106688
GO:0001012	RNA polymerase II regulatory region DNA binding	molecular_function	0.92347	1	39	1568	592	20187	ENSG00000111642,ENSG00000185499,ENSG00000163435,ENSG00000181418,ENSG00000118922,ENSG00000074047,ENSG00000025434,ENSG00000140853,ENSG00000101057,ENSG00000120075,ENSG00000092847,ENSG00000185630,ENSG00000172819,ENSG00000116478,ENSG00000071564,ENSG00000123388,ENSG00000150347,ENSG00000103495,ENSG00000188707,ENSG00000165804,ENSG00000164032,ENSG00000137203,ENSG00000075624,ENSG00000135373,ENSG00000137834…
GO:0015298	solute:cation antiporter activity	molecular_function	0.927	1	1	1568	31	20187	ENSG00000089060
GO:0032266	phosphatidylinositol-3-phosphate binding	molecular_function	0.9302	1	1	1568	32	20187	ENSG00000149596
GO:0000982	transcription factor activity, RNA polymerase II core promoter proximal region sequence-specific binding	molecular_function	0.93124	1	20	1568	328	20187	ENSG00000165804,ENSG00000072310,ENSG00000143995,ENSG00000187098,ENSG00000071564,ENSG00000123388,ENSG00000253293,ENSG00000196628,ENSG00000185630,ENSG00000016082,ENSG00000111145,ENSG00000025434,ENSG00000101057,ENSG00000005102,ENSG00000074047,ENSG00000118513,ENSG00000181418,ENSG00000163435,ENSG00000135373,ENSG00000137203
GO:0003690	double-stranded DNA binding	molecular_function	0.93329	1	6	1568	123	20187	ENSG00000169689,ENSG00000029993,ENSG00000132646,ENSG00000276043,ENSG00000189403,ENSG00000170364
GO:0004896	cytokine receptor activity	molecular_function	0.93582	1	4	1568	90	20187	ENSG00000026508,ENSG00000142677,ENSG00000159110,ENSG00000104998
GO:0046873	metal ion transmembrane transporter activity	molecular_function	0.93598	1	27	1568	430	20187	ENSG00000163399,ENSG00000156026,ENSG00000111319,ENSG00000146828,ENSG00000058668,ENSG00000162687,ENSG00000138448,ENSG00000135643,ENSG00000144285,ENSG00000053918,ENSG00000167535,ENSG00000186815,ENSG00000157445,ENSG00000104783,ENSG00000176884,ENSG00000089060,ENSG00000169432,ENSG00000143153,ENSG00000177556,ENSG00000001461,ENSG00000196950,ENSG00000106688,ENSG00000138074,ENSG00000149596,ENSG00000116396…
GO:0015079	potassium ion transmembrane transporter activity	molecular_function	0.93671	1	8	1568	153	20187	ENSG00000116396,ENSG00000104783,ENSG00000135643,ENSG00000162687,ENSG00000053918,ENSG00000163399,ENSG00000146828,ENSG00000143153
GO:0008080	N-acetyltransferase activity	molecular_function	0.94107	1	4	1568	92	20187	ENSG00000243477,ENSG00000165102,ENSG00000090971,ENSG00000114166
GO:0001228	transcriptional activator activity, RNA polymerase II transcription regulatory region sequence-specific binding	molecular_function	0.94152	1	19	1568	321	20187	ENSG00000120075,ENSG00000111145,ENSG00000016082,ENSG00000025434,ENSG00000101057,ENSG00000185630,ENSG00000187098,ENSG00000123388,ENSG00000253293,ENSG00000196628,ENSG00000072310,ENSG00000143995,ENSG00000135373,ENSG00000137203,ENSG00000164754,ENSG00000163435,ENSG00000118513,ENSG00000005102,ENSG00000074047
GO:0008519	ammonium transmembrane transporter activity	molecular_function	0.94315	1	1	1568	34	20187	ENSG00000070214
GO:0005506	iron ion binding	molecular_function	0.94626	1	8	1568	165	20187	ENSG00000250305,ENSG00000163975,ENSG00000090530,ENSG00000198804,ENSG00000152952,ENSG00000186204,ENSG00000186684,ENSG00000138356
GO:0020037	heme binding	molecular_function	0.95244	1	6	1568	133	20187	ENSG00000186684,ENSG00000198125,ENSG00000186204,ENSG00000130508,ENSG00000143252,ENSG00000198804
GO:0003729	mRNA binding	molecular_function	0.95497	1	8	1568	167	20187	ENSG00000116791,ENSG00000176890,ENSG00000107105,ENSG00000108561,ENSG00000161642,ENSG00000234616,ENSG00000228716,ENSG00000108848
GO:0001102	RNA polymerase II activating transcription factor binding	molecular_function	0.95535	1	1	1568	37	20187	ENSG00000016082
GO:0032813	tumor necrosis factor receptor superfamily binding	molecular_function	0.95571	1	2	1568	60	20187	ENSG00000184990,ENSG00000166681
GO:0000976	transcription regulatory region sequence-specific DNA binding	molecular_function	0.95895	1	43	1568	674	20187	ENSG00000188707,ENSG00000165804,ENSG00000164032,ENSG00000103495,ENSG00000150347,ENSG00000116478,ENSG00000071564,ENSG00000123388,ENSG00000172819,ENSG00000185630,ENSG00000120075,ENSG00000092847,ENSG00000140853,ENSG00000025434,ENSG00000101057,ENSG00000118922,ENSG00000074047,ENSG00000164684,ENSG00000181418,ENSG00000163435,ENSG00000185499,ENSG00000111642,ENSG00000130402,ENSG00000072310,ENSG00000143995…
GO:0003823	antigen binding	molecular_function	0.96209	1	10	1568	203	20187	ENSG00000010704,ENSG00000067225,ENSG00000164520,ENSG00000116133,ENSG00000143153,ENSG00000110651,ENSG00000105568,ENSG00000231925,ENSG00000092068,ENSG00000153029
GO:0016709	oxidoreductase activity, acting on paired donors, with incorporation or reduction of molecular oxygen, NAD(P)H as one donor, and incorporation of one atom of oxygen	molecular_function	0.96385	1	1	1568	40	20187	ENSG00000186204
GO:0070405	ammonium ion binding	molecular_function	0.96449	1	2	1568	64	20187	ENSG00000114200,ENSG00000169684
GO:0045182	translation regulator activity	molecular_function	0.96602	1	1	1568	41	20187	ENSG00000148730
GO:0004497	monooxygenase activity	molecular_function	0.96847	1	4	1568	103	20187	ENSG00000079931,ENSG00000145730,ENSG00000186204,ENSG00000186684
GO:0004871	signal transducer activity	molecular_function	0.96897	1	128	1568	1894	20187	ENSG00000123146,ENSG00000064687,ENSG00000166073,ENSG00000121753,ENSG00000213694,ENSG00000025434,ENSG00000165804,ENSG00000158604,ENSG00000175745,ENSG00000172819,ENSG00000162337,ENSG00000102287,ENSG00000065325,ENSG00000069702,ENSG00000104998,ENSG00000161714,ENSG00000147955,ENSG00000132670,ENSG00000083454,ENSG00000115365,ENSG00000026508,ENSG00000142949,ENSG00000151617,ENSG00000106018,ENSG00000126351…
GO:0046906	tetrapyrrole binding	molecular_function	0.96927	1	6	1568	142	20187	ENSG00000198125,ENSG00000186684,ENSG00000198804,ENSG00000143252,ENSG00000186204,ENSG00000130508
GO:0008227	G-protein coupled amine receptor activity	molecular_function	0.97058	1	1	1568	42	20187	ENSG00000165804
GO:0008026	ATP-dependent helicase activity	molecular_function	0.97247	1	5	1568	122	20187	ENSG00000111642,ENSG00000116830,ENSG00000140451,ENSG00000104884,ENSG00000170004
GO:0070035	purine NTP-dependent helicase activity	molecular_function	0.97247	1	5	1568	122	20187	ENSG00000104884,ENSG00000140451,ENSG00000116830,ENSG00000111642,ENSG00000170004
GO:0030295	protein kinase activator activity	molecular_function	0.97335	1	2	1568	68	20187	ENSG00000160014,ENSG00000189403
GO:0005267	potassium channel activity	molecular_function	0.97387	1	5	1568	122	20187	ENSG00000053918,ENSG00000116396,ENSG00000135643,ENSG00000162687,ENSG00000104783
GO:0008527	taste receptor activity	molecular_function	0.97482	1	1	1568	45	20187	ENSG00000169962
GO:0044822	poly(A) RNA binding	molecular_function	0.97501	1	82	1568	1284	20187	ENSG00000228716,ENSG00000132507,ENSG00000086504,ENSG00000124942,ENSG00000100097,ENSG00000278619,ENSG00000169710,ENSG00000104356,ENSG00000244462,ENSG00000131747,ENSG00000108561,ENSG00000168101,ENSG00000161547,ENSG00000164062,ENSG00000172667,ENSG00000176890,ENSG00000198157,ENSG00000143321,ENSG00000067225,ENSG00000125743,ENSG00000242265,ENSG00000089220,ENSG00000076770,ENSG00000092847,ENSG00000135930…
GO:0044212	transcription regulatory region DNA binding	molecular_function	0.97506	1	54	1568	849	20187	ENSG00000111642,ENSG00000163435,ENSG00000185499,ENSG00000178568,ENSG00000137486,ENSG00000164684,ENSG00000181418,ENSG00000004487,ENSG00000168874,ENSG00000030419,ENSG00000074047,ENSG00000118922,ENSG00000092847,ENSG00000120075,ENSG00000101057,ENSG00000140853,ENSG00000025434,ENSG00000007968,ENSG00000124496,ENSG00000185630,ENSG00000114251,ENSG00000120837,ENSG00000123388,ENSG00000071564,ENSG00000175745…
GO:0000975	regulatory region DNA binding	molecular_function	0.97669	1	54	1568	852	20187	ENSG00000114251,ENSG00000120837,ENSG00000185630,ENSG00000124496,ENSG00000007968,ENSG00000140853,ENSG00000025434,ENSG00000101057,ENSG00000120075,ENSG00000092847,ENSG00000150347,ENSG00000103495,ENSG00000188707,ENSG00000165804,ENSG00000164032,ENSG00000172819,ENSG00000116478,ENSG00000071564,ENSG00000123388,ENSG00000175745,ENSG00000185499,ENSG00000178568,ENSG00000163435,ENSG00000111642,ENSG00000118922…
GO:0005048	signal sequence binding	molecular_function	0.9767	1	1	1568	46	20187	ENSG00000161203
GO:0001067	regulatory region nucleic acid binding	molecular_function	0.97725	1	54	1568	853	20187	ENSG00000126351,ENSG00000016082,ENSG00000111145,ENSG00000143995,ENSG00000130402,ENSG00000072310,ENSG00000196628,ENSG00000253293,ENSG00000187098,ENSG00000127124,ENSG00000276043,ENSG00000137834,ENSG00000160113,ENSG00000075624,ENSG00000137203,ENSG00000135373,ENSG00000163041,ENSG00000005102,ENSG00000143390,ENSG00000121390,ENSG00000114166,ENSG00000118513,ENSG00000185630,ENSG00000120837,ENSG00000114251…
GO:0019783	ubiquitin-like protein-specific protease activity	molecular_function	0.97888	1	3	1568	90	20187	ENSG00000185515,ENSG00000058056,ENSG00000154914
GO:0016410	N-acyltransferase activity	molecular_function	0.97936	1	4	1568	111	20187	ENSG00000165102,ENSG00000243477,ENSG00000090971,ENSG00000114166
GO:0051082	unfolded protein binding	molecular_function	0.98032	1	4	1568	116	20187	ENSG00000126803,ENSG00000109846,ENSG00000231925,ENSG00000196262
GO:0003705	transcription factor activity, RNA polymerase II distal enhancer sequence-specific binding	molecular_function	0.98052	1	3	1568	91	20187	ENSG00000120075,ENSG00000074219,ENSG00000143995
GO:0005249	voltage-gated potassium channel activity	molecular_function	0.98243	1	3	1568	91	20187	ENSG00000053918,ENSG00000162687,ENSG00000116396
GO:0019209	kinase activator activity	molecular_function	0.98369	1	2	1568	75	20187	ENSG00000160014,ENSG00000189403
GO:0003743	translation initiation factor activity	molecular_function	0.98473	1	1	1568	53	20187	ENSG00000135930
GO:0005126	cytokine receptor binding	molecular_function	0.98715	1	14	1568	306	20187	ENSG00000088832,ENSG00000137834,ENSG00000069702,ENSG00000166681,ENSG00000106799,ENSG00000049130,ENSG00000119699,ENSG00000163513,ENSG00000130508,ENSG00000106991,ENSG00000135414,ENSG00000137575,ENSG00000184990,ENSG00000123999
GO:0001227	transcriptional repressor activity, RNA polymerase II transcription regulatory region sequence-specific binding	molecular_function	0.98868	1	7	1568	173	20187	ENSG00000187098,ENSG00000071564,ENSG00000137203,ENSG00000160113,ENSG00000165804,ENSG00000150347,ENSG00000118922
GO:0004843	ubiquitin-specific protease activity	molecular_function	0.9888	1	2	1568	78	20187	ENSG00000185515,ENSG00000058056
GO:0001078	transcriptional repressor activity, RNA polymerase II core promoter proximal region sequence-specific binding	molecular_function	0.99144	1	3	1568	102	20187	ENSG00000137203,ENSG00000071564,ENSG00000165804
GO:0003723	RNA binding	molecular_function	0.99158	1	109	1568	1724	20187	ENSG00000006744,ENSG00000011465,ENSG00000076067,ENSG00000170004,ENSG00000103495,ENSG00000196943,ENSG00000108848,ENSG00000141526,ENSG00000079308,ENSG00000148303,ENSG00000250305,ENSG00000123838,ENSG00000075618,ENSG00000161642,ENSG00000182004,ENSG00000166902,ENSG00000067704,ENSG00000172053,ENSG00000130303,ENSG00000139343,ENSG00000244509,ENSG00000188612,ENSG00000181222,ENSG00000129250,ENSG00000123384…
GO:0061630	ubiquitin protein ligase activity	molecular_function	0.99189	1	8	1568	202	20187	ENSG00000276043,ENSG00000043143,ENSG00000100387,ENSG00000130939,ENSG00000161920,ENSG00000145604,ENSG00000168936,ENSG00000123124
GO:0004872	receptor activity	molecular_function	0.99225	1	118	1568	1833	20187	ENSG00000165029,ENSG00000173890,ENSG00000106991,ENSG00000196776,ENSG00000150093,ENSG00000160113,ENSG00000101000,ENSG00000164050,ENSG00000106799,ENSG00000181773,ENSG00000164764,ENSG00000186907,ENSG00000099250,ENSG00000164078,ENSG00000068078,ENSG00000069482,ENSG00000142910,ENSG00000181104,ENSG00000060656,ENSG00000138448,ENSG00000142677,ENSG00000198722,ENSG00000115380,ENSG00000127507,ENSG00000108679…
GO:0004402	histone acetyltransferase activity	molecular_function	0.99239	1	1	1568	58	20187	ENSG00000114166
GO:0061659	ubiquitin-like protein ligase activity	molecular_function	0.99373	1	8	1568	207	20187	ENSG00000043143,ENSG00000130939,ENSG00000100387,ENSG00000276043,ENSG00000161920,ENSG00000145604,ENSG00000168936,ENSG00000123124
GO:0000981	RNA polymerase II transcription factor activity, sequence-specific DNA binding	molecular_function	0.9942	1	36	1568	644	20187	ENSG00000111145,ENSG00000016082,ENSG00000204060,ENSG00000126351,ENSG00000072310,ENSG00000143995,ENSG00000187098,ENSG00000253293,ENSG00000196628,ENSG00000160113,ENSG00000109101,ENSG00000164850,ENSG00000135373,ENSG00000263001,ENSG00000137203,ENSG00000005102,ENSG00000147130,ENSG00000185551,ENSG00000118513,ENSG00000074219,ENSG00000198176,ENSG00000185630,ENSG00000120075,ENSG00000025434,ENSG00000101057…
GO:0005125	cytokine activity	molecular_function	0.99485	1	10	1568	261	20187	ENSG00000135414,ENSG00000123999,ENSG00000140931,ENSG00000183723,ENSG00000078401,ENSG00000189403,ENSG00000114251,ENSG00000049130,ENSG00000119699,ENSG00000105220
GO:0061733	peptide-lysine-N-acetyltransferase activity	molecular_function	0.99581	1	1	1568	65	20187	ENSG00000114166
GO:0036459	ubiquitinyl hydrolase activity	molecular_function	0.99608	1	3	1568	115	20187	ENSG00000185515,ENSG00000058056,ENSG00000154914
GO:0034212	peptide N-acetyltransferase activity	molecular_function	0.99782	1	1	1568	73	20187	ENSG00000114166
GO:0004842	ubiquitin-protein transferase activity	molecular_function	0.99925	1	18	1568	424	20187	ENSG00000102271,ENSG00000130939,ENSG00000197429,ENSG00000145604,ENSG00000161920,ENSG00000023445,ENSG00000170035,ENSG00000110042,ENSG00000123124,ENSG00000276043,ENSG00000100387,ENSG00000043143,ENSG00000213160,ENSG00000003096,ENSG00000168936,ENSG00000116661,ENSG00000099785,ENSG00000108523
GO:1901363	heterocyclic compound binding	molecular_function	0.99928	1	429	1568	6159	20187	ENSG00000158864,ENSG00000101057,ENSG00000117318,ENSG00000198176,ENSG00000105486,ENSG00000120837,ENSG00000122642,ENSG00000169188,ENSG00000168393,ENSG00000120802,ENSG00000102882,ENSG00000141736,ENSG00000188707,ENSG00000265763,ENSG00000101444,ENSG00000159184,ENSG00000117528,ENSG00000177706,ENSG00000188612,ENSG00000181222,ENSG00000067704,ENSG00000123838,ENSG00000168874,ENSG00000250305,ENSG00000198242…
GO:0019787	ubiquitin-like protein transferase activity	molecular_function	0.9993	1	19	1568	443	20187	ENSG00000100387,ENSG00000043143,ENSG00000213160,ENSG00000276043,ENSG00000108523,ENSG00000099785,ENSG00000116661,ENSG00000168936,ENSG00000003096,ENSG00000145604,ENSG00000161920,ENSG00000130939,ENSG00000197429,ENSG00000102271,ENSG00000188612,ENSG00000110042,ENSG00000123124,ENSG00000170035,ENSG00000023445
GO:0097159	organic cyclic compound binding	molecular_function	0.9994	1	434	1568	6239	20187	ENSG00000005882,ENSG00000079308,ENSG00000025434,ENSG00000157216,ENSG00000150347,ENSG00000170004,ENSG00000176723,ENSG00000130508,ENSG00000172819,ENSG00000141526,ENSG00000115687,ENSG00000175745,ENSG00000104884,ENSG00000112984,ENSG00000112992,ENSG00000244509,ENSG00000014138,ENSG00000084774,ENSG00000122971,ENSG00000129250,ENSG00000159792,ENSG00000161642,ENSG00000126458,ENSG00000197043,ENSG00000183049…
GO:0038023	signaling receptor activity	molecular_function	0.99949	1	91	1568	1575	20187	ENSG00000123146,ENSG00000121753,ENSG00000064687,ENSG00000166073,ENSG00000213694,ENSG00000025434,ENSG00000135218,ENSG00000141736,ENSG00000165804,ENSG00000175745,ENSG00000143412,ENSG00000172819,ENSG00000162337,ENSG00000102287,ENSG00000130202,ENSG00000069702,ENSG00000065325,ENSG00000104998,ENSG00000132670,ENSG00000147955,ENSG00000187244,ENSG00000083454,ENSG00000158292,ENSG00000115365,ENSG00000151617…
GO:0043565	sequence-specific DNA binding	molecular_function	0.99981	1	57	1568	1067	20187	ENSG00000159184,ENSG00000111642,ENSG00000163435,ENSG00000185499,ENSG00000164684,ENSG00000106689,ENSG00000181418,ENSG00000004487,ENSG00000074047,ENSG00000118922,ENSG00000106031,ENSG00000092847,ENSG00000120075,ENSG00000101057,ENSG00000128710,ENSG00000025434,ENSG00000140853,ENSG00000185630,ENSG00000120837,ENSG00000071564,ENSG00000123388,ENSG00000175745,ENSG00000116478,ENSG00000172819,ENSG00000164032…
GO:0004888	transmembrane signaling receptor activity	molecular_function	0.99995	1	78	1568	1463	20187	ENSG00000178568,ENSG00000163485,ENSG00000128617,ENSG00000140443,ENSG00000169684,ENSG00000112414,ENSG00000113721,ENSG00000134243,ENSG00000127507,ENSG00000115380,ENSG00000204174,ENSG00000127329,ENSG00000049323,ENSG00000137642,ENSG00000143126,ENSG00000118257,ENSG00000176884,ENSG00000169855,ENSG00000196411,ENSG00000150938,ENSG00000106799,ENSG00000181773,ENSG00000164050,ENSG00000173890,ENSG00000106991…
GO:0001071	nucleic acid binding transcription factor activity	molecular_function	0.99999	1	63	1568	1253	20187	ENSG00000120837,ENSG00000198176,ENSG00000114251,ENSG00000185630,ENSG00000117318,ENSG00000124496,ENSG00000007968,ENSG00000025434,ENSG00000101057,ENSG00000128710,ENSG00000120075,ENSG00000137699,ENSG00000150347,ENSG00000069399,ENSG00000165804,ENSG00000188707,ENSG00000172819,ENSG00000116478,ENSG00000071564,ENSG00000123388,ENSG00000175745,ENSG00000163435,ENSG00000164754,ENSG00000118922,ENSG00000074047…
GO:0003700	transcription factor activity, sequence-specific DNA binding	molecular_function	0.99999	1	63	1568	1253	20187	ENSG00000196628,ENSG00000253293,ENSG00000187098,ENSG00000127124,ENSG00000276043,ENSG00000143995,ENSG00000108511,ENSG00000198556,ENSG00000174306,ENSG00000072310,ENSG00000126351,ENSG00000204060,ENSG00000168453,ENSG00000111145,ENSG00000016082,ENSG00000074219,ENSG00000185551,ENSG00000118513,ENSG00000143390,ENSG00000147130,ENSG00000121075,ENSG00000005102,ENSG00000137310,ENSG00000125968,ENSG00000137203…
GO:0004930	G-protein coupled receptor activity	molecular_function	1	1	32	1568	961	20187	ENSG00000106018,ENSG00000181104,ENSG00000069482,ENSG00000143147,ENSG00000180340,ENSG00000184194,ENSG00000164850,ENSG00000181773,ENSG00000152990,ENSG00000173890,ENSG00000180739,ENSG00000169418,ENSG00000169962,ENSG00000139874,ENSG00000164120,ENSG00000121753,ENSG00000166073,ENSG00000123146,ENSG00000143126,ENSG00000213694,ENSG00000165804,ENSG00000163485,ENSG00000128617,ENSG00000065325,ENSG00000158292…
GO:0003677	DNA binding	molecular_function	1	1	128	1568	2556	20187	ENSG00000120075,ENSG00000092847,ENSG00000242265,ENSG00000130511,ENSG00000069399,ENSG00000111642,ENSG00000169689,ENSG00000178568,ENSG00000137486,ENSG00000099364,ENSG00000030419,ENSG00000186871,ENSG00000213347,ENSG00000213015,ENSG00000196628,ENSG00000174306,ENSG00000143995,ENSG00000160113,ENSG00000143321,ENSG00000074219,ENSG00000132646,ENSG00000005102,ENSG00000147130,ENSG00000131747,ENSG00000163041…
GO:0003676	nucleic acid binding	molecular_function	1	1	219	1568	4183	20187	ENSG00000278619,ENSG00000169710,ENSG00000124942,ENSG00000117602,ENSG00000132507,ENSG00000178409,ENSG00000228716,ENSG00000100413,ENSG00000109101,ENSG00000123933,ENSG00000172346,ENSG00000198157,ENSG00000176890,ENSG00000140451,ENSG00000263001,ENSG00000164062,ENSG00000137203,ENSG00000172667,ENSG00000121075,ENSG00000161547,ENSG00000143390,ENSG00000168101,ENSG00000092853,ENSG00000104356,ENSG00000196700…
