# Supplementary material for: Anti-Tumor Activity of Cembranoid-Type Diterpenes Isolated from Nicotiana tabacum L
Source: Biomolecules. 2019 Jan 28;9(2):45. doi: 10.3390/biom9020045 (PMC6406568; doi:10.3390/biom9020045)
Supplement: Supplementary File 1 [file biomolecules-09-00045-s001.zip › Table_4.XLS]

## Sheet: ETvsU.DEG_GO_enrichment_result_
Table S4 GO analysis of up- regulated genes by CBD in HepG2
GO_accession	Description	Term_type	Over_represented_pValue	Corrected_pValue	DEG_item	DEG_list	Bg_item	Bg_list	Gene_names
GO:0005634	nucleus	cellular_component	2.9898e-36	6.1758e-32	612	1125	7291	20187	ENSG00000078699,ENSG00000189060,ENSG00000011243,ENSG00000133884,ENSG00000198952,ENSG00000173275,ENSG00000134697,ENSG00000198081,ENSG00000125834,ENSG00000120875,ENSG00000114742,ENSG00000146457,ENSG00000058673,ENSG00000135049,ENSG00000109819,ENSG00000129460,ENSG00000181788,ENSG00000179886,ENSG00000102554,ENSG00000130182,ENSG00000181315,ENSG00000100532,ENSG00000130396,ENSG00000181666,ENSG00000148516…
GO:0044424	intracellular part	cellular_component	1.0367e-33	1.0707e-29	975	1125	14445	20187	ENSG00000103154,ENSG00000170802,ENSG00000171566,ENSG00000134440,ENSG00000188613,ENSG00000141867,ENSG00000055044,ENSG00000198912,ENSG00000173039,ENSG00000008086,ENSG00000115998,ENSG00000069956,ENSG00000106638,ENSG00000172183,ENSG00000148346,ENSG00000123095,ENSG00000258890,ENSG00000263956,ENSG00000009950,ENSG00000135631,ENSG00000115289,ENSG00000172840,ENSG00000148572,ENSG00000150527,ENSG00000178764…
GO:0043231	intracellular membrane-bounded organelle	cellular_component	4.2281e-33	2.9112e-29	834	1125	11534	20187	ENSG00000187735,ENSG00000197961,ENSG00000165219,ENSG00000147118,ENSG00000150995,ENSG00000123240,ENSG00000106462,ENSG00000176692,ENSG00000081181,ENSG00000134698,ENSG00000113013,ENSG00000147905,ENSG00000170242,ENSG00000272886,ENSG00000163788,ENSG00000182919,ENSG00000278311,ENSG00000068323,ENSG00000007392,ENSG00000170903,ENSG00000100796,ENSG00000144674,ENSG00000162772,ENSG00000151012,ENSG00000163635…
GO:0005622	intracellular	cellular_component	4.3999e-31	2.2721e-27	984	1125	14794	20187	ENSG00000138660,ENSG00000127423,ENSG00000104228,ENSG00000162236,ENSG00000080823,ENSG00000115947,ENSG00000136628,ENSG00000002919,ENSG00000130348,ENSG00000166986,ENSG00000140598,ENSG00000148840,ENSG00000128881,ENSG00000106546,ENSG00000124588,ENSG00000197483,ENSG00000205302,ENSG00000082258,ENSG00000046651,ENSG00000198963,ENSG00000110330,ENSG00000159479,ENSG00000106617,ENSG00000186866,ENSG00000166233…
GO:0043229	intracellular organelle	cellular_component	1.0638e-27	4.3947e-24	872	1125	12610	20187	ENSG00000155906,ENSG00000100246,ENSG00000169016,ENSG00000164695,ENSG00000108433,ENSG00000100814,ENSG00000127870,ENSG00000145782,ENSG00000168495,ENSG00000204160,ENSG00000113240,ENSG00000091527,ENSG00000147649,ENSG00000101294,ENSG00000130844,ENSG00000174371,ENSG00000163395,ENSG00000198517,ENSG00000171566,ENSG00000170802,ENSG00000134440,ENSG00000008086,ENSG00000173039,ENSG00000115998,ENSG00000141867…
GO:0016070	RNA metabolic process	biological_process	1.8702e-26	6.4385e-23	431	1125	4844	20187	ENSG00000169612,ENSG00000147649,ENSG00000113240,ENSG00000198517,ENSG00000174371,ENSG00000130844,ENSG00000076650,ENSG00000169016,ENSG00000138050,ENSG00000110987,ENSG00000136715,ENSG00000168495,ENSG00000234127,ENSG00000253797,ENSG00000127870,ENSG00000124788,ENSG00000023572,ENSG00000188283,ENSG00000105085,ENSG00000172183,ENSG00000171612,ENSG00000105127,ENSG00000103126,ENSG00000183309,ENSG00000123095…
GO:0044260	cellular macromolecule metabolic process	biological_process	1.0206e-25	3.0117e-22	666	1125	8804	20187	ENSG00000198000,ENSG00000125352,ENSG00000153914,ENSG00000119729,ENSG00000141644,ENSG00000140299,ENSG00000124762,ENSG00000120889,ENSG00000183309,ENSG00000103126,ENSG00000111725,ENSG00000105127,ENSG00000188283,ENSG00000171612,ENSG00000105085,ENSG00000023572,ENSG00000152457,ENSG00000114784,ENSG00000204348,ENSG00000133773,ENSG00000186141,ENSG00000147421,ENSG00000112715,ENSG00000101928,ENSG00000145088…
GO:0043227	membrane-bounded organelle	cellular_component	4.2111e-25	1.0873e-21	870	1125	12751	20187	ENSG00000163811,ENSG00000160201,ENSG00000196470,ENSG00000197321,ENSG00000183010,ENSG00000137504,ENSG00000134313,ENSG00000155313,ENSG00000163320,ENSG00000101146,ENSG00000173875,ENSG00000180398,ENSG00000157557,ENSG00000144161,ENSG00000170448,ENSG00000090861,ENSG00000056097,ENSG00000100883,ENSG00000173273,ENSG00000128908,ENSG00000037897,ENSG00000167881,ENSG00000182400,ENSG00000168818,ENSG00000134058…
GO:0090304	nucleic acid metabolic process	biological_process	6.5273e-25	1.4981e-21	458	1125	5356	20187	ENSG00000130182,ENSG00000102554,ENSG00000116717,ENSG00000107201,ENSG00000144597,ENSG00000023608,ENSG00000181315,ENSG00000121989,ENSG00000181666,ENSG00000148516,ENSG00000173575,ENSG00000110851,ENSG00000131732,ENSG00000133639,ENSG00000087074,ENSG00000102804,ENSG00000134684,ENSG00000198146,ENSG00000169957,ENSG00000198205,ENSG00000172216,ENSG00000164610,ENSG00000264522,ENSG00000043355,ENSG00000061936…
GO:0003676	nucleic acid binding	molecular_function	2.2852e-24	4.7203e-21	379	1125	4183	20187	ENSG00000275111,ENSG00000117614,ENSG00000128272,ENSG00000086102,ENSG00000130522,ENSG00000117523,ENSG00000107864,ENSG00000036549,ENSG00000166526,ENSG00000141582,ENSG00000112242,ENSG00000183495,ENSG00000118058,ENSG00000198815,ENSG00000254093,ENSG00000102531,ENSG00000119508,ENSG00000138646,ENSG00000006194,ENSG00000125485,ENSG00000145220,ENSG00000166173,ENSG00000198040,ENSG00000173812,ENSG00000092203…
GO:0044428	nuclear part	cellular_component	2.6557e-24	4.987e-21	377	1125	4195	20187	ENSG00000090615,ENSG00000133398,ENSG00000109670,ENSG00000113282,ENSG00000172062,ENSG00000126653,ENSG00000167522,ENSG00000091651,ENSG00000006704,ENSG00000023287,ENSG00000084093,ENSG00000154781,ENSG00000095787,ENSG00000182095,ENSG00000204498,ENSG00000241258,ENSG00000107854,ENSG00000156983,ENSG00000058729,ENSG00000166166,ENSG00000055917,ENSG00000134744,ENSG00000118985,ENSG00000137760,ENSG00000160563…
GO:1901363	heterocyclic compound binding	molecular_function	6.0924e-23	1.0487e-19	503	1125	6159	20187	ENSG00000123095,ENSG00000183309,ENSG00000225921,ENSG00000074935,ENSG00000069956,ENSG00000105127,ENSG00000172183,ENSG00000188283,ENSG00000105085,ENSG00000106638,ENSG00000234545,ENSG00000115170,ENSG00000065548,ENSG00000198000,ENSG00000178764,ENSG00000125846,ENSG00000011454,ENSG00000105298,ENSG00000166908,ENSG00000153914,ENSG00000009950,ENSG00000119729,ENSG00000141644,ENSG00000143878,ENSG00000134440…
GO:0097159	organic cyclic compound binding	molecular_function	3.2678e-22	5.0753e-19	505	1125	6239	20187	ENSG00000169249,ENSG00000141568,ENSG00000166224,ENSG00000108557,ENSG00000142544,ENSG00000124613,ENSG00000177169,ENSG00000113522,ENSG00000173917,ENSG00000168488,ENSG00000169967,ENSG00000129484,ENSG00000120053,ENSG00000168769,ENSG00000183735,ENSG00000145216,ENSG00000100219,ENSG00000175309,ENSG00000162772,ENSG00000189308,ENSG00000086544,ENSG00000120063,ENSG00000105136,ENSG00000116809,ENSG00000001630…
GO:0010467	gene expression	biological_process	3.4399e-22	5.0753e-19	466	1125	5665	20187	ENSG00000106546,ENSG00000148840,ENSG00000130348,ENSG00000083312,ENSG00000166986,ENSG00000136628,ENSG00000251369,ENSG00000116698,ENSG00000275700,ENSG00000128165,ENSG00000085274,ENSG00000100722,ENSG00000078747,ENSG00000105821,ENSG00000180035,ENSG00000186866,ENSG00000244405,ENSG00000197062,ENSG00000072364,ENSG00000198963,ENSG00000110330,ENSG00000048649,ENSG00000094804,ENSG00000159479,ENSG00000187605…
GO:0006139	nucleobase-containing compound metabolic process	biological_process	3.9297e-21	5.4114e-18	481	1125	5986	20187	ENSG00000123066,ENSG00000196453,ENSG00000178093,ENSG00000163565,ENSG00000124831,ENSG00000079999,ENSG00000104859,ENSG00000138785,ENSG00000180917,ENSG00000080298,ENSG00000197608,ENSG00000189067,ENSG00000137193,ENSG00000089048,ENSG00000124782,ENSG00000168264,ENSG00000102103,ENSG00000125351,ENSG00000110619,ENSG00000087842,ENSG00000033030,ENSG00000165392,ENSG00000008710,ENSG00000113407,ENSG00000129315…
GO:0043226	organelle	cellular_component	4.5615e-21	5.5929e-18	905	1125	13731	20187	ENSG00000186432,ENSG00000186141,ENSG00000151151,ENSG00000147421,ENSG00000152457,ENSG00000100445,ENSG00000133773,ENSG00000204348,ENSG00000104825,ENSG00000145088,ENSG00000134987,ENSG00000055483,ENSG00000166289,ENSG00000112715,ENSG00000182827,ENSG00000135083,ENSG00000115806,ENSG00000101928,ENSG00000085465,ENSG00000119729,ENSG00000141644,ENSG00000140299,ENSG00000143878,ENSG00000198000,ENSG00000065548…
GO:0031981	nuclear lumen	cellular_component	4.603e-21	5.5929e-18	339	1125	3793	20187	ENSG00000118985,ENSG00000166166,ENSG00000134744,ENSG00000204498,ENSG00000241258,ENSG00000107854,ENSG00000182095,ENSG00000058729,ENSG00000156983,ENSG00000091651,ENSG00000006704,ENSG00000084093,ENSG00000154781,ENSG00000095787,ENSG00000167522,ENSG00000113282,ENSG00000172062,ENSG00000126653,ENSG00000133398,ENSG00000109670,ENSG00000090615,ENSG00000121274,ENSG00000157540,ENSG00000221914,ENSG00000086589…
GO:0043170	macromolecule metabolic process	biological_process	1.2217e-20	1.402e-17	687	1125	9532	20187	ENSG00000116044,ENSG00000198563,ENSG00000138081,ENSG00000095397,ENSG00000175832,ENSG00000204099,ENSG00000126070,ENSG00000152518,ENSG00000080608,ENSG00000173230,ENSG00000164162,ENSG00000188620,ENSG00000130758,ENSG00000143256,ENSG00000131263,ENSG00000162971,ENSG00000183475,ENSG00000137876,ENSG00000198961,ENSG00000140265,ENSG00000205903,ENSG00000144228,ENSG00000197044,ENSG00000179335,ENSG00000172262…
GO:0046483	heterocycle metabolic process	biological_process	3.7022e-20	4.0249e-17	488	1125	6168	20187	ENSG00000173273,ENSG00000124596,ENSG00000125826,ENSG00000197355,ENSG00000157557,ENSG00000144161,ENSG00000090861,ENSG00000170448,ENSG00000162971,ENSG00000138433,ENSG00000131263,ENSG00000134058,ENSG00000130758,ENSG00000037897,ENSG00000128908,ENSG00000188620,ENSG00000183010,ENSG00000173230,ENSG00000126070,ENSG00000152518,ENSG00000160201,ENSG00000175832,ENSG00000163811,ENSG00000162066,ENSG00000163320…
GO:0006725	cellular aromatic compound metabolic process	biological_process	1.1546e-19	1.1925e-16	487	1125	6184	20187	ENSG00000084093,ENSG00000095787,ENSG00000023287,ENSG00000091651,ENSG00000006704,ENSG00000165030,ENSG00000058729,ENSG00000156983,ENSG00000107854,ENSG00000241258,ENSG00000204498,ENSG00000073921,ENSG00000116954,ENSG00000182095,ENSG00000134744,ENSG00000075407,ENSG00000166166,ENSG00000158691,ENSG00000102401,ENSG00000118985,ENSG00000140105,ENSG00000163884,ENSG00000143627,ENSG00000109670,ENSG00000109787…
GO:0044237	cellular metabolic process	biological_process	1.3766e-19	1.3541e-16	753	1125	10876	20187	ENSG00000112200,ENSG00000123395,ENSG00000275111,ENSG00000103264,ENSG00000163584,ENSG00000112242,ENSG00000153094,ENSG00000171867,ENSG00000166526,ENSG00000115944,ENSG00000152464,ENSG00000138646,ENSG00000154370,ENSG00000198040,ENSG00000147162,ENSG00000166173,ENSG00000117394,ENSG00000118058,ENSG00000167074,ENSG00000172007,ENSG00000116017,ENSG00000197063,ENSG00000099875,ENSG00000163938,ENSG00000116604…
GO:0034645	cellular macromolecule biosynthetic process	biological_process	1.7525e-19	1.6454e-16	425	1125	5159	20187	ENSG00000130522,ENSG00000112200,ENSG00000196998,ENSG00000086102,ENSG00000078246,ENSG00000128272,ENSG00000275111,ENSG00000112242,ENSG00000163584,ENSG00000166526,ENSG00000107864,ENSG00000036549,ENSG00000171867,ENSG00000141582,ENSG00000145996,ENSG00000161011,ENSG00000006194,ENSG00000198040,ENSG00000147162,ENSG00000166173,ENSG00000119508,ENSG00000154370,ENSG00000254093,ENSG00000198815,ENSG00000118058…
GO:0034641	cellular nitrogen compound metabolic process	biological_process	4.2352e-19	3.8036e-16	521	1125	6826	20187	ENSG00000137449,ENSG00000189067,ENSG00000180917,ENSG00000080298,ENSG00000138785,ENSG00000104859,ENSG00000089048,ENSG00000137193,ENSG00000033030,ENSG00000087842,ENSG00000110619,ENSG00000102103,ENSG00000125351,ENSG00000100664,ENSG00000168264,ENSG00000048544,ENSG00000212993,ENSG00000129315,ENSG00000118197,ENSG00000013441,ENSG00000140455,ENSG00000156510,ENSG00000112541,ENSG00000136770,ENSG00000104907…
GO:1901360	organic cyclic compound metabolic process	biological_process	4.8196e-19	4.148e-16	498	1125	6412	20187	ENSG00000115289,ENSG00000148572,ENSG00000119729,ENSG00000009950,ENSG00000141644,ENSG00000125352,ENSG00000125846,ENSG00000153914,ENSG00000105298,ENSG00000115170,ENSG00000198000,ENSG00000178764,ENSG00000188283,ENSG00000172183,ENSG00000105085,ENSG00000023572,ENSG00000171612,ENSG00000105127,ENSG00000183309,ENSG00000103126,ENSG00000123095,ENSG00000124762,ENSG00000055044,ENSG00000147421,ENSG00000186141…
GO:0005515	protein binding	molecular_function	6.1012e-19	5.0411e-16	806	1125	11911	20187	ENSG00000130396,ENSG00000154305,ENSG00000107201,ENSG00000097033,ENSG00000130182,ENSG00000102554,ENSG00000152939,ENSG00000105617,ENSG00000110851,ENSG00000173226,ENSG00000109065,ENSG00000148516,ENSG00000121989,ENSG00000135269,ENSG00000167705,ENSG00000155975,ENSG00000134684,ENSG00000135924,ENSG00000196233,ENSG00000173744,ENSG00000170088,ENSG00000163374,ENSG00000164610,ENSG00000120071,ENSG00000136002…
GO:2000112	regulation of cellular macromolecule biosynthetic process	biological_process	2.0115e-18	1.5981e-15	356	1125	4101	20187	ENSG00000080298,ENSG00000197608,ENSG00000189067,ENSG00000124831,ENSG00000079999,ENSG00000196453,ENSG00000137449,ENSG00000163565,ENSG00000167110,ENSG00000123066,ENSG00000087842,ENSG00000171791,ENSG00000124782,ENSG00000100664,ENSG00000168264,ENSG00000125351,ENSG00000102103,ENSG00000089048,ENSG00000137193,ENSG00000212993,ENSG00000101384,ENSG00000181450,ENSG00000101966,ENSG00000129315,ENSG00000115993…
GO:0009059	macromolecule biosynthetic process	biological_process	4.5845e-18	3.5073e-15	430	1125	5331	20187	ENSG00000118985,ENSG00000147533,ENSG00000134744,ENSG00000173281,ENSG00000075407,ENSG00000158691,ENSG00000102401,ENSG00000165030,ENSG00000156983,ENSG00000241258,ENSG00000107854,ENSG00000073921,ENSG00000204498,ENSG00000116954,ENSG00000182095,ENSG00000084093,ENSG00000095787,ENSG00000023287,ENSG00000091651,ENSG00000006704,ENSG00000119523,ENSG00000088876,ENSG00000146278,ENSG00000120742,ENSG00000172062…
GO:0006807	nitrogen compound metabolic process	biological_process	6.061e-18	4.4713e-15	539	1125	7206	20187	ENSG00000118058,ENSG00000152464,ENSG00000154370,ENSG00000198040,ENSG00000166173,ENSG00000147162,ENSG00000163938,ENSG00000116604,ENSG00000167074,ENSG00000197063,ENSG00000116017,ENSG00000099875,ENSG00000275111,ENSG00000112200,ENSG00000166526,ENSG00000171867,ENSG00000115944,ENSG00000112242,ENSG00000163584,ENSG00000138685,ENSG00000184182,ENSG00000025796,ENSG00000168374,ENSG00000152409,ENSG00000111802…
GO:0005488	binding	molecular_function	6.7608e-18	4.8155e-15	975	1125	15339	20187	ENSG00000107372,ENSG00000106346,ENSG00000198517,ENSG00000163395,ENSG00000185745,ENSG00000174371,ENSG00000130844,ENSG00000088356,ENSG00000101294,ENSG00000147649,ENSG00000113240,ENSG00000075413,ENSG00000204160,ENSG00000140743,ENSG00000168495,ENSG00000185989,ENSG00000145782,ENSG00000108433,ENSG00000100814,ENSG00000111371,ENSG00000127870,ENSG00000156958,ENSG00000164695,ENSG00000169016,ENSG00000138050…
GO:0051252	regulation of RNA metabolic process	biological_process	3.5054e-17	2.4136e-14	337	1125	3879	20187	ENSG00000196214,ENSG00000197961,ENSG00000147118,ENSG00000019549,ENSG00000187735,ENSG00000100625,ENSG00000136504,ENSG00000153879,ENSG00000198625,ENSG00000170242,ENSG00000146587,ENSG00000068323,ENSG00000162733,ENSG00000133104,ENSG00000176692,ENSG00000106462,ENSG00000172059,ENSG00000105136,ENSG00000116809,ENSG00000162772,ENSG00000189308,ENSG00000197329,ENSG00000168769,ENSG00000100219,ENSG00000183735…
GO:0010556	regulation of macromolecule biosynthetic process	biological_process	3.6888e-17	2.458e-14	359	1125	4230	20187	ENSG00000100625,ENSG00000136504,ENSG00000187735,ENSG00000197961,ENSG00000196214,ENSG00000019549,ENSG00000147118,ENSG00000133104,ENSG00000162733,ENSG00000176692,ENSG00000106462,ENSG00000134698,ENSG00000170242,ENSG00000198625,ENSG00000153879,ENSG00000068323,ENSG00000146587,ENSG00000197329,ENSG00000189308,ENSG00000162772,ENSG00000163635,ENSG00000169967,ENSG00000100219,ENSG00000168769,ENSG00000183735…
GO:0005654	nucleoplasm	cellular_component	4.1041e-17	2.6492e-14	286	1125	3196	20187	ENSG00000072364,ENSG00000244405,ENSG00000106617,ENSG00000197062,ENSG00000105821,ENSG00000100722,ENSG00000129197,ENSG00000124588,ENSG00000082258,ENSG00000136603,ENSG00000048649,ENSG00000094804,ENSG00000159479,ENSG00000198963,ENSG00000115947,ENSG00000148840,ENSG00000131013,ENSG00000106546,ENSG00000062650,ENSG00000162236,ENSG00000116752,ENSG00000118260,ENSG00000173011,ENSG00000147854,ENSG00000134759…
GO:0097659	nucleic acid-templated transcription	biological_process	4.8473e-17	3.0341e-14	340	1125	3937	20187	ENSG00000142528,ENSG00000106052,ENSG00000133884,ENSG00000011243,ENSG00000144747,ENSG00000078699,ENSG00000087206,ENSG00000173275,ENSG00000121864,ENSG00000116761,ENSG00000174928,ENSG00000121417,ENSG00000217128,ENSG00000180573,ENSG00000198081,ENSG00000171105,ENSG00000181788,ENSG00000109819,ENSG00000058673,ENSG00000144597,ENSG00000023608,ENSG00000181315,ENSG00000102554,ENSG00000130182,ENSG00000107201…
GO:0010468	regulation of gene expression	biological_process	7.1079e-17	4.3183e-14	378	1125	4538	20187	ENSG00000113240,ENSG00000147649,ENSG00000130844,ENSG00000145362,ENSG00000198517,ENSG00000110987,ENSG00000155906,ENSG00000169016,ENSG00000124788,ENSG00000127870,ENSG00000234127,ENSG00000136715,ENSG00000124762,ENSG00000148346,ENSG00000123095,ENSG00000103126,ENSG00000183309,ENSG00000105127,ENSG00000111725,ENSG00000188283,ENSG00000105085,ENSG00000023572,ENSG00000178764,ENSG00000115170,ENSG00000153914…
GO:0006351	transcription, DNA-templated	biological_process	9.1871e-17	5.4219e-14	338	1125	3923	20187	ENSG00000121864,ENSG00000173275,ENSG00000087206,ENSG00000144747,ENSG00000078699,ENSG00000011243,ENSG00000133884,ENSG00000106052,ENSG00000142528,ENSG00000058673,ENSG00000109819,ENSG00000171105,ENSG00000198081,ENSG00000180573,ENSG00000217128,ENSG00000121417,ENSG00000116761,ENSG00000174928,ENSG00000148516,ENSG00000181666,ENSG00000173575,ENSG00000121989,ENSG00000131732,ENSG00000110851,ENSG00000107201…
GO:0008152	metabolic process	biological_process	1.2089e-16	6.9364e-14	808	1125	12144	20187	ENSG00000134684,ENSG00000135924,ENSG00000141504,ENSG00000167705,ENSG00000155975,ENSG00000164610,ENSG00000119446,ENSG00000120071,ENSG00000136002,ENSG00000109814,ENSG00000172216,ENSG00000251192,ENSG00000164631,ENSG00000173744,ENSG00000163374,ENSG00000107201,ENSG00000130182,ENSG00000097033,ENSG00000102554,ENSG00000181315,ENSG00000130396,ENSG00000109065,ENSG00000181666,ENSG00000148516,ENSG00000121989…
GO:0044271	cellular nitrogen compound biosynthetic process	biological_process	1.6518e-16	9.0652e-14	408	1125	5114	20187	ENSG00000198081,ENSG00000180573,ENSG00000217128,ENSG00000121417,ENSG00000116761,ENSG00000174928,ENSG00000058673,ENSG00000109819,ENSG00000065833,ENSG00000129460,ENSG00000181788,ENSG00000171105,ENSG00000087206,ENSG00000078699,ENSG00000144747,ENSG00000011243,ENSG00000142528,ENSG00000106052,ENSG00000133884,ENSG00000135069,ENSG00000135842,ENSG00000121864,ENSG00000173275,ENSG00000102804,ENSG00000087074…
GO:1903506	regulation of nucleic acid-templated transcription	biological_process	1.6677e-16	9.0652e-14	325	1125	3737	20187	ENSG00000137193,ENSG00000089048,ENSG00000102103,ENSG00000124782,ENSG00000168264,ENSG00000087842,ENSG00000123066,ENSG00000163565,ENSG00000196453,ENSG00000079999,ENSG00000124831,ENSG00000189067,ENSG00000080298,ENSG00000197608,ENSG00000221926,ENSG00000198839,ENSG00000174738,ENSG00000027075,ENSG00000083817,ENSG00000118217,ENSG00000181555,ENSG00000093167,ENSG00000140836,ENSG00000140455,ENSG00000065883…
GO:0006355	regulation of transcription, DNA-templated	biological_process	2.5306e-16	1.3403e-13	323	1125	3717	20187	ENSG00000198517,ENSG00000130844,ENSG00000147649,ENSG00000234127,ENSG00000136715,ENSG00000124788,ENSG00000127870,ENSG00000169016,ENSG00000110987,ENSG00000119729,ENSG00000009950,ENSG00000141644,ENSG00000115289,ENSG00000148572,ENSG00000115170,ENSG00000178764,ENSG00000125846,ENSG00000105298,ENSG00000105127,ENSG00000023572,ENSG00000188283,ENSG00000105085,ENSG00000123095,ENSG00000103126,ENSG00000183309…
GO:0031326	regulation of cellular biosynthetic process	biological_process	3.5077e-16	1.8114e-13	367	1125	4418	20187	ENSG00000153879,ENSG00000198625,ENSG00000170242,ENSG00000146587,ENSG00000068323,ENSG00000162733,ENSG00000133104,ENSG00000134698,ENSG00000176692,ENSG00000106462,ENSG00000196214,ENSG00000197961,ENSG00000019549,ENSG00000147118,ENSG00000187735,ENSG00000136504,ENSG00000100625,ENSG00000154803,ENSG00000173917,ENSG00000124613,ENSG00000141446,ENSG00000260916,ENSG00000108557,ENSG00000004975,ENSG00000141568…
GO:2001141	regulation of RNA biosynthetic process	biological_process	4.3087e-16	2.1707e-13	325	1125	3765	20187	ENSG00000275700,ENSG00000251369,ENSG00000148840,ENSG00000106546,ENSG00000110925,ENSG00000082258,ENSG00000197483,ENSG00000136603,ENSG00000187605,ENSG00000110330,ENSG00000048649,ENSG00000159479,ENSG00000094804,ENSG00000198963,ENSG00000072364,ENSG00000244405,ENSG00000197062,ENSG00000180035,ENSG00000105821,ENSG00000078747,ENSG00000085274,ENSG00000136451,ENSG00000130766,ENSG00000177426,ENSG00000164758…
GO:0009889	regulation of biosynthetic process	biological_process	9.1659e-16	4.5003e-13	368	1125	4462	20187	ENSG00000160563,ENSG00000113742,ENSG00000131051,ENSG00000143748,ENSG00000160179,ENSG00000105229,ENSG00000186814,ENSG00000122386,ENSG00000119048,ENSG00000179361,ENSG00000169131,ENSG00000275004,ENSG00000065970,ENSG00000186130,ENSG00000132950,ENSG00000135655,ENSG00000151304,ENSG00000100603,ENSG00000025156,ENSG00000126368,ENSG00000167635,ENSG00000163848,ENSG00000032219,ENSG00000160062,ENSG00000175691…
GO:0019222	regulation of metabolic process	biological_process	9.4109e-16	4.5003e-13	531	1125	7115	20187	ENSG00000126070,ENSG00000152518,ENSG00000175832,ENSG00000164162,ENSG00000080608,ENSG00000173230,ENSG00000198563,ENSG00000116044,ENSG00000095397,ENSG00000178996,ENSG00000130758,ENSG00000188620,ENSG00000131263,ENSG00000076864,ENSG00000205903,ENSG00000179335,ENSG00000197044,ENSG00000144228,ENSG00000140265,ENSG00000125952,ENSG00000170265,ENSG00000116016,ENSG00000167625,ENSG00000172262,ENSG00000168297…
GO:0032774	RNA biosynthetic process	biological_process	9.5862e-16	4.5003e-13	342	1125	4072	20187	ENSG00000170448,ENSG00000157557,ENSG00000144161,ENSG00000125826,ENSG00000173273,ENSG00000130758,ENSG00000128908,ENSG00000188620,ENSG00000138433,ENSG00000131263,ENSG00000134058,ENSG00000160201,ENSG00000152518,ENSG00000175832,ENSG00000173230,ENSG00000198563,ENSG00000116044,ENSG00000137504,ENSG00000167550,ENSG00000173875,ENSG00000101146,ENSG00000163320,ENSG00000070476,ENSG00000125952,ENSG00000170265…
GO:0051171	regulation of nitrogen compound metabolic process	biological_process	1.4161e-15	6.5004e-13	372	1125	4536	20187	ENSG00000157540,ENSG00000175691,ENSG00000086589,ENSG00000160062,ENSG00000109321,ENSG00000032219,ENSG00000100603,ENSG00000025156,ENSG00000167635,ENSG00000126368,ENSG00000163848,ENSG00000132950,ENSG00000135655,ENSG00000155096,ENSG00000168209,ENSG00000151304,ENSG00000179361,ENSG00000275004,ENSG00000169131,ENSG00000065970,ENSG00000186130,ENSG00000119048,ENSG00000131051,ENSG00000143748,ENSG00000105229…
GO:0031323	regulation of cellular metabolic process	biological_process	2.4168e-15	1.0852e-12	471	1125	6163	20187	ENSG00000112715,ENSG00000188613,ENSG00000101928,ENSG00000170802,ENSG00000145088,ENSG00000104825,ENSG00000055483,ENSG00000166289,ENSG00000173039,ENSG00000114784,ENSG00000133773,ENSG00000186141,ENSG00000141867,ENSG00000147421,ENSG00000123095,ENSG00000124762,ENSG00000120889,ENSG00000103126,ENSG00000183309,ENSG00000111725,ENSG00000105127,ENSG00000023572,ENSG00000188283,ENSG00000105085,ENSG00000171612…
GO:0070013	intracellular organelle lumen	cellular_component	2.4809e-15	1.0903e-12	364	1125	4552	20187	ENSG00000128908,ENSG00000109920,ENSG00000167881,ENSG00000037897,ENSG00000134058,ENSG00000131263,ENSG00000143256,ENSG00000138433,ENSG00000157557,ENSG00000144161,ENSG00000178996,ENSG00000100883,ENSG00000056097,ENSG00000173273,ENSG00000137876,ENSG00000198563,ENSG00000184575,ENSG00000163320,ENSG00000138081,ENSG00000101146,ENSG00000175832,ENSG00000163811,ENSG00000204099,ENSG00000160201,ENSG00000126070…
GO:0019219	regulation of nucleobase-containing compound metabolic process	biological_process	2.9457e-15	1.2676e-12	351	1125	4217	20187	ENSG00000141446,ENSG00000124613,ENSG00000113522,ENSG00000173917,ENSG00000141568,ENSG00000004975,ENSG00000108557,ENSG00000260916,ENSG00000154803,ENSG00000197329,ENSG00000189308,ENSG00000162772,ENSG00000169967,ENSG00000163635,ENSG00000168769,ENSG00000183735,ENSG00000100219,ENSG00000172059,ENSG00000116809,ENSG00000105136,ENSG00000133104,ENSG00000162733,ENSG00000106462,ENSG00000176692,ENSG00000170242…
GO:0044249	cellular biosynthetic process	biological_process	5.2483e-15	2.2124e-12	475	1125	6316	20187	ENSG00000172262,ENSG00000163481,ENSG00000133226,ENSG00000153234,ENSG00000111897,ENSG00000116016,ENSG00000085644,ENSG00000167625,ENSG00000170265,ENSG00000125952,ENSG00000070476,ENSG00000197782,ENSG00000140265,ENSG00000134086,ENSG00000101266,ENSG00000115839,ENSG00000180479,ENSG00000197024,ENSG00000197044,ENSG00000172273,ENSG00000108175,ENSG00000205903,ENSG00000163795,ENSG00000146733,ENSG00000074695…
GO:0044238	primary metabolic process	biological_process	6.5204e-15	2.6937e-12	729	1125	10808	20187	ENSG00000175309,ENSG00000120053,ENSG00000163635,ENSG00000129484,ENSG00000162772,ENSG00000213614,ENSG00000116809,ENSG00000105136,ENSG00000134077,ENSG00000156831,ENSG00000078902,ENSG00000260916,ENSG00000004975,ENSG00000166224,ENSG00000100253,ENSG00000141446,ENSG00000146678,ENSG00000104866,ENSG00000154803,ENSG00000187735,ENSG00000147118,ENSG00000197961,ENSG00000134698,ENSG00000113013,ENSG00000106462…
GO:0018130	heterocycle biosynthetic process	biological_process	6.7599e-15	2.7379e-12	368	1125	4557	20187	ENSG00000153879,ENSG00000198625,ENSG00000170242,ENSG00000146587,ENSG00000068323,ENSG00000162733,ENSG00000133104,ENSG00000106462,ENSG00000176692,ENSG00000197961,ENSG00000196214,ENSG00000019549,ENSG00000147118,ENSG00000187735,ENSG00000136504,ENSG00000100625,ENSG00000154803,ENSG00000173917,ENSG00000113522,ENSG00000124613,ENSG00000260916,ENSG00000108557,ENSG00000004975,ENSG00000141568,ENSG00000140650…
GO:0071704	organic substance metabolic process	biological_process	9.2604e-15	3.6785e-12	749	1125	11193	20187	ENSG00000078699,ENSG00000189060,ENSG00000011243,ENSG00000135069,ENSG00000133884,ENSG00000106052,ENSG00000198952,ENSG00000173275,ENSG00000176915,ENSG00000217128,ENSG00000188419,ENSG00000125834,ENSG00000198081,ENSG00000120875,ENSG00000114742,ENSG00000146457,ENSG00000135049,ENSG00000109819,ENSG00000058673,ENSG00000196151,ENSG00000171105,ENSG00000129460,ENSG00000181788,ENSG00000130182,ENSG00000097033…
GO:0034654	nucleobase-containing compound biosynthetic process	biological_process	1.1337e-14	4.4183e-12	363	1125	4490	20187	ENSG00000104825,ENSG00000145088,ENSG00000101928,ENSG00000170802,ENSG00000112715,ENSG00000147421,ENSG00000186141,ENSG00000141867,ENSG00000133773,ENSG00000173039,ENSG00000188283,ENSG00000105085,ENSG00000023572,ENSG00000171612,ENSG00000105127,ENSG00000183309,ENSG00000103126,ENSG00000123095,ENSG00000124762,ENSG00000115289,ENSG00000148572,ENSG00000119729,ENSG00000009950,ENSG00000141644,ENSG00000125846…
GO:0060255	regulation of macromolecule metabolic process	biological_process	1.3299e-14	5.0873e-12	465	1125	6115	20187	ENSG00000100625,ENSG00000136504,ENSG00000187735,ENSG00000196214,ENSG00000197961,ENSG00000019549,ENSG00000147118,ENSG00000123240,ENSG00000133104,ENSG00000162733,ENSG00000106462,ENSG00000176692,ENSG00000134698,ENSG00000272886,ENSG00000170242,ENSG00000153879,ENSG00000198625,ENSG00000068323,ENSG00000146587,ENSG00000266094,ENSG00000119986,ENSG00000197329,ENSG00000189308,ENSG00000162772,ENSG00000163635…
GO:0043233	organelle lumen	cellular_component	1.5129e-14	5.682e-12	365	1125	4629	20187	ENSG00000172840,ENSG00000148572,ENSG00000009950,ENSG00000141644,ENSG00000153914,ENSG00000105298,ENSG00000119328,ENSG00000065548,ENSG00000198000,ENSG00000178764,ENSG00000172183,ENSG00000105085,ENSG00000023572,ENSG00000069956,ENSG00000111725,ENSG00000105127,ENSG00000225921,ENSG00000124762,ENSG00000055044,ENSG00000147421,ENSG00000186141,ENSG00000186432,ENSG00000141867,ENSG00000151151,ENSG00000133773…
GO:0019438	aromatic compound biosynthetic process	biological_process	2.0376e-14	7.4042e-12	366	1125	4560	20187	ENSG00000131732,ENSG00000110851,ENSG00000148516,ENSG00000181666,ENSG00000173575,ENSG00000121989,ENSG00000181315,ENSG00000023608,ENSG00000144597,ENSG00000107201,ENSG00000130182,ENSG00000102554,ENSG00000251192,ENSG00000164631,ENSG00000061936,ENSG00000163374,ENSG00000264522,ENSG00000043355,ENSG00000169957,ENSG00000198205,ENSG00000109814,ENSG00000172216,ENSG00000198146,ENSG00000087074,ENSG00000102804…
GO:0031974	membrane-enclosed lumen	cellular_component	2.0432e-14	7.4042e-12	368	1125	4692	20187	ENSG00000162298,ENSG00000141568,ENSG00000100575,ENSG00000108557,ENSG00000141446,ENSG00000173917,ENSG00000113522,ENSG00000168488,ENSG00000156804,ENSG00000163635,ENSG00000129484,ENSG00000169967,ENSG00000175309,ENSG00000145216,ENSG00000100219,ENSG00000144674,ENSG00000162772,ENSG00000189308,ENSG00000086544,ENSG00000213614,ENSG00000116809,ENSG00000078902,ENSG00000134077,ENSG00000156831,ENSG00000081181…
GO:0009058	biosynthetic process	biological_process	3.4576e-14	1.2314e-11	483	1125	6518	20187	ENSG00000085274,ENSG00000129197,ENSG00000072364,ENSG00000197062,ENSG00000106617,ENSG00000186866,ENSG00000244405,ENSG00000105821,ENSG00000180035,ENSG00000078747,ENSG00000136603,ENSG00000187605,ENSG00000110330,ENSG00000094804,ENSG00000048649,ENSG00000159479,ENSG00000198963,ENSG00000110925,ENSG00000082258,ENSG00000197483,ENSG00000148840,ENSG00000106546,ENSG00000136628,ENSG00000115947,ENSG00000166986…
GO:0044446	intracellular organelle part	cellular_component	3.7256e-14	1.3043e-11	603	1125	8676	20187	ENSG00000169957,ENSG00000078081,ENSG00000087074,ENSG00000141391,ENSG00000136152,ENSG00000131732,ENSG00000109445,ENSG00000173575,ENSG00000144597,ENSG00000023608,ENSG00000116717,ENSG00000125875,ENSG00000136436,ENSG00000185115,ENSG00000151657,ENSG00000174951,ENSG00000136273,ENSG00000180573,ENSG00000168522,ENSG00000121864,ENSG00000144278,ENSG00000114850,ENSG00000114423,ENSG00000142528,ENSG00000144747…
GO:0003723	RNA binding	molecular_function	4.3718e-14	1.5051e-11	168	1125	1724	20187	ENSG00000166889,ENSG00000198563,ENSG00000184575,ENSG00000101146,ENSG00000163811,ENSG00000159176,ENSG00000160201,ENSG00000126070,ENSG00000152518,ENSG00000080608,ENSG00000173230,ENSG00000119922,ENSG00000167881,ENSG00000037897,ENSG00000113013,ENSG00000134698,ENSG00000106462,ENSG00000162971,ENSG00000144161,ENSG00000272886,ENSG00000147905,ENSG00000090861,ENSG00000056097,ENSG00000007392,ENSG00000100883…
GO:1901576	organic substance biosynthetic process	biological_process	5.303e-14	1.7957e-11	477	1125	6430	20187	ENSG00000147118,ENSG00000019549,ENSG00000196214,ENSG00000197961,ENSG00000100625,ENSG00000136504,ENSG00000187735,ENSG00000147454,ENSG00000068323,ENSG00000146587,ENSG00000170242,ENSG00000153879,ENSG00000198625,ENSG00000081181,ENSG00000106462,ENSG00000176692,ENSG00000164815,ENSG00000134698,ENSG00000133104,ENSG00000162733,ENSG00000116809,ENSG00000105136,ENSG00000213614,ENSG00000172059,ENSG00000001630…
GO:1901362	organic cyclic compound biosynthetic process	biological_process	6.5048e-14	2.1671e-11	372	1125	4695	20187	ENSG00000023287,ENSG00000095787,ENSG00000084093,ENSG00000006704,ENSG00000156983,ENSG00000165030,ENSG00000116954,ENSG00000182095,ENSG00000204498,ENSG00000241258,ENSG00000073921,ENSG00000075407,ENSG00000134744,ENSG00000102401,ENSG00000158691,ENSG00000118985,ENSG00000143627,ENSG00000163884,ENSG00000109670,ENSG00000174652,ENSG00000181852,ENSG00000116584,ENSG00000109787,ENSG00000133398,ENSG00000172062…
GO:0044451	nucleoplasm part	cellular_component	8.5727e-14	2.8108e-11	96	1125	762	20187	ENSG00000102103,ENSG00000133226,ENSG00000124782,ENSG00000125952,ENSG00000168488,ENSG00000116016,ENSG00000159479,ENSG00000119953,ENSG00000145216,ENSG00000138785,ENSG00000101266,ENSG00000163635,ENSG00000082258,ENSG00000156831,ENSG00000108175,ENSG00000163565,ENSG00000163156,ENSG00000129197,ENSG00000078902,ENSG00000072364,ENSG00000179335,ENSG00000100722,ENSG00000123066,ENSG00000172273,ENSG00000140836…
GO:0003677	DNA binding	molecular_function	1.4463e-13	4.6678e-11	233	1125	2556	20187	ENSG00000041988,ENSG00000170260,ENSG00000122386,ENSG00000186814,ENSG00000105229,ENSG00000003756,ENSG00000177302,ENSG00000111802,ENSG00000275004,ENSG00000169131,ENSG00000179361,ENSG00000186130,ENSG00000065970,ENSG00000084112,ENSG00000132950,ENSG00000136169,ENSG00000166188,ENSG00000025156,ENSG00000163848,ENSG00000115267,ENSG00000126368,ENSG00000167635,ENSG00000032219,ENSG00000121274,ENSG00000108509…
GO:0080090	regulation of primary metabolic process	biological_process	2.538e-13	8.0655e-11	455	1125	6058	20187	ENSG00000167110,ENSG00000123066,ENSG00000196453,ENSG00000137449,ENSG00000163565,ENSG00000144635,ENSG00000124831,ENSG00000204599,ENSG00000079999,ENSG00000080298,ENSG00000197608,ENSG00000164951,ENSG00000189067,ENSG00000137193,ENSG00000089048,ENSG00000124782,ENSG00000100664,ENSG00000182585,ENSG00000168264,ENSG00000102103,ENSG00000125351,ENSG00000163659,ENSG00000171791,ENSG00000087842,ENSG00000170027…
GO:0044422	organelle part	cellular_component	3.743e-13	1.1714e-10	610	1125	8883	20187	ENSG00000090615,ENSG00000127415,ENSG00000119777,ENSG00000109670,ENSG00000125814,ENSG00000102401,ENSG00000118985,ENSG00000136986,ENSG00000006704,ENSG00000091651,ENSG00000058262,ENSG00000169239,ENSG00000084093,ENSG00000160695,ENSG00000154781,ENSG00000116954,ENSG00000241258,ENSG00000204498,ENSG00000058729,ENSG00000119048,ENSG00000177302,ENSG00000169629,ENSG00000169251,ENSG00000179361,ENSG00000137760…
GO:0030968	endoplasmic reticulum unfolded protein response	biological_process	4.192e-13	1.2924e-10	32	1125	132	20187	ENSG00000182934,ENSG00000113739,ENSG00000118217,ENSG00000070540,ENSG00000109133,ENSG00000025796,ENSG00000090861,ENSG00000101199,ENSG00000087074,ENSG00000106638,ENSG00000178607,ENSG00000116044,ENSG00000138073,ENSG00000175197,ENSG00000198380,ENSG00000070669,ENSG00000131871,ENSG00000162298,ENSG00000120742,ENSG00000146678,ENSG00000116761,ENSG00000144867,ENSG00000008952,ENSG00000136986,ENSG00000153094…
GO:0034620	cellular response to unfolded protein	biological_process	7.5351e-13	2.2889e-10	32	1125	135	20187	ENSG00000106638,ENSG00000090861,ENSG00000087074,ENSG00000101199,ENSG00000025796,ENSG00000109133,ENSG00000070540,ENSG00000118217,ENSG00000113739,ENSG00000182934,ENSG00000131871,ENSG00000070669,ENSG00000175197,ENSG00000198380,ENSG00000138073,ENSG00000116044,ENSG00000178607,ENSG00000008952,ENSG00000144867,ENSG00000116761,ENSG00000146678,ENSG00000162298,ENSG00000120742,ENSG00000128272,ENSG00000058262…
GO:0016604	nuclear body	cellular_component	8.0108e-13	2.3981e-10	60	1125	385	20187	ENSG00000183495,ENSG00000127870,ENSG00000161011,ENSG00000119953,ENSG00000141582,ENSG00000163156,ENSG00000163565,ENSG00000011243,ENSG00000108175,ENSG00000095787,ENSG00000156831,ENSG00000078902,ENSG00000129197,ENSG00000112200,ENSG00000179335,ENSG00000172273,ENSG00000142528,ENSG00000100722,ENSG00000172062,ENSG00000109819,ENSG00000126653,ENSG00000099875,ENSG00000102103,ENSG00000113712,ENSG00000124782…
GO:0005737	cytoplasm	cellular_component	1.4434e-12	4.2594e-10	737	1125	11209	20187	ENSG00000162971,ENSG00000133961,ENSG00000137876,ENSG00000178996,ENSG00000011021,ENSG00000130758,ENSG00000076864,ENSG00000131263,ENSG00000143256,ENSG00000134470,ENSG00000162066,ENSG00000204099,ENSG00000131626,ENSG00000152518,ENSG00000126070,ENSG00000070669,ENSG00000080608,ENSG00000173230,ENSG00000164162,ENSG00000119922,ENSG00000104635,ENSG00000184575,ENSG00000116044,ENSG00000198563,ENSG00000095397…
GO:0034976	response to endoplasmic reticulum stress	biological_process	2.8246e-12	8.2175e-10	48	1125	283	20187	ENSG00000120889,ENSG00000120686,ENSG00000109133,ENSG00000106638,ENSG00000087074,ENSG00000101199,ENSG00000090861,ENSG00000025796,ENSG00000118217,ENSG00000113739,ENSG00000182934,ENSG00000148572,ENSG00000023318,ENSG00000070540,ENSG00000172216,ENSG00000130766,ENSG00000070669,ENSG00000150995,ENSG00000138942,ENSG00000101255,ENSG00000131871,ENSG00000178607,ENSG00000128965,ENSG00000198380,ENSG00000198833…
GO:0006986	response to unfolded protein	biological_process	1.4375e-11	4.1241e-09	35	1125	176	20187	ENSG00000070669,ENSG00000131871,ENSG00000128965,ENSG00000178607,ENSG00000138073,ENSG00000116044,ENSG00000175197,ENSG00000198380,ENSG00000109133,ENSG00000135924,ENSG00000106638,ENSG00000025796,ENSG00000090861,ENSG00000087074,ENSG00000101199,ENSG00000182934,ENSG00000118217,ENSG00000113739,ENSG00000070540,ENSG00000023318,ENSG00000124783,ENSG00000116809,ENSG00000128272,ENSG00000058262,ENSG00000100219…
GO:0035967	cellular response to topologically incorrect protein	biological_process	1.6029e-11	4.5356e-09	32	1125	150	20187	ENSG00000138073,ENSG00000116044,ENSG00000198380,ENSG00000175197,ENSG00000178607,ENSG00000131871,ENSG00000070669,ENSG00000070540,ENSG00000182934,ENSG00000113739,ENSG00000118217,ENSG00000025796,ENSG00000090861,ENSG00000087074,ENSG00000101199,ENSG00000106638,ENSG00000109133,ENSG00000162772,ENSG00000136986,ENSG00000108433,ENSG00000153094,ENSG00000100219,ENSG00000058262,ENSG00000128272,ENSG00000116809…
GO:0035966	response to topologically incorrect protein	biological_process	2.5917e-10	7.2342e-08	35	1125	193	20187	ENSG00000023318,ENSG00000070540,ENSG00000118217,ENSG00000113739,ENSG00000182934,ENSG00000087074,ENSG00000090861,ENSG00000101199,ENSG00000025796,ENSG00000135924,ENSG00000106638,ENSG00000109133,ENSG00000175197,ENSG00000198380,ENSG00000138073,ENSG00000116044,ENSG00000178607,ENSG00000128965,ENSG00000131871,ENSG00000070669,ENSG00000120742,ENSG00000162298,ENSG00000008952,ENSG00000146678,ENSG00000144867…
GO:0008104	protein localization	biological_process	3.4804e-10	9.5854e-08	210	1125	2511	20187	ENSG00000150527,ENSG00000011454,ENSG00000119729,ENSG00000135631,ENSG00000264522,ENSG00000143878,ENSG00000167705,ENSG00000124762,ENSG00000103126,ENSG00000155975,ENSG00000105127,ENSG00000087074,ENSG00000204152,ENSG00000136152,ENSG00000141391,ENSG00000186432,ENSG00000055044,ENSG00000130396,ENSG00000171566,ENSG00000154305,ENSG00000107201,ENSG00000055483,ENSG00000166289,ENSG00000097033,ENSG00000141458…
GO:0043167	ion binding	molecular_function	4.9559e-10	1.347e-07	465	1125	6413	20187	ENSG00000198551,ENSG00000171425,ENSG00000151694,ENSG00000109654,ENSG00000173011,ENSG00000147854,ENSG00000177683,ENSG00000213995,ENSG00000106105,ENSG00000175087,ENSG00000156502,ENSG00000198355,ENSG00000127948,ENSG00000157349,ENSG00000112941,ENSG00000213762,ENSG00000115008,ENSG00000171100,ENSG00000166750,ENSG00000013375,ENSG00000101199,ENSG00000101544,ENSG00000147789,ENSG00000181472,ENSG00000182934…
GO:0001071	nucleic acid binding transcription factor activity	molecular_function	5.4863e-10	1.4529e-07	128	1125	1253	20187	ENSG00000172059,ENSG00000180479,ENSG00000105136,ENSG00000116809,ENSG00000172273,ENSG00000162772,ENSG00000197782,ENSG00000100219,ENSG00000140265,ENSG00000125952,ENSG00000070476,ENSG00000116016,ENSG00000085644,ENSG00000173917,ENSG00000153234,ENSG00000124613,ENSG00000108557,ENSG00000172262,ENSG00000141568,ENSG00000175832,ENSG00000197961,ENSG00000152518,ENSG00000173230,ENSG00000019549,ENSG00000147118…
GO:0003700	transcription factor activity, sequence-specific DNA binding	molecular_function	5.4863e-10	1.4529e-07	128	1125	1253	20187	ENSG00000140836,ENSG00000177426,ENSG00000095951,ENSG00000118217,ENSG00000147789,ENSG00000172493,ENSG00000095794,ENSG00000213762,ENSG00000174738,ENSG00000175197,ENSG00000212993,ENSG00000173011,ENSG00000118260,ENSG00000124782,ENSG00000275700,ENSG00000106546,ENSG00000136603,ENSG00000198963,ENSG00000197608,ENSG00000080298,ENSG00000110925,ENSG00000197483,ENSG00000163565,ENSG00000085274,ENSG00000072364…
GO:0044822	poly(A) RNA binding	molecular_function	7.7227e-10	2.0193e-07	122	1125	1284	20187	ENSG00000125485,ENSG00000147649,ENSG00000153037,ENSG00000145220,ENSG00000132837,ENSG00000169612,ENSG00000138646,ENSG00000161813,ENSG00000102531,ENSG00000058673,ENSG00000135297,ENSG00000126653,ENSG00000163938,ENSG00000129460,ENSG00000099942,ENSG00000173812,ENSG00000176624,ENSG00000117523,ENSG00000104907,ENSG00000189060,ENSG00000011243,ENSG00000086102,ENSG00000117614,ENSG00000055917,ENSG00000134744…
GO:0033036	macromolecule localization	biological_process	1.175e-09	3.0339e-07	232	1125	2878	20187	ENSG00000205302,ENSG00000079999,ENSG00000166676,ENSG00000080298,ENSG00000189067,ENSG00000244405,ENSG00000106617,ENSG00000143457,ENSG00000129197,ENSG00000025039,ENSG00000116698,ENSG00000062650,ENSG00000125351,ENSG00000138660,ENSG00000171791,ENSG00000174640,ENSG00000162236,ENSG00000143669,ENSG00000083312,ENSG00000002919,ENSG00000166579,ENSG00000144867,ENSG00000115137,ENSG00000166037,ENSG00000131018…
GO:0006366	transcription from RNA polymerase II promoter	biological_process	2.7909e-09	7.1171e-07	182	1125	2077	20187	ENSG00000125351,ENSG00000275700,ENSG00000124782,ENSG00000087842,ENSG00000148840,ENSG00000106546,ENSG00000138785,ENSG00000110925,ENSG00000082258,ENSG00000124831,ENSG00000187605,ENSG00000136603,ENSG00000189067,ENSG00000198963,ENSG00000080298,ENSG00000094804,ENSG00000159479,ENSG00000244405,ENSG00000072364,ENSG00000123066,ENSG00000163565,ENSG00000095951,ENSG00000136451,ENSG00000181555,ENSG00000118217…
GO:0016607	nuclear speck	cellular_component	2.906e-09	7.3202e-07	37	1125	221	20187	ENSG00000168488,ENSG00000116016,ENSG00000146457,ENSG00000126653,ENSG00000133226,ENSG00000124782,ENSG00000113712,ENSG00000102103,ENSG00000108175,ENSG00000095787,ENSG00000011243,ENSG00000163565,ENSG00000163156,ENSG00000100722,ENSG00000179335,ENSG00000183495,ENSG00000141582,ENSG00000119953,ENSG00000131051,ENSG00000100883,ENSG00000075856,ENSG00000141644,ENSG00000065883,ENSG00000144048,ENSG00000138433…
GO:0007049	cell cycle	biological_process	5.1553e-09	1.283e-06	155	1125	1750	20187	ENSG00000134108,ENSG00000154803,ENSG00000145919,ENSG00000260916,ENSG00000141446,ENSG00000113522,ENSG00000172273,ENSG00000116809,ENSG00000172059,ENSG00000169018,ENSG00000156831,ENSG00000101266,ENSG00000168769,ENSG00000189308,ENSG00000178996,ENSG00000173273,ENSG00000119986,ENSG00000170242,ENSG00000163870,ENSG00000198625,ENSG00000106462,ENSG00000134698,ENSG00000134058,ENSG00000164815,ENSG00000123240…
GO:0044267	cellular protein metabolic process	biological_process	7.774e-09	1.9117e-06	369	1125	5172	20187	ENSG00000150401,ENSG00000148399,ENSG00000005700,ENSG00000023318,ENSG00000184182,ENSG00000160741,ENSG00000075975,ENSG00000138685,ENSG00000168374,ENSG00000197530,ENSG00000171988,ENSG00000128965,ENSG00000178607,ENSG00000133794,ENSG00000197061,ENSG00000127022,ENSG00000185483,ENSG00000163349,ENSG00000198833,ENSG00000185049,ENSG00000113595,ENSG00000124226,ENSG00000028116,ENSG00000197746,ENSG00000115267…
GO:0006396	RNA processing	biological_process	8.9328e-09	2.1708e-06	95	1125	973	20187	ENSG00000129460,ENSG00000076650,ENSG00000126653,ENSG00000172062,ENSG00000109819,ENSG00000058673,ENSG00000135297,ENSG00000113240,ENSG00000146457,ENSG00000140830,ENSG00000151657,ENSG00000169612,ENSG00000152464,ENSG00000166173,ENSG00000145996,ENSG00000107864,ENSG00000124788,ENSG00000134744,ENSG00000166166,ENSG00000253797,ENSG00000138050,ENSG00000058729,ENSG00000142528,ENSG00000116954,ENSG00000117614…
GO:0016874	ligase activity	molecular_function	1.0196e-08	2.449e-06	56	1125	436	20187	ENSG00000137996,ENSG00000197530,ENSG00000090861,ENSG00000125826,ENSG00000118518,ENSG00000134684,ENSG00000105229,ENSG00000075975,ENSG00000184182,ENSG00000146833,ENSG00000031698,ENSG00000131263,ENSG00000092871,ENSG00000179046,ENSG00000106105,ENSG00000147854,ENSG00000109654,ENSG00000127481,ENSG00000070669,ENSG00000134440,ENSG00000138942,ENSG00000196470,ENSG00000124226,ENSG00000113595,ENSG00000101966…
GO:0033554	cellular response to stress	biological_process	1.0522e-08	2.4789e-06	178	1125	2141	20187	ENSG00000176142,ENSG00000173039,ENSG00000152457,ENSG00000141867,ENSG00000173575,ENSG00000112715,ENSG00000097033,ENSG00000055483,ENSG00000116717,ENSG00000166908,ENSG00000119446,ENSG00000148572,ENSG00000172216,ENSG00000143878,ENSG00000148346,ENSG00000124762,ENSG00000103126,ENSG00000120889,ENSG00000087074,ENSG00000111725,ENSG00000106638,ENSG00000023572,ENSG00000135842,ENSG00000108433,ENSG00000145782…
GO:0036498	IRE1-mediated unfolded protein response	biological_process	1.0561e-08	2.4789e-06	18	1125	66	20187	ENSG00000120742,ENSG00000162298,ENSG00000182934,ENSG00000070540,ENSG00000109133,ENSG00000144867,ENSG00000008952,ENSG00000101199,ENSG00000025796,ENSG00000178607,ENSG00000108433,ENSG00000100219,ENSG00000153094,ENSG00000198380,ENSG00000138073,ENSG00000124783,ENSG00000116809,ENSG00000058262
GO:0005730	nucleolus	cellular_component	1.2039e-08	2.794e-06	90	1125	893	20187	ENSG00000163811,ENSG00000175832,ENSG00000165392,ENSG00000198301,ENSG00000150995,ENSG00000116752,ENSG00000080608,ENSG00000187735,ENSG00000101146,ENSG00000138081,ENSG00000147905,ENSG00000137876,ENSG00000100883,ENSG00000128563,ENSG00000166012,ENSG00000175155,ENSG00000140836,ENSG00000167881,ENSG00000037897,ENSG00000143256,ENSG00000165732,ENSG00000136451,ENSG00000113013,ENSG00000129197,ENSG00000134077…
GO:0006914	autophagy	biological_process	1.2345e-08	2.8332e-06	66	1125	581	20187	ENSG00000025039,ENSG00000171791,ENSG00000177169,ENSG00000154803,ENSG00000100219,ENSG00000183735,ENSG00000115839,ENSG00000086544,ENSG00000167110,ENSG00000106617,ENSG00000116809,ENSG00000078902,ENSG00000115902,ENSG00000031003,ENSG00000163565,ENSG00000113734,ENSG00000122958,ENSG00000123240,ENSG00000070540,ENSG00000130766,ENSG00000171100,ENSG00000176428,ENSG00000117984,ENSG00000047249,ENSG00000198382…
GO:0043412	macromolecule modification	biological_process	2.1763e-08	4.9399e-06	309	1125	4146	20187	ENSG00000185115,ENSG00000114742,ENSG00000146457,ENSG00000174928,ENSG00000116761,ENSG00000120875,ENSG00000168522,ENSG00000136273,ENSG00000125834,ENSG00000188419,ENSG00000217128,ENSG00000174951,ENSG00000181788,ENSG00000171105,ENSG00000196151,ENSG00000135049,ENSG00000109819,ENSG00000144278,ENSG00000114423,ENSG00000166199,ENSG00000087206,ENSG00000104907,ENSG00000011243,ENSG00000176915,ENSG00000135842…
GO:0019787	ubiquitin-like protein transferase activity	molecular_function	2.3104e-08	5.1394e-06	56	1125	443	20187	ENSG00000156804,ENSG00000138646,ENSG00000154370,ENSG00000109670,ENSG00000133398,ENSG00000181852,ENSG00000137393,ENSG00000130487,ENSG00000089234,ENSG00000196151,ENSG00000179454,ENSG00000162298,ENSG00000163481,ENSG00000181788,ENSG00000109046,ENSG00000156831,ENSG00000112200,ENSG00000169018,ENSG00000103264,ENSG00000166233,ENSG00000078747,ENSG00000114423,ENSG00000011275,ENSG00000198961,ENSG00000197329…
GO:0048199	vesicle targeting, to, from or within Golgi	biological_process	2.3139e-08	5.1394e-06	18	1125	68	20187	ENSG00000086598,ENSG00000138660,ENSG00000070540,ENSG00000182400,ENSG00000162236,ENSG00000167110,ENSG00000114354,ENSG00000125875,ENSG00000150961,ENSG00000074695,ENSG00000109321,ENSG00000108433,ENSG00000105829,ENSG00000100528,ENSG00000180398,ENSG00000108587,ENSG00000138073,ENSG00000148396
GO:0046907	intracellular transport	biological_process	2.3919e-08	5.256e-06	165	1125	1978	20187	ENSG00000153037,ENSG00000188419,ENSG00000101294,ENSG00000145362,ENSG00000058673,ENSG00000141458,ENSG00000066455,ENSG00000185745,ENSG00000011243,ENSG00000150961,ENSG00000198952,ENSG00000114423,ENSG00000114850,ENSG00000124783,ENSG00000148396,ENSG00000185989,ENSG00000124788,ENSG00000100528,ENSG00000164695,ENSG00000108433,ENSG00000062725,ENSG00000105829,ENSG00000171612,ENSG00000204152,ENSG00000167705…
GO:0070647	protein modification by small protein conjugation or removal	biological_process	2.5709e-08	5.5899e-06	106	1125	1091	20187	ENSG00000254093,ENSG00000181852,ENSG00000133398,ENSG00000185115,ENSG00000114742,ENSG00000109670,ENSG00000147162,ENSG00000154370,ENSG00000138646,ENSG00000181788,ENSG00000163938,ENSG00000196151,ENSG00000130487,ENSG00000137393,ENSG00000106346,ENSG00000114423,ENSG00000107854,ENSG00000184557,ENSG00000103264,ENSG00000087206,ENSG00000112200,ENSG00000122741,ENSG00000095787,ENSG00000141582,ENSG00000136986…
GO:0016482	cytoplasmic transport	biological_process	2.7289e-08	5.8716e-06	115	1125	1263	20187	ENSG00000148396,ENSG00000185989,ENSG00000147533,ENSG00000124788,ENSG00000100528,ENSG00000136986,ENSG00000105829,ENSG00000108433,ENSG00000058262,ENSG00000011243,ENSG00000150961,ENSG00000160695,ENSG00000198952,ENSG00000114423,ENSG00000114850,ENSG00000204498,ENSG00000145362,ENSG00000058673,ENSG00000172007,ENSG00000126653,ENSG00000172062,ENSG00000153037,ENSG00000101294,ENSG00000109670,ENSG00000186432…
GO:0061659	ubiquitin-like protein ligase activity	molecular_function	3.0374e-08	6.4682e-06	34	1125	207	20187	ENSG00000181852,ENSG00000133398,ENSG00000154370,ENSG00000089234,ENSG00000163481,ENSG00000162298,ENSG00000181788,ENSG00000137393,ENSG00000166233,ENSG00000011275,ENSG00000078747,ENSG00000112200,ENSG00000100814,ENSG00000127870,ENSG00000134086,ENSG00000198961,ENSG00000197329,ENSG00000105229,ENSG00000184182,ENSG00000198625,ENSG00000118518,ENSG00000160563,ENSG00000197530,ENSG00000092871,ENSG00000131263…
GO:0008270	zinc ion binding	molecular_function	3.3671e-08	7.0969e-06	118	1125	1249	20187	ENSG00000166526,ENSG00000036549,ENSG00000100814,ENSG00000019995,ENSG00000127870,ENSG00000161011,ENSG00000234127,ENSG00000134744,ENSG00000133884,ENSG00000114423,ENSG00000275111,ENSG00000156983,ENSG00000176624,ENSG00000086102,ENSG00000169239,ENSG00000160695,ENSG00000150961,ENSG00000181788,ENSG00000165983,ENSG00000130844,ENSG00000137393,ENSG00000107372,ENSG00000135049,ENSG00000181852,ENSG00000116584…
GO:0034613	cellular protein localization	biological_process	3.4043e-08	7.1029e-06	141	1125	1628	20187	ENSG00000078902,ENSG00000116809,ENSG00000115839,ENSG00000144674,ENSG00000157538,ENSG00000154803,ENSG00000104980,ENSG00000065491,ENSG00000100575,ENSG00000086598,ENSG00000157077,ENSG00000004975,ENSG00000162298,ENSG00000160201,ENSG00000131626,ENSG00000121749,ENSG00000019549,ENSG00000100625,ENSG00000136504,ENSG00000184575,ENSG00000198920,ENSG00000101146,ENSG00000133961,ENSG00000272886,ENSG00000125826…
GO:0051641	cellular localization	biological_process	3.7445e-08	7.7347e-06	247	1125	3237	20187	ENSG00000171951,ENSG00000119508,ENSG00000090615,ENSG00000117394,ENSG00000109670,ENSG00000135525,ENSG00000254093,ENSG00000116584,ENSG00000123595,ENSG00000126653,ENSG00000112877,ENSG00000172062,ENSG00000172007,ENSG00000163611,ENSG00000120742,ENSG00000134278,ENSG00000084093,ENSG00000078246,ENSG00000160695,ENSG00000196998,ENSG00000196517,ENSG00000058262,ENSG00000119844,ENSG00000175106,ENSG00000107854…
GO:0010506	regulation of autophagy	biological_process	3.8122e-08	7.7964e-06	38	1125	255	20187	ENSG00000144566,ENSG00000178607,ENSG00000146872,ENSG00000160201,ENSG00000166289,ENSG00000097033,ENSG00000055483,ENSG00000197746,ENSG00000150995,ENSG00000078081,ENSG00000148572,ENSG00000130766,ENSG00000122958,ENSG00000166908,ENSG00000047249,ENSG00000198382,ENSG00000171100,ENSG00000115839,ENSG00000130147,ENSG00000183735,ENSG00000100219,ENSG00000161011,ENSG00000188021,ENSG00000095787,ENSG00000163565…
GO:0070727	cellular macromolecule localization	biological_process	4.8158e-08	9.7525e-06	141	1125	1638	20187	ENSG00000141391,ENSG00000136152,ENSG00000055044,ENSG00000186432,ENSG00000171566,ENSG00000055483,ENSG00000097033,ENSG00000166289,ENSG00000107201,ENSG00000011454,ENSG00000150527,ENSG00000143878,ENSG00000135631,ENSG00000119729,ENSG00000264522,ENSG00000103126,ENSG00000124762,ENSG00000204152,ENSG00000087074,ENSG00000108433,ENSG00000062725,ENSG00000130147,ENSG00000206561,ENSG00000124783,ENSG00000114850…
GO:0005829	cytosol	cellular_component	4.9097e-08	9.8461e-06	261	1125	3510	20187	ENSG00000136770,ENSG00000112541,ENSG00000156510,ENSG00000148384,ENSG00000171621,ENSG00000147799,ENSG00000171475,ENSG00000047249,ENSG00000027075,ENSG00000163818,ENSG00000113407,ENSG00000151461,ENSG00000129083,ENSG00000132254,ENSG00000101966,ENSG00000162734,ENSG00000170027,ENSG00000099246,ENSG00000141580,ENSG00000025039,ENSG00000100664,ENSG00000089234,ENSG00000125351,ENSG00000110619,ENSG00000171791…
GO:0046914	transition metal ion binding	molecular_function	5.7613e-08	1.1443e-05	134	1125	1497	20187	ENSG00000162971,ENSG00000198625,ENSG00000182919,ENSG00000170448,ENSG00000090861,ENSG00000147905,ENSG00000125826,ENSG00000146587,ENSG00000173273,ENSG00000146833,ENSG00000056097,ENSG00000156639,ENSG00000131263,ENSG00000159176,ENSG00000104231,ENSG00000206077,ENSG00000138942,ENSG00000196470,ENSG00000187735,ENSG00000136504,ENSG00000152193,ENSG00000138081,ENSG00000170265,ENSG00000153234,ENSG00000081721…
GO:0031669	cellular response to nutrient levels	biological_process	8.5955e-08	1.6815e-05	61	1125	546	20187	ENSG00000100603,ENSG00000048544,ENSG00000019549,ENSG00000165392,ENSG00000070669,ENSG00000141580,ENSG00000160201,ENSG00000055483,ENSG00000097033,ENSG00000178607,ENSG00000176142,ENSG00000116044,ENSG00000144566,ENSG00000148346,ENSG00000171100,ENSG00000124762,ENSG00000111725,ENSG00000047249,ENSG00000113742,ENSG00000198382,ENSG00000106638,ENSG00000070961,ENSG00000122958,ENSG00000166908,ENSG00000123240…
GO:0031668	cellular response to extracellular stimulus	biological_process	8.6289e-08	1.6815e-05	63	1125	571	20187	ENSG00000097033,ENSG00000055483,ENSG00000160201,ENSG00000141580,ENSG00000070669,ENSG00000165392,ENSG00000019549,ENSG00000048544,ENSG00000100603,ENSG00000144566,ENSG00000116044,ENSG00000178607,ENSG00000176142,ENSG00000198382,ENSG00000106638,ENSG00000023572,ENSG00000113742,ENSG00000111725,ENSG00000047249,ENSG00000124762,ENSG00000171100,ENSG00000148346,ENSG00000070540,ENSG00000130766,ENSG00000119446…
GO:1902582	single-organism intracellular transport	biological_process	1.0489e-07	2.0249e-05	147	1125	1755	20187	ENSG00000104980,ENSG00000080371,ENSG00000086598,ENSG00000157077,ENSG00000100575,ENSG00000133226,ENSG00000162298,ENSG00000074695,ENSG00000116809,ENSG00000125633,ENSG00000148248,ENSG00000114354,ENSG00000213699,ENSG00000144674,ENSG00000145216,ENSG00000125826,ENSG00000100883,ENSG00000147454,ENSG00000178996,ENSG00000167881,ENSG00000168818,ENSG00000182400,ENSG00000123240,ENSG00000122958,ENSG00000118363…
GO:0009987	cellular process	biological_process	1.1849e-07	2.2662e-05	972	1125	16230	20187	ENSG00000121749,ENSG00000139514,ENSG00000019549,ENSG00000198301,ENSG00000042286,ENSG00000138942,ENSG00000196214,ENSG00000081041,ENSG00000131389,ENSG00000198920,ENSG00000166889,ENSG00000100625,ENSG00000136504,ENSG00000108587,ENSG00000147454,ENSG00000146833,ENSG00000145414,ENSG00000112305,ENSG00000123700,ENSG00000186832,ENSG00000266094,ENSG00000146587,ENSG00000119986,ENSG00000105327,ENSG00000153879…
GO:0008219	cell death	biological_process	1.4705e-07	2.7614e-05	165	1125	2007	20187	ENSG00000162894,ENSG00000256053,ENSG00000173039,ENSG00000116717,ENSG00000097033,ENSG00000166289,ENSG00000145088,ENSG00000112715,ENSG00000172216,ENSG00000140299,ENSG00000143878,ENSG00000136002,ENSG00000078081,ENSG00000115170,ENSG00000023572,ENSG00000133639,ENSG00000134684,ENSG00000087074,ENSG00000120889,ENSG00000103126,ENSG00000148346,ENSG00000124762,ENSG00000176915,ENSG00000189060,ENSG00000144747…
GO:0016265	death	biological_process	1.4705e-07	2.7614e-05	165	1125	2007	20187	ENSG00000120889,ENSG00000103126,ENSG00000148346,ENSG00000124762,ENSG00000023572,ENSG00000133639,ENSG00000134684,ENSG00000087074,ENSG00000115170,ENSG00000172216,ENSG00000140299,ENSG00000143878,ENSG00000136002,ENSG00000078081,ENSG00000112715,ENSG00000116717,ENSG00000097033,ENSG00000166289,ENSG00000145088,ENSG00000162894,ENSG00000173039,ENSG00000256053,ENSG00000116761,ENSG00000188419,ENSG00000217128…
GO:0006900	membrane budding	biological_process	1.7765e-07	3.3059e-05	23	1125	120	20187	ENSG00000100528,ENSG00000164695,ENSG00000180398,ENSG00000109321,ENSG00000105829,ENSG00000108433,ENSG00000138073,ENSG00000148396,ENSG00000167110,ENSG00000073921,ENSG00000114354,ENSG00000154305,ENSG00000167987,ENSG00000074695,ENSG00000125875,ENSG00000150961,ENSG00000086598,ENSG00000182400,ENSG00000162236,ENSG00000113282,ENSG00000167705,ENSG00000176428,ENSG00000155975
GO:0061630	ubiquitin protein ligase activity	molecular_function	1.8079e-07	3.3343e-05	32	1125	202	20187	ENSG00000092871,ENSG00000131263,ENSG00000164758,ENSG00000119048,ENSG00000186591,ENSG00000184182,ENSG00000118518,ENSG00000160563,ENSG00000197530,ENSG00000198625,ENSG00000198833,ENSG00000101966,ENSG00000124226,ENSG00000196470,ENSG00000138942,ENSG00000147854,ENSG00000163481,ENSG00000162298,ENSG00000181788,ENSG00000089234,ENSG00000137393,ENSG00000181852,ENSG00000133398,ENSG00000154370,ENSG00000134086…
GO:0004842	ubiquitin-protein transferase activity	molecular_function	1.9374e-07	3.5414e-05	52	1125	424	20187	ENSG00000147854,ENSG00000109654,ENSG00000138942,ENSG00000124226,ENSG00000196470,ENSG00000127481,ENSG00000198833,ENSG00000101966,ENSG00000113595,ENSG00000162413,ENSG00000138081,ENSG00000160563,ENSG00000197530,ENSG00000118518,ENSG00000125826,ENSG00000198625,ENSG00000114796,ENSG00000184182,ENSG00000164758,ENSG00000186591,ENSG00000119048,ENSG00000171621,ENSG00000131263,ENSG00000092871,ENSG00000169018…
GO:0071496	cellular response to external stimulus	biological_process	2.057e-07	3.7271e-05	67	1125	636	20187	ENSG00000137193,ENSG00000125952,ENSG00000025039,ENSG00000171791,ENSG00000177169,ENSG00000153234,ENSG00000116809,ENSG00000106617,ENSG00000115902,ENSG00000031003,ENSG00000163565,ENSG00000169967,ENSG00000100219,ENSG00000183735,ENSG00000115839,ENSG00000162772,ENSG00000086544,ENSG00000123700,ENSG00000171100,ENSG00000047249,ENSG00000198382,ENSG00000122958,ENSG00000123240,ENSG00000130766,ENSG00000070540…
GO:0012501	programmed cell death	biological_process	2.3627e-07	4.2438e-05	157	1125	1901	20187	ENSG00000101266,ENSG00000107731,ENSG00000129484,ENSG00000134086,ENSG00000119953,ENSG00000100219,ENSG00000162772,ENSG00000213699,ENSG00000169018,ENSG00000172059,ENSG00000162298,ENSG00000166224,ENSG00000153234,ENSG00000080031,ENSG00000154803,ENSG00000126217,ENSG00000171490,ENSG00000125952,ENSG00000116044,ENSG00000100625,ENSG00000042286,ENSG00000196470,ENSG00000119922,ENSG00000019549,ENSG00000150995…
GO:0006915	apoptotic process	biological_process	2.7558e-07	4.8285e-05	155	1125	1877	20187	ENSG00000181019,ENSG00000131871,ENSG00000109654,ENSG00000165392,ENSG00000151694,ENSG00000118260,ENSG00000135116,ENSG00000170027,ENSG00000176046,ENSG00000175197,ENSG00000101966,ENSG00000162734,ENSG00000135047,ENSG00000156502,ENSG00000198355,ENSG00000127948,ENSG00000027075,ENSG00000115008,ENSG00000130513,ENSG00000118217,ENSG00000092871,ENSG00000119917,ENSG00000113734,ENSG00000139437,ENSG00000163565…
GO:0006464	cellular protein modification process	biological_process	2.7583e-07	4.8285e-05	291	1125	3964	20187	ENSG00000080608,ENSG00000196470,ENSG00000164162,ENSG00000152518,ENSG00000138081,ENSG00000101146,ENSG00000180398,ENSG00000134313,ENSG00000116044,ENSG00000155313,ENSG00000173273,ENSG00000183475,ENSG00000125826,ENSG00000134058,ENSG00000131263,ENSG00000186591,ENSG00000130758,ENSG00000179335,ENSG00000144228,ENSG00000169018,ENSG00000074695,ENSG00000134086,ENSG00000101266,ENSG00000115839,ENSG00000198961…
GO:0036211	protein modification process	biological_process	2.7583e-07	4.8285e-05	291	1125	3964	20187	ENSG00000128165,ENSG00000115137,ENSG00000188305,ENSG00000131013,ENSG00000131023,ENSG00000128881,ENSG00000080823,ENSG00000159479,ENSG00000110330,ENSG00000094804,ENSG00000187605,ENSG00000082258,ENSG00000110925,ENSG00000124588,ENSG00000185917,ENSG00000078747,ENSG00000106617,ENSG00000186866,ENSG00000166233,ENSG00000083535,ENSG00000164758,ENSG00000070540,ENSG00000130766,ENSG00000092871,ENSG00000171100…
GO:0009267	cellular response to starvation	biological_process	3.1949e-07	5.5457e-05	56	1125	504	20187	ENSG00000141580,ENSG00000160201,ENSG00000055483,ENSG00000097033,ENSG00000048544,ENSG00000165392,ENSG00000070669,ENSG00000116044,ENSG00000144566,ENSG00000178607,ENSG00000176142,ENSG00000111725,ENSG00000047249,ENSG00000113742,ENSG00000198382,ENSG00000106638,ENSG00000171100,ENSG00000124762,ENSG00000123240,ENSG00000119446,ENSG00000070540,ENSG00000130766,ENSG00000166908,ENSG00000122958,ENSG00000176624…
GO:0032446	protein modification by small protein conjugation	biological_process	3.2561e-07	5.6048e-05	92	1125	960	20187	ENSG00000197530,ENSG00000160563,ENSG00000118518,ENSG00000184182,ENSG00000103126,ENSG00000105229,ENSG00000075975,ENSG00000119048,ENSG00000115289,ENSG00000150401,ENSG00000179046,ENSG00000130338,ENSG00000101255,ENSG00000124226,ENSG00000127481,ENSG00000115267,ENSG00000198833,ENSG00000113595,ENSG00000055044,ENSG00000162413,ENSG00000147162,ENSG00000138646,ENSG00000154370,ENSG00000185115,ENSG00000133398…
GO:0006903	vesicle targeting	biological_process	3.5001e-07	5.9619e-05	18	1125	80	20187	ENSG00000114354,ENSG00000167110,ENSG00000150961,ENSG00000125875,ENSG00000074695,ENSG00000105829,ENSG00000108433,ENSG00000109321,ENSG00000180398,ENSG00000100528,ENSG00000108587,ENSG00000148396,ENSG00000138073,ENSG00000086598,ENSG00000138660,ENSG00000070540,ENSG00000162236,ENSG00000182400
GO:0051254	positive regulation of RNA metabolic process	biological_process	3.5212e-07	5.9619e-05	137	1125	1571	20187	ENSG00000167550,ENSG00000100625,ENSG00000116044,ENSG00000198563,ENSG00000152518,ENSG00000175832,ENSG00000176692,ENSG00000134058,ENSG00000128908,ENSG00000162733,ENSG00000068323,ENSG00000173273,ENSG00000157557,ENSG00000125826,ENSG00000144161,ENSG00000153879,ENSG00000134086,ENSG00000163635,ENSG00000169967,ENSG00000183735,ENSG00000168769,ENSG00000100219,ENSG00000162772,ENSG00000172273,ENSG00000197024…
GO:0046872	metal ion binding	molecular_function	6.898e-07	0.00011584	316	1125	4300	20187	ENSG00000275111,ENSG00000086102,ENSG00000112200,ENSG00000161011,ENSG00000145996,ENSG00000036549,ENSG00000171867,ENSG00000166526,ENSG00000118058,ENSG00000138413,ENSG00000075643,ENSG00000154370,ENSG00000119508,ENSG00000198040,ENSG00000145220,ENSG00000006194,ENSG00000152904,ENSG00000147124,ENSG00000099875,ENSG00000179598,ENSG00000127481,ENSG00000115267,ENSG00000124226,ENSG00000166188,ENSG00000136169…
GO:0042594	response to starvation	biological_process	6.9768e-07	0.00011622	58	1125	537	20187	ENSG00000109670,ENSG00000181852,ENSG00000217128,ENSG00000125952,ENSG00000139112,ENSG00000117394,ENSG00000025039,ENSG00000141458,ENSG00000109819,ENSG00000177169,ENSG00000172007,ENSG00000171791,ENSG00000136436,ENSG00000106617,ENSG00000116809,ENSG00000116954,ENSG00000128272,ENSG00000095787,ENSG00000163565,ENSG00000023287,ENSG00000196998,ENSG00000188021,ENSG00000115902,ENSG00000031003,ENSG00000123395…
GO:0048193	Golgi vesicle transport	biological_process	7.0957e-07	0.00011725	43	1125	339	20187	ENSG00000154305,ENSG00000173230,ENSG00000125875,ENSG00000109321,ENSG00000136152,ENSG00000180398,ENSG00000108587,ENSG00000129083,ENSG00000138073,ENSG00000198382,ENSG00000179562,ENSG00000101199,ENSG00000095139,ENSG00000168374,ENSG00000150527,ENSG00000242247,ENSG00000169629,ENSG00000070540,ENSG00000168818,ENSG00000182400,ENSG00000123240,ENSG00000143457,ENSG00000125633,ENSG00000148248,ENSG00000114354…
GO:0090114	COPII-coated vesicle budding	biological_process	7.5925e-07	0.00012447	16	1125	67	20187	ENSG00000114354,ENSG00000167110,ENSG00000154305,ENSG00000074695,ENSG00000150961,ENSG00000125875,ENSG00000180398,ENSG00000100528,ENSG00000105829,ENSG00000108433,ENSG00000109321,ENSG00000148396,ENSG00000138073,ENSG00000086598,ENSG00000182400,ENSG00000162236
GO:0006357	regulation of transcription from RNA polymerase II promoter	biological_process	8.819e-07	0.00014344	157	1125	1865	20187	ENSG00000154803,ENSG00000116016,ENSG00000153234,ENSG00000172262,ENSG00000260916,ENSG00000108557,ENSG00000141568,ENSG00000108175,ENSG00000172059,ENSG00000172273,ENSG00000162772,ENSG00000168769,ENSG00000140265,ENSG00000183735,ENSG00000100219,ENSG00000163635,ENSG00000134086,ENSG00000198625,ENSG00000153879,ENSG00000170448,ENSG00000157557,ENSG00000144161,ENSG00000173273,ENSG00000068323,ENSG00000128908…
GO:1990234	transferase complex	cellular_component	9.5159e-07	0.00015356	77	1125	778	20187	ENSG00000023287,ENSG00000169016,ENSG00000122741,ENSG00000139977,ENSG00000241258,ENSG00000156983,ENSG00000103264,ENSG00000166166,ENSG00000183495,ENSG00000147533,ENSG00000136715,ENSG00000168495,ENSG00000141582,ENSG00000036549,ENSG00000168522,ENSG00000147162,ENSG00000188419,ENSG00000133398,ENSG00000146457,ENSG00000118058,ENSG00000109670,ENSG00000130487,ENSG00000137393,ENSG00000109819,ENSG00000171105…
GO:0009894	regulation of catabolic process	biological_process	1.0017e-06	0.0001604	76	1125	775	20187	ENSG00000172530,ENSG00000130766,ENSG00000122958,ENSG00000047249,ENSG00000198625,ENSG00000198382,ENSG00000171100,ENSG00000155313,ENSG00000116044,ENSG00000156502,ENSG00000146872,ENSG00000152518,ENSG00000008710,ENSG00000160201,ENSG00000164162,ENSG00000150995,ENSG00000162236,ENSG00000171791,ENSG00000177169,ENSG00000025039,ENSG00000163659,ENSG00000154803,ENSG00000094804,ENSG00000115839,ENSG00000101266…
GO:2000113	negative regulation of cellular macromolecule biosynthetic process	biological_process	1.0819e-06	0.0001719	122	1125	1404	20187	ENSG00000136715,ENSG00000134744,ENSG00000121864,ENSG00000161011,ENSG00000124788,ENSG00000107864,ENSG00000171867,ENSG00000141582,ENSG00000169016,ENSG00000086102,ENSG00000078699,ENSG00000084093,ENSG00000128272,ENSG00000087206,ENSG00000130522,ENSG00000112200,ENSG00000165030,ENSG00000182095,ENSG00000110987,ENSG00000106052,ENSG00000204498,ENSG00000154370,ENSG00000119508,ENSG00000217128,ENSG00000180573…
GO:1902591	single-organism membrane budding	biological_process	1.1769e-06	0.00018557	17	1125	77	20187	ENSG00000086598,ENSG00000162236,ENSG00000182400,ENSG00000167705,ENSG00000109321,ENSG00000105829,ENSG00000108433,ENSG00000100528,ENSG00000180398,ENSG00000138073,ENSG00000148396,ENSG00000154305,ENSG00000167110,ENSG00000114354,ENSG00000125875,ENSG00000150961,ENSG00000074695
GO:0006901	vesicle coating	biological_process	1.197e-06	0.00018731	17	1125	78	20187	ENSG00000167110,ENSG00000114354,ENSG00000073921,ENSG00000125875,ENSG00000150961,ENSG00000074695,ENSG00000109321,ENSG00000108433,ENSG00000105829,ENSG00000100528,ENSG00000180398,ENSG00000138073,ENSG00000148396,ENSG00000086598,ENSG00000182400,ENSG00000113282,ENSG00000162236
GO:0043169	cation binding	molecular_function	1.2618e-06	0.00019597	320	1125	4384	20187	ENSG00000087086,ENSG00000110851,ENSG00000131732,ENSG00000135269,ENSG00000121989,ENSG00000181666,ENSG00000109445,ENSG00000148516,ENSG00000100532,ENSG00000181315,ENSG00000130182,ENSG00000102554,ENSG00000107201,ENSG00000173744,ENSG00000164631,ENSG00000251192,ENSG00000198205,ENSG00000169957,ENSG00000043355,ENSG00000164610,ENSG00000264522,ENSG00000122299,ENSG00000198146,ENSG00000121864,ENSG00000173275…
GO:0045893	positive regulation of transcription, DNA-templated	biological_process	1.3023e-06	0.00019927	131	1125	1506	20187	ENSG00000116761,ENSG00000147649,ENSG00000171105,ENSG00000198517,ENSG00000109819,ENSG00000011243,ENSG00000078699,ENSG00000127870,ENSG00000121864,ENSG00000234127,ENSG00000103126,ENSG00000087074,ENSG00000115170,ENSG00000119729,ENSG00000009950,ENSG00000043355,ENSG00000172216,ENSG00000198205,ENSG00000112715,ENSG00000101928,ENSG00000107201,ENSG00000104825,ENSG00000145088,ENSG00000102554,ENSG00000173039…
GO:1903508	positive regulation of nucleic acid-templated transcription	biological_process	1.3023e-06	0.00019927	131	1125	1506	20187	ENSG00000116016,ENSG00000154803,ENSG00000070476,ENSG00000163481,ENSG00000141568,ENSG00000004975,ENSG00000260916,ENSG00000108557,ENSG00000153234,ENSG00000172273,ENSG00000116809,ENSG00000197024,ENSG00000108175,ENSG00000169967,ENSG00000163635,ENSG00000134086,ENSG00000183735,ENSG00000168769,ENSG00000100219,ENSG00000162772,ENSG00000173273,ENSG00000068323,ENSG00000144161,ENSG00000125826,ENSG00000157557…
GO:0016740	transferase activity	molecular_function	1.4876e-06	0.00022594	190	1125	2407	20187	ENSG00000115170,ENSG00000130066,ENSG00000166908,ENSG00000120071,ENSG00000124762,ENSG00000111725,ENSG00000069956,ENSG00000141504,ENSG00000008086,ENSG00000110851,ENSG00000198855,ENSG00000186141,ENSG00000109065,ENSG00000151151,ENSG00000147421,ENSG00000121989,ENSG00000066651,ENSG00000097033,ENSG00000181788,ENSG00000171105,ENSG00000196151,ENSG00000130487,ENSG00000137393,ENSG00000059758,ENSG00000010219…
GO:0051668	localization within membrane	biological_process	1.517e-06	0.0002281	18	1125	87	20187	ENSG00000167705,ENSG00000086598,ENSG00000182400,ENSG00000162236,ENSG00000154305,ENSG00000167110,ENSG00000114354,ENSG00000125875,ENSG00000150961,ENSG00000074695,ENSG00000109321,ENSG00000108433,ENSG00000105829,ENSG00000006451,ENSG00000100528,ENSG00000180398,ENSG00000138073,ENSG00000148396
GO:0006888	ER to Golgi vesicle-mediated transport	biological_process	1.5239e-06	0.0002281	27	1125	174	20187	ENSG00000148396,ENSG00000129083,ENSG00000138073,ENSG00000108587,ENSG00000180398,ENSG00000136152,ENSG00000100528,ENSG00000105829,ENSG00000108433,ENSG00000109321,ENSG00000074695,ENSG00000150961,ENSG00000125875,ENSG00000114354,ENSG00000167110,ENSG00000154305,ENSG00000173230,ENSG00000162236,ENSG00000168818,ENSG00000182400,ENSG00000145362,ENSG00000242247,ENSG00000150527,ENSG00000086598,ENSG00000101199…
GO:0048207	vesicle targeting, rough ER to cis-Golgi	biological_process	1.6063e-06	0.000237	15	1125	63	20187	ENSG00000167110,ENSG00000114354,ENSG00000125875,ENSG00000150961,ENSG00000074695,ENSG00000109321,ENSG00000086598,ENSG00000108433,ENSG00000105829,ENSG00000100528,ENSG00000180398,ENSG00000138073,ENSG00000162236,ENSG00000148396,ENSG00000182400
GO:0048208	COPII vesicle coating	biological_process	1.6063e-06	0.000237	15	1125	63	20187	ENSG00000138073,ENSG00000162236,ENSG00000148396,ENSG00000182400,ENSG00000100528,ENSG00000180398,ENSG00000109321,ENSG00000105829,ENSG00000086598,ENSG00000108433,ENSG00000074695,ENSG00000125875,ENSG00000150961,ENSG00000167110,ENSG00000114354
GO:0010628	positive regulation of gene expression	biological_process	1.9103e-06	0.00027986	153	1125	1853	20187	ENSG00000106546,ENSG00000148840,ENSG00000124782,ENSG00000275700,ENSG00000125351,ENSG00000128165,ENSG00000163565,ENSG00000105821,ENSG00000244405,ENSG00000048649,ENSG00000080298,ENSG00000198963,ENSG00000187605,ENSG00000082258,ENSG00000124831,ENSG00000110925,ENSG00000027075,ENSG00000115008,ENSG00000095794,ENSG00000128422,ENSG00000174738,ENSG00000221926,ENSG00000164758,ENSG00000166012,ENSG00000172530…
GO:0031329	regulation of cellular catabolic process	biological_process	2.1847e-06	0.0003178	67	1125	667	20187	ENSG00000101255,ENSG00000168209,ENSG00000055483,ENSG00000166289,ENSG00000097033,ENSG00000188613,ENSG00000124226,ENSG00000197746,ENSG00000144566,ENSG00000178607,ENSG00000103126,ENSG00000148572,ENSG00000009950,ENSG00000078081,ENSG00000166908,ENSG00000160695,ENSG00000144747,ENSG00000095787,ENSG00000188021,ENSG00000116954,ENSG00000173281,ENSG00000161011,ENSG00000130147,ENSG00000107864,ENSG00000147649…
GO:0016567	protein ubiquitination	biological_process	3.0397e-06	0.00043908	80	1125	833	20187	ENSG00000171791,ENSG00000162298,ENSG00000109046,ENSG00000163481,ENSG00000089234,ENSG00000179454,ENSG00000156804,ENSG00000110330,ENSG00000197329,ENSG00000198961,ENSG00000159479,ENSG00000204599,ENSG00000134086,ENSG00000079999,ENSG00000169018,ENSG00000139990,ENSG00000144635,ENSG00000078747,ENSG00000011275,ENSG00000144228,ENSG00000166233,ENSG00000164758,ENSG00000186591,ENSG00000171621,ENSG00000131263…
GO:0042149	cellular response to glucose starvation	biological_process	3.0754e-06	0.00044114	10	1125	29	20187	ENSG00000117394,ENSG00000163565,ENSG00000113742,ENSG00000106638,ENSG00000097033,ENSG00000128272,ENSG00000070669,ENSG00000171791,ENSG00000116044,ENSG00000100219
GO:0000049	tRNA binding	molecular_function	3.1623e-06	0.00045048	13	1125	52	20187	ENSG00000184575,ENSG00000110619,ENSG00000037897,ENSG00000142544,ENSG00000090861,ENSG00000137760,ENSG00000066651,ENSG00000134684,ENSG00000162971,ENSG00000134077,ENSG00000104907,ENSG00000166986,ENSG00000138050
GO:0003674	molecular_function	molecular_function	3.2744e-06	0.00046326	1058	1125	18184	20187	ENSG00000006704,ENSG00000204498,ENSG00000241258,ENSG00000184557,ENSG00000116954,ENSG00000158691,ENSG00000163884,ENSG00000171951,ENSG00000127415,ENSG00000109670,ENSG00000146278,ENSG00000135655,ENSG00000084112,ENSG00000151304,ENSG00000155096,ENSG00000168209,ENSG00000100603,ENSG00000126368,ENSG00000167635,ENSG00000121274,ENSG00000109321,ENSG00000184545,ENSG00000160563,ENSG00000115977,ENSG00000163814…
GO:0009991	response to extracellular stimulus	biological_process	3.5208e-06	0.00049142	75	1125	796	20187	ENSG00000127948,ENSG00000116044,ENSG00000175197,ENSG00000070669,ENSG00000019549,ENSG00000048544,ENSG00000165392,ENSG00000141580,ENSG00000160201,ENSG00000181019,ENSG00000122958,ENSG00000134470,ENSG00000113739,ENSG00000070540,ENSG00000130766,ENSG00000123240,ENSG00000171100,ENSG00000198382,ENSG00000047249,ENSG00000183735,ENSG00000100219,ENSG00000115839,ENSG00000162772,ENSG00000086544,ENSG00000106617…
GO:0031667	response to nutrient levels	biological_process	3.5426e-06	0.00049142	73	1125	769	20187	ENSG00000137193,ENSG00000125952,ENSG00000025039,ENSG00000171791,ENSG00000177169,ENSG00000106617,ENSG00000116809,ENSG00000031003,ENSG00000146733,ENSG00000115902,ENSG00000163565,ENSG00000183735,ENSG00000100219,ENSG00000162772,ENSG00000086544,ENSG00000115839,ENSG00000171100,ENSG00000047249,ENSG00000198382,ENSG00000113739,ENSG00000134470,ENSG00000122958,ENSG00000123240,ENSG00000070540,ENSG00000130766…
GO:1902680	positive regulation of RNA biosynthetic process	biological_process	3.5448e-06	0.00049142	131	1125	1529	20187	ENSG00000128908,ENSG00000162733,ENSG00000134058,ENSG00000176692,ENSG00000153879,ENSG00000144161,ENSG00000125826,ENSG00000157557,ENSG00000068323,ENSG00000173273,ENSG00000100625,ENSG00000116044,ENSG00000198563,ENSG00000167550,ENSG00000175832,ENSG00000153234,ENSG00000260916,ENSG00000108557,ENSG00000004975,ENSG00000141568,ENSG00000163481,ENSG00000070476,ENSG00000154803,ENSG00000116016,ENSG00000162772…
GO:0009893	positive regulation of metabolic process	biological_process	3.5865e-06	0.00049389	274	1125	3762	20187	ENSG00000147649,ENSG00000198517,ENSG00000137393,ENSG00000204149,ENSG00000145362,ENSG00000158987,ENSG00000155906,ENSG00000185989,ENSG00000234127,ENSG00000127870,ENSG00000130147,ENSG00000111725,ENSG00000105127,ENSG00000120889,ENSG00000103126,ENSG00000148346,ENSG00000124762,ENSG00000140299,ENSG00000119729,ENSG00000009950,ENSG00000011454,ENSG00000166908,ENSG00000115170,ENSG00000150527,ENSG00000166289…
GO:0097190	apoptotic signaling pathway	biological_process	3.8776e-06	0.00053043	62	1125	612	20187	ENSG00000162298,ENSG00000181788,ENSG00000166224,ENSG00000099875,ENSG00000171791,ENSG00000153234,ENSG00000116584,ENSG00000181852,ENSG00000116761,ENSG00000109670,ENSG00000171951,ENSG00000129484,ENSG00000204599,ENSG00000107731,ENSG00000100219,ENSG00000153094,ENSG00000023909,ENSG00000136603,ENSG00000162772,ENSG00000213699,ENSG00000133884,ENSG00000169018,ENSG00000023287,ENSG00000163565,ENSG00000128272…
GO:0010604	positive regulation of macromolecule metabolic process	biological_process	4.7517e-06	0.00064574	224	1125	2991	20187	ENSG00000032219,ENSG00000185049,ENSG00000197061,ENSG00000086589,ENSG00000109321,ENSG00000108509,ENSG00000178607,ENSG00000174136,ENSG00000133794,ENSG00000157540,ENSG00000101255,ENSG00000126368,ENSG00000157873,ENSG00000177425,ENSG00000163848,ENSG00000197746,ENSG00000025156,ENSG00000100603,ENSG00000124226,ENSG00000119048,ENSG00000065970,ENSG00000152409,ENSG00000150401,ENSG00000179361,ENSG00000168374…
GO:0006984	ER-nucleus signaling pathway	biological_process	4.9808e-06	0.00067244	12	1125	45	20187	ENSG00000118217,ENSG00000100219,ENSG00000175197,ENSG00000116044,ENSG00000162772,ENSG00000146678,ENSG00000109133,ENSG00000109670,ENSG00000070669,ENSG00000087074,ENSG00000131871,ENSG00000128272
GO:0036499	PERK-mediated unfolded protein response	biological_process	5.5343e-06	0.00074232	8	1125	20	20187	ENSG00000109133,ENSG00000146678,ENSG00000070669,ENSG00000087074,ENSG00000128272,ENSG00000116044,ENSG00000175197,ENSG00000162772
GO:0045184	establishment of protein localization	biological_process	7.056e-06	0.00094031	160	1125	2058	20187	ENSG00000163479,ENSG00000167861,ENSG00000126368,ENSG00000157873,ENSG00000198833,ENSG00000144566,ENSG00000125844,ENSG00000064652,ENSG00000133794,ENSG00000127022,ENSG00000086589,ENSG00000095139,ENSG00000025796,ENSG00000168374,ENSG00000179562,ENSG00000160179,ENSG00000091592,ENSG00000169251,ENSG00000169629,ENSG00000143514,ENSG00000058262,ENSG00000119844,ENSG00000134278,ENSG00000084093,ENSG00000160695…
GO:0051172	negative regulation of nitrogen compound metabolic process	biological_process	9.0295e-06	0.0011956	131	1125	1590	20187	ENSG00000118260,ENSG00000147854,ENSG00000134759,ENSG00000129315,ENSG00000175197,ENSG00000174738,ENSG00000130766,ENSG00000140836,ENSG00000140455,ENSG00000177426,ENSG00000105821,ENSG00000100722,ENSG00000078747,ENSG00000163565,ENSG00000137449,ENSG00000079999,ENSG00000124831,ENSG00000136603,ENSG00000094804,ENSG00000048649,ENSG00000198963,ENSG00000080298,ENSG00000136628,ENSG00000137193,ENSG00000106546…
GO:0015031	protein transport	biological_process	9.0916e-06	0.0011961	149	1125	1904	20187	ENSG00000104980,ENSG00000162298,ENSG00000100575,ENSG00000086598,ENSG00000157077,ENSG00000080371,ENSG00000065491,ENSG00000125633,ENSG00000116809,ENSG00000175906,ENSG00000100219,ENSG00000157538,ENSG00000123106,ENSG00000144674,ENSG00000178996,ENSG00000100883,ENSG00000173273,ENSG00000125826,ENSG00000242247,ENSG00000113013,ENSG00000172375,ENSG00000118363,ENSG00000122958,ENSG00000123240,ENSG00000186472…
GO:0044248	cellular catabolic process	biological_process	9.4986e-06	0.0012418	165	1125	2167	20187	ENSG00000141198,ENSG00000165006,ENSG00000048544,ENSG00000167987,ENSG00000131871,ENSG00000141580,ENSG00000008710,ENSG00000127948,ENSG00000151461,ENSG00000146872,ENSG00000135047,ENSG00000156502,ENSG00000175197,ENSG00000176428,ENSG00000117984,ENSG00000171100,ENSG00000169918,ENSG00000198382,ENSG00000047249,ENSG00000112541,ENSG00000092871,ENSG00000130766,ENSG00000070540,ENSG00000140455,ENSG00000166233…
GO:0044265	cellular macromolecule catabolic process	biological_process	9.966e-06	0.0012947	91	1125	1045	20187	ENSG00000165006,ENSG00000196470,ENSG00000164162,ENSG00000138942,ENSG00000141198,ENSG00000131871,ENSG00000008710,ENSG00000204099,ENSG00000152518,ENSG00000126070,ENSG00000156502,ENSG00000135047,ENSG00000138081,ENSG00000151461,ENSG00000146872,ENSG00000116044,ENSG00000166889,ENSG00000175197,ENSG00000155313,ENSG00000171100,ENSG00000272886,ENSG00000125826,ENSG00000170242,ENSG00000169918,ENSG00000092871…
GO:0010629	negative regulation of gene expression	biological_process	1.1162e-05	0.0014395	131	1125	1596	20187	ENSG00000177426,ENSG00000130766,ENSG00000140836,ENSG00000140455,ENSG00000174738,ENSG00000129315,ENSG00000175197,ENSG00000101966,ENSG00000118260,ENSG00000147854,ENSG00000134759,ENSG00000124782,ENSG00000163659,ENSG00000137193,ENSG00000136628,ENSG00000106546,ENSG00000124831,ENSG00000079999,ENSG00000110330,ENSG00000048649,ENSG00000080298,ENSG00000198963,ENSG00000136603,ENSG00000078747,ENSG00000100722…
GO:0010557	positive regulation of macromolecule biosynthetic process	biological_process	1.122e-05	0.0014395	143	1125	1751	20187	ENSG00000116761,ENSG00000147649,ENSG00000171105,ENSG00000198517,ENSG00000109819,ENSG00000155906,ENSG00000011243,ENSG00000078699,ENSG00000135842,ENSG00000127870,ENSG00000121864,ENSG00000234127,ENSG00000103126,ENSG00000087074,ENSG00000115170,ENSG00000043355,ENSG00000119729,ENSG00000009950,ENSG00000198205,ENSG00000172216,ENSG00000112715,ENSG00000101928,ENSG00000104825,ENSG00000107201,ENSG00000145088…
GO:0010558	negative regulation of macromolecule biosynthetic process	biological_process	1.1886e-05	0.0015155	124	1125	1497	20187	ENSG00000125826,ENSG00000157557,ENSG00000144161,ENSG00000170242,ENSG00000170448,ENSG00000198625,ENSG00000153879,ENSG00000174738,ENSG00000146587,ENSG00000130758,ENSG00000177426,ENSG00000130766,ENSG00000140836,ENSG00000140455,ENSG00000176692,ENSG00000106462,ENSG00000138433,ENSG00000131263,ENSG00000134698,ENSG00000131871,ENSG00000152518,ENSG00000126070,ENSG00000134759,ENSG00000147854,ENSG00000118260…
GO:0071840	cellular component organization or biogenesis	biological_process	1.3183e-05	0.0016706	426	1125	6409	20187	ENSG00000156831,ENSG00000116809,ENSG00000066855,ENSG00000120063,ENSG00000086544,ENSG00000144674,ENSG00000168769,ENSG00000163635,ENSG00000154803,ENSG00000117174,ENSG00000168488,ENSG00000146678,ENSG00000177169,ENSG00000113522,ENSG00000141446,ENSG00000086598,ENSG00000004975,ENSG00000100575,ENSG00000169249,ENSG00000198301,ENSG00000042286,ENSG00000019549,ENSG00000121749,ENSG00000108587,ENSG00000166889…
GO:0010941	regulation of cell death	biological_process	1.3281e-05	0.0016727	126	1125	1542	20187	ENSG00000162894,ENSG00000173039,ENSG00000256053,ENSG00000141378,ENSG00000116717,ENSG00000168209,ENSG00000166289,ENSG00000097033,ENSG00000112715,ENSG00000197746,ENSG00000177425,ENSG00000157873,ENSG00000119048,ENSG00000003756,ENSG00000078081,ENSG00000140299,ENSG00000143878,ENSG00000172216,ENSG00000136002,ENSG00000143514,ENSG00000115170,ENSG00000152409,ENSG00000168374,ENSG00000113742,ENSG00000133639…
GO:0044464	cell part	cellular_component	1.368e-05	0.0017126	1015	1125	17296	20187	ENSG00000139514,ENSG00000121749,ENSG00000019549,ENSG00000198301,ENSG00000042286,ENSG00000138942,ENSG00000196214,ENSG00000131389,ENSG00000198920,ENSG00000166889,ENSG00000100625,ENSG00000136504,ENSG00000091490,ENSG00000108587,ENSG00000147454,ENSG00000146833,ENSG00000112305,ENSG00000145414,ENSG00000123700,ENSG00000186832,ENSG00000266094,ENSG00000146587,ENSG00000105327,ENSG00000198625,ENSG00000153879…
GO:0045934	negative regulation of nucleobase-containing compound metabolic process	biological_process	1.4321e-05	0.001782	122	1125	1471	20187	ENSG00000129315,ENSG00000163320,ENSG00000137504,ENSG00000175197,ENSG00000100625,ENSG00000019549,ENSG00000118260,ENSG00000134759,ENSG00000147854,ENSG00000131263,ENSG00000138433,ENSG00000176692,ENSG00000106462,ENSG00000140836,ENSG00000140455,ENSG00000177426,ENSG00000130758,ENSG00000146587,ENSG00000173273,ENSG00000174738,ENSG00000153879,ENSG00000198625,ENSG00000170448,ENSG00000144161,ENSG00000157557…
GO:0009057	macromolecule catabolic process	biological_process	1.5069e-05	0.0018639	107	1125	1287	20187	ENSG00000175197,ENSG00000155313,ENSG00000116044,ENSG00000166889,ENSG00000156502,ENSG00000135047,ENSG00000146872,ENSG00000151461,ENSG00000138081,ENSG00000204099,ENSG00000152518,ENSG00000126070,ENSG00000008710,ENSG00000131871,ENSG00000164162,ENSG00000138942,ENSG00000196470,ENSG00000165006,ENSG00000141198,ENSG00000172530,ENSG00000186591,ENSG00000140455,ENSG00000131263,ENSG00000092871,ENSG00000134698…
GO:0016071	mRNA metabolic process	biological_process	1.5439e-05	0.0018983	67	1125	729	20187	ENSG00000119953,ENSG00000104859,ENSG00000145216,ENSG00000180917,ENSG00000100722,ENSG00000163156,ENSG00000169249,ENSG00000133226,ENSG00000116698,ENSG00000125351,ENSG00000102103,ENSG00000033030,ENSG00000120699,ENSG00000156502,ENSG00000151461,ENSG00000129315,ENSG00000134597,ENSG00000117360,ENSG00000198563,ENSG00000166889,ENSG00000116752,ENSG00000160201,ENSG00000126070,ENSG00000152518,ENSG00000138433…
GO:0019538	protein metabolic process	biological_process	1.5995e-05	0.001955	387	1125	5812	20187	ENSG00000188305,ENSG00000115137,ENSG00000131013,ENSG00000128881,ENSG00000131023,ENSG00000166986,ENSG00000130348,ENSG00000080823,ENSG00000136628,ENSG00000162236,ENSG00000275700,ENSG00000121644,ENSG00000128165,ENSG00000185917,ENSG00000078747,ENSG00000105821,ENSG00000186866,ENSG00000106617,ENSG00000166233,ENSG00000159479,ENSG00000110330,ENSG00000094804,ENSG00000187605,ENSG00000082258,ENSG00000110925…
GO:0070059	intrinsic apoptotic signaling pathway in response to endoplasmic reticulum stress	biological_process	1.611e-05	0.0019574	14	1125	65	20187	ENSG00000175197,ENSG00000171791,ENSG00000172216,ENSG00000178607,ENSG00000162298,ENSG00000128965,ENSG00000100219,ENSG00000153094,ENSG00000087074,ENSG00000131871,ENSG00000128272,ENSG00000101255,ENSG00000150995,ENSG00000120889
GO:0050794	regulation of cellular process	biological_process	1.6721e-05	0.0020199	689	1125	10995	20187	ENSG00000181555,ENSG00000118217,ENSG00000171621,ENSG00000140836,ENSG00000093167,ENSG00000065883,ENSG00000172530,ENSG00000128563,ENSG00000221926,ENSG00000130513,ENSG00000198839,ENSG00000128422,ENSG00000174738,ENSG00000027075,ENSG00000163818,ENSG00000198382,ENSG00000083817,ENSG00000115993,ENSG00000146872,ENSG00000181450,ENSG00000101384,ENSG00000101966,ENSG00000132254,ENSG00000170027,ENSG00000165392…
GO:0009056	catabolic process	biological_process	1.7107e-05	0.0020544	187	1125	2536	20187	ENSG00000156510,ENSG00000112541,ENSG00000092871,ENSG00000088826,ENSG00000130766,ENSG00000070540,ENSG00000140455,ENSG00000148384,ENSG00000172530,ENSG00000176428,ENSG00000117984,ENSG00000171100,ENSG00000169918,ENSG00000198382,ENSG00000047249,ENSG00000151461,ENSG00000127948,ENSG00000146872,ENSG00000135047,ENSG00000156502,ENSG00000175197,ENSG00000141198,ENSG00000165006,ENSG00000048544,ENSG00000131871…
GO:0051603	proteolysis involved in cellular protein catabolic process	biological_process	1.852e-05	0.0022113	67	1125	700	20187	ENSG00000179454,ENSG00000162298,ENSG00000156804,ENSG00000094804,ENSG00000110330,ENSG00000079999,ENSG00000100219,ENSG00000101266,ENSG00000204599,ENSG00000144635,ENSG00000156831,ENSG00000166233,ENSG00000144228,ENSG00000011275,ENSG00000078747,ENSG00000140455,ENSG00000186591,ENSG00000092871,ENSG00000131263,ENSG00000169918,ENSG00000125826,ENSG00000170242,ENSG00000171100,ENSG00000116044,ENSG00000175197…
GO:0045892	negative regulation of transcription, DNA-templated	biological_process	1.9352e-05	0.0022973	105	1125	1230	20187	ENSG00000147854,ENSG00000134759,ENSG00000118260,ENSG00000019549,ENSG00000137504,ENSG00000100625,ENSG00000175197,ENSG00000163320,ENSG00000153879,ENSG00000198625,ENSG00000144161,ENSG00000125826,ENSG00000170242,ENSG00000157557,ENSG00000170448,ENSG00000146587,ENSG00000174738,ENSG00000140455,ENSG00000140836,ENSG00000177426,ENSG00000130758,ENSG00000176692,ENSG00000106462,ENSG00000138433,ENSG00000131263…
GO:0005623	cell	cellular_component	2.1291e-05	0.0025131	1015	1125	17322	20187	ENSG00000110851,ENSG00000173226,ENSG00000240230,ENSG00000141452,ENSG00000121989,ENSG00000135269,ENSG00000148516,ENSG00000181666,ENSG00000154305,ENSG00000130396,ENSG00000100532,ENSG00000108846,ENSG00000181315,ENSG00000152939,ENSG00000097033,ENSG00000102554,ENSG00000130182,ENSG00000107201,ENSG00000170088,ENSG00000163374,ENSG00000173744,ENSG00000196233,ENSG00000251192,ENSG00000164631,ENSG00000109814…
GO:0033365	protein localization to organelle	biological_process	2.4064e-05	0.0028242	80	1125	914	20187	ENSG00000186432,ENSG00000055044,ENSG00000162413,ENSG00000136152,ENSG00000086589,ENSG00000141391,ENSG00000107201,ENSG00000055483,ENSG00000130338,ENSG00000097033,ENSG00000171566,ENSG00000264522,ENSG00000143514,ENSG00000169629,ENSG00000150527,ENSG00000168026,ENSG00000168374,ENSG00000025796,ENSG00000087074,ENSG00000204152,ENSG00000179562,ENSG00000124762,ENSG00000103126,ENSG00000130147,ENSG00000153094…
GO:1903507	negative regulation of nucleic acid-templated transcription	biological_process	2.5478e-05	0.0029733	107	1125	1269	20187	ENSG00000171867,ENSG00000107864,ENSG00000141582,ENSG00000124788,ENSG00000161011,ENSG00000121864,ENSG00000134744,ENSG00000136715,ENSG00000204498,ENSG00000106052,ENSG00000110987,ENSG00000182095,ENSG00000165030,ENSG00000112200,ENSG00000130522,ENSG00000087206,ENSG00000078699,ENSG00000084093,ENSG00000086102,ENSG00000169016,ENSG00000181788,ENSG00000198081,ENSG00000147649,ENSG00000180573,ENSG00000006194…
GO:0043014	alpha-tubulin binding	molecular_function	2.8892e-05	0.0033528	8	1125	24	20187	ENSG00000168522,ENSG00000166579,ENSG00000134108,ENSG00000184731,ENSG00000109819,ENSG00000128908,ENSG00000046651,ENSG00000143862
GO:0042981	regulation of apoptotic process	biological_process	3.0717e-05	0.003532	117	1125	1434	20187	ENSG00000133134,ENSG00000023287,ENSG00000144747,ENSG00000128272,ENSG00000084093,ENSG00000184557,ENSG00000106052,ENSG00000023909,ENSG00000176915,ENSG00000171867,ENSG00000141582,ENSG00000153094,ENSG00000161011,ENSG00000147649,ENSG00000119508,ENSG00000188419,ENSG00000171951,ENSG00000217128,ENSG00000116584,ENSG00000116761,ENSG00000109670,ENSG00000109819,ENSG00000181788,ENSG00000116717,ENSG00000166289…
GO:0000981	RNA polymerase II transcription factor activity, sequence-specific DNA binding	molecular_function	3.0778e-05	0.003532	65	1125	644	20187	ENSG00000163884,ENSG00000119508,ENSG00000198815,ENSG00000116017,ENSG00000197063,ENSG00000198517,ENSG00000167074,ENSG00000116604,ENSG00000130522,ENSG00000006704,ENSG00000084093,ENSG00000086102,ENSG00000128272,ENSG00000165030,ENSG00000121864,ENSG00000123095,ENSG00000198146,ENSG00000009950,ENSG00000172216,ENSG00000275004,ENSG00000179361,ENSG00000065970,ENSG00000132950,ENSG00000145088,ENSG00000102554…
GO:0043067	regulation of programmed cell death	biological_process	3.1488e-05	0.0035934	118	1125	1449	20187	ENSG00000124762,ENSG00000139132,ENSG00000105229,ENSG00000138685,ENSG00000120889,ENSG00000091592,ENSG00000122386,ENSG00000168374,ENSG00000133639,ENSG00000113742,ENSG00000115170,ENSG00000152409,ENSG00000078081,ENSG00000003756,ENSG00000119048,ENSG00000136002,ENSG00000143514,ENSG00000140299,ENSG00000143878,ENSG00000172216,ENSG00000112715,ENSG00000157873,ENSG00000177425,ENSG00000097033,ENSG00000166289…
GO:0010605	negative regulation of macromolecule metabolic process	biological_process	3.4773e-05	0.0039465	188	1125	2529	20187	ENSG00000111802,ENSG00000005700,ENSG00000119048,ENSG00000275004,ENSG00000113742,ENSG00000105229,ENSG00000122386,ENSG00000032219,ENSG00000185049,ENSG00000198833,ENSG00000197061,ENSG00000184545,ENSG00000163935,ENSG00000133794,ENSG00000141378,ENSG00000128965,ENSG00000157540,ENSG00000155096,ENSG00000101255,ENSG00000168209,ENSG00000161904,ENSG00000136169,ENSG00000183955,ENSG00000126368,ENSG00000163848…
GO:0051649	establishment of localization in cell	biological_process	3.6098e-05	0.0040745	203	1125	2795	20187	ENSG00000084093,ENSG00000134278,ENSG00000160695,ENSG00000196517,ENSG00000058262,ENSG00000119844,ENSG00000175106,ENSG00000204498,ENSG00000073921,ENSG00000171169,ENSG00000100284,ENSG00000147533,ENSG00000125814,ENSG00000161011,ENSG00000153094,ENSG00000136986,ENSG00000171951,ENSG00000119508,ENSG00000090615,ENSG00000117394,ENSG00000109670,ENSG00000254093,ENSG00000123595,ENSG00000116584,ENSG00000172062…
GO:0071702	organic substance transport	biological_process	3.6301e-05	0.0040752	198	1125	2706	20187	ENSG00000011243,ENSG00000144747,ENSG00000150961,ENSG00000124783,ENSG00000198952,ENSG00000114423,ENSG00000114850,ENSG00000148396,ENSG00000111371,ENSG00000108433,ENSG00000105829,ENSG00000062725,ENSG00000164695,ENSG00000188419,ENSG00000101294,ENSG00000134321,ENSG00000153037,ENSG00000188092,ENSG00000058673,ENSG00000145362,ENSG00000171105,ENSG00000105281,ENSG00000185745,ENSG00000141458,ENSG00000055483…
GO:0008380	RNA splicing	biological_process	3.7745e-05	0.0042144	45	1125	437	20187	ENSG00000102103,ENSG00000125351,ENSG00000133226,ENSG00000169249,ENSG00000076650,ENSG00000109819,ENSG00000172062,ENSG00000126653,ENSG00000033030,ENSG00000113240,ENSG00000146457,ENSG00000140830,ENSG00000145216,ENSG00000119953,ENSG00000104859,ENSG00000179335,ENSG00000116954,ENSG00000117614,ENSG00000011243,ENSG00000163156,ENSG00000061936,ENSG00000105298,ENSG00000153914,ENSG00000125352,ENSG00000138433…
GO:0044257	cellular protein catabolic process	biological_process	3.908e-05	0.0043399	68	1125	731	20187	ENSG00000155975,ENSG00000103126,ENSG00000118518,ENSG00000264522,ENSG00000078081,ENSG00000119048,ENSG00000127481,ENSG00000126368,ENSG00000124226,ENSG00000055483,ENSG00000101255,ENSG00000135655,ENSG00000133794,ENSG00000162413,ENSG00000198833,ENSG00000109670,ENSG00000181852,ENSG00000138646,ENSG00000113712,ENSG00000181788,ENSG00000106346,ENSG00000137393,ENSG00000103264,ENSG00000144747,ENSG00000160695…
GO:0051253	negative regulation of RNA metabolic process	biological_process	3.9434e-05	0.0043559	111	1125	1342	20187	ENSG00000137193,ENSG00000170265,ENSG00000154803,ENSG00000106546,ENSG00000124782,ENSG00000153234,ENSG00000100722,ENSG00000078747,ENSG00000172273,ENSG00000172059,ENSG00000163565,ENSG00000124831,ENSG00000134086,ENSG00000079999,ENSG00000080298,ENSG00000198963,ENSG00000197329,ENSG00000048649,ENSG00000162772,ENSG00000136603,ENSG00000174738,ENSG00000146587,ENSG00000170448,ENSG00000144161,ENSG00000157557…
GO:0031325	positive regulation of cellular metabolic process	biological_process	3.9773e-05	0.00437	219	1125	2995	20187	ENSG00000119048,ENSG00000150401,ENSG00000179361,ENSG00000152409,ENSG00000065970,ENSG00000168374,ENSG00000143748,ENSG00000160741,ENSG00000091592,ENSG00000122386,ENSG00000105229,ENSG00000138685,ENSG00000075856,ENSG00000185049,ENSG00000032219,ENSG00000157540,ENSG00000178607,ENSG00000108509,ENSG00000174136,ENSG00000133794,ENSG00000086589,ENSG00000109321,ENSG00000101255,ENSG00000100603,ENSG00000124226…
GO:0016423	tRNA (guanine) methyltransferase activity	molecular_function	4.1192e-05	0.0045019	5	1125	9	20187	ENSG00000066651,ENSG00000037897,ENSG00000134077,ENSG00000104907,ENSG00000138050
GO:0050789	regulation of biological process	biological_process	4.5212e-05	0.0049153	721	1125	11648	20187	ENSG00000197329,ENSG00000189308,ENSG00000086544,ENSG00000169967,ENSG00000168769,ENSG00000183735,ENSG00000100219,ENSG00000172059,ENSG00000120063,ENSG00000081721,ENSG00000124613,ENSG00000113522,ENSG00000177169,ENSG00000173917,ENSG00000141568,ENSG00000162298,ENSG00000108557,ENSG00000156804,ENSG00000100625,ENSG00000167994,ENSG00000136504,ENSG00000108587,ENSG00000081041,ENSG00000196214,ENSG00000042286…
GO:0032104	regulation of response to extracellular stimulus	biological_process	4.5879e-05	0.0049358	24	1125	179	20187	ENSG00000141458,ENSG00000166908,ENSG00000122958,ENSG00000136436,ENSG00000172007,ENSG00000130766,ENSG00000177169,ENSG00000181852,ENSG00000171100,ENSG00000109670,ENSG00000047249,ENSG00000178607,ENSG00000183735,ENSG00000161011,ENSG00000144566,ENSG00000115839,ENSG00000100603,ENSG00000019549,ENSG00000116809,ENSG00000160201,ENSG00000188021,ENSG00000055483,ENSG00000095787,ENSG00000097033
GO:0032107	regulation of response to nutrient levels	biological_process	4.5879e-05	0.0049358	24	1125	179	20187	ENSG00000160201,ENSG00000188021,ENSG00000097033,ENSG00000095787,ENSG00000055483,ENSG00000100603,ENSG00000019549,ENSG00000116809,ENSG00000144566,ENSG00000115839,ENSG00000178607,ENSG00000183735,ENSG00000161011,ENSG00000047249,ENSG00000171100,ENSG00000181852,ENSG00000109670,ENSG00000172007,ENSG00000136436,ENSG00000177169,ENSG00000130766,ENSG00000141458,ENSG00000122958,ENSG00000166908
GO:0022613	ribonucleoprotein complex biogenesis	biological_process	4.7243e-05	0.0050562	48	1125	507	20187	ENSG00000061936,ENSG00000134698,ENSG00000164338,ENSG00000185246,ENSG00000198000,ENSG00000165732,ENSG00000169251,ENSG00000003756,ENSG00000075856,ENSG00000145414,ENSG00000137876,ENSG00000007392,ENSG00000143748,ENSG00000172183,ENSG00000133773,ENSG00000086589,ENSG00000121274,ENSG00000055044,ENSG00000117360,ENSG00000166889,ENSG00000198563,ENSG00000198301,ENSG00000197498,ENSG00000163811,ENSG00000151304…
GO:0031327	negative regulation of cellular biosynthetic process	biological_process	4.8195e-05	0.0051315	125	1125	1558	20187	ENSG00000176692,ENSG00000106462,ENSG00000138433,ENSG00000131263,ENSG00000134698,ENSG00000177426,ENSG00000130758,ENSG00000083535,ENSG00000130766,ENSG00000140455,ENSG00000140836,ENSG00000174738,ENSG00000146587,ENSG00000144161,ENSG00000157557,ENSG00000170242,ENSG00000125826,ENSG00000170448,ENSG00000198625,ENSG00000153879,ENSG00000163320,ENSG00000100625,ENSG00000175197,ENSG00000137504,ENSG00000019549…
GO:0036003	positive regulation of transcription from RNA polymerase II promoter in response to stress	biological_process	5.0736e-05	0.0053744	8	1125	25	20187	ENSG00000118217,ENSG00000130766,ENSG00000172216,ENSG00000162772,ENSG00000116044,ENSG00000175197,ENSG00000112715,ENSG00000128272
GO:0045935	positive regulation of nucleobase-containing compound metabolic process	biological_process	5.1748e-05	0.005453	143	1125	1801	20187	ENSG00000244405,ENSG00000105821,ENSG00000163565,ENSG00000110925,ENSG00000124831,ENSG00000082258,ENSG00000187605,ENSG00000048649,ENSG00000080298,ENSG00000198963,ENSG00000148840,ENSG00000106546,ENSG00000124782,ENSG00000275700,ENSG00000118260,ENSG00000008710,ENSG00000129315,ENSG00000156502,ENSG00000101384,ENSG00000156603,ENSG00000175197,ENSG00000221926,ENSG00000095794,ENSG00000115008,ENSG00000174738…
GO:0016241	regulation of macroautophagy	biological_process	5.2251e-05	0.005453	22	1125	156	20187	ENSG00000109670,ENSG00000171100,ENSG00000181852,ENSG00000047249,ENSG00000122958,ENSG00000166908,ENSG00000141458,ENSG00000177169,ENSG00000130766,ENSG00000172007,ENSG00000136436,ENSG00000116809,ENSG00000095787,ENSG00000097033,ENSG00000055483,ENSG00000188021,ENSG00000160201,ENSG00000183735,ENSG00000161011,ENSG00000178607,ENSG00000115839,ENSG00000144566
GO:0097193	intrinsic apoptotic signaling pathway	biological_process	5.227e-05	0.005453	33	1125	284	20187	ENSG00000256053,ENSG00000178607,ENSG00000128965,ENSG00000163349,ENSG00000175197,ENSG00000176046,ENSG00000116044,ENSG00000100603,ENSG00000019549,ENSG00000196470,ENSG00000150995,ENSG00000131871,ENSG00000166289,ENSG00000168209,ENSG00000101255,ENSG00000143514,ENSG00000172216,ENSG00000124762,ENSG00000105229,ENSG00000120889,ENSG00000102572,ENSG00000087074,ENSG00000170242,ENSG00000105327,ENSG00000153094…
GO:1902679	negative regulation of RNA biosynthetic process	biological_process	5.355e-05	0.0055585	107	1125	1293	20187	ENSG00000087074,ENSG00000122386,ENSG00000103126,ENSG00000105229,ENSG00000123095,ENSG00000172216,ENSG00000111802,ENSG00000043355,ENSG00000119048,ENSG00000009950,ENSG00000141644,ENSG00000264522,ENSG00000105298,ENSG00000275004,ENSG00000178764,ENSG00000164631,ENSG00000101255,ENSG00000102554,ENSG00000130182,ENSG00000183955,ENSG00000136169,ENSG00000163848,ENSG00000177425,ENSG00000126368,ENSG00000101928…
GO:0007030	Golgi organization	biological_process	5.5529e-05	0.005735	17	1125	98	20187	ENSG00000131018,ENSG00000113712,ENSG00000137221,ENSG00000066455,ENSG00000086598,ENSG00000123240,ENSG00000168818,ENSG00000162236,ENSG00000172007,ENSG00000116786,ENSG00000167110,ENSG00000148248,ENSG00000173230,ENSG00000143457,ENSG00000074695,ENSG00000125875,ENSG00000136152
GO:0016050	vesicle organization	biological_process	5.8388e-05	0.0060004	38	1125	342	20187	ENSG00000109321,ENSG00000180398,ENSG00000108587,ENSG00000138073,ENSG00000154305,ENSG00000118260,ENSG00000121749,ENSG00000125875,ENSG00000166289,ENSG00000167987,ENSG00000011454,ENSG00000173744,ENSG00000182400,ENSG00000176428,ENSG00000155975,ENSG00000178996,ENSG00000167705,ENSG00000198382,ENSG00000105829,ENSG00000108433,ENSG00000100528,ENSG00000205302,ENSG00000164695,ENSG00000148396,ENSG00000167110…
GO:0030163	protein catabolic process	biological_process	6.093e-05	0.0062305	78	1125	884	20187	ENSG00000110330,ENSG00000094804,ENSG00000100219,ENSG00000079999,ENSG00000204599,ENSG00000101266,ENSG00000156831,ENSG00000144635,ENSG00000144228,ENSG00000166233,ENSG00000078747,ENSG00000011275,ENSG00000162236,ENSG00000163659,ENSG00000179454,ENSG00000162298,ENSG00000156804,ENSG00000155313,ENSG00000175197,ENSG00000116044,ENSG00000146872,ENSG00000138081,ENSG00000135047,ENSG00000008710,ENSG00000204099…
GO:0000045	autophagosome assembly	biological_process	6.9588e-05	0.0070809	14	1125	76	20187	ENSG00000144566,ENSG00000172007,ENSG00000145782,ENSG00000070540,ENSG00000115839,ENSG00000166908,ENSG00000188021,ENSG00000123395,ENSG00000141580,ENSG00000097033,ENSG00000023287,ENSG00000139112,ENSG00000196998,ENSG00000171100
GO:0006511	ubiquitin-dependent protein catabolic process	biological_process	7.2047e-05	0.0072951	60	1125	632	20187	ENSG00000264522,ENSG00000186591,ENSG00000119048,ENSG00000140455,ENSG00000131263,ENSG00000092871,ENSG00000118518,ENSG00000125826,ENSG00000170242,ENSG00000169918,ENSG00000171100,ENSG00000155975,ENSG00000103126,ENSG00000175197,ENSG00000198833,ENSG00000155313,ENSG00000116044,ENSG00000133794,ENSG00000162413,ENSG00000146872,ENSG00000138081,ENSG00000131871,ENSG00000135655,ENSG00000101255,ENSG00000055483…
GO:0043632	modification-dependent macromolecule catabolic process	biological_process	7.5099e-05	0.007567	61	1125	648	20187	ENSG00000144635,ENSG00000156831,ENSG00000095787,ENSG00000188021,ENSG00000144228,ENSG00000103264,ENSG00000166233,ENSG00000078747,ENSG00000011275,ENSG00000110330,ENSG00000094804,ENSG00000161011,ENSG00000100219,ENSG00000079999,ENSG00000019995,ENSG00000127870,ENSG00000204599,ENSG00000101266,ENSG00000136986,ENSG00000156804,ENSG00000120699,ENSG00000138646,ENSG00000109670,ENSG00000137393,ENSG00000106346…
GO:0071166	ribonucleoprotein complex localization	biological_process	7.5734e-05	0.007594	20	1125	137	20187	ENSG00000116698,ENSG00000133226,ENSG00000181555,ENSG00000173744,ENSG00000125351,ENSG00000058673,ENSG00000169251,ENSG00000134597,ENSG00000157349,ENSG00000101146,ENSG00000145216,ENSG00000151461,ENSG00000184575,ENSG00000198563,ENSG00000055044,ENSG00000198301,ENSG00000198952,ENSG00000160201,ENSG00000137574,ENSG00000011243
GO:0016605	PML body	cellular_component	7.6816e-05	0.0076652	17	1125	103	20187	ENSG00000105229,ENSG00000221926,ENSG00000125952,ENSG00000172183,ENSG00000111802,ENSG00000109819,ENSG00000177302,ENSG00000099875,ENSG00000156831,ENSG00000011243,ENSG00000129197,ENSG00000112200,ENSG00000161011,ENSG00000127870,ENSG00000163349,ENSG00000133794,ENSG00000166889
GO:0010508	positive regulation of autophagy	biological_process	8.0769e-05	0.008021	14	1125	76	20187	ENSG00000198382,ENSG00000097033,ENSG00000095787,ENSG00000166289,ENSG00000154803,ENSG00000147649,ENSG00000115839,ENSG00000130766,ENSG00000177169,ENSG00000136436,ENSG00000166908,ENSG00000161011,ENSG00000183735,ENSG00000130147
GO:0006397	mRNA processing	biological_process	8.3676e-05	0.0082699	51	1125	525	20187	ENSG00000146457,ENSG00000140830,ENSG00000151657,ENSG00000169612,ENSG00000125351,ENSG00000102103,ENSG00000133226,ENSG00000169249,ENSG00000076650,ENSG00000109819,ENSG00000172062,ENSG00000126653,ENSG00000033030,ENSG00000058673,ENSG00000100722,ENSG00000142528,ENSG00000117614,ENSG00000163156,ENSG00000011243,ENSG00000145216,ENSG00000119953,ENSG00000104859,ENSG00000107864,ENSG00000180917,ENSG00000075856…
GO:0009890	negative regulation of biosynthetic process	biological_process	8.5941e-05	0.0084533	125	1125	1579	20187	ENSG00000154803,ENSG00000106546,ENSG00000136628,ENSG00000137193,ENSG00000170265,ENSG00000153234,ENSG00000062650,ENSG00000275700,ENSG00000124782,ENSG00000163565,ENSG00000137449,ENSG00000172059,ENSG00000078747,ENSG00000105821,ENSG00000172273,ENSG00000162772,ENSG00000136603,ENSG00000198963,ENSG00000080298,ENSG00000094804,ENSG00000197329,ENSG00000048649,ENSG00000079999,ENSG00000134086,ENSG00000124831…
GO:0051173	positive regulation of nitrogen compound metabolic process	biological_process	9.6571e-05	0.0094539	148	1125	1905	20187	ENSG00000198517,ENSG00000109819,ENSG00000171105,ENSG00000147649,ENSG00000116761,ENSG00000234127,ENSG00000135842,ENSG00000127870,ENSG00000121864,ENSG00000087206,ENSG00000011243,ENSG00000078699,ENSG00000155906,ENSG00000119729,ENSG00000043355,ENSG00000009950,ENSG00000198205,ENSG00000172216,ENSG00000115170,ENSG00000087074,ENSG00000103126,ENSG00000148516,ENSG00000141867,ENSG00000147421,ENSG00000121989…
GO:0019941	modification-dependent protein catabolic process	biological_process	9.9619e-05	0.0097063	60	1125	640	20187	ENSG00000094804,ENSG00000110330,ENSG00000101266,ENSG00000204599,ENSG00000136986,ENSG00000019995,ENSG00000079999,ENSG00000127870,ENSG00000161011,ENSG00000100219,ENSG00000188021,ENSG00000144635,ENSG00000156831,ENSG00000095787,ENSG00000011275,ENSG00000078747,ENSG00000103264,ENSG00000166233,ENSG00000144228,ENSG00000137393,ENSG00000106346,ENSG00000181788,ENSG00000162298,ENSG00000113712,ENSG00000179454…
GO:0009226	nucleotide-sugar biosynthetic process	biological_process	0.00010048	0.0097445	7	1125	22	20187	ENSG00000198380,ENSG00000197355,ENSG00000173540,ENSG00000162066,ENSG00000109814,ENSG00000140650,ENSG00000013375
GO:0019003	GDP binding	molecular_function	0.000107	0.010328	11	1125	53	20187	ENSG00000116954,ENSG00000100883,ENSG00000134108,ENSG00000123595,ENSG00000099246,ENSG00000144635,ENSG00000006451,ENSG00000144566,ENSG00000080371,ENSG00000113595,ENSG00000143878
GO:0031328	positive regulation of cellular biosynthetic process	biological_process	0.00011146	0.010709	146	1125	1883	20187	ENSG00000100603,ENSG00000025156,ENSG00000163848,ENSG00000177425,ENSG00000126368,ENSG00000185049,ENSG00000032219,ENSG00000108509,ENSG00000133794,ENSG00000174136,ENSG00000109321,ENSG00000168374,ENSG00000143748,ENSG00000160741,ENSG00000122386,ENSG00000138685,ENSG00000179361,ENSG00000152409,ENSG00000065970,ENSG00000130522,ENSG00000128272,ENSG00000084093,ENSG00000095787,ENSG00000073921,ENSG00000107854…
GO:0030488	tRNA methylation	biological_process	0.00011598	0.011091	8	1125	29	20187	ENSG00000166166,ENSG00000135297,ENSG00000037897,ENSG00000138050,ENSG00000066651,ENSG00000137760,ENSG00000134077,ENSG00000104907
GO:0009892	negative regulation of metabolic process	biological_process	0.00012109	0.011463	201	1125	2799	20187	ENSG00000130766,ENSG00000140836,ENSG00000140455,ENSG00000083535,ENSG00000177426,ENSG00000128563,ENSG00000172530,ENSG00000092871,ENSG00000136770,ENSG00000174738,ENSG00000171100,ENSG00000101966,ENSG00000175197,ENSG00000129315,ENSG00000127948,ENSG00000146872,ENSG00000134759,ENSG00000147854,ENSG00000131871,ENSG00000181019,ENSG00000118260,ENSG00000170027,ENSG00000171791,ENSG00000062650,ENSG00000163659…
GO:0043228	non-membrane-bounded organelle	cellular_component	0.00012177	0.011463	273	1125	4032	20187	ENSG00000134697,ENSG00000133884,ENSG00000011243,ENSG00000189060,ENSG00000138078,ENSG00000129460,ENSG00000109819,ENSG00000136436,ENSG00000185115,ENSG00000125834,ENSG00000134321,ENSG00000180573,ENSG00000168522,ENSG00000136273,ENSG00000173226,ENSG00000131732,ENSG00000173575,ENSG00000109445,ENSG00000023608,ENSG00000181315,ENSG00000107201,ENSG00000164631,ENSG00000172216,ENSG00000120071,ENSG00000155975…
GO:0043232	intracellular non-membrane-bounded organelle	cellular_component	0.00012177	0.011463	273	1125	4032	20187	ENSG00000116017,ENSG00000099875,ENSG00000163938,ENSG00000113712,ENSG00000196422,ENSG00000100439,ENSG00000163611,ENSG00000092203,ENSG00000006194,ENSG00000125485,ENSG00000117394,ENSG00000145220,ENSG00000139112,ENSG00000152464,ENSG00000254093,ENSG00000135525,ENSG00000183495,ENSG00000163584,ENSG00000036549,ENSG00000153094,ENSG00000161011,ENSG00000130522,ENSG00000078246,ENSG00000128272,ENSG00000134278…
GO:0016236	macroautophagy	biological_process	0.00012208	0.011463	42	1125	418	20187	ENSG00000178607,ENSG00000176142,ENSG00000144566,ENSG00000048544,ENSG00000097033,ENSG00000055483,ENSG00000160201,ENSG00000141580,ENSG00000166908,ENSG00000122958,ENSG00000130766,ENSG00000070540,ENSG00000119446,ENSG00000123240,ENSG00000171100,ENSG00000198382,ENSG00000111725,ENSG00000047249,ENSG00000161011,ENSG00000183735,ENSG00000086544,ENSG00000115839,ENSG00000145782,ENSG00000116809,ENSG00000106617…
GO:0006399	tRNA metabolic process	biological_process	0.00013427	0.01255	24	1125	196	20187	ENSG00000145996,ENSG00000113407,ENSG00000166166,ENSG00000138050,ENSG00000134440,ENSG00000106105,ENSG00000134077,ENSG00000104907,ENSG00000066651,ENSG00000142544,ENSG00000037897,ENSG00000135297,ENSG00000110619,ENSG00000136628,ENSG00000130348,ENSG00000166986,ENSG00000031698,ENSG00000120699,ENSG00000162971,ENSG00000152464,ENSG00000140105,ENSG00000090861,ENSG00000137760,ENSG00000134684
GO:0043565	sequence-specific DNA binding	molecular_function	0.00013566	0.012622	93	1125	1067	20187	ENSG00000198815,ENSG00000121417,ENSG00000118058,ENSG00000198081,ENSG00000006194,ENSG00000119508,ENSG00000130844,ENSG00000116604,ENSG00000116017,ENSG00000197063,ENSG00000167074,ENSG00000109819,ENSG00000198517,ENSG00000133884,ENSG00000198952,ENSG00000182095,ENSG00000165030,ENSG00000130522,ENSG00000086102,ENSG00000128272,ENSG00000084093,ENSG00000121864,ENSG00000173275,ENSG00000158691,ENSG00000123095…
GO:0008023	transcription elongation factor complex	cellular_component	0.0001406	0.013024	11	1125	52	20187	ENSG00000185049,ENSG00000118985,ENSG00000082258,ENSG00000129315,ENSG00000145088,ENSG00000144161,ENSG00000134759,ENSG00000100603,ENSG00000144597,ENSG00000172493,ENSG00000072364
GO:0009891	positive regulation of biosynthetic process	biological_process	0.00014552	0.013419	147	1125	1911	20187	ENSG00000100603,ENSG00000025156,ENSG00000177425,ENSG00000163848,ENSG00000126368,ENSG00000185049,ENSG00000032219,ENSG00000133794,ENSG00000108509,ENSG00000174136,ENSG00000109321,ENSG00000168374,ENSG00000143748,ENSG00000160741,ENSG00000122386,ENSG00000160179,ENSG00000138685,ENSG00000179361,ENSG00000152409,ENSG00000065970,ENSG00000130522,ENSG00000095787,ENSG00000084093,ENSG00000128272,ENSG00000107854…
GO:2001233	regulation of apoptotic signaling pathway	biological_process	0.00014689	0.013465	40	1125	393	20187	ENSG00000169018,ENSG00000023287,ENSG00000136603,ENSG00000023909,ENSG00000213699,ENSG00000162772,ENSG00000107731,ENSG00000204599,ENSG00000153094,ENSG00000100219,ENSG00000171951,ENSG00000116584,ENSG00000116761,ENSG00000109670,ENSG00000171791,ENSG00000153234,ENSG00000162298,ENSG00000181788,ENSG00000131871,ENSG00000097033,ENSG00000166289,ENSG00000196470,ENSG00000019549,ENSG00000170027,ENSG00000135116…
GO:0034660	ncRNA metabolic process	biological_process	0.00014732	0.013465	53	1125	598	20187	ENSG00000166166,ENSG00000253797,ENSG00000134744,ENSG00000082258,ENSG00000118985,ENSG00000138785,ENSG00000145996,ENSG00000134077,ENSG00000104907,ENSG00000138050,ENSG00000058729,ENSG00000135297,ENSG00000110619,ENSG00000129460,ENSG00000142544,ENSG00000171490,ENSG00000140105,ENSG00000152464,ENSG00000120699,ENSG00000166986,ENSG00000130348,ENSG00000136628,ENSG00000055044,ENSG00000173039,ENSG00000121274…
GO:1902494	catalytic complex	cellular_component	0.00014844	0.013489	95	1125	1170	20187	ENSG00000092203,ENSG00000171105,ENSG00000130487,ENSG00000109819,ENSG00000137393,ENSG00000133398,ENSG00000118058,ENSG00000109670,ENSG00000146457,ENSG00000147162,ENSG00000168522,ENSG00000152464,ENSG00000188419,ENSG00000036549,ENSG00000141582,ENSG00000153094,ENSG00000183495,ENSG00000166166,ENSG00000136715,ENSG00000173281,ENSG00000168495,ENSG00000147533,ENSG00000023909,ENSG00000241258,ENSG00000103264…
GO:0031324	negative regulation of cellular metabolic process	biological_process	0.00014889	0.013489	182	1125	2500	20187	ENSG00000154803,ENSG00000104866,ENSG00000170265,ENSG00000113522,ENSG00000153234,ENSG00000172059,ENSG00000172273,ENSG00000144228,ENSG00000197329,ENSG00000162772,ENSG00000101266,ENSG00000163635,ENSG00000134086,ENSG00000170448,ENSG00000157557,ENSG00000170242,ENSG00000125826,ENSG00000144161,ENSG00000198625,ENSG00000153879,ENSG00000173273,ENSG00000146587,ENSG00000130758,ENSG00000123240,ENSG00000138433…
GO:0035459	cargo loading into vesicle	biological_process	0.00015938	0.014376	5	1125	10	20187	ENSG00000073921,ENSG00000150527,ENSG00000154305,ENSG00000086598,ENSG00000125875
GO:0006891	intra-Golgi vesicle-mediated transport	biological_process	0.00017136	0.015389	11	1125	53	20187	ENSG00000090615,ENSG00000179562,ENSG00000129083,ENSG00000172007,ENSG00000123240,ENSG00000144674,ENSG00000169629,ENSG00000108587,ENSG00000136152,ENSG00000108433,ENSG00000066455
GO:0065007	biological regulation	biological_process	0.00017585	0.015724	745	1125	12181	20187	ENSG00000154370,ENSG00000138646,ENSG00000117394,ENSG00000147162,ENSG00000166173,ENSG00000198040,ENSG00000118058,ENSG00000123595,ENSG00000167074,ENSG00000099875,ENSG00000116017,ENSG00000197063,ENSG00000172007,ENSG00000116604,ENSG00000163938,ENSG00000112200,ENSG00000275111,ENSG00000103264,ENSG00000112242,ENSG00000153094,ENSG00000166526,ENSG00000171867,ENSG00000025796,ENSG00000168374,ENSG00000197530…
GO:0016043	cellular component organization	biological_process	0.00018423	0.016403	407	1125	6244	20187	ENSG00000065833,ENSG00000135049,ENSG00000109819,ENSG00000136436,ENSG00000171105,ENSG00000066455,ENSG00000181788,ENSG00000188419,ENSG00000217128,ENSG00000168522,ENSG00000163347,ENSG00000116761,ENSG00000206561,ENSG00000121864,ENSG00000100528,ENSG00000176915,ENSG00000189060,ENSG00000011243,ENSG00000078699,ENSG00000150961,ENSG00000144747,ENSG00000087206,ENSG00000198952,ENSG00000114850,ENSG00000120071…
GO:0043039	tRNA aminoacylation	biological_process	0.00019285	0.017097	11	1125	58	20187	ENSG00000113407,ENSG00000110619,ENSG00000136628,ENSG00000134440,ENSG00000130348,ENSG00000166986,ENSG00000031698,ENSG00000106105,ENSG00000140105,ENSG00000090861,ENSG00000134684
GO:0006996	organelle organization	biological_process	0.00019522	0.017233	261	1125	3826	20187	ENSG00000173273,ENSG00000137876,ENSG00000178996,ENSG00000143256,ENSG00000128908,ENSG00000182400,ENSG00000168818,ENSG00000173230,ENSG00000164162,ENSG00000197321,ENSG00000119922,ENSG00000163811,ENSG00000160201,ENSG00000131626,ENSG00000101146,ENSG00000180398,ENSG00000116016,ENSG00000104980,ENSG00000145919,ENSG00000120370,ENSG00000165115,ENSG00000065491,ENSG00000148248,ENSG00000114354,ENSG00000074695…
GO:0071426	ribonucleoprotein complex export from nucleus	biological_process	0.00019788	0.017393	18	1125	125	20187	ENSG00000125351,ENSG00000173744,ENSG00000133226,ENSG00000116698,ENSG00000181555,ENSG00000169251,ENSG00000058673,ENSG00000198952,ENSG00000198301,ENSG00000011243,ENSG00000160201,ENSG00000151461,ENSG00000157349,ENSG00000145216,ENSG00000101146,ENSG00000134597,ENSG00000198563,ENSG00000184575
GO:0015030	Cajal body	cellular_component	0.00021297	0.01864	12	1125	66	20187	ENSG00000119953,ENSG00000055044,ENSG00000172062,ENSG00000117360,ENSG00000144597,ENSG00000075856,ENSG00000172273,ENSG00000142528,ENSG00000172183,ENSG00000144161,ENSG00000137574,ENSG00000160201
GO:0000209	protein polyubiquitination	biological_process	0.00022256	0.019397	31	1125	279	20187	ENSG00000011275,ENSG00000124226,ENSG00000196470,ENSG00000164162,ENSG00000114423,ENSG00000107854,ENSG00000078747,ENSG00000166233,ENSG00000103264,ENSG00000110330,ENSG00000197329,ENSG00000101966,ENSG00000127870,ENSG00000125826,ENSG00000118518,ENSG00000197530,ENSG00000138646,ENSG00000181852,ENSG00000173273,ENSG00000184182,ENSG00000109670,ENSG00000119048,ENSG00000186591,ENSG00000171791,ENSG00000171621…
GO:0048518	positive regulation of biological process	biological_process	0.00022428	0.019466	387	1125	5853	20187	ENSG00000156831,ENSG00000078902,ENSG00000172059,ENSG00000116809,ENSG00000120063,ENSG00000162772,ENSG00000197329,ENSG00000144674,ENSG00000168769,ENSG00000100219,ENSG00000183735,ENSG00000163635,ENSG00000169967,ENSG00000126217,ENSG00000154803,ENSG00000146678,ENSG00000177169,ENSG00000113522,ENSG00000081721,ENSG00000108557,ENSG00000260916,ENSG00000086598,ENSG00000004975,ENSG00000141568,ENSG00000019549…
GO:0043038	amino acid activation	biological_process	0.00023441	0.020259	11	1125	59	20187	ENSG00000140105,ENSG00000106105,ENSG00000090861,ENSG00000134684,ENSG00000134440,ENSG00000136628,ENSG00000130348,ENSG00000166986,ENSG00000031698,ENSG00000110619,ENSG00000113407
GO:0000982	transcription factor activity, RNA polymerase II core promoter proximal region sequence-specific binding	molecular_function	0.00024219	0.020844	37	1125	328	20187	ENSG00000133794,ENSG00000108509,ENSG00000173039,ENSG00000100625,ENSG00000175197,ENSG00000163848,ENSG00000126368,ENSG00000118260,ENSG00000019549,ENSG00000175832,ENSG00000102554,ENSG00000065970,ENSG00000176692,ENSG00000179361,ENSG00000172216,ENSG00000177426,ENSG00000009950,ENSG00000123095,ENSG00000153879,ENSG00000157557,ENSG00000170448,ENSG00000121864,ENSG00000136603,ENSG00000162772,ENSG00000165030…
GO:0006400	tRNA modification	biological_process	0.00024953	0.021336	12	1125	67	20187	ENSG00000138050,ENSG00000090861,ENSG00000066651,ENSG00000137760,ENSG00000134077,ENSG00000162971,ENSG00000104907,ENSG00000145996,ENSG00000142544,ENSG00000166166,ENSG00000135297,ENSG00000037897
GO:0008175	tRNA methyltransferase activity	molecular_function	0.00024997	0.021336	7	1125	24	20187	ENSG00000138050,ENSG00000104907,ENSG00000037897,ENSG00000134077,ENSG00000066651,ENSG00000137760,ENSG00000166166
GO:0004812	aminoacyl-tRNA ligase activity	molecular_function	0.0002531	0.021514	10	1125	50	20187	ENSG00000113407,ENSG00000110619,ENSG00000166986,ENSG00000031698,ENSG00000136628,ENSG00000134440,ENSG00000090861,ENSG00000134684,ENSG00000140105,ENSG00000106105
GO:1902580	single-organism cellular localization	biological_process	0.00026345	0.022303	102	1125	1306	20187	ENSG00000114354,ENSG00000167110,ENSG00000244405,ENSG00000116809,ENSG00000129197,ENSG00000074695,ENSG00000079999,ENSG00000144674,ENSG00000189067,ENSG00000115839,ENSG00000104980,ENSG00000083312,ENSG00000166579,ENSG00000144867,ENSG00000008952,ENSG00000166037,ENSG00000157077,ENSG00000086598,ENSG00000062650,ENSG00000100575,ENSG00000162236,ENSG00000171791,ENSG00000198301,ENSG00000170027,ENSG00000019549…
GO:0034045	pre-autophagosomal structure membrane	cellular_component	0.0002738	0.023084	6	1125	17	20187	ENSG00000023287,ENSG00000070540,ENSG00000196998,ENSG00000177169,ENSG00000145782,ENSG00000141580
GO:0009451	RNA modification	biological_process	0.00027708	0.023265	18	1125	130	20187	ENSG00000138050,ENSG00000104907,ENSG00000134077,ENSG00000137574,ENSG00000166199,ENSG00000066651,ENSG00000145996,ENSG00000055044,ENSG00000180917,ENSG00000166166,ENSG00000146457,ENSG00000145414,ENSG00000162971,ENSG00000137760,ENSG00000090861,ENSG00000142544,ENSG00000037897,ENSG00000135297
GO:0080135	regulation of cellular response to stress	biological_process	0.0002817	0.023557	66	1125	750	20187	ENSG00000109670,ENSG00000181852,ENSG00000116584,ENSG00000119508,ENSG00000141458,ENSG00000136436,ENSG00000172007,ENSG00000023287,ENSG00000128272,ENSG00000095787,ENSG00000087206,ENSG00000188021,ENSG00000153094,ENSG00000161011,ENSG00000102572,ENSG00000105229,ENSG00000103126,ENSG00000109133,ENSG00000087074,ENSG00000166908,ENSG00000177425,ENSG00000112715,ENSG00000197746,ENSG00000055483,ENSG00000116717…
GO:0006886	intracellular protein transport	biological_process	0.00028407	0.02366	86	1125	1072	20187	ENSG00000143878,ENSG00000169629,ENSG00000150527,ENSG00000011454,ENSG00000025796,ENSG00000095139,ENSG00000204152,ENSG00000179562,ENSG00000124762,ENSG00000103126,ENSG00000186432,ENSG00000198833,ENSG00000055044,ENSG00000136152,ENSG00000086589,ENSG00000141391,ENSG00000107201,ENSG00000163479,ENSG00000055483,ENSG00000167861,ENSG00000097033,ENSG00000172007,ENSG00000145362,ENSG00000185745,ENSG00000153037…
GO:0016875	ligase activity, forming carbon-oxygen bonds	molecular_function	0.00029444	0.024328	10	1125	51	20187	ENSG00000134684,ENSG00000090861,ENSG00000140105,ENSG00000106105,ENSG00000031698,ENSG00000166986,ENSG00000134440,ENSG00000136628,ENSG00000110619,ENSG00000113407
GO:0016876	ligase activity, forming aminoacyl-tRNA and related compounds	molecular_function	0.00029444	0.024328	10	1125	51	20187	ENSG00000113407,ENSG00000110619,ENSG00000136628,ENSG00000134440,ENSG00000031698,ENSG00000166986,ENSG00000140105,ENSG00000106105,ENSG00000134684,ENSG00000090861
GO:0000407	pre-autophagosomal structure	cellular_component	0.00029792	0.024517	8	1125	32	20187	ENSG00000023287,ENSG00000196998,ENSG00000123395,ENSG00000141580,ENSG00000177169,ENSG00000070540,ENSG00000145782,ENSG00000161011
GO:0032922	circadian regulation of gene expression	biological_process	0.00031135	0.025521	11	1125	55	20187	ENSG00000128272,ENSG00000147162,ENSG00000106546,ENSG00000126368,ENSG00000118058,ENSG00000123095,ENSG00000140836,ENSG00000109819,ENSG00000198380,ENSG00000108557,ENSG00000133794
GO:0044444	cytoplasmic part	cellular_component	0.00032654	0.02666	531	1125	8547	20187	ENSG00000116584,ENSG00000143627,ENSG00000132837,ENSG00000140105,ENSG00000120742,ENSG00000113282,ENSG00000112877,ENSG00000172062,ENSG00000182095,ENSG00000073921,ENSG00000107854,ENSG00000153132,ENSG00000198814,ENSG00000119523,ENSG00000023287,ENSG00000139977,ENSG00000166166,ENSG00000100209,ENSG00000055917,ENSG00000147533,ENSG00000091592,ENSG00000122386,ENSG00000125977,ENSG00000160179,ENSG00000118518…
GO:0005785	signal recognition particle receptor complex	cellular_component	0.00034013	0.02766	3	1125	4	20187	ENSG00000164610,ENSG00000144867,ENSG00000182934
GO:0030275	LRR domain binding	molecular_function	0.00034787	0.028178	6	1125	18	20187	ENSG00000070476,ENSG00000093167,ENSG00000128272,ENSG00000175197,ENSG00000177425,ENSG00000275700
GO:0045944	positive regulation of transcription from RNA polymerase II promoter	biological_process	0.00038452	0.030964	87	1125	1034	20187	ENSG00000168374,ENSG00000160741,ENSG00000138685,ENSG00000119729,ENSG00000009950,ENSG00000172216,ENSG00000115170,ENSG00000179361,ENSG00000065970,ENSG00000145088,ENSG00000107201,ENSG00000102554,ENSG00000100603,ENSG00000025156,ENSG00000112715,ENSG00000163848,ENSG00000101928,ENSG00000148516,ENSG00000141867,ENSG00000185049,ENSG00000121989,ENSG00000032219,ENSG00000133794,ENSG00000108509,ENSG00000173039…
GO:0032106	positive regulation of response to extracellular stimulus	biological_process	0.00038675	0.030964	10	1125	51	20187	ENSG00000177169,ENSG00000130766,ENSG00000115839,ENSG00000136436,ENSG00000183735,ENSG00000166908,ENSG00000161011,ENSG00000097033,ENSG00000095787,ENSG00000100603
GO:0032109	positive regulation of response to nutrient levels	biological_process	0.00038675	0.030964	10	1125	51	20187	ENSG00000136436,ENSG00000130766,ENSG00000115839,ENSG00000177169,ENSG00000166908,ENSG00000161011,ENSG00000183735,ENSG00000095787,ENSG00000097033,ENSG00000100603
GO:0010498	proteasomal protein catabolic process	biological_process	0.00041899	0.033415	43	1125	451	20187	ENSG00000101255,ENSG00000008710,ENSG00000131871,ENSG00000126368,ENSG00000138942,ENSG00000164162,ENSG00000196470,ENSG00000124226,ENSG00000198833,ENSG00000175197,ENSG00000116044,ENSG00000146872,ENSG00000133794,ENSG00000125826,ENSG00000103126,ENSG00000171100,ENSG00000078081,ENSG00000119048,ENSG00000186591,ENSG00000131263,ENSG00000092871,ENSG00000156831,ENSG00000144747,ENSG00000144635,ENSG00000095787…
GO:0032182	ubiquitin-like protein binding	molecular_function	0.00042961	0.034131	18	1125	129	20187	ENSG00000141198,ENSG00000011275,ENSG00000165006,ENSG00000105821,ENSG00000078902,ENSG00000087206,ENSG00000165660,ENSG00000019995,ENSG00000101146,ENSG00000161011,ENSG00000141582,ENSG00000155313,ENSG00000169918,ENSG00000125826,ENSG00000089234,ENSG00000150401,ENSG00000123240,ENSG00000264522
GO:0001047	core promoter binding	molecular_function	0.00046127	0.036506	21	1125	156	20187	ENSG00000172216,ENSG00000140836,ENSG00000140455,ENSG00000153234,ENSG00000106462,ENSG00000124782,ENSG00000119508,ENSG00000198839,ENSG00000174738,ENSG00000118058,ENSG00000173575,ENSG00000112242,ENSG00000133794,ENSG00000100219,ENSG00000116717,ENSG00000163565,ENSG00000128272,ENSG00000084093,ENSG00000025156,ENSG00000165030,ENSG00000126368
GO:0006418	tRNA aminoacylation for protein translation	biological_process	0.00048951	0.038593	10	1125	55	20187	ENSG00000134440,ENSG00000136628,ENSG00000031698,ENSG00000166986,ENSG00000106105,ENSG00000140105,ENSG00000134684,ENSG00000090861,ENSG00000113407,ENSG00000110619
GO:0033116	endoplasmic reticulum-Golgi intermediate compartment membrane	cellular_component	0.00049559	0.038923	11	1125	64	20187	ENSG00000148248,ENSG00000167110,ENSG00000125875,ENSG00000074695,ENSG00000109321,ENSG00000105829,ENSG00000086598,ENSG00000108433,ENSG00000100528,ENSG00000180398,ENSG00000162236
GO:0005793	endoplasmic reticulum-Golgi intermediate compartment	cellular_component	0.00050524	0.039532	15	1125	104	20187	ENSG00000074695,ENSG00000125875,ENSG00000167110,ENSG00000173230,ENSG00000148248,ENSG00000129083,ENSG00000162236,ENSG00000023318,ENSG00000180398,ENSG00000174136,ENSG00000100528,ENSG00000086598,ENSG00000105829,ENSG00000108433,ENSG00000109321
GO:0001078	transcriptional repressor activity, RNA polymerase II core promoter proximal region sequence-specific binding	molecular_function	0.00051274	0.039967	16	1125	102	20187	ENSG00000084093,ENSG00000086102,ENSG00000163565,ENSG00000126368,ENSG00000165030,ENSG00000163848,ENSG00000019549,ENSG00000172273,ENSG00000162772,ENSG00000136603,ENSG00000173039,ENSG00000170448,ENSG00000157557,ENSG00000123095,ENSG00000009950,ENSG00000177426
GO:0034599	cellular response to oxidative stress	biological_process	0.00052107	0.040316	26	1125	231	20187	ENSG00000109670,ENSG00000102572,ENSG00000116016,ENSG00000148346,ENSG00000198839,ENSG00000023572,ENSG00000119508,ENSG00000101544,ENSG00000106462,ENSG00000153234,ENSG00000109819,ENSG00000143878,ENSG00000130766,ENSG00000171791,ENSG00000244405,ENSG00000177425,ENSG00000183010,ENSG00000197746,ENSG00000028116,ENSG00000128272,ENSG00000137449,ENSG00000131871,ENSG00000173039,ENSG00000133794,ENSG00000091164…
GO:0010256	endomembrane system organization	biological_process	0.00052112	0.040316	52	1125	569	20187	ENSG00000104804,ENSG00000123240,ENSG00000119729,ENSG00000168818,ENSG00000173744,ENSG00000133961,ENSG00000163818,ENSG00000176428,ENSG00000155975,ENSG00000109133,ENSG00000101146,ENSG00000221914,ENSG00000136152,ENSG00000125875,ENSG00000161904,ENSG00000166289,ENSG00000097033,ENSG00000167987,ENSG00000131626,ENSG00000099246,ENSG00000173230,ENSG00000118260,ENSG00000116786,ENSG00000172007,ENSG00000162236…
GO:0005681	spliceosomal complex	cellular_component	0.00053144	0.040961	23	1125	201	20187	ENSG00000116752,ENSG00000171566,ENSG00000100603,ENSG00000117614,ENSG00000095787,ENSG00000160201,ENSG00000086589,ENSG00000119953,ENSG00000134597,ENSG00000197976,ENSG00000117360,ENSG00000198563,ENSG00000007392,ENSG00000140830,ENSG00000125352,ENSG00000153914,ENSG00000105298,ENSG00000076650,ENSG00000185246,ENSG00000169249,ENSG00000133226,ENSG00000033030,ENSG00000003756
GO:0042802	identical protein binding	molecular_function	0.00054309	0.041593	99	1125	1273	20187	ENSG00000087086,ENSG00000066697,ENSG00000157540,ENSG00000173039,ENSG00000174136,ENSG00000178607,ENSG00000113595,ENSG00000164284,ENSG00000164713,ENSG00000179598,ENSG00000025156,ENSG00000112715,ENSG00000178752,ENSG00000097033,ENSG00000182199,ENSG00000135655,ENSG00000152620,ENSG00000107201,ENSG00000170088,ENSG00000065970,ENSG00000166908,ENSG00000115170,ENSG00000178764,ENSG00000140299,ENSG00000172216…
GO:0051726	regulation of cell cycle	biological_process	0.00054368	0.041593	81	1125	991	20187	ENSG00000136273,ENSG00000119508,ENSG00000138646,ENSG00000059758,ENSG00000109670,ENSG00000116017,ENSG00000163611,ENSG00000171105,ENSG00000133134,ENSG00000130522,ENSG00000117614,ENSG00000116954,ENSG00000103264,ENSG00000164695,ENSG00000171867,ENSG00000153094,ENSG00000111725,ENSG00000087074,ENSG00000171612,ENSG00000124762,ENSG00000138685,ENSG00000119048,ENSG00000009950,ENSG00000143878,ENSG00000143514…
GO:0001046	core promoter sequence-specific DNA binding	molecular_function	0.00055786	0.042491	16	1125	105	20187	ENSG00000173575,ENSG00000128272,ENSG00000084093,ENSG00000165030,ENSG00000126368,ENSG00000025156,ENSG00000140455,ENSG00000153234,ENSG00000140836,ENSG00000172216,ENSG00000124782,ENSG00000106462,ENSG00000119508,ENSG00000118058,ENSG00000174738,ENSG00000198839
GO:1990440	positive regulation of transcription from RNA polymerase II promoter in response to endoplasmic reticulum stress	biological_process	0.00055953	0.042491	5	1125	13	20187	ENSG00000175197,ENSG00000172216,ENSG00000162772,ENSG00000128272,ENSG00000118217
GO:0009225	nucleotide-sugar metabolic process	biological_process	0.00056749	0.042938	8	1125	36	20187	ENSG00000088451,ENSG00000140650,ENSG00000109814,ENSG00000198380,ENSG00000173540,ENSG00000013375,ENSG00000162066,ENSG00000197355
GO:0006564	L-serine biosynthetic process	biological_process	0.00057374	0.043252	3	1125	4	20187	ENSG00000146733,ENSG00000182199,ENSG00000135069
GO:0003712	transcription cofactor activity	molecular_function	0.00057777	0.043398	51	1125	554	20187	ENSG00000118217,ENSG00000138433,ENSG00000178764,ENSG00000131263,ENSG00000134058,ENSG00000152409,ENSG00000164758,ENSG00000130758,ENSG00000177426,ENSG00000111802,ENSG00000170260,ENSG00000123095,ENSG00000105229,ENSG00000138685,ENSG00000160563,ENSG00000133639,ENSG00000105085,ENSG00000163935,ENSG00000175197,ENSG00000148516,ENSG00000156603,ENSG00000118260,ENSG00000100603,ENSG00000025156,ENSG00000126368…
GO:2000505	regulation of energy homeostasis	biological_process	0.00063836	0.047775	6	1125	19	20187	ENSG00000154803,ENSG00000009950,ENSG00000109819,ENSG00000119508,ENSG00000176845,ENSG00000174738
GO:0070530	K63-linked polyubiquitin binding	molecular_function	0.00067498	0.050333	6	1125	19	20187	ENSG00000161011,ENSG00000019995,ENSG00000264522,ENSG00000123240,ENSG00000087206,ENSG00000169918
GO:0080182	histone H3-K4 trimethylation	biological_process	0.00069148	0.051378	5	1125	14	20187	ENSG00000187605,ENSG00000032219,ENSG00000147162,ENSG00000118058,ENSG00000168769
GO:0048523	negative regulation of cellular process	biological_process	0.00071089	0.052632	295	1125	4426	20187	ENSG00000107854,ENSG00000204498,ENSG00000073921,ENSG00000184557,ENSG00000116954,ENSG00000182095,ENSG00000165030,ENSG00000084093,ENSG00000095787,ENSG00000023287,ENSG00000134744,ENSG00000023909,ENSG00000181852,ENSG00000116584,ENSG00000109670,ENSG00000163884,ENSG00000171951,ENSG00000140105,ENSG00000100603,ENSG00000126368,ENSG00000163848,ENSG00000161904,ENSG00000168209,ENSG00000157540,ENSG00000109321…
GO:0030529	ribonucleoprotein complex	cellular_component	0.00071957	0.053084	65	1125	825	20187	ENSG00000116752,ENSG00000048544,ENSG00000126070,ENSG00000160201,ENSG00000134597,ENSG00000117360,ENSG00000198563,ENSG00000166889,ENSG00000100883,ENSG00000007392,ENSG00000137876,ENSG00000145414,ENSG00000272886,ENSG00000134698,ENSG00000167881,ENSG00000137449,ENSG00000119953,ENSG00000136628,ENSG00000168488,ENSG00000171490,ENSG00000117174,ENSG00000102103,ENSG00000133226,ENSG00000169249,ENSG00000033030…
GO:0000301	retrograde transport, vesicle recycling within Golgi	biological_process	0.00072302	0.053149	7	1125	26	20187	ENSG00000123240,ENSG00000144674,ENSG00000172007,ENSG00000169629,ENSG00000179562,ENSG00000136152,ENSG00000066455
GO:0001510	RNA methylation	biological_process	0.00073591	0.053904	11	1125	64	20187	ENSG00000135297,ENSG00000166166,ENSG00000180917,ENSG00000037897,ENSG00000137760,ENSG00000137574,ENSG00000066651,ENSG00000134077,ENSG00000104907,ENSG00000138050,ENSG00000146457
GO:0044212	transcription regulatory region DNA binding	molecular_function	0.00074559	0.05442	74	1125	849	20187	ENSG00000198839,ENSG00000068323,ENSG00000174738,ENSG00000153879,ENSG00000157557,ENSG00000144161,ENSG00000170448,ENSG00000095951,ENSG00000176692,ENSG00000106462,ENSG00000118217,ENSG00000188620,ENSG00000140836,ENSG00000140455,ENSG00000177426,ENSG00000118260,ENSG00000175832,ENSG00000163320,ENSG00000129315,ENSG00000116044,ENSG00000100625,ENSG00000175197,ENSG00000106546,ENSG00000108557,ENSG00000163659…
GO:0003924	GTPase activity	molecular_function	0.00075414	0.054751	26	1125	240	20187	ENSG00000163938,ENSG00000025039,ENSG00000100664,ENSG00000182934,ENSG00000076864,ENSG00000172007,ENSG00000119729,ENSG00000080371,ENSG00000143862,ENSG00000143878,ENSG00000100883,ENSG00000140598,ENSG00000134108,ENSG00000123595,ENSG00000074935,ENSG00000168374,ENSG00000115137,ENSG00000134697,ENSG00000006451,ENSG00000144566,ENSG00000113595,ENSG00000116954,ENSG00000120063,ENSG00000172432,ENSG00000099246…
GO:0070536	protein K63-linked deubiquitination	biological_process	0.00075543	0.054751	7	1125	26	20187	ENSG00000019995,ENSG00000182199,ENSG00000169918,ENSG00000165660,ENSG00000264522,ENSG00000155313,ENSG00000087206
GO:0016239	positive regulation of macroautophagy	biological_process	0.00075923	0.054834	9	1125	45	20187	ENSG00000115839,ENSG00000130766,ENSG00000177169,ENSG00000136436,ENSG00000166908,ENSG00000161011,ENSG00000183735,ENSG00000095787,ENSG00000097033
GO:0006598	polyamine catabolic process	biological_process	0.00077565	0.055823	3	1125	5	20187	ENSG00000088826,ENSG00000130066,ENSG00000141504
GO:0033044	regulation of chromosome organization	biological_process	0.00077833	0.055823	29	1125	271	20187	ENSG00000112200,ENSG00000173011,ENSG00000011243,ENSG00000147854,ENSG00000156831,ENSG00000144635,ENSG00000019549,ENSG00000100603,ENSG00000112715,ENSG00000198952,ENSG00000107854,ENSG00000164162,ENSG00000094804,ENSG00000185049,ENSG00000147421,ENSG00000101266,ENSG00000146872,ENSG00000154803,ENSG00000105127,ENSG00000147162,ENSG00000254093,ENSG00000173273,ENSG00000118058,ENSG00000075856,ENSG00000119048…
GO:0015175	neutral amino acid transmembrane transporter activity	molecular_function	0.00079066	0.056512	8	1125	34	20187	ENSG00000196517,ENSG00000115902,ENSG00000111897,ENSG00000149150,ENSG00000111371,ENSG00000168003,ENSG00000105281,ENSG00000151012
GO:0043021	ribonucleoprotein complex binding	molecular_function	0.00081549	0.057944	16	1125	122	20187	ENSG00000107864,ENSG00000115267,ENSG00000078747,ENSG00000137449,ENSG00000058262,ENSG00000102103,ENSG00000182934,ENSG00000106462,ENSG00000167881,ENSG00000169251,ENSG00000144867,ENSG00000137193,ENSG00000140598,ENSG00000100883,ENSG00000143748,ENSG00000113742
GO:0000975	regulatory region DNA binding	molecular_function	0.00081631	0.057944	74	1125	852	20187	ENSG00000148516,ENSG00000173575,ENSG00000032219,ENSG00000133794,ENSG00000173039,ENSG00000145088,ENSG00000102554,ENSG00000116717,ENSG00000025156,ENSG00000126368,ENSG00000163848,ENSG00000009950,ENSG00000172216,ENSG00000179361,ENSG00000065970,ENSG00000123095,ENSG00000112242,ENSG00000141582,ENSG00000121864,ENSG00000130522,ENSG00000084093,ENSG00000086102,ENSG00000128272,ENSG00000133884,ENSG00000182095…
GO:0022402	cell cycle process	biological_process	0.00083452	0.059034	106	1125	1381	20187	ENSG00000141867,ENSG00000162413,ENSG00000178607,ENSG00000121274,ENSG00000221914,ENSG00000006451,ENSG00000183955,ENSG00000136169,ENSG00000165660,ENSG00000116717,ENSG00000097033,ENSG00000100532,ENSG00000179598,ENSG00000171566,ENSG00000119048,ENSG00000009950,ENSG00000143878,ENSG00000177302,ENSG00000115170,ENSG00000152409,ENSG00000154839,ENSG00000111725,ENSG00000105127,ENSG00000087074,ENSG00000171612…
GO:0045786	negative regulation of cell cycle	biological_process	0.00084592	0.059455	44	1125	472	20187	ENSG00000141198,ENSG00000100532,ENSG00000164162,ENSG00000147854,ENSG00000116717,ENSG00000177683,ENSG00000008710,ENSG00000178607,ENSG00000198563,ENSG00000175197,ENSG00000176046,ENSG00000124762,ENSG00000171612,ENSG00000198625,ENSG00000163870,ENSG00000170242,ENSG00000111725,ENSG00000087074,ENSG00000154144,ENSG00000134058,ENSG00000152409,ENSG00000106462,ENSG00000143878,ENSG00000143514,ENSG00000140836…
GO:0001067	regulatory region nucleic acid binding	molecular_function	0.00084648	0.059455	74	1125	853	20187	ENSG00000145088,ENSG00000102554,ENSG00000116717,ENSG00000025156,ENSG00000126368,ENSG00000163848,ENSG00000148516,ENSG00000173575,ENSG00000032219,ENSG00000133794,ENSG00000173039,ENSG00000123095,ENSG00000009950,ENSG00000172216,ENSG00000179361,ENSG00000065970,ENSG00000130522,ENSG00000084093,ENSG00000086102,ENSG00000128272,ENSG00000133884,ENSG00000182095,ENSG00000165030,ENSG00000112242,ENSG00000141582…
GO:0043618	regulation of transcription from RNA polymerase II promoter in response to stress	biological_process	0.00084911	0.059455	11	1125	65	20187	ENSG00000175197,ENSG00000116044,ENSG00000162772,ENSG00000172216,ENSG00000130766,ENSG00000118217,ENSG00000134086,ENSG00000087074,ENSG00000128272,ENSG00000112715,ENSG00000116016
GO:0000139	Golgi membrane	cellular_component	0.00085322	0.059541	67	1125	780	20187	ENSG00000160179,ENSG00000095139,ENSG00000215717,ENSG00000179562,ENSG00000119729,ENSG00000135631,ENSG00000140297,ENSG00000182827,ENSG00000163472,ENSG00000154305,ENSG00000115806,ENSG00000167861,ENSG00000125875,ENSG00000097033,ENSG00000136152,ENSG00000109321,ENSG00000113595,ENSG00000123595,ENSG00000102531,ENSG00000188092,ENSG00000117394,ENSG00000090615,ENSG00000101294,ENSG00000174951,ENSG00000066455…
GO:0006471	protein ADP-ribosylation	biological_process	0.00087537	0.060881	6	1125	23	20187	ENSG00000168374,ENSG00000173273,ENSG00000107854,ENSG00000129484,ENSG00000163659,ENSG00000080608
GO:0000813	ESCRT I complex	cellular_component	0.00088576	0.061397	4	1125	9	20187	ENSG00000167987,ENSG00000165006,ENSG00000155975,ENSG00000176428
GO:0044085	cellular component biogenesis	biological_process	0.00088985	0.061474	198	1125	2907	20187	ENSG00000171791,ENSG00000162236,ENSG00000100664,ENSG00000275700,ENSG00000138660,ENSG00000166037,ENSG00000131023,ENSG00000128881,ENSG00000140598,ENSG00000083312,ENSG00000136628,ENSG00000166579,ENSG00000110330,ENSG00000048649,ENSG00000080298,ENSG00000205302,ENSG00000124171,ENSG00000185917,ENSG00000139437,ENSG00000167110,ENSG00000083535,ENSG00000187049,ENSG00000070540,ENSG00000165732,ENSG00000165175…
GO:0051650	establishment of vesicle localization	biological_process	0.00091106	0.062642	25	1125	220	20187	ENSG00000070540,ENSG00000182400,ENSG00000162236,ENSG00000186472,ENSG00000086598,ENSG00000138660,ENSG00000166579,ENSG00000108587,ENSG00000125814,ENSG00000138073,ENSG00000148396,ENSG00000144566,ENSG00000109321,ENSG00000127022,ENSG00000105829,ENSG00000108433,ENSG00000100528,ENSG00000180398,ENSG00000125875,ENSG00000150961,ENSG00000163811,ENSG00000074695,ENSG00000167110,ENSG00000114354,ENSG00000140022
GO:1901575	organic substance catabolic process	biological_process	0.00091282	0.062642	140	1125	1967	20187	ENSG00000156510,ENSG00000112541,ENSG00000092871,ENSG00000088826,ENSG00000130766,ENSG00000140455,ENSG00000148384,ENSG00000172530,ENSG00000117984,ENSG00000171100,ENSG00000169918,ENSG00000198382,ENSG00000151461,ENSG00000146872,ENSG00000156502,ENSG00000135047,ENSG00000175197,ENSG00000141198,ENSG00000165006,ENSG00000131871,ENSG00000008710,ENSG00000125351,ENSG00000179454,ENSG00000163659,ENSG00000116698…
GO:0004674	protein serine/threonine kinase activity	molecular_function	0.00092193	0.063058	45	1125	468	20187	ENSG00000161011,ENSG00000183735,ENSG00000204344,ENSG00000101266,ENSG00000169967,ENSG00000082258,ENSG00000178093,ENSG00000107140,ENSG00000058729,ENSG00000106617,ENSG00000179335,ENSG00000177169,ENSG00000099875,ENSG00000113712,ENSG00000128881,ENSG00000131023,ENSG00000125834,ENSG00000113240,ENSG00000080823,ENSG00000075413,ENSG00000137193,ENSG00000059758,ENSG00000010219,ENSG00000121989,ENSG00000146872…
GO:0051168	nuclear export	biological_process	0.00095	0.064763	22	1125	189	20187	ENSG00000198301,ENSG00000198952,ENSG00000011243,ENSG00000008710,ENSG00000160201,ENSG00000134597,ENSG00000157349,ENSG00000101146,ENSG00000145216,ENSG00000151461,ENSG00000124788,ENSG00000184575,ENSG00000198563,ENSG00000115137,ENSG00000173744,ENSG00000125351,ENSG00000113013,ENSG00000181555,ENSG00000116698,ENSG00000133226,ENSG00000169251,ENSG00000058673
GO:0019899	enzyme binding	molecular_function	0.00098924	0.067217	135	1125	1811	20187	ENSG00000124226,ENSG00000028116,ENSG00000157873,ENSG00000177425,ENSG00000101255,ENSG00000108509,ENSG00000178607,ENSG00000221914,ENSG00000006451,ENSG00000198833,ENSG00000184182,ENSG00000139132,ENSG00000105229,ENSG00000075856,ENSG00000091592,ENSG00000150401,ENSG00000119048,ENSG00000169629,ENSG00000005700,ENSG00000107854,ENSG00000130522,ENSG00000095787,ENSG00000078246,ENSG00000023287,ENSG00000136986…
GO:0043200	response to amino acid	biological_process	0.00099884	0.067646	15	1125	108	20187	ENSG00000113742,ENSG00000090861,ENSG00000070669,ENSG00000116954,ENSG00000118260,ENSG00000130766,ENSG00000023909,ENSG00000172216,ENSG00000109819,ENSG00000148516,ENSG00000100219,ENSG00000130147,ENSG00000025039,ENSG00000107864,ENSG00000173039
GO:0048522	positive regulation of cellular process	biological_process	0.0010344	0.069824	329	1125	4982	20187	ENSG00000136436,ENSG00000109819,ENSG00000171105,ENSG00000168522,ENSG00000217128,ENSG00000134321,ENSG00000185115,ENSG00000116761,ENSG00000114742,ENSG00000146374,ENSG00000176915,ENSG00000135842,ENSG00000121864,ENSG00000087206,ENSG00000011243,ENSG00000144747,ENSG00000078699,ENSG00000043355,ENSG00000198205,ENSG00000172216,ENSG00000136002,ENSG00000087074,ENSG00000133639,ENSG00000148516,ENSG00000121989…
GO:1902911	protein kinase complex	cellular_component	0.0010619	0.07145	15	1125	107	20187	ENSG00000130766,ENSG00000177169,ENSG00000065883,ENSG00000129315,ENSG00000134058,ENSG00000171105,ENSG00000115170,ENSG00000082258,ENSG00000178607,ENSG00000023287,ENSG00000198382,ENSG00000111725,ENSG00000106617,ENSG00000100603,ENSG00000124762
GO:0070936	protein K48-linked ubiquitination	biological_process	0.0010674	0.071588	10	1125	57	20187	ENSG00000011275,ENSG00000078747,ENSG00000118518,ENSG00000127870,ENSG00000092871,ENSG00000162298,ENSG00000197329,ENSG00000186591,ENSG00000110330,ENSG00000119048
GO:0071947	protein deubiquitination involved in ubiquitin-dependent protein catabolic process	biological_process	0.0010926	0.073037	3	1125	4	20187	ENSG00000019995,ENSG00000169918,ENSG00000264522
GO:0005770	late endosome	cellular_component	0.0011363	0.075713	24	1125	217	20187	ENSG00000160695,ENSG00000167987,ENSG00000136868,ENSG00000161011,ENSG00000108433,ENSG00000073464,ENSG00000136986,ENSG00000164695,ENSG00000134313,ENSG00000175197,ENSG00000114742,ENSG00000176428,ENSG00000155975,ENSG00000123595,ENSG00000167705,ENSG00000134108,ENSG00000171100,ENSG00000165782,ENSG00000198382,ENSG00000170088,ENSG00000138660,ENSG00000141458,ENSG00000143878,ENSG00000143862
GO:0043068	positive regulation of programmed cell death	biological_process	0.0011524	0.076539	52	1125	593	20187	ENSG00000143878,ENSG00000136002,ENSG00000143514,ENSG00000003756,ENSG00000130758,ENSG00000152409,ENSG00000118217,ENSG00000133639,ENSG00000105327,ENSG00000144161,ENSG00000125826,ENSG00000122386,ENSG00000120889,ENSG00000091592,ENSG00000105229,ENSG00000139132,ENSG00000124762,ENSG00000162734,ENSG00000176046,ENSG00000175197,ENSG00000141378,ENSG00000256053,ENSG00000116717,ENSG00000166289,ENSG00000097033…
GO:0048519	negative regulation of biological process	biological_process	0.0011713	0.077546	315	1125	4807	20187	ENSG00000110925,ENSG00000106070,ENSG00000198963,ENSG00000110330,ENSG00000094804,ENSG00000048649,ENSG00000136603,ENSG00000100722,ENSG00000078747,ENSG00000105821,ENSG00000106617,ENSG00000275700,ENSG00000138660,ENSG00000062650,ENSG00000137331,ENSG00000104228,ENSG00000136628,ENSG00000106546,ENSG00000131023,ENSG00000156502,ENSG00000127948,ENSG00000198355,ENSG00000175197,ENSG00000176046,ENSG00000006652…
GO:0051656	establishment of organelle localization	biological_process	0.0012068	0.07964	34	1125	344	20187	ENSG00000180398,ENSG00000109321,ENSG00000127022,ENSG00000138073,ENSG00000144566,ENSG00000108587,ENSG00000198301,ENSG00000125875,ENSG00000163811,ENSG00000119048,ENSG00000083535,ENSG00000182400,ENSG00000186472,ENSG00000070540,ENSG00000169251,ENSG00000100528,ENSG00000164695,ENSG00000108433,ENSG00000105829,ENSG00000125814,ENSG00000148396,ENSG00000167110,ENSG00000114354,ENSG00000140022,ENSG00000074695…
GO:0006406	mRNA export from nucleus	biological_process	0.0012384	0.081207	15	1125	110	20187	ENSG00000125351,ENSG00000151461,ENSG00000173744,ENSG00000157349,ENSG00000134597,ENSG00000101146,ENSG00000145216,ENSG00000116698,ENSG00000181555,ENSG00000133226,ENSG00000198563,ENSG00000058673,ENSG00000198952,ENSG00000011243,ENSG00000160201
GO:0071427	mRNA-containing ribonucleoprotein complex export from nucleus	biological_process	0.0012384	0.081207	15	1125	110	20187	ENSG00000160201,ENSG00000011243,ENSG00000198952,ENSG00000058673,ENSG00000198563,ENSG00000133226,ENSG00000116698,ENSG00000181555,ENSG00000173744,ENSG00000157349,ENSG00000145216,ENSG00000134597,ENSG00000101146,ENSG00000151461,ENSG00000125351
GO:0010942	positive regulation of cell death	biological_process	0.0012513	0.081792	54	1125	626	20187	ENSG00000175197,ENSG00000176046,ENSG00000162734,ENSG00000141378,ENSG00000256053,ENSG00000181019,ENSG00000166289,ENSG00000097033,ENSG00000116717,ENSG00000168209,ENSG00000042286,ENSG00000170027,ENSG00000119922,ENSG00000196470,ENSG00000135116,ENSG00000118260,ENSG00000177425,ENSG00000130758,ENSG00000003756,ENSG00000136002,ENSG00000143514,ENSG00000143878,ENSG00000118217,ENSG00000152409,ENSG00000144161…
GO:0009070	serine family amino acid biosynthetic process	biological_process	0.0012985	0.084608	5	1125	16	20187	ENSG00000182199,ENSG00000179918,ENSG00000146733,ENSG00000116761,ENSG00000135069
GO:0071230	cellular response to amino acid stimulus	biological_process	0.0013433	0.087255	10	1125	57	20187	ENSG00000116954,ENSG00000113742,ENSG00000107864,ENSG00000025039,ENSG00000130147,ENSG00000100219,ENSG00000148516,ENSG00000023909,ENSG00000130766,ENSG00000172216
GO:0002070	epithelial cell maturation	biological_process	0.0013634	0.087494	5	1125	15	20187	ENSG00000100219,ENSG00000124762,ENSG00000163472,ENSG00000169018,ENSG00000080298
GO:0005047	signal recognition particle binding	molecular_function	0.0013674	0.087494	3	1125	5	20187	ENSG00000144867,ENSG00000182934,ENSG00000167881
GO:0006979	response to oxidative stress	biological_process	0.0013679	0.087494	37	1125	401	20187	ENSG00000091164,ENSG00000171867,ENSG00000151012,ENSG00000023909,ENSG00000244405,ENSG00000137449,ENSG00000128272,ENSG00000198431,ENSG00000171791,ENSG00000153234,ENSG00000109819,ENSG00000109670,ENSG00000116016,ENSG00000138413,ENSG00000119508,ENSG00000133794,ENSG00000173039,ENSG00000109321,ENSG00000104687,ENSG00000186432,ENSG00000116044,ENSG00000183010,ENSG00000165392,ENSG00000197746,ENSG00000028116…
GO:0006620	posttranslational protein targeting to membrane	biological_process	0.0013696	0.087494	3	1125	5	20187	ENSG00000058262,ENSG00000008952,ENSG00000025796
GO:0008043	intracellular ferritin complex	cellular_component	0.0013724	0.087494	2	1125	2	20187	ENSG00000087086,ENSG00000167996
GO:0070288	ferritin complex	cellular_component	0.0013724	0.087494	2	1125	2	20187	ENSG00000087086,ENSG00000167996
GO:1902554	serine/threonine protein kinase complex	cellular_component	0.0014762	0.093823	12	1125	78	20187	ENSG00000177169,ENSG00000130766,ENSG00000129315,ENSG00000134058,ENSG00000178607,ENSG00000115170,ENSG00000082258,ENSG00000198382,ENSG00000023287,ENSG00000111725,ENSG00000106617,ENSG00000100603
GO:0004145	diamine N-acetyltransferase activity	molecular_function	0.0014903	0.093852	2	1125	2	20187	ENSG00000141504,ENSG00000130066
GO:0032917	polyamine acetylation	biological_process	0.0014903	0.093852	2	1125	2	20187	ENSG00000141504,ENSG00000130066
GO:0032918	spermidine acetylation	biological_process	0.0014903	0.093852	2	1125	2	20187	ENSG00000141504,ENSG00000130066
GO:0031331	positive regulation of cellular catabolic process	biological_process	0.0015162	0.095195	34	1125	356	20187	ENSG00000166233,ENSG00000160695,ENSG00000156831,ENSG00000095787,ENSG00000188021,ENSG00000079999,ENSG00000183735,ENSG00000161011,ENSG00000100219,ENSG00000130147,ENSG00000107864,ENSG00000115839,ENSG00000109670,ENSG00000154803,ENSG00000147649,ENSG00000171105,ENSG00000113712,ENSG00000137393,ENSG00000177169,ENSG00000136436,ENSG00000188613,ENSG00000124226,ENSG00000164162,ENSG00000101255,ENSG00000097033…
GO:0071826	ribonucleoprotein complex subunit organization	biological_process	0.0015272	0.09559	24	1125	233	20187	ENSG00000179598,ENSG00000197498,ENSG00000126070,ENSG00000137574,ENSG00000086589,ENSG00000055917,ENSG00000117360,ENSG00000198563,ENSG00000166889,ENSG00000075856,ENSG00000168488,ENSG00000137876,ENSG00000140830,ENSG00000007392,ENSG00000140598,ENSG00000169612,ENSG00000117174,ENSG00000061936,ENSG00000134698,ENSG00000185246,ENSG00000169249,ENSG00000100664,ENSG00000172062,ENSG00000003756
GO:0005776	autophagosome	cellular_component	0.0015442	0.096366	12	1125	78	20187	ENSG00000160695,ENSG00000097033,ENSG00000139112,ENSG00000188021,ENSG00000177169,ENSG00000169228,ENSG00000148572,ENSG00000070540,ENSG00000123240,ENSG00000136436,ENSG00000161011,ENSG00000166908
GO:0000989	transcription factor activity, transcription factor binding	molecular_function	0.0015742	0.097941	53	1125	605	20187	ENSG00000164758,ENSG00000177426,ENSG00000130758,ENSG00000111802,ENSG00000138433,ENSG00000118217,ENSG00000131263,ENSG00000178764,ENSG00000134058,ENSG00000152409,ENSG00000160563,ENSG00000133639,ENSG00000105085,ENSG00000170260,ENSG00000123095,ENSG00000138685,ENSG00000105229,ENSG00000148516,ENSG00000175197,ENSG00000156603,ENSG00000163935,ENSG00000104825,ENSG00000183955,ENSG00000101255,ENSG00000173011…
GO:0043065	positive regulation of apoptotic process	biological_process	0.0016053	0.099579	51	1125	588	20187	ENSG00000204599,ENSG00000161011,ENSG00000153094,ENSG00000124588,ENSG00000162772,ENSG00000136603,ENSG00000172059,ENSG00000128272,ENSG00000084093,ENSG00000171791,ENSG00000109819,ENSG00000104228,ENSG00000116584,ENSG00000109670,ENSG00000154803,ENSG00000126217,ENSG00000217128,ENSG00000131023,ENSG00000119508,ENSG00000256053,ENSG00000141378,ENSG00000175197,ENSG00000176046,ENSG00000162734,ENSG00000042286…
GO:0036091	positive regulation of transcription from RNA polymerase II promoter in response to oxidative stress	biological_process	0.0016337	0.10104	3	1125	5	20187	ENSG00000128272,ENSG00000130766,ENSG00000116044
GO:0000166	nucleotide binding	molecular_function	0.0016551	0.10205	177	1125	2477	20187	ENSG00000106617,ENSG00000144635,ENSG00000178093,ENSG00000137449,ENSG00000204344,ENSG00000103249,ENSG00000094804,ENSG00000115947,ENSG00000080823,ENSG00000144867,ENSG00000136628,ENSG00000166986,ENSG00000137193,ENSG00000130348,ENSG00000140598,ENSG00000131013,ENSG00000148840,ENSG00000131023,ENSG00000128881,ENSG00000115137,ENSG00000089234,ENSG00000125351,ENSG00000100664,ENSG00000025039,ENSG00000171365…
GO:1901265	nucleoside phosphate binding	molecular_function	0.0016773	0.10312	177	1125	2478	20187	ENSG00000172432,ENSG00000115267,ENSG00000101104,ENSG00000028116,ENSG00000101255,ENSG00000139718,ENSG00000152620,ENSG00000086589,ENSG00000185483,ENSG00000163349,ENSG00000006451,ENSG00000157540,ENSG00000197976,ENSG00000178607,ENSG00000073464,ENSG00000113595,ENSG00000153933,ENSG00000198833,ENSG00000104687,ENSG00000144566,ENSG00000164284,ENSG00000102572,ENSG00000091592,ENSG00000075856,ENSG00000160179…
GO:0060548	negative regulation of cell death	biological_process	0.0017176	0.10528	73	1125	918	20187	ENSG00000127948,ENSG00000198355,ENSG00000156502,ENSG00000162734,ENSG00000101966,ENSG00000100625,ENSG00000116044,ENSG00000070669,ENSG00000019549,ENSG00000118260,ENSG00000183010,ENSG00000131871,ENSG00000181019,ENSG00000134698,ENSG00000113013,ENSG00000119917,ENSG00000092871,ENSG00000176692,ENSG00000115008,ENSG00000027075,ENSG00000198625,ENSG00000125826,ENSG00000170242,ENSG00000101544,ENSG00000090861…
GO:0009069	serine family amino acid metabolic process	biological_process	0.0017336	0.1058	8	1125	42	20187	ENSG00000179918,ENSG00000023909,ENSG00000146733,ENSG00000182199,ENSG00000132837,ENSG00000031698,ENSG00000135069,ENSG00000116761
GO:0043130	ubiquitin binding	molecular_function	0.0017363	0.1058	15	1125	111	20187	ENSG00000141198,ENSG00000105821,ENSG00000165006,ENSG00000011275,ENSG00000169918,ENSG00000087206,ENSG00000125826,ENSG00000165660,ENSG00000019995,ENSG00000101146,ENSG00000161011,ENSG00000089234,ENSG00000123240,ENSG00000155313,ENSG00000264522
GO:0015186	L-glutamine transmembrane transporter activity	molecular_function	0.0017503	0.10633	3	1125	5	20187	ENSG00000115902,ENSG00000111371,ENSG00000105281
GO:0022618	ribonucleoprotein complex assembly	biological_process	0.0017559	0.10636	23	1125	223	20187	ENSG00000061936,ENSG00000134698,ENSG00000169249,ENSG00000185246,ENSG00000100664,ENSG00000172062,ENSG00000003756,ENSG00000075856,ENSG00000168488,ENSG00000137876,ENSG00000140830,ENSG00000140598,ENSG00000007392,ENSG00000169612,ENSG00000117174,ENSG00000086589,ENSG00000055917,ENSG00000166889,ENSG00000117360,ENSG00000198563,ENSG00000197498,ENSG00000126070,ENSG00000137574
GO:0032480	negative regulation of type I interferon production	biological_process	0.0017615	0.10639	8	1125	42	20187	ENSG00000115267,ENSG00000011275,ENSG00000078747,ENSG00000106052,ENSG00000138646,ENSG00000107201,ENSG00000105298,ENSG00000183735
GO:1990316	ATG1/UKL1 kinase complex	cellular_component	0.0017756	0.10693	3	1125	5	20187	ENSG00000177169,ENSG00000023287,ENSG00000130766
GO:0000375	RNA splicing, via transesterification reactions	biological_process	0.0018089	0.10832	32	1125	339	20187	ENSG00000033030,ENSG00000126653,ENSG00000172062,ENSG00000102103,ENSG00000125351,ENSG00000076650,ENSG00000133226,ENSG00000169249,ENSG00000146457,ENSG00000140830,ENSG00000119953,ENSG00000145216,ENSG00000117614,ENSG00000003756,ENSG00000065883,ENSG00000125352,ENSG00000153914,ENSG00000105298,ENSG00000061936,ENSG00000185246,ENSG00000075856,ENSG00000007392,ENSG00000117360,ENSG00000198563,ENSG00000086589…
GO:0000988	transcription factor activity, protein binding	molecular_function	0.0018091	0.10832	53	1125	609	20187	ENSG00000163935,ENSG00000148516,ENSG00000175197,ENSG00000156603,ENSG00000100603,ENSG00000118260,ENSG00000025156,ENSG00000126368,ENSG00000177425,ENSG00000104825,ENSG00000183955,ENSG00000173011,ENSG00000101255,ENSG00000134759,ENSG00000118217,ENSG00000138433,ENSG00000131263,ENSG00000178764,ENSG00000152409,ENSG00000134058,ENSG00000130758,ENSG00000164758,ENSG00000177426,ENSG00000111802,ENSG00000170260…
GO:0043620	regulation of DNA-templated transcription in response to stress	biological_process	0.0018424	0.10999	11	1125	71	20187	ENSG00000087074,ENSG00000128272,ENSG00000112715,ENSG00000116016,ENSG00000175197,ENSG00000116044,ENSG00000162772,ENSG00000130766,ENSG00000172216,ENSG00000118217,ENSG00000134086
GO:0008134	transcription factor binding	molecular_function	0.0018603	0.11049	49	1125	550	20187	ENSG00000137193,ENSG00000116584,ENSG00000116016,ENSG00000147649,ENSG00000106546,ENSG00000117174,ENSG00000154370,ENSG00000119508,ENSG00000148840,ENSG00000139112,ENSG00000116604,ENSG00000163481,ENSG00000171791,ENSG00000153234,ENSG00000109819,ENSG00000198517,ENSG00000130522,ENSG00000128272,ENSG00000084093,ENSG00000163565,ENSG00000082258,ENSG00000134086,ENSG00000100219,ENSG00000079999,ENSG00000198963…
GO:0006405	RNA export from nucleus	biological_process	0.0018614	0.11049	16	1125	126	20187	ENSG00000058673,ENSG00000125351,ENSG00000173744,ENSG00000116698,ENSG00000133226,ENSG00000181555,ENSG00000011243,ENSG00000160201,ENSG00000198952,ENSG00000198563,ENSG00000184575,ENSG00000151461,ENSG00000145216,ENSG00000101146,ENSG00000134597,ENSG00000157349
GO:0005786	signal recognition particle, endoplasmic reticulum targeting	cellular_component	0.0018892	0.11181	3	1125	6	20187	ENSG00000100883,ENSG00000167881,ENSG00000153037
GO:0001227	transcriptional repressor activity, RNA polymerase II transcription regulatory region sequence-specific binding	molecular_function	0.0019128	0.11274	21	1125	173	20187	ENSG00000123095,ENSG00000170448,ENSG00000144161,ENSG00000157557,ENSG00000095951,ENSG00000275004,ENSG00000177426,ENSG00000009950,ENSG00000165030,ENSG00000126368,ENSG00000163848,ENSG00000172273,ENSG00000019549,ENSG00000086102,ENSG00000084093,ENSG00000163565,ENSG00000163320,ENSG00000173039,ENSG00000162772,ENSG00000136603,ENSG00000148516
GO:0008150	biological_process	biological_process	0.0019158	0.11274	1032	1125	17932	20187	ENSG00000188613,ENSG00000066651,ENSG00000176142,ENSG00000141867,ENSG00000123095,ENSG00000172183,ENSG00000105298,ENSG00000135631,ENSG00000148572,ENSG00000115289,ENSG00000169016,ENSG00000164695,ENSG00000156958,ENSG00000111371,ENSG00000100814,ENSG00000145782,ENSG00000185989,ENSG00000113240,ENSG00000147649,ENSG00000091527,ENSG00000088356,ENSG00000174371,ENSG00000130487,ENSG00000107372,ENSG00000198517…
GO:0006868	glutamine transport	biological_process	0.0019234	0.11278	3	1125	5	20187	ENSG00000115902,ENSG00000105281,ENSG00000111371
GO:0036513	Derlin-1 retrotranslocation complex	cellular_component	0.0019273	0.11278	5	1125	17	20187	ENSG00000131871,ENSG00000101294,ENSG00000162298,ENSG00000138942,ENSG00000136986
GO:0004809	tRNA (guanine-N2-)-methyltransferase activity	molecular_function	0.0019741	0.11519	2	1125	2	20187	ENSG00000104907,ENSG00000066651
GO:0061024	membrane organization	biological_process	0.002001	0.1158	83	1125	1095	20187	ENSG00000171169,ENSG00000073921,ENSG00000114850,ENSG00000124783,ENSG00000058262,ENSG00000011243,ENSG00000150961,ENSG00000078246,ENSG00000160695,ENSG00000100528,ENSG00000176915,ENSG00000164695,ENSG00000153094,ENSG00000105829,ENSG00000108433,ENSG00000125814,ENSG00000148396,ENSG00000206561,ENSG00000147533,ENSG00000135525,ENSG00000153037,ENSG00000188419,ENSG00000141458,ENSG00000120742,ENSG00000158987…
GO:0051193	regulation of cofactor metabolic process	biological_process	0.0020014	0.1158	9	1125	51	20187	ENSG00000106617,ENSG00000147162,ENSG00000168209,ENSG00000171105,ENSG00000009950,ENSG00000172840,ENSG00000109819,ENSG00000164951,ENSG00000065833
GO:0051196	regulation of coenzyme metabolic process	biological_process	0.0020014	0.1158	9	1125	51	20187	ENSG00000106617,ENSG00000168209,ENSG00000147162,ENSG00000171105,ENSG00000164951,ENSG00000065833,ENSG00000109819,ENSG00000172840,ENSG00000009950
GO:0051648	vesicle localization	biological_process	0.0020483	0.11818	25	1125	232	20187	ENSG00000125814,ENSG00000138073,ENSG00000148396,ENSG00000144566,ENSG00000108587,ENSG00000100528,ENSG00000180398,ENSG00000109321,ENSG00000127022,ENSG00000105829,ENSG00000108433,ENSG00000074695,ENSG00000125875,ENSG00000150961,ENSG00000163811,ENSG00000167110,ENSG00000114354,ENSG00000140022,ENSG00000182400,ENSG00000162236,ENSG00000186472,ENSG00000070540,ENSG00000086598,ENSG00000138660,ENSG00000166579
GO:0044565	dendritic cell proliferation	biological_process	0.0020556	0.11828	2	1125	2	20187	ENSG00000183735,ENSG00000163512
GO:2001235	positive regulation of apoptotic signaling pathway	biological_process	0.0020966	0.1203	20	1125	180	20187	ENSG00000170027,ENSG00000196470,ENSG00000135116,ENSG00000097033,ENSG00000166289,ENSG00000204599,ENSG00000256053,ENSG00000153094,ENSG00000175197,ENSG00000162772,ENSG00000136603,ENSG00000162734,ENSG00000109670,ENSG00000105229,ENSG00000120889,ENSG00000122386,ENSG00000125826,ENSG00000105327,ENSG00000171791,ENSG00000143514
GO:0009896	positive regulation of catabolic process	biological_process	0.0021024	0.1203	38	1125	418	20187	ENSG00000101255,ENSG00000166289,ENSG00000097033,ENSG00000152518,ENSG00000188613,ENSG00000124226,ENSG00000164162,ENSG00000116044,ENSG00000156502,ENSG00000198382,ENSG00000103126,ENSG00000167705,ENSG00000130766,ENSG00000009950,ENSG00000166908,ENSG00000156831,ENSG00000160695,ENSG00000095787,ENSG00000188021,ENSG00000166233,ENSG00000115839,ENSG00000079999,ENSG00000100219,ENSG00000183735,ENSG00000161011…
GO:0006048	UDP-N-acetylglucosamine biosynthetic process	biological_process	0.0021288	0.12147	4	1125	11	20187	ENSG00000013375,ENSG00000198380,ENSG00000197355,ENSG00000162066
GO:1990622	CHOP-ATF3 complex	cellular_component	0.0021843	0.12419	2	1125	2	20187	ENSG00000162772,ENSG00000175197
GO:0051169	nuclear transport	biological_process	0.0021885	0.12419	43	1125	482	20187	ENSG00000125826,ENSG00000103126,ENSG00000124762,ENSG00000169251,ENSG00000154144,ENSG00000113013,ENSG00000173744,ENSG00000181555,ENSG00000137574,ENSG00000160201,ENSG00000107201,ENSG00000008710,ENSG00000019549,ENSG00000198301,ENSG00000165392,ENSG00000055044,ENSG00000186432,ENSG00000198563,ENSG00000184575,ENSG00000151461,ENSG00000086589,ENSG00000157349,ENSG00000101146,ENSG00000134597,ENSG00000115137…
GO:0097009	energy homeostasis	biological_process	0.0022371	0.1266	7	1125	32	20187	ENSG00000174738,ENSG00000154803,ENSG00000176624,ENSG00000009950,ENSG00000109819,ENSG00000119508,ENSG00000176845
GO:0061136	regulation of proteasomal protein catabolic process	biological_process	0.002246	0.12676	21	1125	191	20187	ENSG00000171100,ENSG00000109670,ENSG00000113712,ENSG00000078081,ENSG00000137393,ENSG00000124226,ENSG00000164162,ENSG00000166233,ENSG00000008710,ENSG00000188021,ENSG00000101255,ENSG00000156831,ENSG00000144747,ENSG00000095787,ENSG00000144635,ENSG00000101266,ENSG00000079999,ENSG00000100219,ENSG00000146872,ENSG00000116044,ENSG00000094804
GO:0044088	regulation of vacuole organization	biological_process	0.0022829	0.12849	8	1125	42	20187	ENSG00000171100,ENSG00000188021,ENSG00000097033,ENSG00000166908,ENSG00000136436,ENSG00000172007,ENSG00000144566,ENSG00000115839
GO:0007033	vacuole organization	biological_process	0.00236	0.13247	18	1125	154	20187	ENSG00000115839,ENSG00000145782,ENSG00000144566,ENSG00000023287,ENSG00000196998,ENSG00000097033,ENSG00000160695,ENSG00000141580,ENSG00000123395,ENSG00000188021,ENSG00000070540,ENSG00000136436,ENSG00000172007,ENSG00000166908,ENSG00000139112,ENSG00000198382,ENSG00000143669,ENSG00000171100
GO:0051301	cell division	biological_process	0.0024461	0.13635	55	1125	655	20187	ENSG00000164695,ENSG00000101266,ENSG00000082258,ENSG00000176915,ENSG00000094804,ENSG00000167110,ENSG00000244405,ENSG00000124171,ENSG00000144635,ENSG00000134278,ENSG00000156831,ENSG00000275700,ENSG00000163611,ENSG00000152684,ENSG00000182585,ENSG00000113712,ENSG00000145919,ENSG00000062650,ENSG00000171105,ENSG00000143862,ENSG00000116584,ENSG00000134108,ENSG00000147874,ENSG00000100014,ENSG00000154803…
GO:0043619	regulation of transcription from RNA polymerase II promoter in response to oxidative stress	biological_process	0.0024478	0.13635	4	1125	11	20187	ENSG00000116016,ENSG00000116044,ENSG00000130766,ENSG00000128272
GO:0042542	response to hydrogen peroxide	biological_process	0.002449	0.13635	15	1125	121	20187	ENSG00000119508,ENSG00000023572,ENSG00000198839,ENSG00000148346,ENSG00000183010,ENSG00000197746,ENSG00000102572,ENSG00000177425,ENSG00000171791,ENSG00000186432,ENSG00000116044,ENSG00000143878,ENSG00000106462,ENSG00000173039,ENSG00000109321
GO:0048203	vesicle targeting, trans-Golgi to endosome	biological_process	0.0024937	0.13846	2	1125	2	20187	ENSG00000138660,ENSG00000070540
GO:0008173	RNA methyltransferase activity	molecular_function	0.0025249	0.13982	9	1125	53	20187	ENSG00000138050,ENSG00000066651,ENSG00000137574,ENSG00000137760,ENSG00000104907,ENSG00000134077,ENSG00000180917,ENSG00000166166,ENSG00000037897
GO:1900103	positive regulation of endoplasmic reticulum unfolded protein response	biological_process	0.0025839	0.14271	4	1125	11	20187	ENSG00000178607,ENSG00000109133,ENSG00000153094,ENSG00000100219
GO:0032783	ELL-EAF complex	cellular_component	0.0026594	0.14601	2	1125	2	20187	ENSG00000144597,ENSG00000145088
GO:0071167	ribonucleoprotein complex import into nucleus	biological_process	0.0026624	0.14601	2	1125	2	20187	ENSG00000137574,ENSG00000055044
GO:0071243	cellular response to arsenic-containing substance	biological_process	0.0026649	0.14601	4	1125	12	20187	ENSG00000162772,ENSG00000128272,ENSG00000099875,ENSG00000137449
GO:1990617	CHOP-ATF4 complex	cellular_component	0.0026905	0.14702	2	1125	2	20187	ENSG00000128272,ENSG00000175197
GO:0051028	mRNA transport	biological_process	0.0027349	0.14905	17	1125	142	20187	ENSG00000173744,ENSG00000125351,ENSG00000133226,ENSG00000116698,ENSG00000181555,ENSG00000183426,ENSG00000058673,ENSG00000173273,ENSG00000101146,ENSG00000134597,ENSG00000145216,ENSG00000157349,ENSG00000151461,ENSG00000198563,ENSG00000198952,ENSG00000011243,ENSG00000160201
GO:0036488	CHOP-C/EBP complex	cellular_component	0.0027823	0.15124	2	1125	2	20187	ENSG00000175197,ENSG00000172216
GO:0097039	protein linear polyubiquitination	biological_process	0.0028428	0.15412	3	1125	6	20187	ENSG00000125826,ENSG00000101966,ENSG00000011275
GO:0043484	regulation of RNA splicing	biological_process	0.0028854	0.15567	14	1125	105	20187	ENSG00000003756,ENSG00000126653,ENSG00000178607,ENSG00000157540,ENSG00000197976,ENSG00000153914,ENSG00000061936,ENSG00000102103,ENSG00000086589,ENSG00000100603,ENSG00000013441,ENSG00000113240,ENSG00000179335,ENSG00000146457
GO:0000377	RNA splicing, via transesterification reactions with bulged adenosine as nucleophile	biological_process	0.002894	0.15567	31	1125	335	20187	ENSG00000075856,ENSG00000146457,ENSG00000140830,ENSG00000007392,ENSG00000061936,ENSG00000105298,ENSG00000153914,ENSG00000102103,ENSG00000125352,ENSG00000125351,ENSG00000133226,ENSG00000185246,ENSG00000169249,ENSG00000076650,ENSG00000126653,ENSG00000172062,ENSG00000033030,ENSG00000065883,ENSG00000003756,ENSG00000171566,ENSG00000116752,ENSG00000117614,ENSG00000100603,ENSG00000160201,ENSG00000137574…
GO:0000398	mRNA splicing, via spliceosome	biological_process	0.002894	0.15567	31	1125	335	20187	ENSG00000146457,ENSG00000075856,ENSG00000007392,ENSG00000140830,ENSG00000033030,ENSG00000172062,ENSG00000126653,ENSG00000065883,ENSG00000003756,ENSG00000102103,ENSG00000125352,ENSG00000125351,ENSG00000061936,ENSG00000153914,ENSG00000105298,ENSG00000076650,ENSG00000185246,ENSG00000133226,ENSG00000169249,ENSG00000137574,ENSG00000160201,ENSG00000171566,ENSG00000116752,ENSG00000117614,ENSG00000100603…
GO:0003705	transcription factor activity, RNA polymerase II distal enhancer sequence-specific binding	molecular_function	0.0029201	0.15667	13	1125	91	20187	ENSG00000176692,ENSG00000138433,ENSG00000173039,ENSG00000179361,ENSG00000095951,ENSG00000116044,ENSG00000080298,ENSG00000172216,ENSG00000140836,ENSG00000123095,ENSG00000118260,ENSG00000019549,ENSG00000006704
GO:0070972	protein localization to endoplasmic reticulum	biological_process	0.0029354	0.15708	14	1125	133	20187	ENSG00000144867,ENSG00000100883,ENSG00000114850,ENSG00000025796,ENSG00000087074,ENSG00000153037,ENSG00000058262,ENSG00000008952,ENSG00000118363,ENSG00000182934,ENSG00000150527,ENSG00000115839,ENSG00000167881,ENSG00000145362
GO:0044390	ubiquitin-like protein conjugating enzyme binding	molecular_function	0.0029602	0.158	7	1125	34	20187	ENSG00000124226,ENSG00000181788,ENSG00000138942,ENSG00000150401,ENSG00000166233,ENSG00000078902,ENSG00000137393
GO:0036502	Derlin-1-VIMP complex	cellular_component	0.0030504	0.16239	2	1125	2	20187	ENSG00000131871,ENSG00000136986
GO:0016592	mediator complex	cellular_component	0.0030789	0.16349	7	1125	36	20187	ENSG00000123066,ENSG00000133398,ENSG00000164758,ENSG00000159479,ENSG00000156603,ENSG00000160563,ENSG00000105085
GO:0008024	positive transcription elongation factor complex b	cellular_component	0.003117	0.16509	3	1125	6	20187	ENSG00000082258,ENSG00000100603,ENSG00000129315
GO:2000785	regulation of autophagosome assembly	biological_process	0.0031489	0.16635	7	1125	35	20187	ENSG00000115839,ENSG00000097033,ENSG00000188021,ENSG00000172007,ENSG00000144566,ENSG00000166908,ENSG00000171100
GO:0043414	macromolecule methylation	biological_process	0.003169	0.16699	28	1125	280	20187	ENSG00000100603,ENSG00000179598,ENSG00000138050,ENSG00000136169,ENSG00000137574,ENSG00000066651,ENSG00000183955,ENSG00000134077,ENSG00000139718,ENSG00000104907,ENSG00000185917,ENSG00000168769,ENSG00000110851,ENSG00000138081,ENSG00000166166,ENSG00000180917,ENSG00000032219,ENSG00000187605,ENSG00000185049,ENSG00000118058,ENSG00000146457,ENSG00000147162,ENSG00000137760,ENSG00000181555,ENSG00000106462…
GO:0005791	rough endoplasmic reticulum	cellular_component	0.003182	0.16725	10	1125	68	20187	ENSG00000123700,ENSG00000144867,ENSG00000058262,ENSG00000008952,ENSG00000101294,ENSG00000151012,ENSG00000182934,ENSG00000127022,ENSG00000145996,ENSG00000164610
GO:0034470	ncRNA processing	biological_process	0.0032117	0.16789	36	1125	428	20187	ENSG00000171490,ENSG00000120699,ENSG00000152464,ENSG00000142544,ENSG00000129460,ENSG00000135297,ENSG00000138050,ENSG00000058729,ENSG00000104907,ENSG00000134077,ENSG00000145996,ENSG00000138785,ENSG00000134744,ENSG00000253797,ENSG00000166166,ENSG00000031698,ENSG00000145414,ENSG00000172183,ENSG00000162971,ENSG00000137760,ENSG00000090861,ENSG00000125352,ENSG00000134698,ENSG00000165732,ENSG00000198000…
GO:0061394	regulation of transcription from RNA polymerase II promoter in response to arsenic-containing substance	biological_process	0.0032178	0.16789	2	1125	2	20187	ENSG00000128272,ENSG00000162772
GO:0048500	signal recognition particle	cellular_component	0.0032187	0.16789	3	1125	7	20187	ENSG00000153037,ENSG00000167881,ENSG00000100883
GO:0015630	microtubule cytoskeleton	cellular_component	0.0032573	0.16948	87	1125	1132	20187	ENSG00000115902,ENSG00000139437,ENSG00000144635,ENSG00000167110,ENSG00000112245,ENSG00000094804,ENSG00000100796,ENSG00000046651,ENSG00000163635,ENSG00000079999,ENSG00000166037,ENSG00000128881,ENSG00000131023,ENSG00000143669,ENSG00000134108,ENSG00000144867,ENSG00000166579,ENSG00000100014,ENSG00000143862,ENSG00000165115,ENSG00000145919,ENSG00000275700,ENSG00000062650,ENSG00000125351,ENSG00000127423…
GO:0051090	regulation of sequence-specific DNA binding transcription factor activity	biological_process	0.0032749	0.16996	38	1125	419	20187	ENSG00000106052,ENSG00000078747,ENSG00000204498,ENSG00000234127,ENSG00000197329,ENSG00000134744,ENSG00000171867,ENSG00000124831,ENSG00000079999,ENSG00000147649,ENSG00000148840,ENSG00000137193,ENSG00000181852,ENSG00000116584,ENSG00000174928,ENSG00000116761,ENSG00000109819,ENSG00000163481,ENSG00000004975,ENSG00000107201,ENSG00000104825,ENSG00000112715,ENSG00000175197,ENSG00000137504,ENSG00000173039…
GO:0098559	cytoplasmic side of early endosome membrane	cellular_component	0.0033035	0.17102	2	1125	2	20187	ENSG00000080371,ENSG00000144566
GO:0061443	endocardial cushion cell differentiation	biological_process	0.0033586	0.17344	2	1125	2	20187	ENSG00000115170,ENSG00000101384
GO:0033043	regulation of organelle organization	biological_process	0.0033692	0.17351	87	1125	1148	20187	ENSG00000144635,ENSG00000139437,ENSG00000156831,ENSG00000074695,ENSG00000116809,ENSG00000148248,ENSG00000213699,ENSG00000115839,ENSG00000094804,ENSG00000101266,ENSG00000131023,ENSG00000154803,ENSG00000168488,ENSG00000113522,ENSG00000162236,ENSG00000065491,ENSG00000171791,ENSG00000138660,ENSG00000062650,ENSG00000182585,ENSG00000173011,ENSG00000147854,ENSG00000131626,ENSG00000160201,ENSG00000008710…
GO:0043522	leucine zipper domain binding	molecular_function	0.0033767	0.17351	4	1125	12	20187	ENSG00000275700,ENSG00000177425,ENSG00000175197,ENSG00000128272
GO:0032007	negative regulation of TOR signaling	biological_process	0.0033875	0.17363	7	1125	34	20187	ENSG00000154803,ENSG00000217128,ENSG00000168209,ENSG00000130766,ENSG00000171100,ENSG00000133794,ENSG00000130147
GO:2001252	positive regulation of chromosome organization	biological_process	0.0034458	0.17618	17	1125	145	20187	ENSG00000147421,ENSG00000185049,ENSG00000156831,ENSG00000173011,ENSG00000011243,ENSG00000107854,ENSG00000112715,ENSG00000019549,ENSG00000100603,ENSG00000113522,ENSG00000109819,ENSG00000163938,ENSG00000147162,ENSG00000105127,ENSG00000075856,ENSG00000118058,ENSG00000173273
GO:0045598	regulation of fat cell differentiation	biological_process	0.0034593	0.1764	15	1125	117	20187	ENSG00000101255,ENSG00000176845,ENSG00000174705,ENSG00000102554,ENSG00000176624,ENSG00000152518,ENSG00000103126,ENSG00000126368,ENSG00000019549,ENSG00000118260,ENSG00000101384,ENSG00000172216,ENSG00000175197,ENSG00000100219,ENSG00000133794
GO:0097322	7SK snRNA binding	molecular_function	0.0034672	0.1764	3	1125	6	20187	ENSG00000129315,ENSG00000082258,ENSG00000165732
GO:0006890	retrograde vesicle-mediated transport, Golgi to ER	biological_process	0.0034841	0.17682	12	1125	87	20187	ENSG00000168374,ENSG00000095139,ENSG00000101199,ENSG00000198382,ENSG00000113734,ENSG00000148248,ENSG00000129083,ENSG00000168818,ENSG00000172007,ENSG00000136152,ENSG00000242247,ENSG00000086598
GO:0005247	voltage-gated chloride channel activity	molecular_function	0.0035277	0.1786	4	1125	11	20187	ENSG00000103249,ENSG00000073464,ENSG00000011021,ENSG00000171365
GO:0090312	positive regulation of protein deacetylation	biological_process	0.0035875	0.18118	5	1125	19	20187	ENSG00000011243,ENSG00000105127,ENSG00000168522,ENSG00000157540,ENSG00000112715
GO:1990589	ATF4-CREB1 transcription factor complex	cellular_component	0.0036252	0.18264	2	1125	2	20187	ENSG00000128272,ENSG00000118260
GO:0051128	regulation of cellular component organization	biological_process	0.0036374	0.18281	164	1125	2350	20187	ENSG00000147162,ENSG00000116584,ENSG00000161813,ENSG00000254093,ENSG00000181852,ENSG00000118058,ENSG00000109670,ENSG00000172007,ENSG00000163938,ENSG00000113712,ENSG00000163611,ENSG00000099942,ENSG00000040608,ENSG00000112200,ENSG00000188021,ENSG00000160695,ENSG00000134278,ENSG00000171169,ENSG00000107854,ENSG00000073921,ENSG00000125814,ENSG00000107864,ENSG00000153094,ENSG00000161011,ENSG00000115977…
GO:0007059	chromosome segregation	biological_process	0.0036902	0.18501	30	1125	322	20187	ENSG00000011243,ENSG00000144635,ENSG00000156831,ENSG00000136169,ENSG00000165660,ENSG00000164162,ENSG00000055917,ENSG00000094804,ENSG00000112941,ENSG00000100814,ENSG00000146872,ENSG00000164695,ENSG00000101266,ENSG00000131023,ENSG00000198382,ENSG00000166037,ENSG00000105127,ENSG00000109670,ENSG00000166579,ENSG00000254093,ENSG00000134108,ENSG00000128908,ENSG00000119048,ENSG00000143862,ENSG00000083535…
GO:0003725	double-stranded RNA binding	molecular_function	0.0037071	0.18532	10	1125	63	20187	ENSG00000115267,ENSG00000147649,ENSG00000107201,ENSG00000126070,ENSG00000156502,ENSG00000124831,ENSG00000165732,ENSG00000168003,ENSG00000134698,ENSG00000128563
GO:0000976	transcription regulatory region sequence-specific DNA binding	molecular_function	0.0037177	0.18532	58	1125	674	20187	ENSG00000121864,ENSG00000100219,ENSG00000080298,ENSG00000136603,ENSG00000162772,ENSG00000172273,ENSG00000182095,ENSG00000133884,ENSG00000105136,ENSG00000165030,ENSG00000244405,ENSG00000130522,ENSG00000163565,ENSG00000086102,ENSG00000084093,ENSG00000128272,ENSG00000116604,ENSG00000141568,ENSG00000124782,ENSG00000130844,ENSG00000116017,ENSG00000198517,ENSG00000153234,ENSG00000167074,ENSG00000121417…
GO:0000079	regulation of cyclin-dependent protein serine/threonine kinase activity	biological_process	0.0037234	0.18532	12	1125	89	20187	ENSG00000129315,ENSG00000134058,ENSG00000082258,ENSG00000094804,ENSG00000103264,ENSG00000151694,ENSG00000124762,ENSG00000164162,ENSG00000131023,ENSG00000116717,ENSG00000138646,ENSG00000008710
GO:1902589	single-organism organelle organization	biological_process	0.003794	0.18813	189	1125	2789	20187	ENSG00000254093,ENSG00000181852,ENSG00000116584,ENSG00000135525,ENSG00000109670,ENSG00000118058,ENSG00000147162,ENSG00000139112,ENSG00000163938,ENSG00000113712,ENSG00000163611,ENSG00000116957,ENSG00000135297,ENSG00000112877,ENSG00000171169,ENSG00000073921,ENSG00000107854,ENSG00000156983,ENSG00000112200,ENSG00000196998,ENSG00000134278,ENSG00000084093,ENSG00000160695,ENSG00000095787,ENSG00000161011…
GO:0018023	peptidyl-lysine trimethylation	biological_process	0.003798	0.18813	7	1125	36	20187	ENSG00000181555,ENSG00000118058,ENSG00000168769,ENSG00000147162,ENSG00000187605,ENSG00000032219,ENSG00000185917
GO:0000151	ubiquitin ligase complex	cellular_component	0.0038337	0.18945	29	1125	299	20187	ENSG00000164758,ENSG00000130487,ENSG00000119048,ENSG00000137393,ENSG00000150401,ENSG00000162298,ENSG00000089234,ENSG00000179454,ENSG00000160563,ENSG00000197530,ENSG00000170242,ENSG00000125826,ENSG00000156804,ENSG00000114796,ENSG00000133398,ENSG00000109670,ENSG00000141582,ENSG00000134086,ENSG00000162413,ENSG00000079999,ENSG00000138081,ENSG00000139990,ENSG00000122741,ENSG00000164162,ENSG00000011275…
GO:2001244	positive regulation of intrinsic apoptotic signaling pathway	biological_process	0.0039412	0.19429	8	1125	50	20187	ENSG00000153094,ENSG00000175197,ENSG00000171791,ENSG00000136603,ENSG00000196470,ENSG00000109670,ENSG00000105229,ENSG00000166289
GO:0007568	aging	biological_process	0.004135	0.20222	27	1125	281	20187	ENSG00000116044,ENSG00000023909,ENSG00000189067,ENSG00000133794,ENSG00000173039,ENSG00000127022,ENSG00000130522,ENSG00000181019,ENSG00000108175,ENSG00000156831,ENSG00000118260,ENSG00000165392,ENSG00000177425,ENSG00000171791,ENSG00000141644,ENSG00000109819,ENSG00000120742,ENSG00000070961,ENSG00000025796,ENSG00000023572,ENSG00000171490,ENSG00000163870,ENSG00000198839,ENSG00000146678,ENSG00000124762…
GO:0000974	Prp19 complex	cellular_component	0.0041437	0.20222	4	1125	13	20187	ENSG00000117614,ENSG00000086589,ENSG00000171566,ENSG00000116752
GO:1904029	regulation of cyclin-dependent protein kinase activity	biological_process	0.0041464	0.20222	12	1125	90	20187	ENSG00000134058,ENSG00000129315,ENSG00000082258,ENSG00000094804,ENSG00000103264,ENSG00000151694,ENSG00000164162,ENSG00000124762,ENSG00000116717,ENSG00000131023,ENSG00000138646,ENSG00000008710
GO:0009445	putrescine metabolic process	biological_process	0.00415	0.20222	3	1125	7	20187	ENSG00000155096,ENSG00000141504,ENSG00000130066
GO:0010638	positive regulation of organelle organization	biological_process	0.0041508	0.20222	50	1125	607	20187	ENSG00000115839,ENSG00000153094,ENSG00000160695,ENSG00000134278,ENSG00000156831,ENSG00000011243,ENSG00000074695,ENSG00000116809,ENSG00000148248,ENSG00000107854,ENSG00000155906,ENSG00000109819,ENSG00000113522,ENSG00000171791,ENSG00000136436,ENSG00000138660,ENSG00000171105,ENSG00000182585,ENSG00000163938,ENSG00000147162,ENSG00000109670,ENSG00000118058,ENSG00000147421,ENSG00000185049,ENSG00000132254…
GO:0035091	phosphatidylinositol binding	molecular_function	0.0041855	0.203	22	1125	203	20187	ENSG00000002919,ENSG00000178996,ENSG00000123700,ENSG00000171100,ENSG00000126217,ENSG00000147162,ENSG00000157077,ENSG00000070540,ENSG00000104804,ENSG00000150995,ENSG00000143457,ENSG00000073921,ENSG00000196998,ENSG00000130338,ENSG00000078246,ENSG00000166289,ENSG00000174705,ENSG00000168297,ENSG00000141580,ENSG00000205302,ENSG00000064652,ENSG00000132254
GO:0040008	regulation of growth	biological_process	0.0041866	0.203	53	1125	638	20187	ENSG00000176692,ENSG00000113739,ENSG00000198000,ENSG00000147650,ENSG00000133104,ENSG00000130766,ENSG00000128908,ENSG00000124762,ENSG00000171100,ENSG00000128422,ENSG00000138685,ENSG00000170242,ENSG00000101544,ENSG00000171612,ENSG00000133639,ENSG00000156502,ENSG00000008086,ENSG00000127948,ENSG00000100625,ENSG00000198563,ENSG00000006652,ENSG00000151694,ENSG00000118260,ENSG00000112715,ENSG00000165392…
GO:0016569	covalent chromatin modification	biological_process	0.0042363	0.20493	48	1125	556	20187	ENSG00000168769,ENSG00000163635,ENSG00000141582,ENSG00000136715,ENSG00000187605,ENSG00000048649,ENSG00000183495,ENSG00000156983,ENSG00000105821,ENSG00000011243,ENSG00000084093,ENSG00000095787,ENSG00000087206,ENSG00000112200,ENSG00000109819,ENSG00000118058,ENSG00000154803,ENSG00000147162,ENSG00000110851,ENSG00000163935,ENSG00000146872,ENSG00000171988,ENSG00000185049,ENSG00000032219,ENSG00000173575…
GO:1903441	protein localization to ciliary membrane	biological_process	0.0042979	0.20728	3	1125	7	20187	ENSG00000163818,ENSG00000104804,ENSG00000078246
GO:1901522	positive regulation of transcription from RNA polymerase II promoter involved in cellular response to chemical stimulus	biological_process	0.004305	0.20728	6	1125	27	20187	ENSG00000118217,ENSG00000112715,ENSG00000100219,ENSG00000116044,ENSG00000128272,ENSG00000130766
GO:0055099	response to high density lipoprotein particle	biological_process	0.0043307	0.20803	2	1125	2	20187	ENSG00000160179,ENSG00000151694
GO:0043161	proteasome-mediated ubiquitin-dependent protein catabolic process	biological_process	0.0043436	0.20817	37	1125	423	20187	ENSG00000101266,ENSG00000136986,ENSG00000079999,ENSG00000127870,ENSG00000110330,ENSG00000094804,ENSG00000011275,ENSG00000103264,ENSG00000166233,ENSG00000144228,ENSG00000188021,ENSG00000095787,ENSG00000156831,ENSG00000144635,ENSG00000162298,ENSG00000113712,ENSG00000181788,ENSG00000137393,ENSG00000109670,ENSG00000133794,ENSG00000146872,ENSG00000116044,ENSG00000175197,ENSG00000198833,ENSG00000196470…
GO:1903527	positive regulation of membrane tubulation	biological_process	0.0043686	0.2084	2	1125	2	20187	ENSG00000116786,ENSG00000097033
GO:0002182	cytoplasmic translational elongation	biological_process	0.0043959	0.2084	2	1125	2	20187	ENSG00000107864,ENSG00000137449
GO:1900247	regulation of cytoplasmic translational elongation	biological_process	0.0043959	0.2084	2	1125	2	20187	ENSG00000137449,ENSG00000107864
GO:1900248	negative regulation of cytoplasmic translational elongation	biological_process	0.0043959	0.2084	2	1125	2	20187	ENSG00000137449,ENSG00000107864
GO:0032606	type I interferon production	biological_process	0.0043989	0.2084	15	1125	124	20187	ENSG00000115267,ENSG00000011275,ENSG00000241258,ENSG00000106052,ENSG00000078747,ENSG00000163565,ENSG00000138646,ENSG00000107201,ENSG00000163512,ENSG00000105298,ENSG00000183735,ENSG00000124831,ENSG00000173039,ENSG00000168495,ENSG00000186141
GO:0000819	sister chromatid segregation	biological_process	0.004682	0.22131	15	1125	127	20187	ENSG00000254093,ENSG00000164162,ENSG00000011243,ENSG00000131023,ENSG00000144635,ENSG00000156831,ENSG00000166037,ENSG00000105127,ENSG00000062650,ENSG00000101266,ENSG00000164695,ENSG00000128908,ENSG00000094804,ENSG00000083535,ENSG00000112941
GO:0018193	peptidyl-amino acid modification	biological_process	0.0047057	0.2218	92	1125	1234	20187	ENSG00000171791,ENSG00000177169,ENSG00000182585,ENSG00000162298,ENSG00000004975,ENSG00000154803,ENSG00000131013,ENSG00000128881,ENSG00000131023,ENSG00000187605,ENSG00000183735,ENSG00000168769,ENSG00000074695,ENSG00000078902,ENSG00000156831,ENSG00000185917,ENSG00000106617,ENSG00000179335,ENSG00000130758,ENSG00000083535,ENSG00000162733,ENSG00000181555,ENSG00000106462,ENSG00000027075,ENSG00000173273…
GO:0006913	nucleocytoplasmic transport	biological_process	0.004714	0.2218	41	1125	474	20187	ENSG00000124788,ENSG00000079999,ENSG00000145216,ENSG00000189067,ENSG00000198952,ENSG00000204498,ENSG00000114423,ENSG00000129197,ENSG00000011243,ENSG00000116698,ENSG00000133226,ENSG00000125351,ENSG00000157077,ENSG00000058673,ENSG00000172062,ENSG00000126653,ENSG00000083312,ENSG00000115137,ENSG00000166037,ENSG00000086589,ENSG00000151461,ENSG00000157349,ENSG00000101146,ENSG00000134597,ENSG00000186432…
GO:0007029	endoplasmic reticulum organization	biological_process	0.0047416	0.2226	8	1125	47	20187	ENSG00000074695,ENSG00000058262,ENSG00000113734,ENSG00000109133,ENSG00000099246,ENSG00000168818,ENSG00000148396,ENSG00000115839
GO:0046349	amino sugar biosynthetic process	biological_process	0.0047566	0.2228	4	1125	13	20187	ENSG00000013375,ENSG00000198380,ENSG00000197355,ENSG00000162066
GO:0016579	protein deubiquitination	biological_process	0.0049206	0.22996	16	1125	132	20187	ENSG00000075856,ENSG00000114742,ENSG00000169918,ENSG00000170242,ENSG00000140455,ENSG00000106346,ENSG00000264522,ENSG00000078747,ENSG00000182199,ENSG00000055483,ENSG00000165660,ENSG00000087206,ENSG00000135655,ENSG00000019995,ENSG00000163635,ENSG00000155313
GO:0000042	protein targeting to Golgi	biological_process	0.0049892	0.23215	5	1125	19	20187	ENSG00000169629,ENSG00000179562,ENSG00000144674,ENSG00000123240,ENSG00000172007
GO:0005795	Golgi stack	cellular_component	0.0049975	0.23215	15	1125	122	20187	ENSG00000090615,ENSG00000174951,ENSG00000167861,ENSG00000167110,ENSG00000143457,ENSG00000141198,ENSG00000173230,ENSG00000148384,ENSG00000080371,ENSG00000147533,ENSG00000108587,ENSG00000136152,ENSG00000086598,ENSG00000105829,ENSG00000066455
GO:0005112	Notch binding	molecular_function	0.0050014	0.23215	5	1125	19	20187	ENSG00000101384,ENSG00000115977,ENSG00000151694,ENSG00000100603,ENSG00000128965
GO:0042254	ribosome biogenesis	biological_process	0.0050894	0.23571	29	1125	343	20187	ENSG00000253797,ENSG00000055044,ENSG00000121274,ENSG00000134697,ENSG00000133773,ENSG00000134987,ENSG00000163811,ENSG00000197498,ENSG00000151304,ENSG00000185917,ENSG00000198301,ENSG00000058729,ENSG00000169251,ENSG00000275700,ENSG00000164338,ENSG00000129460,ENSG00000198000,ENSG00000163938,ENSG00000165732,ENSG00000117174,ENSG00000125485,ENSG00000152464,ENSG00000171490,ENSG00000120699,ENSG00000172183…
GO:2001234	negative regulation of apoptotic signaling pathway	biological_process	0.0051255	0.23685	22	1125	220	20187	ENSG00000171791,ENSG00000153234,ENSG00000092871,ENSG00000162298,ENSG00000181788,ENSG00000115170,ENSG00000170242,ENSG00000171951,ENSG00000115008,ENSG00000116584,ENSG00000120889,ENSG00000116761,ENSG00000116044,ENSG00000213699,ENSG00000023909,ENSG00000162734,ENSG00000107731,ENSG00000173039,ENSG00000100219,ENSG00000131871,ENSG00000023287,ENSG00000019549
GO:0044802	single-organism membrane organization	biological_process	0.0051507	0.23748	74	1125	993	20187	ENSG00000182400,ENSG00000168818,ENSG00000123240,ENSG00000104804,ENSG00000167881,ENSG00000182934,ENSG00000198382,ENSG00000163818,ENSG00000133961,ENSG00000100883,ENSG00000138073,ENSG00000108587,ENSG00000180398,ENSG00000101146,ENSG00000131626,ENSG00000174705,ENSG00000121749,ENSG00000116786,ENSG00000170027,ENSG00000065491,ENSG00000162236,ENSG00000171791,ENSG00000086598,ENSG00000100575,ENSG00000008952…
GO:0003714	transcription corepressor activity	molecular_function	0.0051681	0.23776	23	1125	225	20187	ENSG00000183955,ENSG00000112200,ENSG00000101255,ENSG00000169016,ENSG00000078699,ENSG00000100603,ENSG00000177425,ENSG00000165030,ENSG00000126368,ENSG00000148516,ENSG00000175197,ENSG00000162772,ENSG00000141582,ENSG00000163935,ENSG00000123095,ENSG00000105229,ENSG00000177426,ENSG00000130758,ENSG00000111802,ENSG00000181788,ENSG00000178764,ENSG00000131263,ENSG00000138433
GO:1903205	regulation of hydrogen peroxide-induced cell death	biological_process	0.0051916	0.2383	5	1125	21	20187	ENSG00000177425,ENSG00000183010,ENSG00000197746,ENSG00000119508,ENSG00000116044
GO:0009447	putrescine catabolic process	biological_process	0.0052251	0.23931	2	1125	3	20187	ENSG00000141504,ENSG00000130066
GO:0032527	protein exit from endoplasmic reticulum	biological_process	0.0052477	0.23981	7	1125	39	20187	ENSG00000101294,ENSG00000131871,ENSG00000138073,ENSG00000198833,ENSG00000162298,ENSG00000136986,ENSG00000150527
GO:0006403	RNA localization	biological_process	0.0052836	0.24092	20	1125	191	20187	ENSG00000151461,ENSG00000101146,ENSG00000157349,ENSG00000145216,ENSG00000134597,ENSG00000055044,ENSG00000198563,ENSG00000184575,ENSG00000198952,ENSG00000011243,ENSG00000160201,ENSG00000125351,ENSG00000173744,ENSG00000116698,ENSG00000133226,ENSG00000181555,ENSG00000183426,ENSG00000058673,ENSG00000173273,ENSG00000117174
GO:0000380	alternative mRNA splicing, via spliceosome	biological_process	0.0053154	0.24184	8	1125	48	20187	ENSG00000146457,ENSG00000065883,ENSG00000003756,ENSG00000126653,ENSG00000157540,ENSG00000061936,ENSG00000153914,ENSG00000102103
GO:0015171	amino acid transmembrane transporter activity	molecular_function	0.0053414	0.24249	11	1125	78	20187	ENSG00000040487,ENSG00000111371,ENSG00000105281,ENSG00000168003,ENSG00000151012,ENSG00000131389,ENSG00000111897,ENSG00000149150,ENSG00000139514,ENSG00000115902,ENSG00000196517
GO:0008312	7S RNA binding	molecular_function	0.0053627	0.24292	3	1125	8	20187	ENSG00000100883,ENSG00000167881,ENSG00000153037
GO:0031985	Golgi cisterna	cellular_component	0.0053891	0.24358	12	1125	89	20187	ENSG00000136152,ENSG00000105829,ENSG00000086598,ENSG00000066455,ENSG00000148384,ENSG00000080371,ENSG00000108587,ENSG00000167110,ENSG00000143457,ENSG00000090615,ENSG00000174951,ENSG00000167861
GO:0044090	positive regulation of vacuole organization	biological_process	0.0054469	0.24566	4	1125	13	20187	ENSG00000136436,ENSG00000097033,ENSG00000115839,ENSG00000166908
GO:0097191	extrinsic apoptotic signaling pathway	biological_process	0.0054853	0.24659	24	1125	242	20187	ENSG00000115170,ENSG00000092871,ENSG00000181788,ENSG00000099875,ENSG00000171791,ENSG00000148346,ENSG00000116584,ENSG00000115008,ENSG00000181852,ENSG00000120889,ENSG00000125826,ENSG00000171951,ENSG00000173039,ENSG00000107731,ENSG00000129484,ENSG00000153094,ENSG00000163349,ENSG00000162772,ENSG00000023909,ENSG00000162734,ENSG00000136603,ENSG00000019549,ENSG00000169018,ENSG00000023287
GO:0071012	catalytic step 1 spliceosome	cellular_component	0.0054915	0.24659	3	1125	7	20187	ENSG00000086589,ENSG00000116752,ENSG00000117614
GO:0008199	ferric iron binding	molecular_function	0.0055989	0.25087	3	1125	9	20187	ENSG00000167996,ENSG00000087086,ENSG00000100253
GO:0043069	negative regulation of programmed cell death	biological_process	0.0057043	0.2547	66	1125	856	20187	ENSG00000113734,ENSG00000078747,ENSG00000110330,ENSG00000213699,ENSG00000101266,ENSG00000107731,ENSG00000134086,ENSG00000100219,ENSG00000137193,ENSG00000171791,ENSG00000153234,ENSG00000275700,ENSG00000162298,ENSG00000137331,ENSG00000181019,ENSG00000131871,ENSG00000019549,ENSG00000070669,ENSG00000100625,ENSG00000116044,ENSG00000101966,ENSG00000162734,ENSG00000156502,ENSG00000198355,ENSG00000127948…
GO:2001237	negative regulation of extrinsic apoptotic signaling pathway	biological_process	0.005724	0.2547	14	1125	115	20187	ENSG00000173039,ENSG00000107731,ENSG00000115170,ENSG00000092871,ENSG00000181788,ENSG00000171791,ENSG00000023909,ENSG00000162734,ENSG00000019549,ENSG00000115008,ENSG00000116584,ENSG00000120889,ENSG00000171951,ENSG00000023287
GO:0030942	endoplasmic reticulum signal peptide binding	molecular_function	0.0057338	0.2547	2	1125	3	20187	ENSG00000167881,ENSG00000100883
GO:0005801	cis-Golgi network	cellular_component	0.0057364	0.2547	7	1125	38	20187	ENSG00000181704,ENSG00000108587,ENSG00000105829,ENSG00000173230,ENSG00000066455,ENSG00000136152,ENSG00000167110
GO:0070273	phosphatidylinositol-4-phosphate binding	molecular_function	0.0057512	0.2547	5	1125	20	20187	ENSG00000143457,ENSG00000174705,ENSG00000166289,ENSG00000064652,ENSG00000132254
GO:0009118	regulation of nucleoside metabolic process	biological_process	0.0057707	0.2547	8	1125	49	20187	ENSG00000171105,ENSG00000009950,ENSG00000109819,ENSG00000106617,ENSG00000147162,ENSG00000154803,ENSG00000168209,ENSG00000171612
GO:1903578	regulation of ATP metabolic process	biological_process	0.0057707	0.2547	8	1125	49	20187	ENSG00000109819,ENSG00000009950,ENSG00000171105,ENSG00000168209,ENSG00000171612,ENSG00000154803,ENSG00000147162,ENSG00000106617
GO:0003333	amino acid transmembrane transport	biological_process	0.0058331	0.2569	9	1125	58	20187	ENSG00000139514,ENSG00000196517,ENSG00000115902,ENSG00000040487,ENSG00000105281,ENSG00000111371,ENSG00000151012,ENSG00000131389,ENSG00000149150
GO:0008637	apoptotic mitochondrial changes	biological_process	0.0059108	0.25977	14	1125	120	20187	ENSG00000153094,ENSG00000256053,ENSG00000023909,ENSG00000143514,ENSG00000213699,ENSG00000171791,ENSG00000122386,ENSG00000119922,ENSG00000170027,ENSG00000171169,ENSG00000135116,ENSG00000042286,ENSG00000097033,ENSG00000105327
GO:0043066	negative regulation of apoptotic process	biological_process	0.0059358	0.26032	65	1125	843	20187	ENSG00000113734,ENSG00000078747,ENSG00000213699,ENSG00000110330,ENSG00000100219,ENSG00000101266,ENSG00000107731,ENSG00000134086,ENSG00000137193,ENSG00000153234,ENSG00000171791,ENSG00000137331,ENSG00000275700,ENSG00000162298,ENSG00000181019,ENSG00000131871,ENSG00000070669,ENSG00000019549,ENSG00000101966,ENSG00000162734,ENSG00000100625,ENSG00000116044,ENSG00000127948,ENSG00000198355,ENSG00000156502…
GO:0018205	peptidyl-lysine modification	biological_process	0.0059847	0.26191	38	1125	429	20187	ENSG00000116761,ENSG00000118058,ENSG00000185115,ENSG00000147162,ENSG00000163884,ENSG00000154803,ENSG00000163938,ENSG00000109819,ENSG00000156983,ENSG00000185917,ENSG00000156831,ENSG00000078902,ENSG00000112200,ENSG00000168769,ENSG00000141582,ENSG00000187605,ENSG00000136715,ENSG00000183495,ENSG00000160741,ENSG00000221926,ENSG00000105229,ENSG00000106462,ENSG00000181555,ENSG00000120071,ENSG00000115267…
GO:0031058	positive regulation of histone modification	biological_process	0.0060143	0.26265	11	1125	80	20187	ENSG00000105127,ENSG00000147162,ENSG00000173011,ENSG00000011243,ENSG00000100603,ENSG00000112715,ENSG00000019549,ENSG00000075856,ENSG00000118058,ENSG00000109819,ENSG00000185049
GO:0015179	L-amino acid transmembrane transporter activity	molecular_function	0.0060676	0.26441	9	1125	57	20187	ENSG00000196517,ENSG00000115902,ENSG00000139514,ENSG00000111897,ENSG00000149150,ENSG00000040487,ENSG00000111371,ENSG00000105281,ENSG00000151012
GO:0035259	glucocorticoid receptor binding	molecular_function	0.006105	0.26548	4	1125	13	20187	ENSG00000153234,ENSG00000119508,ENSG00000172216,ENSG00000157557
GO:0000070	mitotic sister chromatid segregation	biological_process	0.0061227	0.2657	14	1125	118	20187	ENSG00000164162,ENSG00000254093,ENSG00000144635,ENSG00000156831,ENSG00000011243,ENSG00000105127,ENSG00000166037,ENSG00000062650,ENSG00000164695,ENSG00000101266,ENSG00000128908,ENSG00000112941,ENSG00000094804,ENSG00000083535
GO:0015804	neutral amino acid transport	biological_process	0.0061802	0.26763	7	1125	37	20187	ENSG00000149150,ENSG00000115902,ENSG00000196517,ENSG00000111897,ENSG00000168003,ENSG00000111371,ENSG00000105281
GO:0051640	organelle localization	biological_process	0.0062414	0.26971	39	1125	451	20187	ENSG00000086598,ENSG00000138660,ENSG00000163611,ENSG00000162236,ENSG00000166579,ENSG00000116584,ENSG00000254093,ENSG00000134108,ENSG00000119508,ENSG00000108433,ENSG00000105829,ENSG00000100528,ENSG00000164695,ENSG00000125814,ENSG00000148396,ENSG00000167110,ENSG00000140022,ENSG00000114354,ENSG00000134278,ENSG00000150961,ENSG00000074695,ENSG00000070540,ENSG00000169251,ENSG00000119048,ENSG00000083535…
GO:0008138	protein tyrosine/serine/threonine phosphatase activity	molecular_function	0.0062584	0.26988	8	1125	49	20187	ENSG00000184545,ENSG00000144048,ENSG00000081721,ENSG00000120875,ENSG00000112245,ENSG00000127952,ENSG00000158079,ENSG00000084112
GO:0032006	regulation of TOR signaling	biological_process	0.0062782	0.27017	10	1125	70	20187	ENSG00000130766,ENSG00000133794,ENSG00000025039,ENSG00000092871,ENSG00000130147,ENSG00000217128,ENSG00000168209,ENSG00000154803,ENSG00000171100,ENSG00000116954
GO:0003950	NAD+ ADP-ribosyltransferase activity	molecular_function	0.0063799	0.27398	5	1125	22	20187	ENSG00000129484,ENSG00000173273,ENSG00000107854,ENSG00000163659,ENSG00000137817
GO:0000245	spliceosomal complex assembly	biological_process	0.0064508	0.27601	9	1125	64	20187	ENSG00000198563,ENSG00000003756,ENSG00000172062,ENSG00000185246,ENSG00000169249,ENSG00000061936,ENSG00000140830,ENSG00000007392,ENSG00000075856
GO:0001228	transcriptional activator activity, RNA polymerase II transcription regulatory region sequence-specific binding	molecular_function	0.006454	0.27601	31	1125	321	20187	ENSG00000110925,ENSG00000121864,ENSG00000108509,ENSG00000173039,ENSG00000162772,ENSG00000116044,ENSG00000100625,ENSG00000175197,ENSG00000244405,ENSG00000118260,ENSG00000025156,ENSG00000175832,ENSG00000084093,ENSG00000102554,ENSG00000128272,ENSG00000145088,ENSG00000065970,ENSG00000141568,ENSG00000176692,ENSG00000116604,ENSG00000179361,ENSG00000198517,ENSG00000172216,ENSG00000153234,ENSG00000167074…
GO:0031929	TOR signaling	biological_process	0.0068116	0.2907	11	1125	82	20187	ENSG00000167550,ENSG00000133794,ENSG00000025039,ENSG00000092871,ENSG00000130147,ENSG00000130766,ENSG00000171100,ENSG00000116954,ENSG00000217128,ENSG00000168209,ENSG00000154803
GO:0070925	organelle assembly	biological_process	0.00686	0.29217	49	1125	602	20187	ENSG00000168488,ENSG00000147874,ENSG00000140598,ENSG00000128881,ENSG00000139112,ENSG00000163611,ENSG00000120370,ENSG00000112877,ENSG00000165115,ENSG00000172007,ENSG00000167110,ENSG00000139437,ENSG00000160695,ENSG00000144747,ENSG00000196998,ENSG00000023287,ENSG00000123395,ENSG00000188021,ENSG00000164695,ENSG00000055917,ENSG00000115839,ENSG00000080298,ENSG00000145782,ENSG00000155975,ENSG00000176428…
GO:0001883	purine nucleoside binding	molecular_function	0.0070483	0.29957	138	1125	1928	20187	ENSG00000108846,ENSG00000134440,ENSG00000107201,ENSG00000008086,ENSG00000198855,ENSG00000151151,ENSG00000173575,ENSG00000121989,ENSG00000074935,ENSG00000069956,ENSG00000134684,ENSG00000115170,ENSG00000166908,ENSG00000119729,ENSG00000143878,ENSG00000107140,ENSG00000156958,ENSG00000134697,ENSG00000059758,ENSG00000010219,ENSG00000113240,ENSG00000075413,ENSG00000125834,ENSG00000171105,ENSG00000065833…
GO:0005635	nuclear envelope	cellular_component	0.0070863	0.30051	39	1125	454	20187	ENSG00000166881,ENSG00000109133,ENSG00000173273,ENSG00000188283,ENSG00000173744,ENSG00000134470,ENSG00000136770,ENSG00000118217,ENSG00000140299,ENSG00000169629,ENSG00000171566,ENSG00000150995,ENSG00000161904,ENSG00000125875,ENSG00000101146,ENSG00000157349,ENSG00000115998,ENSG00000178607,ENSG00000186432,ENSG00000184575,ENSG00000146457,ENSG00000166579,ENSG00000083312,ENSG00000204178,ENSG00000131018…
GO:0006595	polyamine metabolic process	biological_process	0.0070996	0.30051	4	1125	16	20187	ENSG00000155096,ENSG00000141504,ENSG00000088826,ENSG00000130066
GO:0051020	GTPase binding	molecular_function	0.0071582	0.30202	30	1125	314	20187	ENSG00000158987,ENSG00000011454,ENSG00000066455,ENSG00000076864,ENSG00000004975,ENSG00000123240,ENSG00000135631,ENSG00000010017,ENSG00000065491,ENSG00000177169,ENSG00000169629,ENSG00000139132,ENSG00000181852,ENSG00000167705,ENSG00000116584,ENSG00000083312,ENSG00000136628,ENSG00000266094,ENSG00000188419,ENSG00000027075,ENSG00000130147,ENSG00000008086,ENSG00000132254,ENSG00000138073,ENSG00000144674…
GO:0045236	CXCR chemokine receptor binding	molecular_function	0.0071645	0.30202	4	1125	17	20187	ENSG00000078747,ENSG00000081041,ENSG00000163734,ENSG00000134684
GO:0036474	cell death in response to hydrogen peroxide	biological_process	0.0072089	0.3027	5	1125	23	20187	ENSG00000119508,ENSG00000116044,ENSG00000177425,ENSG00000183010,ENSG00000197746
GO:0006473	protein acetylation	biological_process	0.0072099	0.3027	20	1125	192	20187	ENSG00000118058,ENSG00000221926,ENSG00000160741,ENSG00000154803,ENSG00000163884,ENSG00000147162,ENSG00000141446,ENSG00000120071,ENSG00000109819,ENSG00000019549,ENSG00000156983,ENSG00000112200,ENSG00000139977,ENSG00000173011,ENSG00000127948,ENSG00000176046,ENSG00000183495,ENSG00000109065,ENSG00000136504,ENSG00000136715
GO:0051246	regulation of protein metabolic process	biological_process	0.0073095	0.30626	179	1125	2684	20187	ENSG00000154803,ENSG00000104866,ENSG00000004975,ENSG00000113522,ENSG00000144228,ENSG00000169018,ENSG00000078902,ENSG00000156831,ENSG00000169967,ENSG00000101266,ENSG00000183735,ENSG00000100219,ENSG00000197329,ENSG00000162772,ENSG00000115839,ENSG00000266094,ENSG00000119986,ENSG00000170242,ENSG00000198625,ENSG00000153879,ENSG00000106462,ENSG00000134058,ENSG00000134698,ENSG00000130758,ENSG00000162733…
GO:2001236	regulation of extrinsic apoptotic signaling pathway	biological_process	0.0073769	0.30845	18	1125	168	20187	ENSG00000023287,ENSG00000169018,ENSG00000019549,ENSG00000162734,ENSG00000023909,ENSG00000136603,ENSG00000162772,ENSG00000173039,ENSG00000107731,ENSG00000171951,ENSG00000125826,ENSG00000120889,ENSG00000115008,ENSG00000116584,ENSG00000171791,ENSG00000115170,ENSG00000092871,ENSG00000181788
GO:0032268	regulation of cellular protein metabolic process	biological_process	0.0074447	0.31044	166	1125	2470	20187	ENSG00000113742,ENSG00000091592,ENSG00000105229,ENSG00000138685,ENSG00000075856,ENSG00000005700,ENSG00000119048,ENSG00000150401,ENSG00000168209,ENSG00000161904,ENSG00000101255,ENSG00000084112,ENSG00000157873,ENSG00000100603,ENSG00000028116,ENSG00000124226,ENSG00000197746,ENSG00000185049,ENSG00000184545,ENSG00000221914,ENSG00000128965,ENSG00000157540,ENSG00000178607,ENSG00000138646,ENSG00000163884…
GO:0071479	cellular response to ionizing radiation	biological_process	0.0074545	0.31044	9	1125	60	20187	ENSG00000128908,ENSG00000143878,ENSG00000146872,ENSG00000136273,ENSG00000163565,ENSG00000116717,ENSG00000165392,ENSG00000124762,ENSG00000019549
GO:0061512	protein localization to cilium	biological_process	0.0075465	0.31364	6	1125	32	20187	ENSG00000168026,ENSG00000168374,ENSG00000104804,ENSG00000078246,ENSG00000163818,ENSG00000130338
GO:0008140	cAMP response element binding protein binding	molecular_function	0.0076665	0.31799	3	1125	8	20187	ENSG00000095794,ENSG00000160741,ENSG00000175197
GO:0007067	mitotic nuclear division	biological_process	0.0077321	0.32007	37	1125	431	20187	ENSG00000165660,ENSG00000136169,ENSG00000183955,ENSG00000141198,ENSG00000164162,ENSG00000112941,ENSG00000121274,ENSG00000162413,ENSG00000105127,ENSG00000173273,ENSG00000178996,ENSG00000115008,ENSG00000128908,ENSG00000065883,ENSG00000083535,ENSG00000154839,ENSG00000144635,ENSG00000156831,ENSG00000011243,ENSG00000167110,ENSG00000094804,ENSG00000164695,ENSG00000101266,ENSG00000176915,ENSG00000131023…
GO:0043433	negative regulation of sequence-specific DNA binding transcription factor activity	biological_process	0.0077497	0.32016	16	1125	144	20187	ENSG00000125826,ENSG00000153879,ENSG00000137193,ENSG00000105229,ENSG00000130758,ENSG00000106462,ENSG00000131263,ENSG00000105298,ENSG00000106052,ENSG00000204498,ENSG00000078747,ENSG00000197329,ENSG00000175197,ENSG00000134744,ENSG00000171867,ENSG00000079999
GO:0034389	lipid particle organization	biological_process	0.0077742	0.32053	4	1125	15	20187	ENSG00000099246,ENSG00000125875,ENSG00000115839,ENSG00000133104
GO:2000015	regulation of determination of dorsal identity	biological_process	0.0078574	0.32331	2	1125	3	20187	ENSG00000175197,ENSG00000115170
GO:0001882	nucleoside binding	molecular_function	0.0080771	0.3305	138	1125	1936	20187	ENSG00000125834,ENSG00000059758,ENSG00000010219,ENSG00000113240,ENSG00000075413,ENSG00000065833,ENSG00000171105,ENSG00000107140,ENSG00000156958,ENSG00000134697,ENSG00000134684,ENSG00000069956,ENSG00000074935,ENSG00000119729,ENSG00000143878,ENSG00000115170,ENSG00000166908,ENSG00000107201,ENSG00000108846,ENSG00000134440,ENSG00000151151,ENSG00000173575,ENSG00000121989,ENSG00000008086,ENSG00000198855…
GO:0006486	protein glycosylation	biological_process	0.0080802	0.3305	26	1125	274	20187	ENSG00000168769,ENSG00000115993,ENSG00000136152,ENSG00000180398,ENSG00000129484,ENSG00000187605,ENSG00000198833,ENSG00000186866,ENSG00000080608,ENSG00000107854,ENSG00000144278,ENSG00000167110,ENSG00000119523,ENSG00000074695,ENSG00000163659,ENSG00000140650,ENSG00000162298,ENSG00000120742,ENSG00000141458,ENSG00000140297,ENSG00000013375,ENSG00000173273,ENSG00000174951,ENSG00000134910,ENSG00000147162…
GO:0043413	macromolecule glycosylation	biological_process	0.0080802	0.3305	26	1125	274	20187	ENSG00000168769,ENSG00000115993,ENSG00000180398,ENSG00000136152,ENSG00000129484,ENSG00000187605,ENSG00000198833,ENSG00000186866,ENSG00000080608,ENSG00000144278,ENSG00000107854,ENSG00000167110,ENSG00000119523,ENSG00000074695,ENSG00000163659,ENSG00000140650,ENSG00000162298,ENSG00000141458,ENSG00000120742,ENSG00000140297,ENSG00000013375,ENSG00000173273,ENSG00000174951,ENSG00000134910,ENSG00000147162…
GO:0010822	positive regulation of mitochondrion organization	biological_process	0.0080976	0.33056	18	1125	175	20187	ENSG00000109670,ENSG00000122386,ENSG00000105327,ENSG00000171791,ENSG00000109819,ENSG00000143514,ENSG00000135116,ENSG00000170027,ENSG00000155906,ENSG00000179598,ENSG00000116809,ENSG00000160201,ENSG00000097033,ENSG00000160695,ENSG00000055483,ENSG00000256053,ENSG00000153094,ENSG00000141391
GO:1902525	regulation of protein monoubiquitination	biological_process	0.0083247	0.33887	2	1125	3	20187	ENSG00000110330,ENSG00000114742
GO:0001887	selenium compound metabolic process	biological_process	0.0083338	0.33887	3	1125	8	20187	ENSG00000031698,ENSG00000198431,ENSG00000179918
GO:0016570	histone modification	biological_process	0.0084247	0.34189	38	1125	434	20187	ENSG00000109819,ENSG00000118058,ENSG00000154803,ENSG00000147162,ENSG00000168769,ENSG00000163635,ENSG00000187605,ENSG00000136715,ENSG00000183495,ENSG00000156983,ENSG00000011243,ENSG00000084093,ENSG00000095787,ENSG00000087206,ENSG00000112200,ENSG00000106462,ENSG00000181555,ENSG00000120071,ENSG00000140455,ENSG00000115289,ENSG00000119048,ENSG00000160741,ENSG00000221926,ENSG00000075856,ENSG00000105127…
GO:0006110	regulation of glycolytic process	biological_process	0.0084849	0.34366	6	1125	32	20187	ENSG00000106617,ENSG00000171105,ENSG00000109819,ENSG00000168209,ENSG00000147162,ENSG00000009950
GO:0031404	chloride ion binding	molecular_function	0.0085109	0.34403	4	1125	14	20187	ENSG00000171365,ENSG00000011021,ENSG00000073464,ENSG00000103249
GO:0036473	cell death in response to oxidative stress	biological_process	0.0085771	0.34525	9	1125	64	20187	ENSG00000183010,ENSG00000197746,ENSG00000109670,ENSG00000102572,ENSG00000177425,ENSG00000128272,ENSG00000119508,ENSG00000116044,ENSG00000171791
GO:1902037	negative regulation of hematopoietic stem cell differentiation	biological_process	0.008582	0.34525	2	1125	3	20187	ENSG00000113013,ENSG00000116044
GO:2000117	negative regulation of cysteine-type endopeptidase activity	biological_process	0.0085932	0.34525	11	1125	88	20187	ENSG00000112715,ENSG00000170242,ENSG00000217128,ENSG00000163565,ENSG00000101266,ENSG00000092871,ENSG00000181788,ENSG00000127948,ENSG00000078081,ENSG00000110330,ENSG00000101966
GO:1904031	positive regulation of cyclin-dependent protein kinase activity	biological_process	0.0086078	0.34525	6	1125	33	20187	ENSG00000094804,ENSG00000008710,ENSG00000129315,ENSG00000082258,ENSG00000151694,ENSG00000124762
GO:0001939	female pronucleus	cellular_component	0.0086299	0.34546	3	1125	8	20187	ENSG00000117394,ENSG00000105127,ENSG00000187605
GO:0031624	ubiquitin conjugating enzyme binding	molecular_function	0.0086513	0.34565	6	1125	31	20187	ENSG00000166233,ENSG00000150401,ENSG00000124226,ENSG00000181788,ENSG00000137393,ENSG00000078902
GO:0008584	male gonad development	biological_process	0.0086898	0.34585	15	1125	132	20187	ENSG00000171105,ENSG00000134698,ENSG00000153094,ENSG00000166224,ENSG00000032219,ENSG00000121989,ENSG00000171791,ENSG00000100625,ENSG00000176046,ENSG00000205336,ENSG00000114742,ENSG00000125977,ENSG00000102531,ENSG00000125875,ENSG00000144747
GO:0046546	development of primary male sexual characteristics	biological_process	0.0086898	0.34585	15	1125	132	20187	ENSG00000144747,ENSG00000125875,ENSG00000102531,ENSG00000125977,ENSG00000205336,ENSG00000114742,ENSG00000176046,ENSG00000100625,ENSG00000171791,ENSG00000121989,ENSG00000032219,ENSG00000153094,ENSG00000166224,ENSG00000134698,ENSG00000171105
GO:0043470	regulation of carbohydrate catabolic process	biological_process	0.0087626	0.34739	7	1125	42	20187	ENSG00000106617,ENSG00000171105,ENSG00000173281,ENSG00000109819,ENSG00000168209,ENSG00000147162,ENSG00000009950
GO:0043471	regulation of cellular carbohydrate catabolic process	biological_process	0.0087626	0.34739	7	1125	42	20187	ENSG00000173281,ENSG00000109819,ENSG00000168209,ENSG00000147162,ENSG00000009950,ENSG00000106617,ENSG00000171105
GO:0032550	purine ribonucleoside binding	molecular_function	0.0087851	0.34739	137	1125	1925	20187	ENSG00000183495,ENSG00000169228,ENSG00000155304,ENSG00000116954,ENSG00000058729,ENSG00000198814,ENSG00000172007,ENSG00000099875,ENSG00000163938,ENSG00000113712,ENSG00000148842,ENSG00000143627,ENSG00000125485,ENSG00000140105,ENSG00000123595,ENSG00000144566,ENSG00000198833,ENSG00000113595,ENSG00000153933,ENSG00000073464,ENSG00000178607,ENSG00000157540,ENSG00000006451,ENSG00000185483,ENSG00000163349…
GO:1990124	messenger ribonucleoprotein complex	cellular_component	0.0087959	0.34739	3	1125	8	20187	ENSG00000107864,ENSG00000137449,ENSG00000113742
GO:0006613	cotranslational protein targeting to membrane	biological_process	0.0088662	0.34951	11	1125	111	20187	ENSG00000182934,ENSG00000167881,ENSG00000144867,ENSG00000124783,ENSG00000100883,ENSG00000114850,ENSG00000025796,ENSG00000163479,ENSG00000153037,ENSG00000058262,ENSG00000008952
GO:0005694	chromosome	cellular_component	0.0088969	0.35005	70	1125	959	20187	ENSG00000143756,ENSG00000105127,ENSG00000172216,ENSG00000177302,ENSG00000120071,ENSG00000119048,ENSG00000141644,ENSG00000154839,ENSG00000139718,ENSG00000183955,ENSG00000136169,ENSG00000177425,ENSG00000171566,ENSG00000126368,ENSG00000100603,ENSG00000147421,ENSG00000109445,ENSG00000141867,ENSG00000197061,ENSG00000152457,ENSG00000180573,ENSG00000136273,ENSG00000254093,ENSG00000185115,ENSG00000109819…
GO:0036094	small molecule binding	molecular_function	0.0089515	0.35148	187	1125	2757	20187	ENSG00000097033,ENSG00000107201,ENSG00000134440,ENSG00000108846,ENSG00000121989,ENSG00000173575,ENSG00000151151,ENSG00000198855,ENSG00000204348,ENSG00000008086,ENSG00000134684,ENSG00000069956,ENSG00000074935,ENSG00000148346,ENSG00000143878,ENSG00000109814,ENSG00000119729,ENSG00000119446,ENSG00000141644,ENSG00000166908,ENSG00000153914,ENSG00000115170,ENSG00000198000,ENSG00000166199,ENSG00000107140…
GO:0006563	L-serine metabolic process	biological_process	0.0089806	0.35148	3	1125	9	20187	ENSG00000135069,ENSG00000146733,ENSG00000182199
GO:0016578	histone deubiquitination	biological_process	0.0089845	0.35148	5	1125	22	20187	ENSG00000163635,ENSG00000075856,ENSG00000135655,ENSG00000087206,ENSG00000140455
GO:0051276	chromosome organization	biological_process	0.0091394	0.35687	83	1125	1153	20187	ENSG00000107854,ENSG00000198952,ENSG00000182095,ENSG00000156983,ENSG00000112200,ENSG00000087206,ENSG00000095787,ENSG00000084093,ENSG00000011243,ENSG00000189060,ENSG00000164695,ENSG00000141582,ENSG00000100814,ENSG00000183495,ENSG00000136715,ENSG00000254093,ENSG00000118058,ENSG00000109670,ENSG00000147162,ENSG00000152684,ENSG00000163938,ENSG00000109819,ENSG00000100603,ENSG00000112715,ENSG00000136169…
GO:0010821	regulation of mitochondrion organization	biological_process	0.009235	0.35988	22	1125	233	20187	ENSG00000153094,ENSG00000141391,ENSG00000161011,ENSG00000256053,ENSG00000213699,ENSG00000116809,ENSG00000179598,ENSG00000135116,ENSG00000155906,ENSG00000170027,ENSG00000055483,ENSG00000160695,ENSG00000097033,ENSG00000160201,ENSG00000109819,ENSG00000143514,ENSG00000171791,ENSG00000122386,ENSG00000109670,ENSG00000181852,ENSG00000105327,ENSG00000154803
GO:1901701	cellular response to oxygen-containing compound	biological_process	0.0092575	0.35988	70	1125	921	20187	ENSG00000118260,ENSG00000170027,ENSG00000019549,ENSG00000183010,ENSG00000131871,ENSG00000152518,ENSG00000127948,ENSG00000198355,ENSG00000116044,ENSG00000198839,ENSG00000047249,ENSG00000101544,ENSG00000176692,ENSG00000106462,ENSG00000172375,ENSG00000130766,ENSG00000172059,ENSG00000137449,ENSG00000120053,ENSG00000100219,ENSG00000094804,ENSG00000106070,ENSG00000198963,ENSG00000189067,ENSG00000137193…
GO:0032549	ribonucleoside binding	molecular_function	0.009283	0.35988	137	1125	1928	20187	ENSG00000080371,ENSG00000113522,ENSG00000177169,ENSG00000165115,ENSG00000134108,ENSG00000104980,ENSG00000169967,ENSG00000101266,ENSG00000183735,ENSG00000086544,ENSG00000120063,ENSG00000179335,ENSG00000175906,ENSG00000065613,ENSG00000113013,ENSG00000134058,ENSG00000164815,ENSG00000011021,ENSG00000186591,ENSG00000130758,ENSG00000128908,ENSG00000162733,ENSG00000100883,ENSG00000090861,ENSG00000163788…
GO:0019789	SUMO transferase activity	molecular_function	0.0092862	0.35988	4	1125	15	20187	ENSG00000156831,ENSG00000112200,ENSG00000105229,ENSG00000141582
GO:0072331	signal transduction by p53 class mediator	biological_process	0.009413	0.36361	26	1125	282	20187	ENSG00000176046,ENSG00000101266,ENSG00000157540,ENSG00000163349,ENSG00000183955,ENSG00000163565,ENSG00000116717,ENSG00000168209,ENSG00000165392,ENSG00000100603,ENSG00000019549,ENSG00000106617,ENSG00000156983,ENSG00000172530,ENSG00000116017,ENSG00000143514,ENSG00000113522,ENSG00000130766,ENSG00000177302,ENSG00000092871,ENSG00000174371,ENSG00000152409,ENSG00000136273,ENSG00000111725,ENSG00000198625…
GO:1901653	cellular response to peptide	biological_process	0.0094217	0.36361	28	1125	305	20187	ENSG00000184557,ENSG00000170027,ENSG00000118260,ENSG00000102554,ENSG00000101255,ENSG00000137449,ENSG00000172059,ENSG00000131871,ENSG00000100219,ENSG00000120053,ENSG00000127948,ENSG00000173039,ENSG00000106070,ENSG00000094804,ENSG00000146678,ENSG00000109787,ENSG00000116584,ENSG00000119508,ENSG00000125952,ENSG00000171612,ENSG00000147162,ENSG00000163884,ENSG00000143627,ENSG00000047249,ENSG00000171105…
GO:0030307	positive regulation of cell growth	biological_process	0.0094352	0.36361	17	1125	159	20187	ENSG00000146678,ENSG00000128422,ENSG00000166579,ENSG00000170242,ENSG00000101544,ENSG00000171612,ENSG00000198000,ENSG00000171791,ENSG00000128908,ENSG00000112715,ENSG00000151694,ENSG00000008086,ENSG00000101266,ENSG00000156502,ENSG00000121864,ENSG00000144674,ENSG00000198563
GO:0060546	negative regulation of necroptotic process	biological_process	0.0095242	0.36601	3	1125	8	20187	ENSG00000116584,ENSG00000110330,ENSG00000125826
GO:0098588	bounding membrane of organelle	cellular_component	0.0095331	0.36601	172	1125	2562	20187	ENSG00000196505,ENSG00000176428,ENSG00000111711,ENSG00000165782,ENSG00000047249,ENSG00000136770,ENSG00000118217,ENSG00000182934,ENSG00000092871,ENSG00000070540,ENSG00000148384,ENSG00000099246,ENSG00000141198,ENSG00000116786,ENSG00000165006,ENSG00000008710,ENSG00000141580,ENSG00000131871,ENSG00000167987,ENSG00000127948,ENSG00000129083,ENSG00000132254,ENSG00000138073,ENSG00000144867,ENSG00000131018…
GO:1903310	positive regulation of chromatin modification	biological_process	0.0095515	0.36604	11	1125	85	20187	ENSG00000105127,ENSG00000147162,ENSG00000173011,ENSG00000011243,ENSG00000100603,ENSG00000112715,ENSG00000019549,ENSG00000075856,ENSG00000118058,ENSG00000185049,ENSG00000109819
GO:0072600	establishment of protein localization to Golgi	biological_process	0.009571	0.36611	5	1125	22	20187	ENSG00000169629,ENSG00000179562,ENSG00000123240,ENSG00000144674,ENSG00000172007
GO:0018026	peptidyl-lysine monomethylation	biological_process	0.009716	0.37073	3	1125	8	20187	ENSG00000185917,ENSG00000183955,ENSG00000118058
GO:0045120	pronucleus	cellular_component	0.0097277	0.37073	4	1125	15	20187	ENSG00000105127,ENSG00000117394,ENSG00000187605,ENSG00000106462
GO:0035639	purine ribonucleoside triphosphate binding	molecular_function	0.0097809	0.37207	136	1125	1916	20187	ENSG00000025039,ENSG00000100664,ENSG00000171365,ENSG00000143862,ENSG00000110619,ENSG00000136628,ENSG00000080823,ENSG00000144867,ENSG00000115947,ENSG00000140598,ENSG00000166986,ENSG00000137193,ENSG00000130348,ENSG00000131023,ENSG00000128881,ENSG00000115137,ENSG00000204344,ENSG00000103249,ENSG00000094804,ENSG00000106617,ENSG00000144635,ENSG00000178093,ENSG00000156510,ENSG00000165732,ENSG00000182934…
GO:0043543	protein acylation	biological_process	0.0098031	0.37223	22	1125	224	20187	ENSG00000141446,ENSG00000120071,ENSG00000109819,ENSG00000204160,ENSG00000118058,ENSG00000160741,ENSG00000221926,ENSG00000154803,ENSG00000163884,ENSG00000147162,ENSG00000127948,ENSG00000183495,ENSG00000176046,ENSG00000109065,ENSG00000136504,ENSG00000147533,ENSG00000136715,ENSG00000019549,ENSG00000156983,ENSG00000112200,ENSG00000139977,ENSG00000173011
GO:0070301	cellular response to hydrogen peroxide	biological_process	0.009832	0.37234	10	1125	76	20187	ENSG00000116044,ENSG00000143878,ENSG00000173039,ENSG00000106462,ENSG00000119508,ENSG00000197746,ENSG00000148346,ENSG00000183010,ENSG00000198839,ENSG00000177425
GO:0032495	response to muramyl dipeptide	biological_process	0.0098762	0.37234	4	1125	15	20187	ENSG00000101384,ENSG00000091592,ENSG00000173039,ENSG00000116584
GO:0016568	chromatin modification	biological_process	0.0098876	0.37234	51	1125	639	20187	ENSG00000112715,ENSG00000100603,ENSG00000019549,ENSG00000139718,ENSG00000173011,ENSG00000147854,ENSG00000136169,ENSG00000135655,ENSG00000183955,ENSG00000146872,ENSG00000110851,ENSG00000197061,ENSG00000163935,ENSG00000171988,ENSG00000032219,ENSG00000185049,ENSG00000141867,ENSG00000136504,ENSG00000173575,ENSG00000075856,ENSG00000221926,ENSG00000160741,ENSG00000105127,ENSG00000181555,ENSG00000106462…
GO:0032479	regulation of type I interferon production	biological_process	0.0099006	0.37234	14	1125	123	20187	ENSG00000173039,ENSG00000124831,ENSG00000105298,ENSG00000183735,ENSG00000186141,ENSG00000168495,ENSG00000241258,ENSG00000106052,ENSG00000078747,ENSG00000011275,ENSG00000115267,ENSG00000107201,ENSG00000138646,ENSG00000163565
GO:0032266	phosphatidylinositol-3-phosphate binding	molecular_function	0.0099073	0.37234	6	1125	32	20187	ENSG00000064652,ENSG00000141580,ENSG00000070540,ENSG00000196998,ENSG00000174705,ENSG00000166289
GO:0010009	cytoplasmic side of endosome membrane	cellular_component	0.0099141	0.37234	2	1125	3	20187	ENSG00000144566,ENSG00000080371
GO:0071417	cellular response to organonitrogen compound	biological_process	0.0099501	0.37251	40	1125	472	20187	ENSG00000148516,ENSG00000173039,ENSG00000127948,ENSG00000084112,ENSG00000131871,ENSG00000102554,ENSG00000101255,ENSG00000118260,ENSG00000170027,ENSG00000119729,ENSG00000130766,ENSG00000172216,ENSG00000176692,ENSG00000106462,ENSG00000047249,ENSG00000113742,ENSG00000171612,ENSG00000106070,ENSG00000094804,ENSG00000023909,ENSG00000107864,ENSG00000130147,ENSG00000100219,ENSG00000120053,ENSG00000137449…
GO:1903206	negative regulation of hydrogen peroxide-induced cell death	biological_process	0.0099547	0.37251	4	1125	16	20187	ENSG00000116044,ENSG00000119508,ENSG00000183010,ENSG00000197746
GO:0006741	NADP biosynthetic process	biological_process	0.010029	0.3746	2	1125	3	20187	ENSG00000152620,ENSG00000065833
GO:0000421	autophagosome membrane	cellular_component	0.010141	0.37805	5	1125	26	20187	ENSG00000139112,ENSG00000070540,ENSG00000177169,ENSG00000097033,ENSG00000136436
GO:0012505	endomembrane system	cellular_component	0.010158	0.37805	260	1125	4038	20187	ENSG00000204160,ENSG00000188092,ENSG00000147649,ENSG00000101294,ENSG00000141458,ENSG00000105281,ENSG00000124783,ENSG00000123739,ENSG00000164695,ENSG00000130147,ENSG00000105829,ENSG00000108433,ENSG00000127870,ENSG00000148396,ENSG00000105127,ENSG00000106638,ENSG00000188283,ENSG00000150527,ENSG00000011454,ENSG00000085465,ENSG00000119729,ENSG00000135631,ENSG00000143878,ENSG00000140299,ENSG00000112715…
GO:0072599	establishment of protein localization to endoplasmic reticulum	biological_process	0.010177	0.3781	11	1125	113	20187	ENSG00000115839,ENSG00000167881,ENSG00000182934,ENSG00000118363,ENSG00000025796,ENSG00000153037,ENSG00000058262,ENSG00000008952,ENSG00000100883,ENSG00000114850,ENSG00000144867
GO:0036452	ESCRT complex	cellular_component	0.010197	0.37816	5	1125	26	20187	ENSG00000165006,ENSG00000164695,ENSG00000176428,ENSG00000155975,ENSG00000167987
GO:1901796	regulation of signal transduction by p53 class mediator	biological_process	0.010404	0.38417	18	1125	175	20187	ENSG00000163349,ENSG00000157540,ENSG00000101266,ENSG00000183955,ENSG00000156983,ENSG00000106617,ENSG00000019549,ENSG00000165392,ENSG00000177302,ENSG00000143514,ENSG00000113522,ENSG00000172530,ENSG00000152409,ENSG00000174371,ENSG00000092871,ENSG00000198625,ENSG00000111725,ENSG00000136273
GO:0050657	nucleic acid transport	biological_process	0.010437	0.38417	18	1125	176	20187	ENSG00000198563,ENSG00000184575,ENSG00000151461,ENSG00000101146,ENSG00000145216,ENSG00000134597,ENSG00000157349,ENSG00000160201,ENSG00000011243,ENSG00000198952,ENSG00000058673,ENSG00000183426,ENSG00000116698,ENSG00000133226,ENSG00000181555,ENSG00000125351,ENSG00000173744,ENSG00000173273
GO:0050658	RNA transport	biological_process	0.010437	0.38417	18	1125	176	20187	ENSG00000198563,ENSG00000184575,ENSG00000151461,ENSG00000101146,ENSG00000145216,ENSG00000134597,ENSG00000157349,ENSG00000011243,ENSG00000160201,ENSG00000198952,ENSG00000183426,ENSG00000058673,ENSG00000125351,ENSG00000173744,ENSG00000181555,ENSG00000116698,ENSG00000133226,ENSG00000173273
GO:0051236	establishment of RNA localization	biological_process	0.010437	0.38417	18	1125	176	20187	ENSG00000173273,ENSG00000116698,ENSG00000133226,ENSG00000181555,ENSG00000125351,ENSG00000173744,ENSG00000058673,ENSG00000183426,ENSG00000198952,ENSG00000160201,ENSG00000011243,ENSG00000151461,ENSG00000145216,ENSG00000134597,ENSG00000101146,ENSG00000157349,ENSG00000198563,ENSG00000184575
GO:0031647	regulation of protein stability	biological_process	0.010452	0.38417	22	1125	232	20187	ENSG00000254093,ENSG00000130348,ENSG00000124762,ENSG00000109670,ENSG00000115977,ENSG00000198625,ENSG00000162298,ENSG00000154144,ENSG00000119048,ENSG00000171791,ENSG00000145362,ENSG00000140455,ENSG00000109819,ENSG00000118260,ENSG00000196470,ENSG00000160695,ENSG00000097033,ENSG00000134086,ENSG00000136152,ENSG00000136986,ENSG00000100219,ENSG00000147533
GO:0022607	cellular component assembly	biological_process	0.01058	0.38818	172	1125	2611	20187	ENSG00000115839,ENSG00000114354,ENSG00000074695,ENSG00000120370,ENSG00000169249,ENSG00000086598,ENSG00000157077,ENSG00000004975,ENSG00000177169,ENSG00000165115,ENSG00000168488,ENSG00000117174,ENSG00000154803,ENSG00000125952,ENSG00000180398,ENSG00000198920,ENSG00000166889,ENSG00000100625,ENSG00000198563,ENSG00000019549,ENSG00000131626,ENSG00000126070,ENSG00000065613,ENSG00000076864,ENSG00000134698…
GO:0000278	mitotic cell cycle	biological_process	0.010607	0.38847	74	1125	996	20187	ENSG00000171566,ENSG00000116717,ENSG00000136169,ENSG00000165660,ENSG00000183955,ENSG00000221914,ENSG00000121274,ENSG00000162413,ENSG00000141867,ENSG00000102572,ENSG00000124762,ENSG00000105127,ENSG00000154839,ENSG00000115170,ENSG00000103264,ENSG00000117614,ENSG00000011243,ENSG00000169016,ENSG00000091651,ENSG00000164695,ENSG00000176915,ENSG00000147874,ENSG00000116584,ENSG00000254093,ENSG00000136273…
GO:0004741	[pyruvate dehydrogenase (lipoamide)] phosphatase activity	molecular_function	0.010694	0.39096	2	1125	3	20187	ENSG00000164951,ENSG00000172840
GO:0071310	cellular response to organic substance	biological_process	0.010777	0.39302	152	1125	2241	20187	ENSG00000025039,ENSG00000163659,ENSG00000171791,ENSG00000137193,ENSG00000144867,ENSG00000136628,ENSG00000008952,ENSG00000166037,ENSG00000131023,ENSG00000079999,ENSG00000106070,ENSG00000198963,ENSG00000110330,ENSG00000094804,ENSG00000136603,ENSG00000189067,ENSG00000137449,ENSG00000118217,ENSG00000145623,ENSG00000182934,ENSG00000092871,ENSG00000119917,ENSG00000177426,ENSG00000130766,ENSG00000070540…
GO:0019217	regulation of fatty acid metabolic process	biological_process	0.0108	0.39302	10	1125	77	20187	ENSG00000119508,ENSG00000178752,ENSG00000101255,ENSG00000106617,ENSG00000109819,ENSG00000172840,ENSG00000164951,ENSG00000009950,ENSG00000083535,ENSG00000165175
GO:0006047	UDP-N-acetylglucosamine metabolic process	biological_process	0.010807	0.39302	4	1125	16	20187	ENSG00000162066,ENSG00000198380,ENSG00000197355,ENSG00000013375
GO:1900101	regulation of endoplasmic reticulum unfolded protein response	biological_process	0.010845	0.39322	5	1125	25	20187	ENSG00000153094,ENSG00000100219,ENSG00000109133,ENSG00000178607,ENSG00000087074
GO:0005794	Golgi apparatus	cellular_component	0.010851	0.39322	111	1125	1565	20187	ENSG00000070540,ENSG00000123240,ENSG00000065883,ENSG00000168818,ENSG00000148384,ENSG00000182400,ENSG00000076864,ENSG00000197978,ENSG00000134470,ENSG00000118217,ENSG00000242247,ENSG00000113739,ENSG00000111711,ENSG00000123700,ENSG00000173273,ENSG00000176971,ENSG00000108587,ENSG00000132254,ENSG00000138073,ENSG00000129083,ENSG00000104635,ENSG00000180398,ENSG00000181704,ENSG00000008710,ENSG00000173230…
GO:1902531	regulation of intracellular signal transduction	biological_process	0.010952	0.39618	122	1125	1744	20187	ENSG00000105229,ENSG00000138685,ENSG00000103126,ENSG00000120889,ENSG00000139132,ENSG00000184731,ENSG00000197530,ENSG00000111725,ENSG00000166908,ENSG00000152409,ENSG00000136002,ENSG00000143514,ENSG00000177302,ENSG00000140299,ENSG00000143878,ENSG00000264522,ENSG00000119048,ENSG00000119729,ENSG00000157873,ENSG00000197746,ENSG00000112715,ENSG00000028116,ENSG00000166289,ENSG00000168209,ENSG00000116717…
GO:0051568	histone H3-K4 methylation	biological_process	0.011013	0.3977	8	1125	53	20187	ENSG00000168769,ENSG00000185049,ENSG00000032219,ENSG00000187605,ENSG00000100603,ENSG00000118058,ENSG00000147162,ENSG00000139718
GO:0046685	response to arsenic-containing substance	biological_process	0.011227	0.40426	5	1125	26	20187	ENSG00000137449,ENSG00000099875,ENSG00000128272,ENSG00000162772,ENSG00000124762
GO:0017076	purine nucleotide binding	molecular_function	0.011243	0.40426	139	1125	1971	20187	ENSG00000168374,ENSG00000115977,ENSG00000031698,ENSG00000143748,ENSG00000184182,ENSG00000091592,ENSG00000102572,ENSG00000160179,ENSG00000173540,ENSG00000119048,ENSG00000070961,ENSG00000152620,ENSG00000101255,ENSG00000028116,ENSG00000172432,ENSG00000115267,ENSG00000164284,ENSG00000198833,ENSG00000144566,ENSG00000153933,ENSG00000113595,ENSG00000157540,ENSG00000073464,ENSG00000178607,ENSG00000163349…
GO:0043933	macromolecular complex subunit organization	biological_process	0.011253	0.40426	176	1125	2699	20187	ENSG00000189060,ENSG00000011243,ENSG00000150961,ENSG00000087206,ENSG00000136715,ENSG00000148396,ENSG00000105829,ENSG00000108433,ENSG00000100528,ENSG00000164695,ENSG00000101294,ENSG00000217128,ENSG00000169612,ENSG00000163347,ENSG00000116761,ENSG00000147874,ENSG00000065833,ENSG00000109819,ENSG00000010017,ENSG00000171105,ENSG00000125875,ENSG00000097033,ENSG00000154305,ENSG00000112715,ENSG00000173575…
GO:0008308	voltage-gated anion channel activity	molecular_function	0.011357	0.40727	4	1125	16	20187	ENSG00000073464,ENSG00000103249,ENSG00000011021,ENSG00000171365
GO:1903371	regulation of endoplasmic reticulum tubular network organization	biological_process	0.011377	0.40729	2	1125	3	20187	ENSG00000115839,ENSG00000109133
GO:0034399	nuclear periphery	cellular_component	0.011462	0.40961	14	1125	121	20187	ENSG00000133226,ENSG00000163635,ENSG00000124788,ENSG00000184575,ENSG00000141644,ENSG00000198563,ENSG00000172216,ENSG00000083312,ENSG00000100603,ENSG00000151657,ENSG00000105229,ENSG00000105127,ENSG00000128272,ENSG00000011243
GO:0016363	nuclear matrix	cellular_component	0.011561	0.41245	12	1125	97	20187	ENSG00000172216,ENSG00000198563,ENSG00000184575,ENSG00000141644,ENSG00000124788,ENSG00000163635,ENSG00000133226,ENSG00000011243,ENSG00000105127,ENSG00000105229,ENSG00000151657,ENSG00000100603
GO:0032553	ribonucleotide binding	molecular_function	0.011652	0.41433	139	1125	1974	20187	ENSG00000011021,ENSG00000186591,ENSG00000130758,ENSG00000162733,ENSG00000128908,ENSG00000065613,ENSG00000164815,ENSG00000134058,ENSG00000113013,ENSG00000090861,ENSG00000163788,ENSG00000100883,ENSG00000198563,ENSG00000167550,ENSG00000070669,ENSG00000080371,ENSG00000113522,ENSG00000177169,ENSG00000165115,ENSG00000104980,ENSG00000134108,ENSG00000086544,ENSG00000101266,ENSG00000169967,ENSG00000183735…
GO:0071013	catalytic step 2 spliceosome	cellular_component	0.011654	0.41433	11	1125	96	20187	ENSG00000171566,ENSG00000116752,ENSG00000100603,ENSG00000117614,ENSG00000160201,ENSG00000086589,ENSG00000134597,ENSG00000105298,ENSG00000076650,ENSG00000133226,ENSG00000033030
GO:0017016	Ras GTPase binding	molecular_function	0.011707	0.41493	26	1125	272	20187	ENSG00000130147,ENSG00000008086,ENSG00000115839,ENSG00000132254,ENSG00000184575,ENSG00000130396,ENSG00000121749,ENSG00000125875,ENSG00000158987,ENSG00000066455,ENSG00000011454,ENSG00000076864,ENSG00000004975,ENSG00000177169,ENSG00000169629,ENSG00000123240,ENSG00000135631,ENSG00000010017,ENSG00000065491,ENSG00000266094,ENSG00000116584,ENSG00000167705,ENSG00000181852,ENSG00000083312,ENSG00000188419…
GO:0032066	nucleolus to nucleoplasm transport	biological_process	0.011723	0.41493	2	1125	3	20187	ENSG00000154144,ENSG00000165392
GO:0070085	glycosylation	biological_process	0.011731	0.41493	26	1125	283	20187	ENSG00000140297,ENSG00000163659,ENSG00000140650,ENSG00000162298,ENSG00000120742,ENSG00000141458,ENSG00000174951,ENSG00000134910,ENSG00000147162,ENSG00000168374,ENSG00000013375,ENSG00000173273,ENSG00000187605,ENSG00000198833,ENSG00000168769,ENSG00000115993,ENSG00000180398,ENSG00000136152,ENSG00000129484,ENSG00000119523,ENSG00000074695,ENSG00000186866,ENSG00000080608,ENSG00000144278,ENSG00000107854…
GO:0032555	purine ribonucleotide binding	molecular_function	0.011768	0.41551	138	1125	1958	20187	ENSG00000119048,ENSG00000173540,ENSG00000070961,ENSG00000115977,ENSG00000168374,ENSG00000160179,ENSG00000102572,ENSG00000091592,ENSG00000184182,ENSG00000143748,ENSG00000031698,ENSG00000113595,ENSG00000153933,ENSG00000144566,ENSG00000198833,ENSG00000006451,ENSG00000185483,ENSG00000163349,ENSG00000178607,ENSG00000073464,ENSG00000157540,ENSG00000101255,ENSG00000152620,ENSG00000172432,ENSG00000115267…
GO:1901407	regulation of phosphorylation of RNA polymerase II C-terminal domain	biological_process	0.011897	0.41934	3	1125	9	20187	ENSG00000141867,ENSG00000082258,ENSG00000129315
GO:0034198	cellular response to amino acid starvation	biological_process	0.012015	0.42281	5	1125	25	20187	ENSG00000116954,ENSG00000124762,ENSG00000128272,ENSG00000097033,ENSG00000162772
GO:0000808	origin recognition complex	cellular_component	0.012099	0.42432	3	1125	9	20187	ENSG00000091651,ENSG00000115947,ENSG00000164815
GO:0005664	nuclear origin of replication recognition complex	cellular_component	0.012099	0.42432	3	1125	9	20187	ENSG00000164815,ENSG00000115947,ENSG00000091651
GO:0090526	regulation of gluconeogenesis involved in cellular glucose homeostasis	biological_process	0.012147	0.42489	2	1125	3	20187	ENSG00000130766,ENSG00000147162
GO:1901699	cellular response to nitrogen compound	biological_process	0.012157	0.42489	44	1125	535	20187	ENSG00000025039,ENSG00000185745,ENSG00000171105,ENSG00000153234,ENSG00000109819,ENSG00000109787,ENSG00000146678,ENSG00000116584,ENSG00000163884,ENSG00000147162,ENSG00000143627,ENSG00000125952,ENSG00000119508,ENSG00000107864,ENSG00000130147,ENSG00000120053,ENSG00000100219,ENSG00000106070,ENSG00000094804,ENSG00000134744,ENSG00000023909,ENSG00000184557,ENSG00000116954,ENSG00000137449,ENSG00000172059…
GO:0034343	type III interferon production	biological_process	0.012221	0.4257	2	1125	3	20187	ENSG00000115267,ENSG00000107201
GO:0034344	regulation of type III interferon production	biological_process	0.012221	0.4257	2	1125	3	20187	ENSG00000107201,ENSG00000115267
GO:1990381	ubiquitin-specific protease binding	molecular_function	0.012547	0.43613	4	1125	17	20187	ENSG00000131871,ENSG00000162298,ENSG00000136986,ENSG00000075856
GO:0008033	tRNA processing	biological_process	0.012563	0.43613	14	1125	133	20187	ENSG00000066651,ENSG00000137760,ENSG00000090861,ENSG00000104907,ENSG00000162971,ENSG00000152464,ENSG00000134077,ENSG00000031698,ENSG00000138050,ENSG00000166166,ENSG00000135297,ENSG00000037897,ENSG00000145996,ENSG00000142544
GO:0044389	ubiquitin-like protein ligase binding	molecular_function	0.012735	0.44138	28	1125	315	20187	ENSG00000113013,ENSG00000092871,ENSG00000118217,ENSG00000172216,ENSG00000109819,ENSG00000186591,ENSG00000171791,ENSG00000119048,ENSG00000133104,ENSG00000103126,ENSG00000105229,ENSG00000109670,ENSG00000184182,ENSG00000124762,ENSG00000139112,ENSG00000101294,ENSG00000006451,ENSG00000161011,ENSG00000136986,ENSG00000173039,ENSG00000155313,ENSG00000198833,ENSG00000166233,ENSG00000144228,ENSG00000157873…
GO:0032434	regulation of proteasomal ubiquitin-dependent protein catabolic process	biological_process	0.012867	0.4452	16	1125	155	20187	ENSG00000164162,ENSG00000124226,ENSG00000166233,ENSG00000188021,ENSG00000156831,ENSG00000144635,ENSG00000095787,ENSG00000101255,ENSG00000101266,ENSG00000146872,ENSG00000079999,ENSG00000116044,ENSG00000094804,ENSG00000171100,ENSG00000113712,ENSG00000137393
GO:0009100	glycoprotein metabolic process	biological_process	0.01307	0.45144	34	1125	393	20187	ENSG00000171791,ENSG00000120742,ENSG00000162298,ENSG00000141458,ENSG00000275700,ENSG00000140650,ENSG00000163659,ENSG00000164318,ENSG00000147162,ENSG00000174951,ENSG00000127415,ENSG00000187605,ENSG00000129484,ENSG00000168769,ENSG00000074695,ENSG00000119523,ENSG00000167110,ENSG00000144278,ENSG00000107854,ENSG00000213614,ENSG00000186866,ENSG00000140297,ENSG00000023318,ENSG00000168374,ENSG00000134910…
GO:1901800	positive regulation of proteasomal protein catabolic process	biological_process	0.013243	0.45667	11	1125	92	20187	ENSG00000079999,ENSG00000100219,ENSG00000113712,ENSG00000137393,ENSG00000116044,ENSG00000166233,ENSG00000109670,ENSG00000124226,ENSG00000101255,ENSG00000156831,ENSG00000188021
GO:1903008	organelle disassembly	biological_process	0.013655	0.4701	21	1125	223	20187	ENSG00000176142,ENSG00000161011,ENSG00000145782,ENSG00000086544,ENSG00000167110,ENSG00000048544,ENSG00000116809,ENSG00000176624,ENSG00000141580,ENSG00000160201,ENSG00000115902,ENSG00000031003,ENSG00000055483,ENSG00000196998,ENSG00000123240,ENSG00000162236,ENSG00000070540,ENSG00000109819,ENSG00000181852,ENSG00000109670,ENSG00000139112
GO:0070561	vitamin D receptor signaling pathway	biological_process	0.013739	0.47152	3	1125	9	20187	ENSG00000100603,ENSG00000019549,ENSG00000137193
GO:0031123	RNA 3'-end processing	biological_process	0.013783	0.47152	14	1125	131	20187	ENSG00000142528,ENSG00000100722,ENSG00000101104,ENSG00000160201,ENSG00000120699,ENSG00000133226,ENSG00000107864,ENSG00000156502,ENSG00000129315,ENSG00000125351,ENSG00000145216,ENSG00000198563,ENSG00000058673,ENSG00000134744
GO:0070646	protein modification by small protein removal	biological_process	0.013795	0.47152	16	1125	149	20187	ENSG00000155313,ENSG00000163635,ENSG00000019995,ENSG00000165660,ENSG00000135655,ENSG00000087206,ENSG00000182199,ENSG00000055483,ENSG00000078747,ENSG00000264522,ENSG00000140455,ENSG00000106346,ENSG00000170242,ENSG00000169918,ENSG00000075856,ENSG00000114742
GO:1901032	negative regulation of response to reactive oxygen species	biological_process	0.013796	0.47152	4	1125	18	20187	ENSG00000183010,ENSG00000197746,ENSG00000116044,ENSG00000119508
GO:1901030	positive regulation of mitochondrial outer membrane permeabilization involved in apoptotic signaling pathway	biological_process	0.013812	0.47152	6	1125	36	20187	ENSG00000153094,ENSG00000122386,ENSG00000170027,ENSG00000143514,ENSG00000097033,ENSG00000171791
GO:0045292	mRNA cis splicing, via spliceosome	biological_process	0.013842	0.47152	4	1125	18	20187	ENSG00000185246,ENSG00000125352,ENSG00000086589,ENSG00000061936
GO:0051059	NF-kappaB binding	molecular_function	0.013856	0.47152	5	1125	28	20187	ENSG00000173039,ENSG00000163481,ENSG00000143514,ENSG00000105127,ENSG00000147649
GO:0032259	methylation	biological_process	0.014088	0.47824	30	1125	348	20187	ENSG00000141644,ENSG00000135297,ENSG00000037897,ENSG00000106462,ENSG00000181555,ENSG00000137760,ENSG00000147162,ENSG00000169612,ENSG00000146457,ENSG00000206562,ENSG00000118058,ENSG00000180917,ENSG00000166166,ENSG00000185049,ENSG00000187605,ENSG00000032219,ENSG00000138081,ENSG00000110851,ENSG00000168769,ENSG00000137574,ENSG00000066651,ENSG00000183955,ENSG00000136169,ENSG00000104907,ENSG00000185917…
GO:0015807	L-amino acid transport	biological_process	0.0141	0.47824	9	1125	66	20187	ENSG00000196517,ENSG00000115902,ENSG00000139514,ENSG00000149150,ENSG00000111897,ENSG00000151012,ENSG00000111371,ENSG00000105281,ENSG00000040487
GO:0007623	circadian rhythm	biological_process	0.014179	0.48015	19	1125	190	20187	ENSG00000198963,ENSG00000198380,ENSG00000157540,ENSG00000133794,ENSG00000130522,ENSG00000128272,ENSG00000118260,ENSG00000165030,ENSG00000126368,ENSG00000140836,ENSG00000109819,ENSG00000106462,ENSG00000108557,ENSG00000147162,ENSG00000106546,ENSG00000123095,ENSG00000095794,ENSG00000174738,ENSG00000118058
GO:0033363	secretory granule organization	biological_process	0.01422	0.48074	5	1125	27	20187	ENSG00000173744,ENSG00000118260,ENSG00000143669,ENSG00000144747,ENSG00000125875
GO:0001221	transcription cofactor binding	molecular_function	0.014339	0.48396	5	1125	24	20187	ENSG00000116044,ENSG00000119508,ENSG00000198517,ENSG00000082258,ENSG00000126368
GO:0051571	positive regulation of histone H3-K4 methylation	biological_process	0.014363	0.48397	4	1125	17	20187	ENSG00000100603,ENSG00000118058,ENSG00000147162,ENSG00000185049
GO:0031267	small GTPase binding	molecular_function	0.01458	0.49051	27	1125	290	20187	ENSG00000121749,ENSG00000130396,ENSG00000125875,ENSG00000130147,ENSG00000008086,ENSG00000115839,ENSG00000132254,ENSG00000184575,ENSG00000266094,ENSG00000139132,ENSG00000116584,ENSG00000167705,ENSG00000181852,ENSG00000083312,ENSG00000188419,ENSG00000027075,ENSG00000158987,ENSG00000011454,ENSG00000066455,ENSG00000076864,ENSG00000004975,ENSG00000177169,ENSG00000169629,ENSG00000010017,ENSG00000135631…
GO:0048280	vesicle fusion with Golgi apparatus	biological_process	0.014611	0.49075	3	1125	10	20187	ENSG00000162236,ENSG00000108433,ENSG00000105829
GO:0032354	response to follicle-stimulating hormone	biological_process	0.014725	0.49377	4	1125	16	20187	ENSG00000070669,ENSG00000127948,ENSG00000109819,ENSG00000023909
GO:1902475	L-alpha-amino acid transmembrane transport	biological_process	0.014762	0.49419	5	1125	26	20187	ENSG00000111371,ENSG00000040487,ENSG00000151012,ENSG00000139514,ENSG00000149150
GO:1901216	positive regulation of neuron death	biological_process	0.014963	0.50011	9	1125	67	20187	ENSG00000143514,ENSG00000175197,ENSG00000153094,ENSG00000124588,ENSG00000128272,ENSG00000168209,ENSG00000181019,ENSG00000109670,ENSG00000073921
GO:0071305	cellular response to vitamin D	biological_process	0.01531	0.51075	4	1125	17	20187	ENSG00000137193,ENSG00000019549,ENSG00000100603,ENSG00000070961
GO:0000122	negative regulation of transcription from RNA polymerase II promoter	biological_process	0.015331	0.51075	59	1125	756	20187	ENSG00000175197,ENSG00000148516,ENSG00000185049,ENSG00000173039,ENSG00000163320,ENSG00000183955,ENSG00000101255,ENSG00000134759,ENSG00000102554,ENSG00000100603,ENSG00000019549,ENSG00000112715,ENSG00000177425,ENSG00000163848,ENSG00000126368,ENSG00000101928,ENSG00000009950,ENSG00000177426,ENSG00000264522,ENSG00000141644,ENSG00000140455,ENSG00000140836,ENSG00000275004,ENSG00000106462,ENSG00000176692…
GO:0031965	nuclear membrane	cellular_component	0.015446	0.51378	27	1125	302	20187	ENSG00000105821,ENSG00000182095,ENSG00000150995,ENSG00000171566,ENSG00000079156,ENSG00000023287,ENSG00000070081,ENSG00000161904,ENSG00000125875,ENSG00000178607,ENSG00000115998,ENSG00000157349,ENSG00000127870,ENSG00000055917,ENSG00000173273,ENSG00000083312,ENSG00000166881,ENSG00000146457,ENSG00000131018,ENSG00000147649,ENSG00000204178,ENSG00000188283,ENSG00000136770,ENSG00000134470,ENSG00000089234…
GO:0055076	transition metal ion homeostasis	biological_process	0.015473	0.51384	13	1125	120	20187	ENSG00000073921,ENSG00000148346,ENSG00000147454,ENSG00000162695,ENSG00000136003,ENSG00000116016,ENSG00000167996,ENSG00000178752,ENSG00000171867,ENSG00000087086,ENSG00000136868,ENSG00000104635,ENSG00000101966
GO:1902275	regulation of chromatin organization	biological_process	0.015684	0.51968	16	1125	151	20187	ENSG00000119048,ENSG00000109819,ENSG00000105127,ENSG00000154803,ENSG00000147162,ENSG00000118058,ENSG00000075856,ENSG00000185049,ENSG00000146872,ENSG00000112200,ENSG00000011243,ENSG00000147854,ENSG00000173011,ENSG00000112715,ENSG00000019549,ENSG00000100603
GO:0048156	tau protein binding	molecular_function	0.015699	0.51968	3	1125	11	20187	ENSG00000275700,ENSG00000157540,ENSG00000221914
GO:0072594	establishment of protein localization to organelle	biological_process	0.015771	0.52041	50	1125	676	20187	ENSG00000170027,ENSG00000019549,ENSG00000008710,ENSG00000107201,ENSG00000160201,ENSG00000097033,ENSG00000055483,ENSG00000141391,ENSG00000101146,ENSG00000086589,ENSG00000175197,ENSG00000186432,ENSG00000055044,ENSG00000124762,ENSG00000100883,ENSG00000103126,ENSG00000025796,ENSG00000125826,ENSG00000179562,ENSG00000204152,ENSG00000182934,ENSG00000118363,ENSG00000123240,ENSG00000143514,ENSG00000169629…
GO:0043621	protein self-association	molecular_function	0.015771	0.52041	7	1125	46	20187	ENSG00000157540,ENSG00000124788,ENSG00000121864,ENSG00000004975,ENSG00000117394,ENSG00000134321,ENSG00000121989
GO:0046885	regulation of hormone biosynthetic process	biological_process	0.015826	0.52077	4	1125	17	20187	ENSG00000084093,ENSG00000109819,ENSG00000113739,ENSG00000127948
GO:0000083	regulation of transcription involved in G1/S transition of mitotic cell cycle	biological_process	0.015833	0.52077	5	1125	26	20187	ENSG00000169016,ENSG00000094804,ENSG00000172059,ENSG00000141867,ENSG00000172273
GO:2001242	regulation of intrinsic apoptotic signaling pathway	biological_process	0.015899	0.52212	15	1125	152	20187	ENSG00000153094,ENSG00000100219,ENSG00000162298,ENSG00000136603,ENSG00000175197,ENSG00000171791,ENSG00000116044,ENSG00000105229,ENSG00000109670,ENSG00000196470,ENSG00000116584,ENSG00000019549,ENSG00000166289,ENSG00000131871,ENSG00000170242
GO:0044843	cell cycle G1/S phase transition	biological_process	0.016027	0.5255	23	1125	251	20187	ENSG00000124762,ENSG00000115947,ENSG00000109670,ENSG00000131023,ENSG00000198625,ENSG00000115170,ENSG00000106462,ENSG00000134058,ENSG00000164815,ENSG00000116017,ENSG00000171791,ENSG00000128908,ENSG00000172273,ENSG00000151694,ENSG00000103264,ENSG00000171566,ENSG00000172059,ENSG00000008710,ENSG00000091651,ENSG00000116717,ENSG00000169016,ENSG00000094804,ENSG00000141867
GO:0043527	tRNA methyltransferase complex	cellular_component	0.01615	0.52867	2	1125	4	20187	ENSG00000037897,ENSG00000166166
GO:0033235	positive regulation of protein sumoylation	biological_process	0.016242	0.53084	3	1125	10	20187	ENSG00000105229,ENSG00000163938,ENSG00000078902
GO:0098813	nuclear chromosome segregation	biological_process	0.016276	0.53112	19	1125	202	20187	ENSG00000128908,ENSG00000119048,ENSG00000083535,ENSG00000062650,ENSG00000134698,ENSG00000131023,ENSG00000105127,ENSG00000166037,ENSG00000254093,ENSG00000112941,ENSG00000094804,ENSG00000100814,ENSG00000101266,ENSG00000164695,ENSG00000144635,ENSG00000156831,ENSG00000011243,ENSG00000165660,ENSG00000164162
GO:1903201	regulation of oxidative stress-induced cell death	biological_process	0.016539	0.53884	7	1125	49	20187	ENSG00000177425,ENSG00000109670,ENSG00000197746,ENSG00000183010,ENSG00000119508,ENSG00000128272,ENSG00000116044
GO:0035556	intracellular signal transduction	biological_process	0.016795	0.54476	183	1125	2755	20187	ENSG00000165322,ENSG00000183955,ENSG00000130338,ENSG00000161904,ENSG00000101255,ENSG00000168209,ENSG00000197746,ENSG00000028116,ENSG00000100603,ENSG00000157873,ENSG00000115267,ENSG00000144566,ENSG00000113595,ENSG00000153933,ENSG00000133794,ENSG00000178607,ENSG00000128965,ENSG00000157540,ENSG00000006451,ENSG00000163349,ENSG00000184545,ENSG00000197530,ENSG00000168374,ENSG00000139132,ENSG00000184731…
GO:0045978	negative regulation of nucleoside metabolic process	biological_process	0.0168	0.54476	4	1125	18	20187	ENSG00000154803,ENSG00000009950,ENSG00000109819,ENSG00000168209
GO:1903579	negative regulation of ATP metabolic process	biological_process	0.0168	0.54476	4	1125	18	20187	ENSG00000109819,ENSG00000168209,ENSG00000154803,ENSG00000009950
GO:0009298	GDP-mannose biosynthetic process	biological_process	0.016888	0.54629	2	1125	4	20187	ENSG00000140650,ENSG00000173540
GO:0046890	regulation of lipid biosynthetic process	biological_process	0.0169	0.54629	14	1125	133	20187	ENSG00000101255,ENSG00000084093,ENSG00000138413,ENSG00000109670,ENSG00000106617,ENSG00000160179,ENSG00000126368,ENSG00000019549,ENSG00000118260,ENSG00000109819,ENSG00000083535,ENSG00000009950,ENSG00000127948,ENSG00000165175
GO:0045900	negative regulation of translational elongation	biological_process	0.01702	0.54931	2	1125	4	20187	ENSG00000107864,ENSG00000137449
GO:0090498	extrinsic component of Golgi membrane	cellular_component	0.017058	0.54969	2	1125	4	20187	ENSG00000167861,ENSG00000090615
GO:0045741	positive regulation of epidermal growth factor-activated receptor activity	biological_process	0.017192	0.55313	3	1125	10	20187	ENSG00000182585,ENSG00000151694,ENSG00000109670
GO:0070816	phosphorylation of RNA polymerase II C-terminal domain	biological_process	0.017353	0.55746	4	1125	18	20187	ENSG00000129315,ENSG00000082258,ENSG00000065883,ENSG00000141867
GO:0031593	polyubiquitin binding	molecular_function	0.017447	0.5591	7	1125	47	20187	ENSG00000087206,ENSG00000123240,ENSG00000165660,ENSG00000264522,ENSG00000169918,ENSG00000019995,ENSG00000161011
GO:0030811	regulation of nucleotide catabolic process	biological_process	0.017458	0.5591	6	1125	37	20187	ENSG00000106617,ENSG00000171105,ENSG00000109819,ENSG00000168209,ENSG00000147162,ENSG00000009950
GO:0001558	regulation of cell growth	biological_process	0.017543	0.56094	33	1125	391	20187	ENSG00000133104,ENSG00000130766,ENSG00000128908,ENSG00000198000,ENSG00000170242,ENSG00000101544,ENSG00000171612,ENSG00000133639,ENSG00000128422,ENSG00000124762,ENSG00000198563,ENSG00000006652,ENSG00000008086,ENSG00000156502,ENSG00000134987,ENSG00000145088,ENSG00000151694,ENSG00000112715,ENSG00000188613,ENSG00000080371,ENSG00000171791,ENSG00000040608,ENSG00000154803,ENSG00000146678,ENSG00000166579…
GO:0004663	Rab geranylgeranyltransferase activity	molecular_function	0.017592	0.56163	2	1125	4	20187	ENSG00000188419,ENSG00000168522
GO:0016259	selenocysteine metabolic process	biological_process	0.017623	0.56175	2	1125	4	20187	ENSG00000179918,ENSG00000031698
GO:0044804	nucleophagy	biological_process	0.017769	0.56458	4	1125	19	20187	ENSG00000141580,ENSG00000145782,ENSG00000070540,ENSG00000196998
GO:0006950	response to stress	biological_process	0.017789	0.56458	263	1125	4237	20187	ENSG00000151657,ENSG00000185115,ENSG00000114742,ENSG00000116761,ENSG00000136273,ENSG00000217128,ENSG00000134321,ENSG00000136436,ENSG00000109819,ENSG00000166199,ENSG00000087206,ENSG00000144747,ENSG00000135842,ENSG00000087074,ENSG00000135924,ENSG00000119446,ENSG00000172216,ENSG00000100532,ENSG00000154305,ENSG00000107201,ENSG00000116717,ENSG00000097033,ENSG00000162894,ENSG00000173575,ENSG00000143669…
GO:0031588	AMP-activated protein kinase complex	cellular_component	0.017794	0.56458	3	1125	10	20187	ENSG00000106617,ENSG00000111725,ENSG00000130766
GO:1901028	regulation of mitochondrial outer membrane permeabilization involved in apoptotic signaling pathway	biological_process	0.017846	0.56539	7	1125	48	20187	ENSG00000122386,ENSG00000153094,ENSG00000170027,ENSG00000143514,ENSG00000097033,ENSG00000213699,ENSG00000171791
GO:0000082	G1/S transition of mitotic cell cycle	biological_process	0.017928	0.56712	22	1125	240	20187	ENSG00000115947,ENSG00000124762,ENSG00000131023,ENSG00000198625,ENSG00000134058,ENSG00000164815,ENSG00000115170,ENSG00000106462,ENSG00000128908,ENSG00000116017,ENSG00000171791,ENSG00000103264,ENSG00000171566,ENSG00000172273,ENSG00000151694,ENSG00000116717,ENSG00000169016,ENSG00000172059,ENSG00000008710,ENSG00000091651,ENSG00000094804,ENSG00000141867
GO:0001920	negative regulation of receptor recycling	biological_process	0.017984	0.56801	2	1125	4	20187	ENSG00000138660,ENSG00000123240
GO:0071025	RNA surveillance	biological_process	0.018061	0.56895	4	1125	20	20187	ENSG00000120699,ENSG00000156502,ENSG00000152684,ENSG00000204348
GO:2000786	positive regulation of autophagosome assembly	biological_process	0.018069	0.56895	3	1125	10	20187	ENSG00000115839,ENSG00000097033,ENSG00000166908
GO:0010646	regulation of cell communication	biological_process	0.018169	0.5708	211	1125	3221	20187	ENSG00000117394,ENSG00000147162,ENSG00000171951,ENSG00000181852,ENSG00000116584,ENSG00000109670,ENSG00000118058,ENSG00000172007,ENSG00000120742,ENSG00000113712,ENSG00000099942,ENSG00000040608,ENSG00000188021,ENSG00000112200,ENSG00000023287,ENSG00000084093,ENSG00000078246,ENSG00000095787,ENSG00000116954,ENSG00000204498,ENSG00000107854,ENSG00000184557,ENSG00000156983,ENSG00000125814,ENSG00000023909…
GO:0060547	negative regulation of necrotic cell death	biological_process	0.018196	0.5708	3	1125	11	20187	ENSG00000116584,ENSG00000125826,ENSG00000110330
GO:1990131	Gtr1-Gtr2 GTPase complex	cellular_component	0.018211	0.5708	2	1125	4	20187	ENSG00000116954,ENSG00000025039
GO:1902953	positive regulation of ER to Golgi vesicle-mediated transport	biological_process	0.018287	0.57232	2	1125	4	20187	ENSG00000168818,ENSG00000125875
GO:0045047	protein targeting to ER	biological_process	0.018446	0.57644	10	1125	109	20187	ENSG00000144867,ENSG00000100883,ENSG00000114850,ENSG00000025796,ENSG00000153037,ENSG00000008952,ENSG00000058262,ENSG00000118363,ENSG00000182934,ENSG00000167881
GO:0016645	oxidoreductase activity, acting on the CH-NH group of donors	molecular_function	0.018498	0.5772	5	1125	28	20187	ENSG00000132837,ENSG00000183010,ENSG00000088826,ENSG00000042286,ENSG00000065911
GO:1901652	response to peptide	biological_process	0.018591	0.57888	35	1125	429	20187	ENSG00000109321,ENSG00000127948,ENSG00000173039,ENSG00000101384,ENSG00000118260,ENSG00000170027,ENSG00000102554,ENSG00000101255,ENSG00000131871,ENSG00000113739,ENSG00000176692,ENSG00000130766,ENSG00000119729,ENSG00000091592,ENSG00000221926,ENSG00000171612,ENSG00000047249,ENSG00000120053,ENSG00000100219,ENSG00000106070,ENSG00000094804,ENSG00000184557,ENSG00000137449,ENSG00000130522,ENSG00000172059…
GO:0005797	Golgi medial cisterna	cellular_component	0.018608	0.57888	2	1125	4	20187	ENSG00000167861,ENSG00000108587
GO:0030970	retrograde protein transport, ER to cytosol	biological_process	0.01868	0.58022	5	1125	29	20187	ENSG00000131871,ENSG00000198833,ENSG00000101294,ENSG00000162298,ENSG00000136986
GO:2000766	negative regulation of cytoplasmic translation	biological_process	0.018838	0.58427	3	1125	10	20187	ENSG00000107864,ENSG00000137449,ENSG00000113742
GO:0043154	negative regulation of cysteine-type endopeptidase activity involved in apoptotic process	biological_process	0.018872	0.58443	10	1125	86	20187	ENSG00000112715,ENSG00000170242,ENSG00000217128,ENSG00000101266,ENSG00000181788,ENSG00000092871,ENSG00000127948,ENSG00000078081,ENSG00000110330,ENSG00000101966
GO:0016049	cell growth	biological_process	0.018958	0.58615	40	1125	494	20187	ENSG00000170242,ENSG00000101544,ENSG00000171612,ENSG00000133639,ENSG00000128422,ENSG00000124762,ENSG00000133104,ENSG00000130766,ENSG00000128908,ENSG00000198000,ENSG00000145088,ENSG00000134987,ENSG00000112715,ENSG00000151694,ENSG00000188613,ENSG00000198563,ENSG00000006652,ENSG00000176046,ENSG00000055044,ENSG00000008086,ENSG00000156502,ENSG00000168003,ENSG00000154803,ENSG00000146678,ENSG00000166579…
GO:0072520	seminiferous tubule development	biological_process	0.018988	0.58615	3	1125	11	20187	ENSG00000125875,ENSG00000205336,ENSG00000114742
GO:0031056	regulation of histone modification	biological_process	0.019012	0.58615	14	1125	129	20187	ENSG00000118058,ENSG00000075856,ENSG00000019549,ENSG00000100603,ENSG00000112715,ENSG00000011243,ENSG00000173011,ENSG00000112200,ENSG00000105127,ENSG00000147162,ENSG00000154803,ENSG00000185049,ENSG00000109819,ENSG00000119048
GO:0015819	lysine transport	biological_process	0.01913	0.58716	2	1125	4	20187	ENSG00000040487,ENSG00000139514
GO:1902022	L-lysine transport	biological_process	0.01913	0.58716	2	1125	4	20187	ENSG00000139514,ENSG00000040487
GO:1903401	L-lysine transmembrane transport	biological_process	0.01913	0.58716	2	1125	4	20187	ENSG00000040487,ENSG00000139514
GO:0031625	ubiquitin protein ligase binding	molecular_function	0.019247	0.58896	27	1125	311	20187	ENSG00000006451,ENSG00000161011,ENSG00000136986,ENSG00000173039,ENSG00000155313,ENSG00000198833,ENSG00000166233,ENSG00000157873,ENSG00000144228,ENSG00000198952,ENSG00000101255,ENSG00000078902,ENSG00000113013,ENSG00000092871,ENSG00000118217,ENSG00000109819,ENSG00000119048,ENSG00000186591,ENSG00000171791,ENSG00000133104,ENSG00000103126,ENSG00000105229,ENSG00000109670,ENSG00000124762,ENSG00000184182…
GO:0070213	protein auto-ADP-ribosylation	biological_process	0.019267	0.58896	2	1125	4	20187	ENSG00000107854,ENSG00000173273
GO:0000977	RNA polymerase II regulatory region sequence-specific DNA binding	molecular_function	0.019276	0.58896	48	1125	589	20187	ENSG00000144161,ENSG00000157557,ENSG00000170448,ENSG00000153879,ENSG00000198839,ENSG00000123095,ENSG00000177426,ENSG00000009950,ENSG00000172216,ENSG00000188620,ENSG00000106462,ENSG00000179361,ENSG00000118217,ENSG00000065970,ENSG00000145088,ENSG00000175832,ENSG00000102554,ENSG00000025156,ENSG00000118260,ENSG00000163848,ENSG00000126368,ENSG00000100625,ENSG00000116044,ENSG00000175197,ENSG00000173039…
GO:0009966	regulation of signal transduction	biological_process	0.019303	0.58896	185	1125	2801	20187	ENSG00000130766,ENSG00000083535,ENSG00000172530,ENSG00000112541,ENSG00000092871,ENSG00000114796,ENSG00000027075,ENSG00000111711,ENSG00000169918,ENSG00000221926,ENSG00000130513,ENSG00000115008,ENSG00000171100,ENSG00000120686,ENSG00000147799,ENSG00000101384,ENSG00000162734,ENSG00000101966,ENSG00000175197,ENSG00000127948,ENSG00000134759,ENSG00000141441,ENSG00000131871,ENSG00000170027,ENSG00000135116…
GO:0010499	proteasomal ubiquitin-independent protein catabolic process	biological_process	0.019482	0.59266	2	1125	4	20187	ENSG00000116044,ENSG00000079999
GO:0000280	nuclear division	biological_process	0.019499	0.59266	44	1125	565	20187	ENSG00000131023,ENSG00000166037,ENSG00000166579,ENSG00000147874,ENSG00000254093,ENSG00000116584,ENSG00000113522,ENSG00000143862,ENSG00000062650,ENSG00000171105,ENSG00000145919,ENSG00000113712,ENSG00000163611,ENSG00000182585,ENSG00000011243,ENSG00000134278,ENSG00000144635,ENSG00000156831,ENSG00000167110,ENSG00000094804,ENSG00000100814,ENSG00000176915,ENSG00000101266,ENSG00000164695,ENSG00000105127…
GO:0048254	snoRNA localization	biological_process	0.01951	0.59266	2	1125	5	20187	ENSG00000055044,ENSG00000117174
GO:1903077	negative regulation of protein localization to plasma membrane	biological_process	0.019767	0.5987	4	1125	20	20187	ENSG00000119729,ENSG00000131626,ENSG00000133961,ENSG00000163818
GO:1904376	negative regulation of protein localization to cell periphery	biological_process	0.019767	0.5987	4	1125	20	20187	ENSG00000119729,ENSG00000131626,ENSG00000133961,ENSG00000163818
GO:0048638	regulation of developmental growth	biological_process	0.020185	0.61046	27	1125	299	20187	ENSG00000118260,ENSG00000112715,ENSG00000107854,ENSG00000134987,ENSG00000127948,ENSG00000127870,ENSG00000153094,ENSG00000008086,ENSG00000206561,ENSG00000144674,ENSG00000100625,ENSG00000198563,ENSG00000006652,ENSG00000166579,ENSG00000138685,ENSG00000171100,ENSG00000131023,ENSG00000171105,ENSG00000108557,ENSG00000166224,ENSG00000040608,ENSG00000176692,ENSG00000120742,ENSG00000113739,ENSG00000080371…
GO:0016197	endosomal transport	biological_process	0.020239	0.61119	23	1125	255	20187	ENSG00000073921,ENSG00000167987,ENSG00000160695,ENSG00000205302,ENSG00000164695,ENSG00000161011,ENSG00000108433,ENSG00000144566,ENSG00000108587,ENSG00000100284,ENSG00000178996,ENSG00000143669,ENSG00000167705,ENSG00000123595,ENSG00000171100,ENSG00000176428,ENSG00000155975,ENSG00000122958,ENSG00000138660,ENSG00000080371,ENSG00000162236,ENSG00000143878,ENSG00000070540
GO:0008757	S-adenosylmethionine-dependent methyltransferase activity	molecular_function	0.02031	0.61244	15	1125	148	20187	ENSG00000037897,ENSG00000166166,ENSG00000180917,ENSG00000138081,ENSG00000181555,ENSG00000106462,ENSG00000139718,ENSG00000134077,ENSG00000185917,ENSG00000104907,ENSG00000136169,ENSG00000183955,ENSG00000066651,ENSG00000138050,ENSG00000118058
GO:0006990	positive regulation of transcription from RNA polymerase II promoter involved in unfolded protein response	biological_process	0.020366	0.61264	2	1125	4	20187	ENSG00000118217,ENSG00000100219
GO:0046668	regulation of retinal cell programmed cell death	biological_process	0.020376	0.61264	2	1125	4	20187	ENSG00000171791,ENSG00000138685
GO:0006974	cellular response to DNA damage stimulus	biological_process	0.020417	0.613	61	1125	843	20187	ENSG00000114742,ENSG00000151657,ENSG00000185115,ENSG00000136273,ENSG00000137331,ENSG00000174371,ENSG00000275700,ENSG00000113522,ENSG00000116017,ENSG00000171791,ENSG00000103264,ENSG00000172273,ENSG00000117614,ENSG00000163565,ENSG00000095787,ENSG00000156831,ENSG00000166199,ENSG00000087206,ENSG00000129197,ENSG00000169018,ENSG00000153094,ENSG00000129484,ENSG00000136603,ENSG00000105229,ENSG00000184182…
GO:0051402	neuron apoptotic process	biological_process	0.020451	0.61311	20	1125	209	20187	ENSG00000090861,ENSG00000125952,ENSG00000119508,ENSG00000113742,ENSG00000091592,ENSG00000109670,ENSG00000171791,ENSG00000172216,ENSG00000109819,ENSG00000153234,ENSG00000181019,ENSG00000109654,ENSG00000128272,ENSG00000196470,ENSG00000100625,ENSG00000175197,ENSG00000023909,ENSG00000107731,ENSG00000124588,ENSG00000153094
GO:0000422	mitophagy	biological_process	0.020574	0.61502	19	1125	204	20187	ENSG00000070540,ENSG00000109819,ENSG00000123240,ENSG00000109670,ENSG00000181852,ENSG00000139112,ENSG00000161011,ENSG00000176142,ENSG00000086544,ENSG00000145782,ENSG00000116809,ENSG00000048544,ENSG00000055483,ENSG00000196998,ENSG00000141580,ENSG00000176624,ENSG00000031003,ENSG00000115902,ENSG00000160201
GO:0061726	mitochondrion disassembly	biological_process	0.020574	0.61502	19	1125	204	20187	ENSG00000048544,ENSG00000116809,ENSG00000115902,ENSG00000160201,ENSG00000031003,ENSG00000141580,ENSG00000176624,ENSG00000196998,ENSG00000055483,ENSG00000176142,ENSG00000161011,ENSG00000145782,ENSG00000086544,ENSG00000181852,ENSG00000109670,ENSG00000139112,ENSG00000123240,ENSG00000109819,ENSG00000070540
GO:1902532	negative regulation of intracellular signal transduction	biological_process	0.02067	0.61659	37	1125	454	20187	ENSG00000019549,ENSG00000150995,ENSG00000131871,ENSG00000161904,ENSG00000168209,ENSG00000133794,ENSG00000173039,ENSG00000157540,ENSG00000184545,ENSG00000175197,ENSG00000116044,ENSG00000171100,ENSG00000170242,ENSG00000169918,ENSG00000092871,ENSG00000264522,ENSG00000123240,ENSG00000083535,ENSG00000119048,ENSG00000130766,ENSG00000078747,ENSG00000184557,ENSG00000171867,ENSG00000130147,ENSG00000100219…
GO:0051721	protein phosphatase 2A binding	molecular_function	0.020686	0.61659	5	1125	27	20187	ENSG00000221914,ENSG00000116698,ENSG00000198952,ENSG00000176915,ENSG00000171791
GO:0034497	protein localization to pre-autophagosomal structure	biological_process	0.020763	0.61798	3	1125	11	20187	ENSG00000141580,ENSG00000070540,ENSG00000196998
GO:0001012	RNA polymerase II regulatory region DNA binding	molecular_function	0.020956	0.62284	48	1125	592	20187	ENSG00000121417,ENSG00000119508,ENSG00000130844,ENSG00000116604,ENSG00000141568,ENSG00000124782,ENSG00000116017,ENSG00000153234,ENSG00000167074,ENSG00000133884,ENSG00000172273,ENSG00000105136,ENSG00000244405,ENSG00000165030,ENSG00000130522,ENSG00000128272,ENSG00000086102,ENSG00000163565,ENSG00000121864,ENSG00000080298,ENSG00000162772,ENSG00000136603,ENSG00000123095,ENSG00000198839,ENSG00000170448…
GO:0015194	L-serine transmembrane transporter activity	molecular_function	0.021082	0.62387	3	1125	10	20187	ENSG00000115902,ENSG00000111897,ENSG00000105281
GO:0015825	L-serine transport	biological_process	0.021082	0.62387	3	1125	10	20187	ENSG00000105281,ENSG00000115902,ENSG00000111897
GO:0022889	serine transmembrane transporter activity	molecular_function	0.021082	0.62387	3	1125	10	20187	ENSG00000111897,ENSG00000115902,ENSG00000105281
GO:0042177	negative regulation of protein catabolic process	biological_process	0.021193	0.62617	14	1125	135	20187	ENSG00000171100,ENSG00000167705,ENSG00000144635,ENSG00000095787,ENSG00000198625,ENSG00000155096,ENSG00000146872,ENSG00000204599,ENSG00000101266,ENSG00000173039,ENSG00000198833,ENSG00000155313,ENSG00000078081,ENSG00000172530
GO:0035914	skeletal muscle cell differentiation	biological_process	0.02122	0.62617	9	1125	69	20187	ENSG00000102554,ENSG00000161904,ENSG00000174738,ENSG00000170802,ENSG00000176046,ENSG00000100625,ENSG00000162772,ENSG00000133794,ENSG00000116604
GO:0039702	viral budding via host ESCRT complex	biological_process	0.021343	0.62891	4	1125	21	20187	ENSG00000167987,ENSG00000164695,ENSG00000155975,ENSG00000176428
GO:0060575	intestinal epithelial cell differentiation	biological_process	0.021519	0.63288	4	1125	18	20187	ENSG00000181704,ENSG00000078699,ENSG00000102554,ENSG00000124762
GO:0043168	anion binding	molecular_function	0.021543	0.63288	185	1125	2779	20187	ENSG00000162733,ENSG00000104804,ENSG00000128908,ENSG00000145819,ENSG00000186472,ENSG00000186591,ENSG00000011021,ENSG00000116198,ENSG00000130758,ENSG00000164815,ENSG00000134058,ENSG00000113013,ENSG00000065613,ENSG00000163788,ENSG00000090861,ENSG00000205336,ENSG00000123700,ENSG00000178996,ENSG00000100883,ENSG00000198563,ENSG00000167550,ENSG00000150995,ENSG00000070669,ENSG00000042286,ENSG00000177169…
GO:0051117	ATPase binding	molecular_function	0.021597	0.63288	9	1125	76	20187	ENSG00000105327,ENSG00000131871,ENSG00000117174,ENSG00000136986,ENSG00000162298,ENSG00000006451,ENSG00000155313,ENSG00000145362,ENSG00000055044
GO:0008198	ferrous iron binding	molecular_function	0.021645	0.63288	4	1125	21	20187	ENSG00000136003,ENSG00000168769,ENSG00000166199,ENSG00000137760
GO:0008630	intrinsic apoptotic signaling pathway in response to DNA damage	biological_process	0.021648	0.63288	12	1125	111	20187	ENSG00000100603,ENSG00000019549,ENSG00000124762,ENSG00000105229,ENSG00000170242,ENSG00000168209,ENSG00000163565,ENSG00000163349,ENSG00000153094,ENSG00000171791,ENSG00000176046,ENSG00000136603
GO:1903308	regulation of chromatin modification	biological_process	0.02169	0.63288	15	1125	144	20187	ENSG00000118058,ENSG00000075856,ENSG00000112715,ENSG00000100603,ENSG00000019549,ENSG00000147854,ENSG00000173011,ENSG00000011243,ENSG00000105127,ENSG00000112200,ENSG00000147162,ENSG00000154803,ENSG00000109819,ENSG00000185049,ENSG00000119048
GO:0034244	negative regulation of transcription elongation from RNA polymerase II promoter	biological_process	0.021692	0.63288	3	1125	11	20187	ENSG00000185049,ENSG00000106462,ENSG00000103126
GO:0000302	response to reactive oxygen species	biological_process	0.022032	0.64189	19	1125	214	20187	ENSG00000106462,ENSG00000198431,ENSG00000171791,ENSG00000109819,ENSG00000130766,ENSG00000143878,ENSG00000148346,ENSG00000198839,ENSG00000102572,ENSG00000119508,ENSG00000023572,ENSG00000173039,ENSG00000109321,ENSG00000104687,ENSG00000116044,ENSG00000186432,ENSG00000197746,ENSG00000183010,ENSG00000177425
GO:0070579	methylcytosine dioxygenase activity	molecular_function	0.022184	0.64465	2	1125	4	20187	ENSG00000168769,ENSG00000187605
GO:0018022	peptidyl-lysine methylation	biological_process	0.022189	0.64465	13	1125	119	20187	ENSG00000118058,ENSG00000100603,ENSG00000139718,ENSG00000185917,ENSG00000147162,ENSG00000136169,ENSG00000183955,ENSG00000168769,ENSG00000181555,ENSG00000106462,ENSG00000032219,ENSG00000187605,ENSG00000185049
GO:0030496	midbody	cellular_component	0.022283	0.64646	14	1125	135	20187	ENSG00000143862,ENSG00000133104,ENSG00000109445,ENSG00000164695,ENSG00000079999,ENSG00000006451,ENSG00000084112,ENSG00000117394,ENSG00000165660,ENSG00000154803,ENSG00000198382,ENSG00000097033,ENSG00000197321,ENSG00000134108
GO:0015174	basic amino acid transmembrane transporter activity	molecular_function	0.022439	0.65008	3	1125	11	20187	ENSG00000139514,ENSG00000111371,ENSG00000040487
GO:0005294	neutral L-amino acid secondary active transmembrane transporter activity	molecular_function	0.022642	0.65414	2	1125	4	20187	ENSG00000196517,ENSG00000151012
GO:1903047	mitotic cell cycle process	biological_process	0.022643	0.65414	67	1125	926	20187	ENSG00000143862,ENSG00000171791,ENSG00000062650,ENSG00000145919,ENSG00000182585,ENSG00000131023,ENSG00000166037,ENSG00000115947,ENSG00000166579,ENSG00000046651,ENSG00000094804,ENSG00000101266,ENSG00000156831,ENSG00000144635,ENSG00000172059,ENSG00000172273,ENSG00000167110,ENSG00000128908,ENSG00000083535,ENSG00000123240,ENSG00000065883,ENSG00000134058,ENSG00000164815,ENSG00000106462,ENSG00000198625…
GO:0005975	carbohydrate metabolic process	biological_process	0.022796	0.65711	59	1125	798	20187	ENSG00000074695,ENSG00000119523,ENSG00000128272,ENSG00000167110,ENSG00000107854,ENSG00000144278,ENSG00000213614,ENSG00000198814,ENSG00000186866,ENSG00000106617,ENSG00000162772,ENSG00000187605,ENSG00000173281,ENSG00000129484,ENSG00000156958,ENSG00000168769,ENSG00000120053,ENSG00000143627,ENSG00000117394,ENSG00000147162,ENSG00000127415,ENSG00000174951,ENSG00000119938,ENSG00000138413,ENSG00000081721…
GO:0048285	organelle fission	biological_process	0.022816	0.65711	46	1125	602	20187	ENSG00000115008,ENSG00000178996,ENSG00000173273,ENSG00000105127,ENSG00000134698,ENSG00000154839,ENSG00000119048,ENSG00000065883,ENSG00000083535,ENSG00000177302,ENSG00000128908,ENSG00000164162,ENSG00000141198,ENSG00000179598,ENSG00000183955,ENSG00000136169,ENSG00000165660,ENSG00000162413,ENSG00000121274,ENSG00000112941,ENSG00000254093,ENSG00000116584,ENSG00000147874,ENSG00000166579,ENSG00000166037…
GO:0030660	Golgi-associated vesicle membrane	cellular_component	0.022868	0.65711	7	1125	51	20187	ENSG00000129083,ENSG00000008710,ENSG00000095139,ENSG00000119844,ENSG00000119729,ENSG00000101294,ENSG00000086598
GO:0031902	late endosome membrane	cellular_component	0.022873	0.65711	13	1125	128	20187	ENSG00000164695,ENSG00000073464,ENSG00000141458,ENSG00000108433,ENSG00000143862,ENSG00000143878,ENSG00000134108,ENSG00000167705,ENSG00000155975,ENSG00000176428,ENSG00000167987,ENSG00000160695,ENSG00000165782
GO:0010314	phosphatidylinositol-5-phosphate binding	molecular_function	0.022971	0.65843	3	1125	11	20187	ENSG00000166289,ENSG00000174705,ENSG00000064652
GO:0044431	Golgi apparatus part	cellular_component	0.022988	0.65843	71	1125	975	20187	ENSG00000138073,ENSG00000132254,ENSG00000129083,ENSG00000108587,ENSG00000180398,ENSG00000008710,ENSG00000181704,ENSG00000173230,ENSG00000141198,ENSG00000123240,ENSG00000148384,ENSG00000182400,ENSG00000168818,ENSG00000070540,ENSG00000134470,ENSG00000242247,ENSG00000118217,ENSG00000076864,ENSG00000111711,ENSG00000173273,ENSG00000144674,ENSG00000198961,ENSG00000166676,ENSG00000074695,ENSG00000167110…
GO:0015038	glutathione disulfide oxidoreductase activity	molecular_function	0.023046	0.65843	2	1125	5	20187	ENSG00000104687,ENSG00000023572
GO:1903525	regulation of membrane tubulation	biological_process	0.023049	0.65843	2	1125	4	20187	ENSG00000116786,ENSG00000097033
GO:0006605	protein targeting	biological_process	0.023078	0.65843	52	1125	720	20187	ENSG00000169629,ENSG00000167881,ENSG00000123240,ENSG00000118363,ENSG00000182934,ENSG00000204152,ENSG00000179562,ENSG00000125826,ENSG00000025796,ENSG00000103126,ENSG00000100883,ENSG00000124762,ENSG00000055044,ENSG00000186432,ENSG00000086589,ENSG00000115993,ENSG00000141391,ENSG00000101146,ENSG00000055483,ENSG00000097033,ENSG00000107201,ENSG00000163479,ENSG00000008710,ENSG00000160201,ENSG00000170027…
GO:0045746	negative regulation of Notch signaling pathway	biological_process	0.023528	0.67034	5	1125	28	20187	ENSG00000078699,ENSG00000133961,ENSG00000187800,ENSG00000109670,ENSG00000128965
GO:0097500	receptor localization to nonmotile primary cilium	biological_process	0.023659	0.67315	2	1125	5	20187	ENSG00000078246,ENSG00000104804
GO:0070971	endoplasmic reticulum exit site	cellular_component	0.023789	0.6735	3	1125	11	20187	ENSG00000150527,ENSG00000154305,ENSG00000138073
GO:0008215	spermine metabolic process	biological_process	0.0238	0.6735	2	1125	5	20187	ENSG00000088826,ENSG00000141504
GO:0051247	positive regulation of protein metabolic process	biological_process	0.023827	0.6735	106	1125	1561	20187	ENSG00000150401,ENSG00000115170,ENSG00000140299,ENSG00000105229,ENSG00000075856,ENSG00000138685,ENSG00000103126,ENSG00000120889,ENSG00000091592,ENSG00000124762,ENSG00000167705,ENSG00000105127,ENSG00000087074,ENSG00000173039,ENSG00000178607,ENSG00000256053,ENSG00000157540,ENSG00000121989,ENSG00000185049,ENSG00000157873,ENSG00000177425,ENSG00000197746,ENSG00000100603,ENSG00000112715,ENSG00000124226…
GO:0030910	olfactory placode formation	biological_process	0.023867	0.6735	2	1125	4	20187	ENSG00000100625,ENSG00000103126
GO:0071698	olfactory placode development	biological_process	0.023867	0.6735	2	1125	4	20187	ENSG00000103126,ENSG00000100625
GO:0071699	olfactory placode morphogenesis	biological_process	0.023867	0.6735	2	1125	4	20187	ENSG00000103126,ENSG00000100625
GO:0036449	microtubule minus-end	cellular_component	0.023934	0.67447	2	1125	4	20187	ENSG00000197321,ENSG00000165660
GO:0060544	regulation of necroptotic process	biological_process	0.024082	0.67771	3	1125	11	20187	ENSG00000110330,ENSG00000125826,ENSG00000116584
GO:0008565	protein transporter activity	molecular_function	0.024137	0.67832	11	1125	102	20187	ENSG00000136152,ENSG00000242247,ENSG00000100575,ENSG00000122958,ENSG00000157538,ENSG00000186432,ENSG00000083312,ENSG00000160179,ENSG00000154305,ENSG00000008952,ENSG00000204152
GO:0042162	telomeric DNA binding	molecular_function	0.024234	0.67886	5	1125	30	20187	ENSG00000147421,ENSG00000113522,ENSG00000116698,ENSG00000198952,ENSG00000151461
GO:0035925	mRNA 3'-UTR AU-rich region binding	molecular_function	0.024263	0.67886	3	1125	11	20187	ENSG00000107864,ENSG00000137449,ENSG00000152518
GO:2000507	positive regulation of energy homeostasis	biological_process	0.024282	0.67886	2	1125	5	20187	ENSG00000176845,ENSG00000109819
GO:0044764	multi-organism cellular process	biological_process	0.024296	0.67886	59	1125	832	20187	ENSG00000107201,ENSG00000167987,ENSG00000125875,ENSG00000028116,ENSG00000118260,ENSG00000100603,ENSG00000127481,ENSG00000157873,ENSG00000115267,ENSG00000129083,ENSG00000141867,ENSG00000198563,ENSG00000186432,ENSG00000113595,ENSG00000185049,ENSG00000101146,ENSG00000006451,ENSG00000129315,ENSG00000125826,ENSG00000047249,ENSG00000198382,ENSG00000172183,ENSG00000155975,ENSG00000176428,ENSG00000160741…
GO:1903358	regulation of Golgi organization	biological_process	0.02432	0.67886	3	1125	11	20187	ENSG00000162236,ENSG00000168818,ENSG00000172007
GO:1900739	regulation of protein insertion into mitochondrial membrane involved in apoptotic signaling pathway	biological_process	0.02442	0.67963	5	1125	30	20187	ENSG00000143514,ENSG00000097033,ENSG00000171791,ENSG00000153094,ENSG00000170027
GO:1900740	positive regulation of protein insertion into mitochondrial membrane involved in apoptotic signaling pathway	biological_process	0.02442	0.67963	5	1125	30	20187	ENSG00000153094,ENSG00000170027,ENSG00000097033,ENSG00000143514,ENSG00000171791
GO:0060576	intestinal epithelial cell development	biological_process	0.024476	0.67963	3	1125	11	20187	ENSG00000124762,ENSG00000102554,ENSG00000181704
GO:0031201	SNARE complex	cellular_component	0.024479	0.67963	7	1125	55	20187	ENSG00000105829,ENSG00000108433,ENSG00000125814,ENSG00000162236,ENSG00000168818,ENSG00000108587,ENSG00000113734
GO:0070887	cellular response to chemical stimulus	biological_process	0.024629	0.68288	174	1125	2676	20187	ENSG00000130147,ENSG00000108433,ENSG00000234127,ENSG00000106052,ENSG00000124783,ENSG00000144747,ENSG00000141458,ENSG00000185745,ENSG00000171105,ENSG00000109819,ENSG00000116761,ENSG00000147649,ENSG00000168522,ENSG00000134321,ENSG00000173039,ENSG00000148516,ENSG00000121989,ENSG00000112715,ENSG00000104825,ENSG00000102554,ENSG00000065548,ENSG00000115170,ENSG00000105298,ENSG00000119729,ENSG00000135631…
GO:0002098	tRNA wobble uridine modification	biological_process	0.024757	0.68549	3	1125	11	20187	ENSG00000142544,ENSG00000135297,ENSG00000137760
GO:0034708	methyltransferase complex	cellular_component	0.025041	0.69243	11	1125	100	20187	ENSG00000166166,ENSG00000120071,ENSG00000037897,ENSG00000106462,ENSG00000110851,ENSG00000147162,ENSG00000139718,ENSG00000125952,ENSG00000169016,ENSG00000118058,ENSG00000146457
GO:0010033	response to organic substance	biological_process	0.025202	0.69587	187	1125	2896	20187	ENSG00000107201,ENSG00000104825,ENSG00000102554,ENSG00000112715,ENSG00000148516,ENSG00000121989,ENSG00000173039,ENSG00000105127,ENSG00000087074,ENSG00000171612,ENSG00000023572,ENSG00000172183,ENSG00000135924,ENSG00000106638,ENSG00000124762,ENSG00000148346,ENSG00000120889,ENSG00000103126,ENSG00000135631,ENSG00000119729,ENSG00000009950,ENSG00000078081,ENSG00000141644,ENSG00000172216,ENSG00000115170…
GO:0016772	transferase activity, transferring phosphorus-containing groups	molecular_function	0.025233	0.69587	75	1125	1027	20187	ENSG00000080823,ENSG00000137193,ENSG00000131023,ENSG00000128881,ENSG00000188305,ENSG00000142544,ENSG00000113522,ENSG00000177169,ENSG00000106617,ENSG00000179335,ENSG00000178093,ENSG00000204344,ENSG00000183735,ENSG00000169967,ENSG00000101266,ENSG00000144591,ENSG00000082258,ENSG00000086544,ENSG00000013441,ENSG00000163788,ENSG00000027075,ENSG00000197355,ENSG00000156510,ENSG00000134058,ENSG00000065613…
GO:0070552	BRISC complex	cellular_component	0.025284	0.69635	2	1125	5	20187	ENSG00000165660,ENSG00000182199
GO:0010893	positive regulation of steroid biosynthetic process	biological_process	0.025445	0.69987	4	1125	20	20187	ENSG00000109819,ENSG00000127948,ENSG00000160179,ENSG00000126368
GO:0006259	DNA metabolic process	biological_process	0.025565	0.70099	70	1125	998	20187	ENSG00000198952,ENSG00000107854,ENSG00000166199,ENSG00000087206,ENSG00000091651,ENSG00000189060,ENSG00000100814,ENSG00000151657,ENSG00000254093,ENSG00000185115,ENSG00000114742,ENSG00000109670,ENSG00000118058,ENSG00000136273,ENSG00000163938,ENSG00000171105,ENSG00000174371,ENSG00000109819,ENSG00000179598,ENSG00000116717,ENSG00000152457,ENSG00000121274,ENSG00000197061,ENSG00000109321,ENSG00000147421…
GO:0032436	positive regulation of proteasomal ubiquitin-dependent protein catabolic process	biological_process	0.025575	0.70099	9	1125	76	20187	ENSG00000188021,ENSG00000101255,ENSG00000156831,ENSG00000124226,ENSG00000166233,ENSG00000116044,ENSG00000137393,ENSG00000113712,ENSG00000079999
GO:0045737	positive regulation of cyclin-dependent protein serine/threonine kinase activity	biological_process	0.025588	0.70099	5	1125	31	20187	ENSG00000094804,ENSG00000008710,ENSG00000151694,ENSG00000082258,ENSG00000129315
GO:0008483	transaminase activity	molecular_function	0.025698	0.70297	4	1125	21	20187	ENSG00000198380,ENSG00000120053,ENSG00000135069,ENSG00000175309
GO:1902108	regulation of mitochondrial membrane permeability involved in apoptotic process	biological_process	0.025747	0.70297	8	1125	63	20187	ENSG00000153094,ENSG00000143514,ENSG00000213699,ENSG00000171791,ENSG00000122386,ENSG00000171169,ENSG00000170027,ENSG00000097033
GO:0006260	DNA replication	biological_process	0.025763	0.70297	29	1125	353	20187	ENSG00000129484,ENSG00000109321,ENSG00000136504,ENSG00000094804,ENSG00000147421,ENSG00000198952,ENSG00000105821,ENSG00000107854,ENSG00000165392,ENSG00000129197,ENSG00000091651,ENSG00000198000,ENSG00000171105,ENSG00000154144,ENSG00000062650,ENSG00000174371,ENSG00000164815,ENSG00000141446,ENSG00000177302,ENSG00000128908,ENSG00000113522,ENSG00000151657,ENSG00000254093,ENSG00000143748,ENSG00000173273…
GO:0034968	histone lysine methylation	biological_process	0.025801	0.70309	12	1125	108	20187	ENSG00000100603,ENSG00000118058,ENSG00000183955,ENSG00000147162,ENSG00000136169,ENSG00000139718,ENSG00000106462,ENSG00000181555,ENSG00000168769,ENSG00000185049,ENSG00000187605,ENSG00000032219
GO:0034451	centriolar satellite	cellular_component	0.025914	0.70525	5	1125	30	20187	ENSG00000133393,ENSG00000198920,ENSG00000083535,ENSG00000046651,ENSG00000112877
GO:1901698	response to nitrogen compound	biological_process	0.025974	0.70595	63	1125	866	20187	ENSG00000130766,ENSG00000172216,ENSG00000141644,ENSG00000119729,ENSG00000134698,ENSG00000113739,ENSG00000165732,ENSG00000106462,ENSG00000176692,ENSG00000113742,ENSG00000171612,ENSG00000090861,ENSG00000047249,ENSG00000221926,ENSG00000091592,ENSG00000124762,ENSG00000162734,ENSG00000101384,ENSG00000148516,ENSG00000221914,ENSG00000127948,ENSG00000109321,ENSG00000168003,ENSG00000173039,ENSG00000102554…
GO:0071372	cellular response to follicle-stimulating hormone stimulus	biological_process	0.026112	0.70878	3	1125	11	20187	ENSG00000127948,ENSG00000023909,ENSG00000109819
GO:0003690	double-stranded DNA binding	molecular_function	0.026194	0.71007	13	1125	123	20187	ENSG00000163848,ENSG00000118260,ENSG00000151657,ENSG00000153879,ENSG00000163565,ENSG00000105127,ENSG00000107201,ENSG00000130522,ENSG00000163320,ENSG00000113522,ENSG00000147421,ENSG00000167074,ENSG00000141644
GO:0007050	cell cycle arrest	biological_process	0.026309	0.71225	22	1125	250	20187	ENSG00000178607,ENSG00000171867,ENSG00000175197,ENSG00000136603,ENSG00000100532,ENSG00000116954,ENSG00000106617,ENSG00000008710,ENSG00000147854,ENSG00000116717,ENSG00000025039,ENSG00000134058,ENSG00000152409,ENSG00000154144,ENSG00000009950,ENSG00000116017,ENSG00000140836,ENSG00000124762,ENSG00000087074,ENSG00000111725,ENSG00000198625,ENSG00000171612
GO:0009791	post-embryonic development	biological_process	0.026355	0.71256	11	1125	96	20187	ENSG00000168769,ENSG00000166224,ENSG00000163659,ENSG00000116957,ENSG00000153094,ENSG00000120742,ENSG00000153234,ENSG00000171791,ENSG00000150995,ENSG00000118058,ENSG00000112715
GO:0031248	protein acetyltransferase complex	cellular_component	0.026447	0.71267	11	1125	99	20187	ENSG00000036549,ENSG00000163635,ENSG00000183495,ENSG00000136504,ENSG00000120071,ENSG00000136715,ENSG00000156983,ENSG00000147162,ENSG00000139977,ENSG00000173011,ENSG00000134759
GO:1902493	acetyltransferase complex	cellular_component	0.026447	0.71267	11	1125	99	20187	ENSG00000147162,ENSG00000173011,ENSG00000134759,ENSG00000139977,ENSG00000156983,ENSG00000136504,ENSG00000183495,ENSG00000120071,ENSG00000136715,ENSG00000163635,ENSG00000036549
GO:0032648	regulation of interferon-beta production	biological_process	0.026463	0.71267	7	1125	50	20187	ENSG00000011275,ENSG00000183735,ENSG00000105298,ENSG00000115267,ENSG00000107201,ENSG00000186141,ENSG00000168495
GO:0006090	pyruvate metabolic process	biological_process	0.026583	0.71498	11	1125	104	20187	ENSG00000119508,ENSG00000168209,ENSG00000143627,ENSG00000147162,ENSG00000106617,ENSG00000164951,ENSG00000172840,ENSG00000109819,ENSG00000009950,ENSG00000171105,ENSG00000156510
GO:0036500	ATF6-mediated unfolded protein response	biological_process	0.026684	0.71675	3	1125	12	20187	ENSG00000100219,ENSG00000118217,ENSG00000175197
GO:0032270	positive regulation of cellular protein metabolic process	biological_process	0.02705	0.7251	99	1125	1455	20187	ENSG00000178607,ENSG00000256053,ENSG00000157540,ENSG00000121989,ENSG00000185049,ENSG00000157873,ENSG00000197746,ENSG00000112715,ENSG00000100603,ENSG00000124226,ENSG00000116717,ENSG00000101255,ENSG00000150401,ENSG00000115170,ENSG00000140299,ENSG00000138685,ENSG00000105229,ENSG00000075856,ENSG00000103126,ENSG00000120889,ENSG00000091592,ENSG00000124762,ENSG00000087074,ENSG00000105127,ENSG00000153094…
GO:1901031	regulation of response to reactive oxygen species	biological_process	0.027065	0.7251	6	1125	41	20187	ENSG00000119508,ENSG00000130766,ENSG00000116044,ENSG00000177425,ENSG00000197746,ENSG00000183010
GO:0043043	peptide biosynthetic process	biological_process	0.027262	0.72842	48	1125	695	20187	ENSG00000134684,ENSG00000087074,ENSG00000090861,ENSG00000171612,ENSG00000113742,ENSG00000147454,ENSG00000031698,ENSG00000128422,ENSG00000137876,ENSG00000125977,ENSG00000130766,ENSG00000144659,ENSG00000136770,ENSG00000134698,ENSG00000152518,ENSG00000126070,ENSG00000106105,ENSG00000048544,ENSG00000172432,ENSG00000188613,ENSG00000080608,ENSG00000134440,ENSG00000125844,ENSG00000116044,ENSG00000198563…
GO:0001701	in utero embryonic development	biological_process	0.027292	0.72842	28	1125	329	20187	ENSG00000107372,ENSG00000140299,ENSG00000172216,ENSG00000197063,ENSG00000119048,ENSG00000086598,ENSG00000167522,ENSG00000181555,ENSG00000115170,ENSG00000131023,ENSG00000154803,ENSG00000125977,ENSG00000166579,ENSG00000116016,ENSG00000146374,ENSG00000136603,ENSG00000134313,ENSG00000153094,ENSG00000079999,ENSG00000100814,ENSG00000150961,ENSG00000108175,ENSG00000008710,ENSG00000184557,ENSG00000117614…
GO:0006596	polyamine biosynthetic process	biological_process	0.027294	0.72842	3	1125	13	20187	ENSG00000155096,ENSG00000130066,ENSG00000088826
GO:0032329	serine transport	biological_process	0.027447	0.72991	3	1125	11	20187	ENSG00000115902,ENSG00000111897,ENSG00000105281
GO:0010793	regulation of mRNA export from nucleus	biological_process	0.027476	0.72991	2	1125	5	20187	ENSG00000181555,ENSG00000011243
GO:2000197	regulation of ribonucleoprotein complex localization	biological_process	0.027476	0.72991	2	1125	5	20187	ENSG00000011243,ENSG00000181555
GO:0032561	guanyl ribonucleotide binding	molecular_function	0.027492	0.72991	33	1125	414	20187	ENSG00000143862,ENSG00000080371,ENSG00000172007,ENSG00000171105,ENSG00000163938,ENSG00000025039,ENSG00000100664,ENSG00000115137,ENSG00000144867,ENSG00000140598,ENSG00000123595,ENSG00000134108,ENSG00000169228,ENSG00000134697,ENSG00000175906,ENSG00000144635,ENSG00000116954,ENSG00000120063,ENSG00000143878,ENSG00000119729,ENSG00000173540,ENSG00000112541,ENSG00000182934,ENSG00000168374,ENSG00000074935…
GO:0061695	transferase complex, transferring phosphorus-containing groups	cellular_component	0.027533	0.73007	23	1125	265	20187	ENSG00000023287,ENSG00000100603,ENSG00000241258,ENSG00000106617,ENSG00000186141,ENSG00000168495,ENSG00000082258,ENSG00000178607,ENSG00000129315,ENSG00000138785,ENSG00000111725,ENSG00000198382,ENSG00000133398,ENSG00000124762,ENSG00000065883,ENSG00000169957,ENSG00000130766,ENSG00000177169,ENSG00000109819,ENSG00000148572,ENSG00000115170,ENSG00000171105,ENSG00000134058
GO:2000756	regulation of peptidyl-lysine acetylation	biological_process	0.027616	0.73133	7	1125	52	20187	ENSG00000173011,ENSG00000109819,ENSG00000112200,ENSG00000163884,ENSG00000154803,ENSG00000118058,ENSG00000019549
GO:0002931	response to ischemia	biological_process	0.027894	0.73774	5	1125	30	20187	ENSG00000171791,ENSG00000165660,ENSG00000073150,ENSG00000113742,ENSG00000109819
GO:0001702	gastrulation with mouth forming second	biological_process	0.028089	0.74196	5	1125	29	20187	ENSG00000109814,ENSG00000121989,ENSG00000157557,ENSG00000116809,ENSG00000115170
GO:0044275	cellular carbohydrate catabolic process	biological_process	0.028138	0.74229	9	1125	76	20187	ENSG00000109819,ENSG00000173281,ENSG00000009950,ENSG00000171105,ENSG00000100253,ENSG00000168209,ENSG00000147162,ENSG00000198814,ENSG00000106617
GO:0048625	myoblast fate commitment	biological_process	0.028245	0.74418	2	1125	5	20187	ENSG00000116016,ENSG00000006652
GO:0019001	guanyl nucleotide binding	molecular_function	0.028472	0.74717	33	1125	415	20187	ENSG00000134697,ENSG00000169228,ENSG00000116954,ENSG00000120063,ENSG00000175906,ENSG00000144635,ENSG00000171105,ENSG00000163938,ENSG00000025039,ENSG00000100664,ENSG00000080371,ENSG00000143862,ENSG00000172007,ENSG00000144867,ENSG00000140598,ENSG00000134108,ENSG00000123595,ENSG00000115137,ENSG00000167550,ENSG00000006451,ENSG00000113595,ENSG00000132254,ENSG00000144566,ENSG00000099246,ENSG00000172432…
GO:0051607	defense response to virus	biological_process	0.028545	0.74717	28	1125	351	20187	ENSG00000185745,ENSG00000119917,ENSG00000171791,ENSG00000119446,ENSG00000143669,ENSG00000047249,ENSG00000172183,ENSG00000154370,ENSG00000134321,ENSG00000138646,ENSG00000176142,ENSG00000173039,ENSG00000183735,ENSG00000110330,ENSG00000186141,ENSG00000055917,ENSG00000168495,ENSG00000086544,ENSG00000048544,ENSG00000119922,ENSG00000011275,ENSG00000241258,ENSG00000078747,ENSG00000115267,ENSG00000031003…
GO:1901981	phosphatidylinositol phosphate binding	molecular_function	0.028569	0.74717	13	1125	122	20187	ENSG00000064652,ENSG00000132254,ENSG00000070540,ENSG00000141580,ENSG00000147162,ENSG00000196998,ENSG00000174705,ENSG00000078246,ENSG00000166289,ENSG00000178996,ENSG00000123700,ENSG00000002919,ENSG00000143457
GO:0033127	regulation of histone phosphorylation	biological_process	0.028571	0.74717	3	1125	13	20187	ENSG00000105127,ENSG00000119048,ENSG00000011243
GO:0006368	transcription elongation from RNA polymerase II promoter	biological_process	0.028576	0.74717	11	1125	105	20187	ENSG00000103126,ENSG00000134759,ENSG00000134058,ENSG00000129315,ENSG00000082258,ENSG00000118985,ENSG00000106462,ENSG00000181555,ENSG00000187735,ENSG00000185049,ENSG00000141867
GO:0042393	histone binding	molecular_function	0.028611	0.74717	17	1125	188	20187	ENSG00000173575,ENSG00000048649,ENSG00000141867,ENSG00000163935,ENSG00000197061,ENSG00000141582,ENSG00000135047,ENSG00000147854,ENSG00000134759,ENSG00000087206,ENSG00000135655,ENSG00000105821,ENSG00000172273,ENSG00000140455,ENSG00000118058,ENSG00000075856,ENSG00000173273
GO:1903203	regulation of oxidative stress-induced neuron death	biological_process	0.028612	0.74717	3	1125	12	20187	ENSG00000119508,ENSG00000128272,ENSG00000109670
GO:0070997	neuron death	biological_process	0.028758	0.74965	25	1125	289	20187	ENSG00000128272,ENSG00000168209,ENSG00000109654,ENSG00000181019,ENSG00000073921,ENSG00000118260,ENSG00000196470,ENSG00000023909,ENSG00000175197,ENSG00000100625,ENSG00000183735,ENSG00000153094,ENSG00000124588,ENSG00000107731,ENSG00000119508,ENSG00000113742,ENSG00000125952,ENSG00000090861,ENSG00000109670,ENSG00000091592,ENSG00000143514,ENSG00000153234,ENSG00000109819,ENSG00000172216,ENSG00000171791
GO:0006325	chromatin organization	biological_process	0.0288	0.74965	54	1125	742	20187	ENSG00000156983,ENSG00000105821,ENSG00000182095,ENSG00000095787,ENSG00000084093,ENSG00000189060,ENSG00000011243,ENSG00000178093,ENSG00000112200,ENSG00000087206,ENSG00000168769,ENSG00000141582,ENSG00000163635,ENSG00000187605,ENSG00000136715,ENSG00000183495,ENSG00000048649,ENSG00000118058,ENSG00000147162,ENSG00000154803,ENSG00000109819,ENSG00000112715,ENSG00000100603,ENSG00000019549,ENSG00000139718…
GO:0032607	interferon-alpha production	biological_process	0.028839	0.74965	4	1125	21	20187	ENSG00000183735,ENSG00000115267,ENSG00000107201,ENSG00000163512
GO:0045542	positive regulation of cholesterol biosynthetic process	biological_process	0.028852	0.74965	2	1125	5	20187	ENSG00000160179,ENSG00000127948
GO:0008406	gonad development	biological_process	0.029161	0.75672	19	1125	207	20187	ENSG00000125875,ENSG00000144747,ENSG00000112715,ENSG00000032219,ENSG00000121989,ENSG00000100625,ENSG00000176046,ENSG00000153094,ENSG00000114742,ENSG00000205336,ENSG00000138413,ENSG00000125977,ENSG00000102531,ENSG00000172216,ENSG00000171791,ENSG00000134698,ENSG00000171105,ENSG00000166224,ENSG00000163659
GO:0001675	acrosome assembly	biological_process	0.029291	0.75914	3	1125	13	20187	ENSG00000173744,ENSG00000125875,ENSG00000144747
GO:0017069	snRNA binding	molecular_function	0.029821	0.77191	7	1125	55	20187	ENSG00000198563,ENSG00000172183,ENSG00000165732,ENSG00000082258,ENSG00000129315,ENSG00000086589,ENSG00000075856
GO:0042402	cellular biogenic amine catabolic process	biological_process	0.029876	0.77229	4	1125	23	20187	ENSG00000130066,ENSG00000088826,ENSG00000132837,ENSG00000141504
GO:0000123	histone acetyltransferase complex	cellular_component	0.029961	0.77229	10	1125	88	20187	ENSG00000156983,ENSG00000173011,ENSG00000134759,ENSG00000147162,ENSG00000036549,ENSG00000163635,ENSG00000120071,ENSG00000136715,ENSG00000183495,ENSG00000136504
GO:0080025	phosphatidylinositol-3,5-bisphosphate binding	molecular_function	0.030014	0.77229	4	1125	21	20187	ENSG00000070540,ENSG00000196998,ENSG00000174705,ENSG00000141580
GO:0071332	cellular response to fructose stimulus	biological_process	0.030036	0.77229	2	1125	5	20187	ENSG00000109819,ENSG00000100219
GO:0010501	RNA secondary structure unwinding	biological_process	0.030067	0.77229	7	1125	52	20187	ENSG00000157349,ENSG00000134698,ENSG00000165732,ENSG00000126070,ENSG00000118197,ENSG00000198563,ENSG00000125485
GO:0016741	transferase activity, transferring one-carbon groups	molecular_function	0.030077	0.77229	20	1125	228	20187	ENSG00000185917,ENSG00000104907,ENSG00000134077,ENSG00000139718,ENSG00000182199,ENSG00000137574,ENSG00000066651,ENSG00000183955,ENSG00000136169,ENSG00000138050,ENSG00000180917,ENSG00000166166,ENSG00000138081,ENSG00000110851,ENSG00000137760,ENSG00000206562,ENSG00000118058,ENSG00000037897,ENSG00000106462,ENSG00000181555
GO:0072576	liver morphogenesis	biological_process	0.030112	0.77229	4	1125	20	20187	ENSG00000172216,ENSG00000109670,ENSG00000168769,ENSG00000100219
GO:0014009	glial cell proliferation	biological_process	0.030135	0.77229	5	1125	32	20187	ENSG00000027075,ENSG00000118260,ENSG00000100603,ENSG00000244405,ENSG00000109321
GO:0034448	EGO complex	cellular_component	0.030223	0.77359	2	1125	5	20187	ENSG00000116954,ENSG00000025039
GO:0030332	cyclin binding	molecular_function	0.030965	0.79113	4	1125	21	20187	ENSG00000065883,ENSG00000124762,ENSG00000109670,ENSG00000103264
GO:0044723	single-organism carbohydrate metabolic process	biological_process	0.030985	0.79113	52	1125	704	20187	ENSG00000134910,ENSG00000168374,ENSG00000013375,ENSG00000160741,ENSG00000173273,ENSG00000095794,ENSG00000140297,ENSG00000130766,ENSG00000148384,ENSG00000009950,ENSG00000156510,ENSG00000168209,ENSG00000204099,ENSG00000131871,ENSG00000126368,ENSG00000080608,ENSG00000198833,ENSG00000115993,ENSG00000136152,ENSG00000180398,ENSG00000127415,ENSG00000174951,ENSG00000147162,ENSG00000143627,ENSG00000117394…
GO:1903202	negative regulation of oxidative stress-induced cell death	biological_process	0.031024	0.79115	5	1125	33	20187	ENSG00000183010,ENSG00000197746,ENSG00000119508,ENSG00000128272,ENSG00000116044
GO:1902036	regulation of hematopoietic stem cell differentiation	biological_process	0.031091	0.79187	2	1125	5	20187	ENSG00000113013,ENSG00000116044
GO:0005643	nuclear pore	cellular_component	0.031204	0.79323	9	1125	77	20187	ENSG00000109133,ENSG00000173273,ENSG00000157349,ENSG00000173744,ENSG00000101146,ENSG00000169629,ENSG00000183426,ENSG00000184575,ENSG00000186432
GO:1901607	alpha-amino acid biosynthetic process	biological_process	0.031255	0.79323	9	1125	80	20187	ENSG00000120053,ENSG00000065911,ENSG00000179918,ENSG00000070669,ENSG00000135069,ENSG00000116761,ENSG00000183010,ENSG00000182199,ENSG00000146733
GO:0031124	mRNA 3'-end processing	biological_process	0.031259	0.79323	11	1125	103	20187	ENSG00000160201,ENSG00000101104,ENSG00000142528,ENSG00000100722,ENSG00000198563,ENSG00000058673,ENSG00000129315,ENSG00000125351,ENSG00000145216,ENSG00000133226,ENSG00000107864
GO:0071786	endoplasmic reticulum tubular network organization	biological_process	0.031306	0.79345	3	1125	12	20187	ENSG00000115839,ENSG00000109133,ENSG00000099246
GO:0018394	peptidyl-lysine acetylation	biological_process	0.031408	0.7942	16	1125	166	20187	ENSG00000163884,ENSG00000154803,ENSG00000147162,ENSG00000160741,ENSG00000221926,ENSG00000118058,ENSG00000120071,ENSG00000109819,ENSG00000173011,ENSG00000112200,ENSG00000156983,ENSG00000019549,ENSG00000136715,ENSG00000136504,ENSG00000183495,ENSG00000127948
GO:0061665	SUMO ligase activity	molecular_function	0.031429	0.7942	2	1125	5	20187	ENSG00000105229,ENSG00000112200
GO:0005815	microtubule organizing center	cellular_component	0.031451	0.7942	50	1125	665	20187	ENSG00000166579,ENSG00000147874,ENSG00000166037,ENSG00000128881,ENSG00000131023,ENSG00000275700,ENSG00000163611,ENSG00000145919,ENSG00000113712,ENSG00000127423,ENSG00000125351,ENSG00000112877,ENSG00000133884,ENSG00000107854,ENSG00000115902,ENSG00000139437,ENSG00000144635,ENSG00000128272,ENSG00000118985,ENSG00000079999,ENSG00000100796,ENSG00000046651,ENSG00000131051,ENSG00000173273,ENSG00000184731…
GO:0072524	pyridine-containing compound metabolic process	biological_process	0.031509	0.79468	13	1125	135	20187	ENSG00000135069,ENSG00000106617,ENSG00000138413,ENSG00000152620,ENSG00000147162,ENSG00000143627,ENSG00000213995,ENSG00000168209,ENSG00000156510,ENSG00000171105,ENSG00000009950,ENSG00000109819,ENSG00000065833
GO:0032608	interferon-beta production	biological_process	0.031737	0.79871	7	1125	52	20187	ENSG00000011275,ENSG00000115267,ENSG00000105298,ENSG00000183735,ENSG00000186141,ENSG00000107201,ENSG00000168495
GO:0008168	methyltransferase activity	molecular_function	0.031746	0.79871	19	1125	215	20187	ENSG00000137760,ENSG00000206562,ENSG00000118058,ENSG00000037897,ENSG00000181555,ENSG00000106462,ENSG00000134077,ENSG00000139718,ENSG00000185917,ENSG00000104907,ENSG00000136169,ENSG00000137574,ENSG00000183955,ENSG00000066651,ENSG00000138050,ENSG00000166166,ENSG00000180917,ENSG00000138081,ENSG00000110851
GO:0046661	male sex differentiation	biological_process	0.031929	0.8007	15	1125	154	20187	ENSG00000125875,ENSG00000144747,ENSG00000102531,ENSG00000205336,ENSG00000114742,ENSG00000125977,ENSG00000171791,ENSG00000100625,ENSG00000176046,ENSG00000032219,ENSG00000121989,ENSG00000134698,ENSG00000171105,ENSG00000166224,ENSG00000153094
GO:0015181	arginine transmembrane transporter activity	molecular_function	0.031941	0.8007	2	1125	5	20187	ENSG00000040487,ENSG00000139514
GO:0015189	L-lysine transmembrane transporter activity	molecular_function	0.031941	0.8007	2	1125	5	20187	ENSG00000040487,ENSG00000139514
GO:0060762	regulation of branching involved in mammary gland duct morphogenesis	biological_process	0.032072	0.80301	2	1125	6	20187	ENSG00000175832,ENSG00000244405
GO:0055089	fatty acid homeostasis	biological_process	0.032199	0.8052	3	1125	13	20187	ENSG00000120053,ENSG00000100219,ENSG00000009950
GO:0002097	tRNA wobble base modification	biological_process	0.032285	0.80639	3	1125	12	20187	ENSG00000135297,ENSG00000137760,ENSG00000142544
GO:0006094	gluconeogenesis	biological_process	0.03247	0.80792	9	1125	82	20187	ENSG00000130766,ENSG00000162772,ENSG00000109819,ENSG00000120053,ENSG00000128272,ENSG00000131871,ENSG00000147162,ENSG00000160741,ENSG00000126368
GO:0045600	positive regulation of fat cell differentiation	biological_process	0.032493	0.80792	7	1125	54	20187	ENSG00000172216,ENSG00000176845,ENSG00000102554,ENSG00000174705,ENSG00000118260,ENSG00000019549,ENSG00000100219
GO:1990314	cellular response to insulin-like growth factor stimulus	biological_process	0.032496	0.80792	2	1125	5	20187	ENSG00000118260,ENSG00000171612
GO:0070761	pre-snoRNP complex	cellular_component	0.032513	0.80792	2	1125	6	20187	ENSG00000117174,ENSG00000055044
GO:0051775	response to redox state	biological_process	0.032542	0.80792	3	1125	14	20187	ENSG00000131871,ENSG00000023572,ENSG00000133794
GO:0045927	positive regulation of growth	biological_process	0.032954	0.81716	22	1125	251	20187	ENSG00000128908,ENSG00000171791,ENSG00000171105,ENSG00000198000,ENSG00000120742,ENSG00000171612,ENSG00000101544,ENSG00000170242,ENSG00000138685,ENSG00000166579,ENSG00000171100,ENSG00000128422,ENSG00000146678,ENSG00000198563,ENSG00000144674,ENSG00000121864,ENSG00000101266,ENSG00000156502,ENSG00000008086,ENSG00000112715,ENSG00000151694,ENSG00000118260
GO:0033280	response to vitamin D	biological_process	0.033065	0.81893	5	1125	32	20187	ENSG00000100603,ENSG00000019549,ENSG00000137193,ENSG00000113739,ENSG00000070961
GO:0065003	macromolecular complex assembly	biological_process	0.033438	0.82718	115	1125	1783	20187	ENSG00000180398,ENSG00000166889,ENSG00000132254,ENSG00000117360,ENSG00000198563,ENSG00000138073,ENSG00000176046,ENSG00000118260,ENSG00000135116,ENSG00000174705,ENSG00000126070,ENSG00000134058,ENSG00000134698,ENSG00000165175,ENSG00000128908,ENSG00000083535,ENSG00000182400,ENSG00000100883,ENSG00000007392,ENSG00000137876,ENSG00000146833,ENSG00000123700,ENSG00000173273,ENSG00000198625,ENSG00000198382…
GO:0018209	peptidyl-serine modification	biological_process	0.033532	0.82852	23	1125	268	20187	ENSG00000113712,ENSG00000171791,ENSG00000099875,ENSG00000130758,ENSG00000009950,ENSG00000177169,ENSG00000173273,ENSG00000103126,ENSG00000013441,ENSG00000164318,ENSG00000087074,ENSG00000128881,ENSG00000131023,ENSG00000027075,ENSG00000217128,ENSG00000157540,ENSG00000178607,ENSG00000146872,ENSG00000183735,ENSG00000112715,ENSG00000028116,ENSG00000008710,ENSG00000168209
GO:0051087	chaperone binding	molecular_function	0.033651	0.8299	9	1125	83	20187	ENSG00000104980,ENSG00000135924,ENSG00000162298,ENSG00000171867,ENSG00000136770,ENSG00000100575,ENSG00000116957,ENSG00000164284,ENSG00000100209
GO:0005092	GDP-dissociation inhibitor activity	molecular_function	0.033733	0.8299	3	1125	14	20187	ENSG00000188419,ENSG00000130766,ENSG00000130147
GO:0015931	nucleobase-containing compound transport	biological_process	0.033751	0.8299	19	1125	212	20187	ENSG00000171612,ENSG00000173273,ENSG00000058673,ENSG00000183426,ENSG00000181555,ENSG00000116698,ENSG00000133226,ENSG00000173744,ENSG00000125351,ENSG00000160201,ENSG00000011243,ENSG00000198952,ENSG00000184575,ENSG00000198563,ENSG00000134597,ENSG00000145216,ENSG00000157349,ENSG00000101146,ENSG00000151461
GO:0040007	growth	biological_process	0.033786	0.8299	69	1125	959	20187	ENSG00000127870,ENSG00000121864,ENSG00000161011,ENSG00000153094,ENSG00000130147,ENSG00000206561,ENSG00000116954,ENSG00000171169,ENSG00000184557,ENSG00000107854,ENSG00000176624,ENSG00000058262,ENSG00000171105,ENSG00000040608,ENSG00000116957,ENSG00000167522,ENSG00000120742,ENSG00000114742,ENSG00000185115,ENSG00000109321,ENSG00000168003,ENSG00000008086,ENSG00000055044,ENSG00000188613,ENSG00000112715…
GO:0009101	glycoprotein biosynthetic process	biological_process	0.033789	0.8299	29	1125	350	20187	ENSG00000168769,ENSG00000115993,ENSG00000136152,ENSG00000180398,ENSG00000129484,ENSG00000187605,ENSG00000198833,ENSG00000186866,ENSG00000177425,ENSG00000080608,ENSG00000144278,ENSG00000107854,ENSG00000167110,ENSG00000074695,ENSG00000119523,ENSG00000163659,ENSG00000275700,ENSG00000140650,ENSG00000141458,ENSG00000162298,ENSG00000120742,ENSG00000140297,ENSG00000171791,ENSG00000013375,ENSG00000173273…
GO:0030135	coated vesicle	cellular_component	0.033989	0.83383	24	1125	282	20187	ENSG00000150961,ENSG00000181704,ENSG00000160695,ENSG00000119844,ENSG00000074695,ENSG00000167110,ENSG00000140022,ENSG00000073921,ENSG00000129083,ENSG00000109321,ENSG00000108433,ENSG00000130147,ENSG00000100528,ENSG00000180398,ENSG00000133961,ENSG00000127415,ENSG00000095139,ENSG00000115977,ENSG00000178996,ENSG00000070540,ENSG00000113282,ENSG00000162236,ENSG00000004975,ENSG00000086598
GO:0016769	transferase activity, transferring nitrogenous groups	molecular_function	0.03412	0.83605	4	1125	23	20187	ENSG00000120053,ENSG00000135069,ENSG00000175309,ENSG00000198380
GO:0001094	TFIID-class transcription factor binding	molecular_function	0.034197	0.83695	2	1125	6	20187	ENSG00000117174,ENSG00000055044
GO:0006997	nucleus organization	biological_process	0.034398	0.84006	13	1125	133	20187	ENSG00000166579,ENSG00000109133,ENSG00000161904,ENSG00000011243,ENSG00000144747,ENSG00000131018,ENSG00000178093,ENSG00000173744,ENSG00000221914,ENSG00000101146,ENSG00000176915,ENSG00000163635,ENSG00000164695
GO:0001889	liver development	biological_process	0.034441	0.84006	13	1125	127	20187	ENSG00000173039,ENSG00000106462,ENSG00000100219,ENSG00000168769,ENSG00000151461,ENSG00000198563,ENSG00000172216,ENSG00000109670,ENSG00000070669,ENSG00000008710,ENSG00000025796,ENSG00000153879,ENSG00000023287
GO:0045104	intermediate filament cytoskeleton organization	biological_process	0.034463	0.84006	6	1125	42	20187	ENSG00000186832,ENSG00000166579,ENSG00000173744,ENSG00000113712,ENSG00000171100,ENSG00000128422
GO:0015802	basic amino acid transport	biological_process	0.034487	0.84006	3	1125	13	20187	ENSG00000040487,ENSG00000111371,ENSG00000139514
GO:0036475	neuron death in response to oxidative stress	biological_process	0.034681	0.84311	3	1125	13	20187	ENSG00000128272,ENSG00000119508,ENSG00000109670
GO:0001844	protein insertion into mitochondrial membrane involved in apoptotic signaling pathway	biological_process	0.034724	0.84311	5	1125	33	20187	ENSG00000171791,ENSG00000097033,ENSG00000143514,ENSG00000170027,ENSG00000153094
GO:1902231	positive regulation of intrinsic apoptotic signaling pathway in response to DNA damage	biological_process	0.034741	0.84311	2	1125	6	20187	ENSG00000105229,ENSG00000136603
GO:0051036	regulation of endosome size	biological_process	0.034802	0.84311	2	1125	6	20187	ENSG00000144566,ENSG00000167705
GO:0008582	regulation of synaptic growth at neuromuscular junction	biological_process	0.034853	0.84311	2	1125	5	20187	ENSG00000206561,ENSG00000100625
GO:0090110	cargo loading into COPII-coated vesicle	biological_process	0.034858	0.84311	2	1125	5	20187	ENSG00000154305,ENSG00000125875
GO:0042304	regulation of fatty acid biosynthetic process	biological_process	0.034917	0.84356	5	1125	34	20187	ENSG00000009950,ENSG00000083535,ENSG00000101255,ENSG00000165175,ENSG00000106617
GO:0043954	cellular component maintenance	biological_process	0.03518	0.84807	4	1125	22	20187	ENSG00000095397,ENSG00000130396,ENSG00000156502,ENSG00000115183
GO:1903573	negative regulation of response to endoplasmic reticulum stress	biological_process	0.035186	0.84807	6	1125	44	20187	ENSG00000162298,ENSG00000100219,ENSG00000131871,ENSG00000087074,ENSG00000198833,ENSG00000155313
GO:1902041	regulation of extrinsic apoptotic signaling pathway via death domain receptors	biological_process	0.035297	0.84977	7	1125	55	20187	ENSG00000169018,ENSG00000162772,ENSG00000162734,ENSG00000136603,ENSG00000092871,ENSG00000116584,ENSG00000120889
GO:0006096	glycolytic process	biological_process	0.035375	0.85065	8	1125	69	20187	ENSG00000106617,ENSG00000147162,ENSG00000143627,ENSG00000168209,ENSG00000156510,ENSG00000171105,ENSG00000009950,ENSG00000109819
GO:0018105	peptidyl-serine phosphorylation	biological_process	0.035542	0.85315	22	1125	255	20187	ENSG00000028116,ENSG00000112715,ENSG00000168209,ENSG00000008710,ENSG00000183735,ENSG00000146872,ENSG00000178607,ENSG00000157540,ENSG00000013441,ENSG00000103126,ENSG00000173273,ENSG00000027075,ENSG00000217128,ENSG00000128881,ENSG00000131023,ENSG00000087074,ENSG00000113712,ENSG00000177169,ENSG00000171791,ENSG00000130758,ENSG00000099875,ENSG00000009950
GO:1902235	regulation of endoplasmic reticulum stress-induced intrinsic apoptotic signaling pathway	biological_process	0.035562	0.85315	5	1125	33	20187	ENSG00000162298,ENSG00000100219,ENSG00000153094,ENSG00000175197,ENSG00000131871
GO:0009310	amine catabolic process	biological_process	0.03564	0.85403	4	1125	24	20187	ENSG00000132837,ENSG00000141504,ENSG00000088826,ENSG00000130066
GO:0032785	negative regulation of DNA-templated transcription, elongation	biological_process	0.035729	0.8542	3	1125	13	20187	ENSG00000185049,ENSG00000106462,ENSG00000103126
GO:2000369	regulation of clathrin-mediated endocytosis	biological_process	0.035771	0.8542	3	1125	12	20187	ENSG00000188021,ENSG00000115977,ENSG00000112305
GO:0008170	N-methyltransferase activity	molecular_function	0.035846	0.8542	10	1125	92	20187	ENSG00000106462,ENSG00000181555,ENSG00000138081,ENSG00000066651,ENSG00000183955,ENSG00000136169,ENSG00000185917,ENSG00000104907,ENSG00000139718,ENSG00000118058
GO:0060977	coronary vasculature morphogenesis	biological_process	0.035971	0.8542	3	1125	12	20187	ENSG00000181555,ENSG00000112715,ENSG00000138685
GO:0046755	viral budding	biological_process	0.035981	0.8542	4	1125	24	20187	ENSG00000164695,ENSG00000176428,ENSG00000155975,ENSG00000167987
GO:1902590	multi-organism organelle organization	biological_process	0.035981	0.8542	4	1125	24	20187	ENSG00000164695,ENSG00000155975,ENSG00000176428,ENSG00000167987
GO:1902592	multi-organism membrane budding	biological_process	0.035981	0.8542	4	1125	24	20187	ENSG00000167987,ENSG00000164695,ENSG00000155975,ENSG00000176428
GO:0001077	transcriptional activator activity, RNA polymerase II core promoter proximal region sequence-specific binding	molecular_function	0.03599	0.8542	21	1125	227	20187	ENSG00000163884,ENSG00000119508,ENSG00000153879,ENSG00000116016,ENSG00000172216,ENSG00000153234,ENSG00000167074,ENSG00000141568,ENSG00000116604,ENSG00000176692,ENSG00000179361,ENSG00000065970,ENSG00000175832,ENSG00000128272,ENSG00000102554,ENSG00000118260,ENSG00000100625,ENSG00000175197,ENSG00000108509,ENSG00000173039,ENSG00000121864
GO:0043559	insulin binding	molecular_function	0.036019	0.8542	2	1125	5	20187	ENSG00000171105,ENSG00000172375
GO:0005768	endosome	cellular_component	0.036169	0.85658	64	1125	894	20187	ENSG00000196470,ENSG00000116786,ENSG00000165006,ENSG00000165219,ENSG00000141198,ENSG00000167987,ENSG00000135047,ENSG00000115993,ENSG00000136868,ENSG00000134313,ENSG00000175197,ENSG00000178996,ENSG00000171100,ENSG00000176428,ENSG00000165782,ENSG00000133961,ENSG00000198382,ENSG00000092871,ENSG00000076864,ENSG00000122958,ENSG00000123240,ENSG00000011021,ENSG00000070540,ENSG00000112245,ENSG00000125633…
GO:0005525	GTP binding	molecular_function	0.036202	0.85658	31	1125	394	20187	ENSG00000168374,ENSG00000115137,ENSG00000074935,ENSG00000144867,ENSG00000123595,ENSG00000140598,ENSG00000100883,ENSG00000134108,ENSG00000143878,ENSG00000080371,ENSG00000119729,ENSG00000143862,ENSG00000173540,ENSG00000172007,ENSG00000171105,ENSG00000025039,ENSG00000163938,ENSG00000100664,ENSG00000182934,ENSG00000175906,ENSG00000099246,ENSG00000172432,ENSG00000120063,ENSG00000116954,ENSG00000169228…
GO:0004712	protein serine/threonine/tyrosine kinase activity	molecular_function	0.036354	0.85866	6	1125	42	20187	ENSG00000107140,ENSG00000179335,ENSG00000113240,ENSG00000013441,ENSG00000010219,ENSG00000157540
GO:0055081	anion homeostasis	biological_process	0.036418	0.85866	6	1125	43	20187	ENSG00000160179,ENSG00000040487,ENSG00000120053,ENSG00000100219,ENSG00000125772,ENSG00000009950
GO:0004693	cyclin-dependent protein serine/threonine kinase activity	molecular_function	0.036457	0.85866	5	1125	34	20187	ENSG00000065883,ENSG00000134058,ENSG00000080823,ENSG00000059758,ENSG00000008086
GO:0097472	cyclin-dependent protein kinase activity	molecular_function	0.036457	0.85866	5	1125	34	20187	ENSG00000065883,ENSG00000080823,ENSG00000134058,ENSG00000008086,ENSG00000059758
GO:0043970	histone H3-K9 acetylation	biological_process	0.036544	0.85975	3	1125	13	20187	ENSG00000160741,ENSG00000118058,ENSG00000112200
GO:1904424	regulation of GTP binding	biological_process	0.036641	0.86011	2	1125	5	20187	ENSG00000076864,ENSG00000113712
GO:0016773	phosphotransferase activity, alcohol group as acceptor	molecular_function	0.036711	0.86011	60	1125	804	20187	ENSG00000169967,ENSG00000101266,ENSG00000156958,ENSG00000082258,ENSG00000161011,ENSG00000183735,ENSG00000204344,ENSG00000086544,ENSG00000198814,ENSG00000058729,ENSG00000106617,ENSG00000179335,ENSG00000178093,ENSG00000107140,ENSG00000113712,ENSG00000171105,ENSG00000099875,ENSG00000177169,ENSG00000137193,ENSG00000059758,ENSG00000010219,ENSG00000113240,ENSG00000080823,ENSG00000075413,ENSG00000143627…
GO:0009597	detection of virus	biological_process	0.036734	0.86011	2	1125	5	20187	ENSG00000107201,ENSG00000115267
GO:1900408	negative regulation of cellular response to oxidative stress	biological_process	0.036789	0.86011	5	1125	35	20187	ENSG00000183010,ENSG00000197746,ENSG00000116044,ENSG00000128272,ENSG00000119508
GO:1902883	negative regulation of response to oxidative stress	biological_process	0.036789	0.86011	5	1125	35	20187	ENSG00000119508,ENSG00000128272,ENSG00000116044,ENSG00000197746,ENSG00000183010
GO:0003824	catalytic activity	molecular_function	0.036877	0.86011	369	1125	6073	20187	ENSG00000179918,ENSG00000101966,ENSG00000129315,ENSG00000146872,ENSG00000113407,ENSG00000099246,ENSG00000082269,ENSG00000165392,ENSG00000171621,ENSG00000140455,ENSG00000065883,ENSG00000148384,ENSG00000156510,ENSG00000112541,ENSG00000165732,ENSG00000181555,ENSG00000165782,ENSG00000137996,ENSG00000027075,ENSG00000169918,ENSG00000114796,ENSG00000047249,ENSG00000118197,ENSG00000117984,ENSG00000013441…
GO:0032183	SUMO binding	molecular_function	0.036917	0.86011	3	1125	13	20187	ENSG00000141582,ENSG00000078902,ENSG00000155313
GO:0046325	negative regulation of glucose import	biological_process	0.036921	0.86011	3	1125	13	20187	ENSG00000162734,ENSG00000106070,ENSG00000131871
GO:0006608	snRNP protein import into nucleus	biological_process	0.03695	0.86011	1	1125	1	20187	ENSG00000055044
GO:0045137	development of primary sexual characteristics	biological_process	0.036982	0.86011	19	1125	212	20187	ENSG00000125875,ENSG00000144747,ENSG00000112715,ENSG00000121989,ENSG00000032219,ENSG00000100625,ENSG00000176046,ENSG00000153094,ENSG00000114742,ENSG00000205336,ENSG00000138413,ENSG00000125977,ENSG00000102531,ENSG00000172216,ENSG00000171791,ENSG00000171105,ENSG00000134698,ENSG00000163659,ENSG00000166224
GO:0004672	protein kinase activity	molecular_function	0.037018	0.86011	51	1125	668	20187	ENSG00000134058,ENSG00000115170,ENSG00000065613,ENSG00000162733,ENSG00000065883,ENSG00000130758,ENSG00000102572,ENSG00000013441,ENSG00000138685,ENSG00000124762,ENSG00000163788,ENSG00000027075,ENSG00000069956,ENSG00000111725,ENSG00000115977,ENSG00000198355,ENSG00000129315,ENSG00000163349,ENSG00000185483,ENSG00000146872,ENSG00000157540,ENSG00000178607,ENSG00000008086,ENSG00000121989,ENSG00000028116…
GO:0004661	protein geranylgeranyltransferase activity	molecular_function	0.037172	0.86273	2	1125	6	20187	ENSG00000168522,ENSG00000188419
GO:0090166	Golgi disassembly	biological_process	0.037413	0.86735	2	1125	6	20187	ENSG00000167110,ENSG00000162236
GO:0032919	spermine acetylation	biological_process	0.03758	0.86823	1	1125	1	20187	ENSG00000141504
GO:0032920	putrescine acetylation	biological_process	0.03758	0.86823	1	1125	1	20187	ENSG00000141504
GO:0046204	nor-spermidine metabolic process	biological_process	0.03758	0.86823	1	1125	1	20187	ENSG00000141504
GO:0000055	ribosomal large subunit export from nucleus	biological_process	0.03762	0.86823	2	1125	6	20187	ENSG00000169251,ENSG00000198301
GO:0044427	chromosomal part	cellular_component	0.037672	0.86848	58	1125	842	20187	ENSG00000171566,ENSG00000116752,ENSG00000126368,ENSG00000177425,ENSG00000165392,ENSG00000118260,ENSG00000100603,ENSG00000019549,ENSG00000163811,ENSG00000147854,ENSG00000197061,ENSG00000152457,ENSG00000147421,ENSG00000109445,ENSG00000116044,ENSG00000173273,ENSG00000198382,ENSG00000143756,ENSG00000144161,ENSG00000164815,ENSG00000154839,ENSG00000106462,ENSG00000120071,ENSG00000128908,ENSG00000140455…
GO:0045103	intermediate filament-based process	biological_process	0.038171	0.87899	6	1125	43	20187	ENSG00000113712,ENSG00000171100,ENSG00000128422,ENSG00000186832,ENSG00000166579,ENSG00000173744
GO:0006757	ATP generation from ADP	biological_process	0.038532	0.88633	8	1125	70	20187	ENSG00000156510,ENSG00000171105,ENSG00000009950,ENSG00000109819,ENSG00000106617,ENSG00000147162,ENSG00000143627,ENSG00000168209
GO:0000395	mRNA 5'-splice site recognition	biological_process	0.039144	0.89911	2	1125	6	20187	ENSG00000061936,ENSG00000185246
GO:0015093	ferrous iron transmembrane transporter activity	molecular_function	0.039175	0.89911	2	1125	6	20187	ENSG00000104635,ENSG00000147454
GO:0008216	spermidine metabolic process	biological_process	0.039282	0.90056	2	1125	7	20187	ENSG00000130066,ENSG00000141504
GO:0019362	pyridine nucleotide metabolic process	biological_process	0.039448	0.90156	12	1125	126	20187	ENSG00000009950,ENSG00000109819,ENSG00000065833,ENSG00000156510,ENSG00000171105,ENSG00000152620,ENSG00000147162,ENSG00000143627,ENSG00000213995,ENSG00000168209,ENSG00000106617,ENSG00000138413
GO:0046496	nicotinamide nucleotide metabolic process	biological_process	0.039448	0.90156	12	1125	126	20187	ENSG00000171105,ENSG00000156510,ENSG00000009950,ENSG00000065833,ENSG00000109819,ENSG00000138413,ENSG00000106617,ENSG00000143627,ENSG00000147162,ENSG00000152620,ENSG00000168209,ENSG00000213995
GO:0046666	retinal cell programmed cell death	biological_process	0.039529	0.90156	2	1125	6	20187	ENSG00000138685,ENSG00000171791
GO:0000978	RNA polymerase II core promoter proximal region sequence-specific DNA binding	molecular_function	0.039554	0.90156	29	1125	342	20187	ENSG00000157557,ENSG00000153879,ENSG00000119508,ENSG00000123095,ENSG00000009950,ENSG00000177426,ENSG00000172216,ENSG00000130844,ENSG00000179361,ENSG00000116604,ENSG00000141568,ENSG00000065970,ENSG00000130522,ENSG00000128272,ENSG00000102554,ENSG00000175832,ENSG00000163565,ENSG00000133884,ENSG00000118260,ENSG00000172273,ENSG00000126368,ENSG00000163848,ENSG00000080298,ENSG00000175197,ENSG00000100625…
GO:0019809	spermidine binding	molecular_function	0.03966	0.90156	1	1125	1	20187	ENSG00000130066
GO:0051204	protein insertion into mitochondrial membrane	biological_process	0.039686	0.90156	5	1125	34	20187	ENSG00000171791,ENSG00000143514,ENSG00000097033,ENSG00000170027,ENSG00000153094
GO:0008794	arsenate reductase (glutaredoxin) activity	molecular_function	0.039698	0.90156	1	1125	1	20187	ENSG00000023572
GO:0030611	arsenate reductase activity	molecular_function	0.039698	0.90156	1	1125	1	20187	ENSG00000023572
GO:1901214	regulation of neuron death	biological_process	0.039718	0.90156	22	1125	256	20187	ENSG00000128272,ENSG00000168209,ENSG00000109654,ENSG00000181019,ENSG00000073921,ENSG00000118260,ENSG00000023909,ENSG00000175197,ENSG00000100625,ENSG00000153094,ENSG00000183735,ENSG00000124588,ENSG00000107731,ENSG00000113742,ENSG00000119508,ENSG00000090861,ENSG00000109670,ENSG00000143514,ENSG00000153234,ENSG00000109819,ENSG00000172216,ENSG00000171791
GO:0019319	hexose biosynthetic process	biological_process	0.03982	0.9028	9	1125	85	20187	ENSG00000147162,ENSG00000131871,ENSG00000128272,ENSG00000126368,ENSG00000160741,ENSG00000162772,ENSG00000109819,ENSG00000130766,ENSG00000120053
GO:0015037	peptide disulfide oxidoreductase activity	molecular_function	0.03986	0.9028	2	1125	7	20187	ENSG00000023572,ENSG00000104687
GO:1903050	regulation of proteolysis involved in cellular protein catabolic process	biological_process	0.039997	0.90491	23	1125	282	20187	ENSG00000078081,ENSG00000137393,ENSG00000113712,ENSG00000171100,ENSG00000103126,ENSG00000109670,ENSG00000116044,ENSG00000094804,ENSG00000204599,ENSG00000101266,ENSG00000079999,ENSG00000146872,ENSG00000100219,ENSG00000008710,ENSG00000188021,ENSG00000101255,ENSG00000095787,ENSG00000144747,ENSG00000156831,ENSG00000144635,ENSG00000124226,ENSG00000164162,ENSG00000166233
GO:0008127	quercetin 2,3-dioxygenase activity	molecular_function	0.040075	0.90568	1	1125	1	20187	ENSG00000087842
GO:0009838	abscission	biological_process	0.040175	0.90694	2	1125	6	20187	ENSG00000164695,ENSG00000133104
GO:0000900	translation repressor activity, nucleic acid binding	molecular_function	0.040228	0.90715	3	1125	13	20187	ENSG00000137449,ENSG00000113742,ENSG00000107864
GO:0042176	regulation of protein catabolic process	biological_process	0.040327	0.90826	33	1125	429	20187	ENSG00000109670,ENSG00000163659,ENSG00000113712,ENSG00000137393,ENSG00000162236,ENSG00000166233,ENSG00000160695,ENSG00000144747,ENSG00000144635,ENSG00000095787,ENSG00000156831,ENSG00000188021,ENSG00000079999,ENSG00000100219,ENSG00000101266,ENSG00000204599,ENSG00000094804,ENSG00000103126,ENSG00000167705,ENSG00000171100,ENSG00000198625,ENSG00000172530,ENSG00000078081,ENSG00000124226,ENSG00000164162…
GO:0070198	protein localization to chromosome, telomeric region	biological_process	0.040365	0.90826	3	1125	14	20187	ENSG00000173273,ENSG00000107854,ENSG00000254093
GO:0006865	amino acid transport	biological_process	0.04044	0.90882	14	1125	144	20187	ENSG00000131626,ENSG00000115902,ENSG00000196517,ENSG00000117479,ENSG00000139514,ENSG00000115839,ENSG00000111897,ENSG00000149150,ENSG00000168003,ENSG00000111371,ENSG00000105281,ENSG00000040487,ENSG00000131389,ENSG00000151012
GO:0008297	single-stranded DNA exodeoxyribonuclease activity	molecular_function	0.040478	0.90882	2	1125	6	20187	ENSG00000172183,ENSG00000174371
GO:0010212	response to ionizing radiation	biological_process	0.04055	0.90946	14	1125	145	20187	ENSG00000143878,ENSG00000128908,ENSG00000171791,ENSG00000166435,ENSG00000146872,ENSG00000152457,ENSG00000116717,ENSG00000163565,ENSG00000186104,ENSG00000087206,ENSG00000136273,ENSG00000019549,ENSG00000165392,ENSG00000124762
GO:0006402	mRNA catabolic process	biological_process	0.040661	0.91095	19	1125	243	20187	ENSG00000120699,ENSG00000272886,ENSG00000134698,ENSG00000125351,ENSG00000178764,ENSG00000152684,ENSG00000116698,ENSG00000188613,ENSG00000198952,ENSG00000126070,ENSG00000152518,ENSG00000221914,ENSG00000204348,ENSG00000151461,ENSG00000107864,ENSG00000178607,ENSG00000121274,ENSG00000156502,ENSG00000166889
GO:0061008	hepaticobiliary system development	biological_process	0.040719	0.91125	13	1125	130	20187	ENSG00000070669,ENSG00000109670,ENSG00000023287,ENSG00000153879,ENSG00000025796,ENSG00000008710,ENSG00000151461,ENSG00000100219,ENSG00000168769,ENSG00000106462,ENSG00000173039,ENSG00000172216,ENSG00000198563
GO:0032481	positive regulation of type I interferon production	biological_process	0.0408	0.91208	9	1125	81	20187	ENSG00000168495,ENSG00000186141,ENSG00000183735,ENSG00000173039,ENSG00000124831,ENSG00000163565,ENSG00000107201,ENSG00000115267,ENSG00000241258
GO:0032427	GBD domain binding	molecular_function	0.041263	0.92144	1	1125	1	20187	ENSG00000119729
GO:0008080	N-acetyltransferase activity	molecular_function	0.041399	0.92347	10	1125	92	20187	ENSG00000173011,ENSG00000141504,ENSG00000139977,ENSG00000147162,ENSG00000130066,ENSG00000120071,ENSG00000136715,ENSG00000136504,ENSG00000141446,ENSG00000109065
GO:0000221	vacuolar proton-transporting V-type ATPase, V1 domain	cellular_component	0.041556	0.92598	1	1125	1	20187	ENSG00000047249
GO:0017091	AU-rich element binding	molecular_function	0.041691	0.92798	4	1125	24	20187	ENSG00000137449,ENSG00000152518,ENSG00000120699,ENSG00000107864
GO:0035976	AP1 complex	cellular_component	0.041847	0.92846	1	1125	1	20187	ENSG00000175197
GO:1990442	intrinsic apoptotic signaling pathway in response to nitrosative stress	biological_process	0.041847	0.92846	1	1125	1	20187	ENSG00000175197
GO:2000016	negative regulation of determination of dorsal identity	biological_process	0.041847	0.92846	1	1125	1	20187	ENSG00000175197
GO:0009895	negative regulation of catabolic process	biological_process	0.041952	0.92938	20	1125	233	20187	ENSG00000204599,ENSG00000101266,ENSG00000173039,ENSG00000146872,ENSG00000198833,ENSG00000155313,ENSG00000167110,ENSG00000168209,ENSG00000155096,ENSG00000095787,ENSG00000144635,ENSG00000141458,ENSG00000171791,ENSG00000078081,ENSG00000172530,ENSG00000109819,ENSG00000167705,ENSG00000181852,ENSG00000171100,ENSG00000198625
GO:0090205	positive regulation of cholesterol metabolic process	biological_process	0.041979	0.92938	2	1125	6	20187	ENSG00000160179,ENSG00000127948
GO:0031584	activation of phospholipase D activity	biological_process	0.042144	0.93132	2	1125	7	20187	ENSG00000168374,ENSG00000120063
GO:0023051	regulation of signaling	biological_process	0.042157	0.93132	204	1125	3178	20187	ENSG00000171791,ENSG00000182585,ENSG00000025039,ENSG00000089234,ENSG00000138660,ENSG00000137331,ENSG00000115137,ENSG00000131023,ENSG00000106070,ENSG00000080298,ENSG00000110330,ENSG00000189067,ENSG00000136603,ENSG00000204599,ENSG00000124588,ENSG00000031003,ENSG00000078747,ENSG00000106617,ENSG00000172530,ENSG00000083535,ENSG00000130766,ENSG00000092871,ENSG00000112541,ENSG00000114796,ENSG00000111711…
GO:0009615	response to virus	biological_process	0.04248	0.93746	33	1125	441	20187	ENSG00000186141,ENSG00000137504,ENSG00000173039,ENSG00000176142,ENSG00000107201,ENSG00000168209,ENSG00000048544,ENSG00000119922,ENSG00000115267,ENSG00000119446,ENSG00000165732,ENSG00000119917,ENSG00000047249,ENSG00000172183,ENSG00000148346,ENSG00000110330,ENSG00000055917,ENSG00000168495,ENSG00000086544,ENSG00000183735,ENSG00000153094,ENSG00000031003,ENSG00000163565,ENSG00000011275,ENSG00000078747…
GO:0097345	mitochondrial outer membrane permeabilization	biological_process	0.042662	0.94047	7	1125	57	20187	ENSG00000170027,ENSG00000153094,ENSG00000122386,ENSG00000171791,ENSG00000213699,ENSG00000097033,ENSG00000143514
GO:0045118	azole transporter activity	molecular_function	0.042845	0.94249	2	1125	6	20187	ENSG00000111371,ENSG00000117479
GO:1901474	azole transmembrane transporter activity	molecular_function	0.042845	0.94249	2	1125	6	20187	ENSG00000111371,ENSG00000117479
GO:0019216	regulation of lipid metabolic process	biological_process	0.043028	0.94551	23	1125	277	20187	ENSG00000197746,ENSG00000019549,ENSG00000118260,ENSG00000106617,ENSG00000126368,ENSG00000097033,ENSG00000084093,ENSG00000178752,ENSG00000101255,ENSG00000127948,ENSG00000164951,ENSG00000174738,ENSG00000160179,ENSG00000138685,ENSG00000109670,ENSG00000138413,ENSG00000119508,ENSG00000165175,ENSG00000009950,ENSG00000083535,ENSG00000109819,ENSG00000172840,ENSG00000148572
GO:0097067	cellular response to thyroid hormone stimulus	biological_process	0.043089	0.94573	3	1125	14	20187	ENSG00000135047,ENSG00000109819,ENSG00000023909
GO:0045454	cell redox homeostasis	biological_process	0.043129	0.94573	8	1125	75	20187	ENSG00000131871,ENSG00000023572,ENSG00000198431,ENSG00000104687,ENSG00000175197,ENSG00000116044,ENSG00000023318,ENSG00000091164
GO:0018107	peptidyl-threonine phosphorylation	biological_process	0.043331	0.94915	9	1125	79	20187	ENSG00000106617,ENSG00000013441,ENSG00000103126,ENSG00000173273,ENSG00000168209,ENSG00000115170,ENSG00000157540,ENSG00000171791,ENSG00000130758
GO:0000793	condensed chromosome	cellular_component	0.043452	0.9503	18	1125	210	20187	ENSG00000141867,ENSG00000100814,ENSG00000126070,ENSG00000144635,ENSG00000156831,ENSG00000172216,ENSG00000120071,ENSG00000113522,ENSG00000145919,ENSG00000113712,ENSG00000062650,ENSG00000154839,ENSG00000105127,ENSG00000143756,ENSG00000136273,ENSG00000254093,ENSG00000185115,ENSG00000166579
GO:0003940	L-iduronidase activity	molecular_function	0.043522	0.9503	1	1125	1	20187	ENSG00000127415
GO:0030209	dermatan sulfate catabolic process	biological_process	0.043522	0.9503	1	1125	1	20187	ENSG00000127415
GO:0004843	ubiquitin-specific protease activity	molecular_function	0.043635	0.95176	9	1125	78	20187	ENSG00000170242,ENSG00000135655,ENSG00000169918,ENSG00000055483,ENSG00000019995,ENSG00000264522,ENSG00000155313,ENSG00000140455,ENSG00000106346
GO:0043536	positive regulation of blood vessel endothelial cell migration	biological_process	0.04386	0.95513	4	1125	23	20187	ENSG00000116044,ENSG00000138685,ENSG00000176692,ENSG00000112715
GO:0006412	translation	biological_process	0.043917	0.95513	45	1125	668	20187	ENSG00000166173,ENSG00000140105,ENSG00000166986,ENSG00000130348,ENSG00000136628,ENSG00000099875,ENSG00000110619,ENSG00000120742,ENSG00000100664,ENSG00000129460,ENSG00000125351,ENSG00000173812,ENSG00000137449,ENSG00000128272,ENSG00000155906,ENSG00000163584,ENSG00000135842,ENSG00000107864,ENSG00000145996,ENSG00000134684,ENSG00000090861,ENSG00000087074,ENSG00000171612,ENSG00000113742,ENSG00000031698…
GO:0019068	virion assembly	biological_process	0.043933	0.95513	5	1125	37	20187	ENSG00000167987,ENSG00000125875,ENSG00000164695,ENSG00000155975,ENSG00000176428
GO:0060598	dichotomous subdivision of terminal units involved in mammary gland duct morphogenesis	biological_process	0.043974	0.95513	1	1125	1	20187	ENSG00000109321
GO:0032205	negative regulation of telomere maintenance	biological_process	0.044029	0.95531	4	1125	24	20187	ENSG00000107854,ENSG00000173273,ENSG00000254093,ENSG00000113522
GO:0035312	5'-3' exodeoxyribonuclease activity	molecular_function	0.044251	0.95859	2	1125	6	20187	ENSG00000174371,ENSG00000152457
GO:0007005	mitochondrion organization	biological_process	0.044302	0.95859	52	1125	770	20187	ENSG00000066855,ENSG00000116809,ENSG00000155906,ENSG00000171169,ENSG00000196998,ENSG00000160695,ENSG00000176624,ENSG00000031003,ENSG00000115902,ENSG00000153094,ENSG00000161011,ENSG00000023909,ENSG00000213699,ENSG00000086544,ENSG00000145782,ENSG00000116016,ENSG00000109670,ENSG00000181852,ENSG00000130348,ENSG00000104980,ENSG00000148840,ENSG00000139112,ENSG00000154803,ENSG00000100575,ENSG00000135049…
GO:0006617	SRP-dependent cotranslational protein targeting to membrane, signal sequence recognition	biological_process	0.044319	0.95859	1	1125	1	20187	ENSG00000100883
GO:0034243	regulation of transcription elongation from RNA polymerase II promoter	biological_process	0.044615	0.96399	4	1125	24	20187	ENSG00000103126,ENSG00000106462,ENSG00000185049,ENSG00000141867
GO:0044454	nuclear chromosome part	cellular_component	0.045039	0.97041	38	1125	531	20187	ENSG00000101266,ENSG00000100814,ENSG00000080298,ENSG00000183495,ENSG00000136715,ENSG00000168495,ENSG00000133884,ENSG00000107854,ENSG00000091651,ENSG00000130522,ENSG00000189060,ENSG00000092203,ENSG00000062650,ENSG00000109819,ENSG00000113522,ENSG00000254093,ENSG00000115947,ENSG00000136273,ENSG00000180573,ENSG00000152457,ENSG00000197061,ENSG00000147421,ENSG00000165392,ENSG00000019549,ENSG00000118260…
GO:0043602	nitrate catabolic process	biological_process	0.0451	0.97041	1	1125	1	20187	ENSG00000127948
GO:0046210	nitric oxide catabolic process	biological_process	0.0451	0.97041	1	1125	1	20187	ENSG00000127948
GO:0047726	iron-cytochrome-c reductase activity	molecular_function	0.0451	0.97041	1	1125	1	20187	ENSG00000127948
GO:0002940	tRNA N2-guanine methylation	biological_process	0.045168	0.97085	1	1125	1	20187	ENSG00000104907
GO:0016573	histone acetylation	biological_process	0.045417	0.97476	14	1125	146	20187	ENSG00000136504,ENSG00000183495,ENSG00000120071,ENSG00000136715,ENSG00000109819,ENSG00000019549,ENSG00000156983,ENSG00000160741,ENSG00000221926,ENSG00000118058,ENSG00000154803,ENSG00000112200,ENSG00000147162,ENSG00000173011
GO:0051289	protein homotetramerization	biological_process	0.045444	0.97476	7	1125	61	20187	ENSG00000182199,ENSG00000101294,ENSG00000160741,ENSG00000116761,ENSG00000112304,ENSG00000123700,ENSG00000167110
GO:0080164	regulation of nitric oxide metabolic process	biological_process	0.045535	0.9757	1	1125	1	20187	ENSG00000131871
GO:0061685	diphthine methylesterase activity	molecular_function	0.045602	0.97611	1	1125	1	20187	ENSG00000148399
GO:1904357	negative regulation of telomere maintenance via telomere lengthening	biological_process	0.045972	0.98303	3	1125	15	20187	ENSG00000173273,ENSG00000107854,ENSG00000254093
GO:0003727	single-stranded RNA binding	molecular_function	0.046162	0.98513	8	1125	69	20187	ENSG00000107201,ENSG00000126070,ENSG00000115267,ENSG00000100722,ENSG00000166889,ENSG00000134698,ENSG00000124788,ENSG00000141582
GO:0072583	clathrin-mediated endocytosis	biological_process	0.046199	0.98513	5	1125	34	20187	ENSG00000188021,ENSG00000115977,ENSG00000127022,ENSG00000112305,ENSG00000073921
GO:0030914	STAGA complex	cellular_component	0.046242	0.98513	3	1125	14	20187	ENSG00000136715,ENSG00000173011,ENSG00000163635
GO:2001169	regulation of ATP biosynthetic process	biological_process	0.046283	0.98513	2	1125	6	20187	ENSG00000109819,ENSG00000154803
GO:0006401	RNA catabolic process	biological_process	0.046322	0.98513	21	1125	276	20187	ENSG00000152684,ENSG00000178764,ENSG00000116698,ENSG00000134698,ENSG00000125351,ENSG00000272886,ENSG00000120699,ENSG00000172183,ENSG00000166889,ENSG00000134744,ENSG00000156502,ENSG00000121274,ENSG00000178607,ENSG00000107864,ENSG00000204348,ENSG00000221914,ENSG00000151461,ENSG00000126070,ENSG00000152518,ENSG00000198952,ENSG00000188613
GO:0000979	RNA polymerase II core promoter sequence-specific DNA binding	molecular_function	0.046357	0.98513	7	1125	56	20187	ENSG00000165030,ENSG00000198839,ENSG00000106462,ENSG00000025156,ENSG00000124782,ENSG00000153234,ENSG00000172216
GO:0070562	regulation of vitamin D receptor signaling pathway	biological_process	0.04647	0.98543	2	1125	6	20187	ENSG00000019549,ENSG00000100603
GO:0009399	nitrogen fixation	biological_process	0.046552	0.98543	1	1125	1	20187	ENSG00000136003
GO:0036455	iron-sulfur transferase activity	molecular_function	0.046552	0.98543	1	1125	1	20187	ENSG00000136003
GO:1902110	positive regulation of mitochondrial membrane permeability involved in apoptotic process	biological_process	0.04661	0.98543	7	1125	58	20187	ENSG00000143514,ENSG00000097033,ENSG00000213699,ENSG00000171791,ENSG00000122386,ENSG00000153094,ENSG00000170027
GO:1902686	mitochondrial outer membrane permeabilization involved in programmed cell death	biological_process	0.04661	0.98543	7	1125	58	20187	ENSG00000170027,ENSG00000122386,ENSG00000153094,ENSG00000171791,ENSG00000213699,ENSG00000097033,ENSG00000143514
GO:1901983	regulation of protein acetylation	biological_process	0.046894	0.98835	7	1125	59	20187	ENSG00000118058,ENSG00000019549,ENSG00000173011,ENSG00000109819,ENSG00000163884,ENSG00000154803,ENSG00000112200
GO:0070012	oligopeptidase activity	molecular_function	0.046906	0.98835	1	1125	1	20187	ENSG00000166579
GO:0010559	regulation of glycoprotein biosynthetic process	biological_process	0.046912	0.98835	5	1125	37	20187	ENSG00000167110,ENSG00000275700,ENSG00000080608,ENSG00000177425,ENSG00000171791
GO:0006352	DNA-templated transcription, initiation	biological_process	0.046939	0.98835	21	1125	255	20187	ENSG00000174738,ENSG00000133398,ENSG00000160563,ENSG00000119508,ENSG00000105085,ENSG00000134058,ENSG00000166012,ENSG00000164758,ENSG00000148572,ENSG00000153234,ENSG00000109819,ENSG00000241258,ENSG00000118260,ENSG00000100603,ENSG00000126368,ENSG00000112200,ENSG00000197061,ENSG00000198963,ENSG00000159479,ENSG00000048649,ENSG00000112242
GO:1902882	regulation of response to oxidative stress	biological_process	0.047019	0.9884	8	1125	72	20187	ENSG00000109670,ENSG00000177425,ENSG00000197746,ENSG00000183010,ENSG00000128272,ENSG00000119508,ENSG00000130766,ENSG00000116044
GO:0060356	leucine import	biological_process	0.047065	0.9884	1	1125	1	20187	ENSG00000168003
GO:0032534	regulation of microvillus assembly	biological_process	0.047138	0.9884	2	1125	6	20187	ENSG00000076864,ENSG00000102554
GO:0090311	regulation of protein deacetylation	biological_process	0.047166	0.9884	5	1125	34	20187	ENSG00000112715,ENSG00000157540,ENSG00000011243,ENSG00000105127,ENSG00000168522
GO:0031023	microtubule organizing center organization	biological_process	0.047211	0.9884	12	1125	121	20187	ENSG00000163611,ENSG00000164695,ENSG00000198920,ENSG00000112877,ENSG00000140299,ENSG00000167110,ENSG00000166579,ENSG00000147874,ENSG00000074935,ENSG00000163811,ENSG00000198382,ENSG00000116717
GO:0080009	mRNA methylation	biological_process	0.047228	0.9884	2	1125	6	20187	ENSG00000180917,ENSG00000146457
GO:0046902	regulation of mitochondrial membrane permeability	biological_process	0.047428	0.9886	8	1125	71	20187	ENSG00000097033,ENSG00000122386,ENSG00000170027,ENSG00000171169,ENSG00000143514,ENSG00000213699,ENSG00000171791,ENSG00000153094
GO:0032154	cleavage furrow	cellular_component	0.047437	0.9886	6	1125	47	20187	ENSG00000006451,ENSG00000197321,ENSG00000143878,ENSG00000134278,ENSG00000084112,ENSG00000080371
GO:0097610	cell surface furrow	cellular_component	0.047437	0.9886	6	1125	47	20187	ENSG00000084112,ENSG00000080371,ENSG00000134278,ENSG00000143878,ENSG00000197321,ENSG00000006451
GO:0055072	iron ion homeostasis	biological_process	0.047445	0.9886	8	1125	73	20187	ENSG00000087086,ENSG00000136003,ENSG00000116016,ENSG00000148346,ENSG00000073921,ENSG00000147454,ENSG00000178752,ENSG00000167996
GO:0044262	cellular carbohydrate metabolic process	biological_process	0.047524	0.9886	23	1125	280	20187	ENSG00000168209,ENSG00000131871,ENSG00000126368,ENSG00000198814,ENSG00000106617,ENSG00000080608,ENSG00000167110,ENSG00000173281,ENSG00000120053,ENSG00000156958,ENSG00000127415,ENSG00000147162,ENSG00000117394,ENSG00000138413,ENSG00000119938,ENSG00000109819,ENSG00000130766,ENSG00000081721,ENSG00000148384,ENSG00000009950,ENSG00000171105,ENSG00000156510,ENSG00000100253
GO:0044712	single-organism catabolic process	biological_process	0.04758	0.9886	90	1125	1373	20187	ENSG00000101266,ENSG00000120053,ENSG00000183735,ENSG00000175309,ENSG00000094804,ENSG00000086544,ENSG00000115839,ENSG00000106617,ENSG00000116809,ENSG00000213614,ENSG00000031003,ENSG00000115902,ENSG00000156831,ENSG00000144635,ENSG00000100253,ENSG00000162298,ENSG00000025039,ENSG00000166224,ENSG00000177169,ENSG00000074660,ENSG00000135047,ENSG00000127948,ENSG00000155313,ENSG00000116044,ENSG00000138942…
GO:0018393	internal peptidyl-lysine acetylation	biological_process	0.04761	0.9886	15	1125	161	20187	ENSG00000118058,ENSG00000156983,ENSG00000221926,ENSG00000160741,ENSG00000019549,ENSG00000173011,ENSG00000112200,ENSG00000154803,ENSG00000147162,ENSG00000127948,ENSG00000136715,ENSG00000109819,ENSG00000120071,ENSG00000183495,ENSG00000136504
GO:1903825	organic acid transmembrane transport	biological_process	0.047621	0.9886	10	1125	95	20187	ENSG00000149150,ENSG00000131389,ENSG00000151012,ENSG00000111371,ENSG00000105281,ENSG00000040487,ENSG00000196517,ENSG00000115902,ENSG00000139514,ENSG00000106617
GO:0043023	ribosomal large subunit binding	molecular_function	0.047669	0.9886	2	1125	7	20187	ENSG00000169251,ENSG00000137449
GO:0047801	L-cysteine:2-oxoglutarate aminotransferase activity	molecular_function	0.04782	0.98985	1	1125	1	20187	ENSG00000120053
GO:0006367	transcription initiation from RNA polymerase II promoter	biological_process	0.047825	0.98985	17	1125	192	20187	ENSG00000160563,ENSG00000119508,ENSG00000105085,ENSG00000174738,ENSG00000133398,ENSG00000164758,ENSG00000153234,ENSG00000148572,ENSG00000109819,ENSG00000134058,ENSG00000112200,ENSG00000100603,ENSG00000118260,ENSG00000126368,ENSG00000198963,ENSG00000159479,ENSG00000112242
GO:0001091	RNA polymerase II basal transcription factor binding	molecular_function	0.048072	0.99312	2	1125	7	20187	ENSG00000117174,ENSG00000055044
GO:1903546	protein localization to photoreceptor outer segment	biological_process	0.048079	0.99312	2	1125	7	20187	ENSG00000078246,ENSG00000104804
GO:1901700	response to oxygen-containing compound	biological_process	0.048197	0.99457	97	1125	1455	20187	ENSG00000143627,ENSG00000163884,ENSG00000147162,ENSG00000147649,ENSG00000119508,ENSG00000116584,ENSG00000109787,ENSG00000198431,ENSG00000065833,ENSG00000109819,ENSG00000171105,ENSG00000163734,ENSG00000130522,ENSG00000116954,ENSG00000204498,ENSG00000184557,ENSG00000023909,ENSG00000134744,ENSG00000130147,ENSG00000107864,ENSG00000105127,ENSG00000023572,ENSG00000171612,ENSG00000113742,ENSG00000148346…
GO:0030663	COPI-coated vesicle membrane	cellular_component	0.048302	0.99525	3	1125	16	20187	ENSG00000129083,ENSG00000095139,ENSG00000086598
GO:0035805	egg coat	cellular_component	0.048375	0.99525	1	1125	1	20187	ENSG00000085465
GO:0098595	perivitelline space	cellular_component	0.048375	0.99525	1	1125	1	20187	ENSG00000085465
GO:0043523	regulation of neuron apoptotic process	biological_process	0.048527	0.99693	17	1125	188	20187	ENSG00000171791,ENSG00000172216,ENSG00000109819,ENSG00000153234,ENSG00000109670,ENSG00000090861,ENSG00000119508,ENSG00000113742,ENSG00000107731,ENSG00000124588,ENSG00000153094,ENSG00000100625,ENSG00000175197,ENSG00000023909,ENSG00000181019,ENSG00000109654,ENSG00000128272
GO:0030371	translation repressor activity	molecular_function	0.048553	0.99693	4	1125	24	20187	ENSG00000107864,ENSG00000188613,ENSG00000137449,ENSG00000113742
GO:1900363	regulation of mRNA polyadenylation	biological_process	0.048872	0.99817	3	1125	15	20187	ENSG00000107864,ENSG00000100722,ENSG00000129315
GO:0006117	acetaldehyde metabolic process	biological_process	0.048979	0.99817	1	1125	1	20187	ENSG00000173039
GO:0071159	NF-kappaB complex	cellular_component	0.048979	0.99817	1	1125	1	20187	ENSG00000173039
GO:1903362	regulation of cellular protein catabolic process	biological_process	0.049108	0.99817	24	1125	302	20187	ENSG00000171100,ENSG00000103126,ENSG00000109670,ENSG00000113712,ENSG00000078081,ENSG00000137393,ENSG00000164162,ENSG00000124226,ENSG00000166233,ENSG00000008710,ENSG00000188021,ENSG00000144747,ENSG00000156831,ENSG00000160695,ENSG00000144635,ENSG00000095787,ENSG00000101255,ENSG00000101266,ENSG00000204599,ENSG00000146872,ENSG00000100219,ENSG00000079999,ENSG00000094804,ENSG00000116044
GO:0071229	cellular response to acid chemical	biological_process	0.049134	0.99817	17	1125	189	20187	ENSG00000118260,ENSG00000100603,ENSG00000116954,ENSG00000023909,ENSG00000148516,ENSG00000198963,ENSG00000100219,ENSG00000107864,ENSG00000130147,ENSG00000113742,ENSG00000147162,ENSG00000101544,ENSG00000105127,ENSG00000109819,ENSG00000130766,ENSG00000172216,ENSG00000025039
GO:0051880	G-quadruplex DNA binding	molecular_function	0.049435	0.99817	2	1125	6	20187	ENSG00000165392,ENSG00000113522
GO:0001650	fibrillar center	cellular_component	0.049519	0.99817	2	1125	7	20187	ENSG00000164338,ENSG00000163811
GO:0071007	U2-type catalytic step 2 spliceosome	cellular_component	0.049628	0.99817	1	1125	1	20187	ENSG00000086589
GO:0034046	poly(G) binding	molecular_function	0.049741	0.99817	2	1125	6	20187	ENSG00000166889,ENSG00000124788
GO:0008460	dTDP-glucose 4,6-dehydratase activity	molecular_function	0.04986	0.99817	1	1125	1	20187	ENSG00000088451
GO:0031001	response to brefeldin A	biological_process	0.049889	0.99817	1	1125	1	20187	ENSG00000167861
GO:0047734	CDP-glycerol diphosphatase activity	molecular_function	0.049918	0.99817	1	1125	1	20187	ENSG00000170222
GO:1990275	preribosome binding	molecular_function	0.049975	0.99817	1	1125	1	20187	ENSG00000143748
GO:0072657	protein localization to membrane	biological_process	0.04999	0.99817	37	1125	521	20187	ENSG00000097033,ENSG00000174705,ENSG00000166289,ENSG00000131626,ENSG00000163479,ENSG00000170027,ENSG00000163818,ENSG00000133961,ENSG00000025796,ENSG00000100883,ENSG00000167881,ENSG00000143514,ENSG00000104804,ENSG00000123240,ENSG00000119729,ENSG00000182934,ENSG00000078246,ENSG00000058262,ENSG00000124783,ENSG00000244405,ENSG00000114850,ENSG00000206561,ENSG00000147533,ENSG00000115839,ENSG00000144674…
GO:0019310	inositol catabolic process	biological_process	0.050147	0.99817	1	1125	1	20187	ENSG00000100253
GO:0050113	inositol oxygenase activity	molecular_function	0.050147	0.99817	1	1125	1	20187	ENSG00000100253
GO:1902961	positive regulation of aspartic-type endopeptidase activity involved in amyloid precursor protein catabolic process	biological_process	0.050147	0.99817	1	1125	1	20187	ENSG00000073921
GO:0035068	micro-ribonucleoprotein complex	cellular_component	0.050295	0.99817	2	1125	6	20187	ENSG00000126070,ENSG00000134698
GO:0070578	RISC-loading complex	cellular_component	0.050412	0.99817	2	1125	6	20187	ENSG00000126070,ENSG00000134698
GO:0046939	nucleotide phosphorylation	biological_process	0.050466	0.99817	9	1125	90	20187	ENSG00000156510,ENSG00000171105,ENSG00000009950,ENSG00000109819,ENSG00000113522,ENSG00000106617,ENSG00000147162,ENSG00000143627,ENSG00000168209
GO:0033858	N-acetylgalactosamine kinase activity	molecular_function	0.0506	0.99817	1	1125	1	20187	ENSG00000156958
GO:0048145	regulation of fibroblast proliferation	biological_process	0.050618	0.99817	9	1125	86	20187	ENSG00000118260,ENSG00000124762,ENSG00000177425,ENSG00000167996,ENSG00000108175,ENSG00000062650,ENSG00000094804,ENSG00000176046,ENSG00000162733
GO:0044270	cellular nitrogen compound catabolic process	biological_process	0.050663	0.99817	34	1125	479	20187	ENSG00000126070,ENSG00000152518,ENSG00000168209,ENSG00000188613,ENSG00000166889,ENSG00000156502,ENSG00000121274,ENSG00000178607,ENSG00000170222,ENSG00000221914,ENSG00000204348,ENSG00000151461,ENSG00000127948,ENSG00000272886,ENSG00000172183,ENSG00000122643,ENSG00000009950,ENSG00000178764,ENSG00000112541,ENSG00000134698,ENSG00000189060,ENSG00000198952,ENSG00000106617,ENSG00000134744,ENSG00000107864…
GO:0047225	acetylgalactosaminyl-O-glycosyl-glycoprotein beta-1,6-N-acetylglucosaminyltransferase activity	molecular_function	0.050767	0.99817	1	1125	1	20187	ENSG00000140297
GO:0003963	RNA-3'-phosphate cyclase activity	molecular_function	0.050795	0.99817	1	1125	1	20187	ENSG00000137996
GO:0010531	activation of JAK1 kinase activity	biological_process	0.050906	0.99817	1	1125	1	20187	ENSG00000083535
GO:0042521	negative regulation of tyrosine phosphorylation of Stat4 protein	biological_process	0.050906	0.99817	1	1125	1	20187	ENSG00000083535
GO:0070988	demethylation	biological_process	0.050959	0.99817	7	1125	58	20187	ENSG00000168769,ENSG00000127948,ENSG00000171988,ENSG00000187605,ENSG00000119048,ENSG00000001630,ENSG00000166199
GO:0034458	3'-5' RNA helicase activity	molecular_function	0.050961	0.99817	1	1125	1	20187	ENSG00000156502
GO:0035945	mitochondrial ncRNA surveillance	biological_process	0.050961	0.99817	1	1125	1	20187	ENSG00000156502
GO:0035946	mitochondrial mRNA surveillance	biological_process	0.050961	0.99817	1	1125	1	20187	ENSG00000156502
GO:0071026	cytoplasmic RNA surveillance	biological_process	0.050961	0.99817	1	1125	1	20187	ENSG00000156502
GO:2000827	mitochondrial RNA surveillance	biological_process	0.050961	0.99817	1	1125	1	20187	ENSG00000156502
GO:0048872	homeostasis of number of cells	biological_process	0.051075	0.99817	19	1125	224	20187	ENSG00000144659,ENSG00000171791,ENSG00000113013,ENSG00000106462,ENSG00000153879,ENSG00000144161,ENSG00000075856,ENSG00000118058,ENSG00000114742,ENSG00000116016,ENSG00000112305,ENSG00000121989,ENSG00000032219,ENSG00000136603,ENSG00000153094,ENSG00000168769,ENSG00000112715,ENSG00000130396,ENSG00000151694
GO:0089701	U2AF	cellular_component	0.051183	0.99817	2	1125	7	20187	ENSG00000160201,ENSG00000169249
GO:0043525	positive regulation of neuron apoptotic process	biological_process	0.051307	0.99817	6	1125	46	20187	ENSG00000153094,ENSG00000109670,ENSG00000124588,ENSG00000128272,ENSG00000175197,ENSG00000181019
GO:0097655	serpin family protein binding	molecular_function	0.051666	0.99817	1	1125	1	20187	ENSG00000135047
GO:1903071	positive regulation of ER-associated ubiquitin-dependent protein catabolic process	biological_process	0.051796	0.99817	2	1125	7	20187	ENSG00000188021,ENSG00000116044
GO:0042796	snRNA transcription from RNA polymerase III promoter	biological_process	0.051849	0.99817	2	1125	6	20187	ENSG00000023608,ENSG00000144161
GO:0031065	positive regulation of histone deacetylation	biological_process	0.051983	0.99817	3	1125	15	20187	ENSG00000105127,ENSG00000011243,ENSG00000112715
GO:0008117	sphinganine-1-phosphate aldolase activity	molecular_function	0.052167	0.99817	1	1125	1	20187	ENSG00000166224
GO:0031054	pre-miRNA processing	biological_process	0.052193	0.99817	3	1125	14	20187	ENSG00000134698,ENSG00000134744,ENSG00000126070
GO:0038131	neuregulin receptor activity	molecular_function	0.052452	0.99817	1	1125	1	20187	ENSG00000040608
GO:0036317	tyrosyl-RNA phosphodiesterase activity	molecular_function	0.052477	0.99817	1	1125	1	20187	ENSG00000111802
GO:0070260	5'-tyrosyl-DNA phosphodiesterase activity	molecular_function	0.052477	0.99817	1	1125	1	20187	ENSG00000111802
GO:0055070	copper ion homeostasis	biological_process	0.052527	0.99817	3	1125	16	20187	ENSG00000101966,ENSG00000136868,ENSG00000171867
GO:2000271	positive regulation of fibroblast apoptotic process	biological_process	0.052548	0.99817	2	1125	6	20187	ENSG00000133639,ENSG00000153094
GO:0034655	nucleobase-containing compound catabolic process	biological_process	0.052558	0.99817	31	1125	433	20187	ENSG00000134744,ENSG00000166889,ENSG00000221914,ENSG00000204348,ENSG00000151461,ENSG00000121274,ENSG00000107864,ENSG00000156502,ENSG00000178607,ENSG00000170222,ENSG00000189060,ENSG00000168209,ENSG00000152518,ENSG00000126070,ENSG00000106617,ENSG00000188613,ENSG00000198952,ENSG00000109819,ENSG00000122643,ENSG00000009950,ENSG00000112541,ENSG00000171105,ENSG00000134698,ENSG00000125351,ENSG00000116698…
GO:0047865	dimethylglycine dehydrogenase activity	molecular_function	0.052656	0.99817	1	1125	1	20187	ENSG00000132837
GO:0045022	early endosome to late endosome transport	biological_process	0.052681	0.99817	5	1125	36	20187	ENSG00000143669,ENSG00000167705,ENSG00000144566,ENSG00000080371,ENSG00000160695
GO:0098619	selenocysteine-tRNA ligase activity	molecular_function	0.052732	0.99817	1	1125	1	20187	ENSG00000031698
GO:0030877	beta-catenin destruction complex	cellular_component	0.052808	0.99817	3	1125	15	20187	ENSG00000103126,ENSG00000196470,ENSG00000113712
GO:0003962	cystathionine gamma-synthase activity	molecular_function	0.052884	0.99817	1	1125	1	20187	ENSG00000116761
GO:0004123	cystathionine gamma-lyase activity	molecular_function	0.052884	0.99817	1	1125	1	20187	ENSG00000116761
GO:0018272	protein-pyridoxal-5-phosphate linkage via peptidyl-N6-pyridoxal phosphate-L-lysine	biological_process	0.052884	0.99817	1	1125	1	20187	ENSG00000116761
GO:0044524	protein sulfhydration	biological_process	0.052884	0.99817	1	1125	1	20187	ENSG00000116761
GO:0044540	L-cystine L-cysteine-lyase (deaminating)	molecular_function	0.052884	0.99817	1	1125	1	20187	ENSG00000116761
GO:0047982	homocysteine desulfhydrase activity	molecular_function	0.052884	0.99817	1	1125	1	20187	ENSG00000116761
GO:0071266	'de novo' L-methionine biosynthetic process	biological_process	0.052884	0.99817	1	1125	1	20187	ENSG00000116761
GO:0080146	L-cysteine desulfhydrase activity	molecular_function	0.052884	0.99817	1	1125	1	20187	ENSG00000116761
GO:0032869	cellular response to insulin stimulus	biological_process	0.052936	0.99817	17	1125	193	20187	ENSG00000146678,ENSG00000143627,ENSG00000047249,ENSG00000147162,ENSG00000171612,ENSG00000176692,ENSG00000171105,ENSG00000119729,ENSG00000170027,ENSG00000184557,ENSG00000131871,ENSG00000137449,ENSG00000101255,ENSG00000173039,ENSG00000100219,ENSG00000120053,ENSG00000106070
GO:0003979	UDP-glucose 6-dehydrogenase activity	molecular_function	0.053009	0.99817	1	1125	1	20187	ENSG00000109814
GO:0051908	double-stranded DNA 5'-3' exodeoxyribonuclease activity	molecular_function	0.053034	0.99817	1	1125	1	20187	ENSG00000174371
GO:0004659	prenyltransferase activity	molecular_function	0.053101	0.99817	3	1125	16	20187	ENSG00000152904,ENSG00000168522,ENSG00000188419
GO:0010243	response to organonitrogen compound	biological_process	0.053211	0.99817	55	1125	774	20187	ENSG00000171791,ENSG00000153234,ENSG00000109819,ENSG00000025039,ENSG00000171105,ENSG00000163884,ENSG00000147162,ENSG00000143627,ENSG00000119508,ENSG00000125952,ENSG00000146678,ENSG00000109787,ENSG00000116584,ENSG00000106070,ENSG00000110330,ENSG00000094804,ENSG00000023909,ENSG00000107864,ENSG00000151012,ENSG00000130147,ENSG00000120053,ENSG00000100219,ENSG00000137449,ENSG00000172059,ENSG00000130522…
GO:0072572	poly-ADP-D-ribose binding	molecular_function	0.053257	0.99817	1	1125	1	20187	ENSG00000118518
GO:0010164	response to cesium ion	biological_process	0.05333	0.99817	1	1125	1	20187	ENSG00000186104
GO:0007076	mitotic chromosome condensation	biological_process	0.053475	0.99817	3	1125	15	20187	ENSG00000011243,ENSG00000105127,ENSG00000112941
GO:0000228	nuclear chromosome	cellular_component	0.053676	0.99817	40	1125	568	20187	ENSG00000092203,ENSG00000062650,ENSG00000109819,ENSG00000113522,ENSG00000115947,ENSG00000254093,ENSG00000136273,ENSG00000180573,ENSG00000100814,ENSG00000101266,ENSG00000136715,ENSG00000168495,ENSG00000080298,ENSG00000183495,ENSG00000107854,ENSG00000133884,ENSG00000189060,ENSG00000091651,ENSG00000130522,ENSG00000164815,ENSG00000106462,ENSG00000140455,ENSG00000128908,ENSG00000172216,ENSG00000141644…
GO:0043981	histone H4-K5 acetylation	biological_process	0.053727	0.99817	3	1125	15	20187	ENSG00000136504,ENSG00000147162,ENSG00000120071
GO:0043982	histone H4-K8 acetylation	biological_process	0.053727	0.99817	3	1125	15	20187	ENSG00000147162,ENSG00000136504,ENSG00000120071
GO:0070981	L-asparagine biosynthetic process	biological_process	0.053767	0.99817	1	1125	1	20187	ENSG00000070669
GO:0070982	L-asparagine metabolic process	biological_process	0.053767	0.99817	1	1125	1	20187	ENSG00000070669
GO:0032728	positive regulation of interferon-beta production	biological_process	0.053794	0.99817	5	1125	35	20187	ENSG00000107201,ENSG00000186141,ENSG00000168495,ENSG00000183735,ENSG00000115267
GO:0048209	regulation of vesicle targeting, to, from or within Golgi	biological_process	0.054123	0.99817	1	1125	1	20187	ENSG00000108587
GO:0006457	protein folding	biological_process	0.054133	0.99817	19	1125	239	20187	ENSG00000153132,ENSG00000105821,ENSG00000097033,ENSG00000074695,ENSG00000127022,ENSG00000091164,ENSG00000101266,ENSG00000100209,ENSG00000164284,ENSG00000135924,ENSG00000088356,ENSG00000131013,ENSG00000090861,ENSG00000113013,ENSG00000116957,ENSG00000136770,ENSG00000118217,ENSG00000143256,ENSG00000023318
GO:0035065	regulation of histone acetylation	biological_process	0.054134	0.99817	6	1125	48	20187	ENSG00000118058,ENSG00000019549,ENSG00000173011,ENSG00000109819,ENSG00000112200,ENSG00000154803
GO:0016596	thienylcyclohexylpiperidine binding	molecular_function	0.054169	0.99817	1	1125	1	20187	ENSG00000116198
GO:0048144	fibroblast proliferation	biological_process	0.054213	0.99817	9	1125	87	20187	ENSG00000108175,ENSG00000167996,ENSG00000177425,ENSG00000118260,ENSG00000124762,ENSG00000162733,ENSG00000094804,ENSG00000176046,ENSG00000062650
GO:0034067	protein localization to Golgi apparatus	biological_process	0.054341	0.99817	5	1125	35	20187	ENSG00000123240,ENSG00000144674,ENSG00000172007,ENSG00000169629,ENSG00000179562
GO:0071146	SMAD3-SMAD4 protein complex	cellular_component	0.054379	0.99817	1	1125	1	20187	ENSG00000100603
GO:0000922	spindle pole	cellular_component	0.054428	0.99817	12	1125	125	20187	ENSG00000140299,ENSG00000094804,ENSG00000116198,ENSG00000127423,ENSG00000162413,ENSG00000131023,ENSG00000144635,ENSG00000165660,ENSG00000184731,ENSG00000258890,ENSG00000167110,ENSG00000173273
GO:1902115	regulation of organelle assembly	biological_process	0.054456	0.99817	13	1125	137	20187	ENSG00000115839,ENSG00000172007,ENSG00000168818,ENSG00000144566,ENSG00000166908,ENSG00000164695,ENSG00000163611,ENSG00000097033,ENSG00000139437,ENSG00000160695,ENSG00000188021,ENSG00000168488,ENSG00000171100
GO:0051297	centrosome organization	biological_process	0.054575	0.99817	11	1125	111	20187	ENSG00000116717,ENSG00000198382,ENSG00000074935,ENSG00000166579,ENSG00000147874,ENSG00000167110,ENSG00000140299,ENSG00000112877,ENSG00000198920,ENSG00000163611,ENSG00000164695
GO:1903786	regulation of glutathione biosynthetic process	biological_process	0.054654	0.99817	1	1125	1	20187	ENSG00000116044
GO:1903788	positive regulation of glutathione biosynthetic process	biological_process	0.054654	0.99817	1	1125	1	20187	ENSG00000116044
GO:0008398	sterol 14-demethylase activity	molecular_function	0.0547	0.99817	1	1125	1	20187	ENSG00000001630
GO:0033488	cholesterol biosynthetic process via 24,25-dihydrolanosterol	biological_process	0.0547	0.99817	1	1125	1	20187	ENSG00000001630
GO:0008054	negative regulation of cyclin-dependent protein serine/threonine kinase by cyclin degradation	biological_process	0.054777	0.99817	2	1125	8	20187	ENSG00000164162,ENSG00000103264
GO:0010948	negative regulation of cell cycle process	biological_process	0.054957	0.99817	19	1125	228	20187	ENSG00000117614,ENSG00000141198,ENSG00000103264,ENSG00000144635,ENSG00000116717,ENSG00000164695,ENSG00000101266,ENSG00000198563,ENSG00000124762,ENSG00000109670,ENSG00000136273,ENSG00000170242,ENSG00000163870,ENSG00000198625,ENSG00000106462,ENSG00000062650,ENSG00000171791,ENSG00000116017,ENSG00000009950
GO:0005521	lamin binding	molecular_function	0.054979	0.99817	3	1125	15	20187	ENSG00000011243,ENSG00000131018,ENSG00000171867
GO:0005691	U6atac snRNP	cellular_component	0.054992	0.99817	1	1125	1	20187	ENSG00000075856
GO:0030624	U6atac snRNA binding	molecular_function	0.054992	0.99817	1	1125	1	20187	ENSG00000075856
GO:0071002	U4atac/U6atac snRNP	cellular_component	0.054992	0.99817	1	1125	1	20187	ENSG00000075856
GO:1903584	regulation of histone deubiquitination	biological_process	0.054992	0.99817	1	1125	1	20187	ENSG00000075856
GO:1903586	positive regulation of histone deubiquitination	biological_process	0.054992	0.99817	1	1125	1	20187	ENSG00000075856
GO:0002069	columnar/cuboidal epithelial cell maturation	biological_process	0.054995	0.99817	2	1125	7	20187	ENSG00000124762,ENSG00000080298
GO:0032991	macromolecular complex	cellular_component	0.055041	0.99817	330	1125	5540	20187	ENSG00000155975,ENSG00000167705,ENSG00000204152,ENSG00000087074,ENSG00000172216,ENSG00000169957,ENSG00000120071,ENSG00000164610,ENSG00000205464,ENSG00000144597,ENSG00000023608,ENSG00000097033,ENSG00000110851,ENSG00000087086,ENSG00000136152,ENSG00000121989,ENSG00000135269,ENSG00000109065,ENSG00000148516,ENSG00000146457,ENSG00000185115,ENSG00000188419,ENSG00000168522,ENSG00000180573,ENSG00000136273…
GO:0048678	response to axon injury	biological_process	0.055063	0.99817	7	1125	62	20187	ENSG00000168374,ENSG00000171791,ENSG00000125952,ENSG00000074660,ENSG00000166579,ENSG00000138685,ENSG00000102572
GO:0046364	monosaccharide biosynthetic process	biological_process	0.055125	0.99817	9	1125	91	20187	ENSG00000130766,ENSG00000109819,ENSG00000162772,ENSG00000120053,ENSG00000131871,ENSG00000147162,ENSG00000128272,ENSG00000160741,ENSG00000126368
GO:0052894	norspermine:oxygen oxidoreductase activity	molecular_function	0.055192	0.99817	1	1125	1	20187	ENSG00000088826
GO:0052895	N1-acetylspermine:oxygen oxidoreductase (N1-acetylspermidine-forming) activity	molecular_function	0.055192	0.99817	1	1125	1	20187	ENSG00000088826
GO:0006417	regulation of translation	biological_process	0.055208	0.99817	25	1125	320	20187	ENSG00000099875,ENSG00000130766,ENSG00000136770,ENSG00000129460,ENSG00000120742,ENSG00000100664,ENSG00000173812,ENSG00000125351,ENSG00000134698,ENSG00000166173,ENSG00000087074,ENSG00000113742,ENSG00000128422,ENSG00000136628,ENSG00000198563,ENSG00000107864,ENSG00000135842,ENSG00000114784,ENSG00000137449,ENSG00000126070,ENSG00000152518,ENSG00000128272,ENSG00000155906,ENSG00000080608,ENSG00000188613
GO:0033385	geranylgeranyl diphosphate metabolic process	biological_process	0.05541	0.99817	1	1125	1	20187	ENSG00000152904
GO:0033386	geranylgeranyl diphosphate biosynthetic process	biological_process	0.05541	0.99817	1	1125	1	20187	ENSG00000152904
GO:0035794	positive regulation of mitochondrial membrane permeability	biological_process	0.055474	0.99817	7	1125	60	20187	ENSG00000171791,ENSG00000143514,ENSG00000097033,ENSG00000213699,ENSG00000170027,ENSG00000122386,ENSG00000153094
GO:0050821	protein stabilization	biological_process	0.055522	0.99817	13	1125	143	20187	ENSG00000119048,ENSG00000145362,ENSG00000109819,ENSG00000147533,ENSG00000134086,ENSG00000162298,ENSG00000136152,ENSG00000154144,ENSG00000115977,ENSG00000198625,ENSG00000118260,ENSG00000124762,ENSG00000109670
GO:0019912	cyclin-dependent protein kinase activating kinase activity	molecular_function	0.055648	0.99817	1	1125	1	20187	ENSG00000124762
GO:1903896	positive regulation of IRE1-mediated unfolded protein response	biological_process	0.055783	0.99817	2	1125	7	20187	ENSG00000153094,ENSG00000109133
GO:0060957	endocardial cell fate commitment	biological_process	0.055902	0.99817	1	1125	1	20187	ENSG00000115170
GO:0061445	endocardial cushion cell fate commitment	biological_process	0.055902	0.99817	1	1125	1	20187	ENSG00000115170
GO:0004128	cytochrome-b5 reductase activity, acting on NAD(P)H	molecular_function	0.056244	0.99817	2	1125	7	20187	ENSG00000181019,ENSG00000127948
GO:0018210	peptidyl-threonine modification	biological_process	0.056359	0.99817	9	1125	83	20187	ENSG00000115170,ENSG00000157540,ENSG00000130758,ENSG00000171791,ENSG00000013441,ENSG00000106617,ENSG00000103126,ENSG00000173273,ENSG00000168209
GO:0031399	regulation of protein modification process	biological_process	0.05637	0.99817	118	1125	1798	20187	ENSG00000154803,ENSG00000115137,ENSG00000104866,ENSG00000131023,ENSG00000182585,ENSG00000004975,ENSG00000171791,ENSG00000113522,ENSG00000078747,ENSG00000167110,ENSG00000106617,ENSG00000144228,ENSG00000169018,ENSG00000078902,ENSG00000144635,ENSG00000204599,ENSG00000169967,ENSG00000082258,ENSG00000183735,ENSG00000110925,ENSG00000124588,ENSG00000197329,ENSG00000110330,ENSG00000094804,ENSG00000162772…
GO:0004679	AMP-activated protein kinase activity	molecular_function	0.056386	0.99817	2	1125	7	20187	ENSG00000106617,ENSG00000111725
GO:0036089	cleavage furrow formation	biological_process	0.056565	0.99817	2	1125	7	20187	ENSG00000178996,ENSG00000134278
GO:0043923	positive regulation by host of viral transcription	biological_process	0.056649	0.99817	3	1125	15	20187	ENSG00000129315,ENSG00000121864,ENSG00000100603
GO:0071250	cellular response to nitrite	biological_process	0.05666	0.99817	1	1125	1	20187	ENSG00000109819
GO:0080033	response to nitrite	biological_process	0.05666	0.99817	1	1125	1	20187	ENSG00000109819
GO:1903210	glomerular visceral epithelial cell apoptotic process	biological_process	0.05666	0.99817	1	1125	1	20187	ENSG00000109819
GO:1904633	regulation of glomerular visceral epithelial cell apoptotic process	biological_process	0.05666	0.99817	1	1125	1	20187	ENSG00000109819
GO:1904635	positive regulation of glomerular visceral epithelial cell apoptotic process	biological_process	0.05666	0.99817	1	1125	1	20187	ENSG00000109819
GO:1904638	response to resveratrol	biological_process	0.05666	0.99817	1	1125	1	20187	ENSG00000109819
GO:1904639	cellular response to resveratrol	biological_process	0.05666	0.99817	1	1125	1	20187	ENSG00000109819
GO:1990843	subsarcolemmal mitochondrion	cellular_component	0.05666	0.99817	1	1125	1	20187	ENSG00000109819
GO:1990844	interfibrillar mitochondrion	cellular_component	0.05666	0.99817	1	1125	1	20187	ENSG00000109819
GO:2000182	regulation of progesterone biosynthetic process	biological_process	0.05666	0.99817	1	1125	1	20187	ENSG00000109819
GO:2000184	positive regulation of progesterone biosynthetic process	biological_process	0.05666	0.99817	1	1125	1	20187	ENSG00000109819
GO:0009360	DNA polymerase III complex	cellular_component	0.05668	0.99817	1	1125	1	20187	ENSG00000241258
GO:0005090	Sar guanyl-nucleotide exchange factor activity	molecular_function	0.0567	0.99817	1	1125	1	20187	ENSG00000138073
GO:0045092	interleukin-18 receptor complex	cellular_component	0.05678	0.99817	1	1125	1	20187	ENSG00000078902
GO:0048511	rhythmic process	biological_process	0.056868	0.99817	25	1125	309	20187	ENSG00000109819,ENSG00000140836,ENSG00000167074,ENSG00000172216,ENSG00000171791,ENSG00000166224,ENSG00000108557,ENSG00000106462,ENSG00000147162,ENSG00000106546,ENSG00000118058,ENSG00000174738,ENSG00000123095,ENSG00000095794,ENSG00000198380,ENSG00000198963,ENSG00000133794,ENSG00000101266,ENSG00000157540,ENSG00000128272,ENSG00000130522,ENSG00000126368,ENSG00000165030,ENSG00000112715,ENSG00000118260
GO:0010729	positive regulation of hydrogen peroxide biosynthetic process	biological_process	0.057015	0.99817	1	1125	1	20187	ENSG00000122386
GO:0004362	glutathione-disulfide reductase activity	molecular_function	0.057054	0.99817	1	1125	1	20187	ENSG00000104687
GO:0043467	regulation of generation of precursor metabolites and energy	biological_process	0.057454	0.99817	9	1125	85	20187	ENSG00000106617,ENSG00000171612,ENSG00000168209,ENSG00000131871,ENSG00000147162,ENSG00000171105,ENSG00000109819,ENSG00000173281,ENSG00000009950
GO:0008859	exoribonuclease II activity	molecular_function	0.057511	0.99817	1	1125	1	20187	ENSG00000172183
GO:0051409	response to nitrosative stress	biological_process	0.057607	0.99817	2	1125	7	20187	ENSG00000023909,ENSG00000175197
GO:0015132	prostaglandin transmembrane transporter activity	molecular_function	0.057697	0.99817	1	1125	1	20187	ENSG00000174640
GO:0071714	icosanoid transmembrane transporter activity	molecular_function	0.057697	0.99817	1	1125	1	20187	ENSG00000174640
GO:2000765	regulation of cytoplasmic translation	biological_process	0.057773	0.99817	3	1125	16	20187	ENSG00000107864,ENSG00000137449,ENSG00000113742
GO:0061536	glycine secretion	biological_process	0.058006	0.99817	1	1125	1	20187	ENSG00000196517
GO:0061537	glycine secretion, neurotransmission	biological_process	0.058006	0.99817	1	1125	1	20187	ENSG00000196517
GO:0042771	intrinsic apoptotic signaling pathway in response to DNA damage by p53 class mediator	biological_process	0.058014	0.99817	6	1125	50	20187	ENSG00000163565,ENSG00000168209,ENSG00000176046,ENSG00000163349,ENSG00000124762,ENSG00000100603
GO:0005484	SNAP receptor activity	molecular_function	0.058052	0.99817	5	1125	41	20187	ENSG00000168818,ENSG00000162236,ENSG00000108587,ENSG00000113734,ENSG00000108433
GO:0010829	negative regulation of glucose transport	biological_process	0.058266	0.99817	3	1125	16	20187	ENSG00000162734,ENSG00000131871,ENSG00000106070
GO:1901532	regulation of hematopoietic progenitor cell differentiation	biological_process	0.058313	0.99817	5	1125	44	20187	ENSG00000113013,ENSG00000197061,ENSG00000154803,ENSG00000116044,ENSG00000217128
GO:0031670	cellular response to nutrient	biological_process	0.058388	0.99817	5	1125	37	20187	ENSG00000100603,ENSG00000019549,ENSG00000137193,ENSG00000070961,ENSG00000100219
GO:1903564	regulation of protein localization to cilium	biological_process	0.058412	0.99817	1	1125	1	20187	ENSG00000163818
GO:1903565	negative regulation of protein localization to cilium	biological_process	0.058412	0.99817	1	1125	1	20187	ENSG00000163818
GO:1903567	regulation of protein localization to ciliary membrane	biological_process	0.058412	0.99817	1	1125	1	20187	ENSG00000163818
GO:1903568	negative regulation of protein localization to ciliary membrane	biological_process	0.058412	0.99817	1	1125	1	20187	ENSG00000163818
GO:0080144	amino acid homeostasis	biological_process	0.058464	0.99817	1	1125	1	20187	ENSG00000040487
GO:1903311	regulation of mRNA metabolic process	biological_process	0.058629	0.99817	12	1125	127	20187	ENSG00000061936,ENSG00000153914,ENSG00000129315,ENSG00000107864,ENSG00000157540,ENSG00000126653,ENSG00000003756,ENSG00000188613,ENSG00000146457,ENSG00000100722,ENSG00000100603,ENSG00000152518
GO:0090150	establishment of protein localization to membrane	biological_process	0.058631	0.99817	28	1125	390	20187	ENSG00000153094,ENSG00000144674,ENSG00000206561,ENSG00000147533,ENSG00000115839,ENSG00000114850,ENSG00000170027,ENSG00000124783,ENSG00000058262,ENSG00000163479,ENSG00000131626,ENSG00000097033,ENSG00000182934,ENSG00000141458,ENSG00000086598,ENSG00000100575,ENSG00000145362,ENSG00000171791,ENSG00000119729,ENSG00000123240,ENSG00000143514,ENSG00000167881,ENSG00000100883,ENSG00000144867,ENSG00000008952…
GO:0034670	chemotaxis to arachidonic acid	biological_process	0.058636	0.99817	1	1125	1	20187	ENSG00000118260
GO:1904550	response to arachidonic acid	biological_process	0.058636	0.99817	1	1125	1	20187	ENSG00000118260
GO:1990763	arrestin family protein binding	molecular_function	0.058636	0.99817	1	1125	1	20187	ENSG00000118260
GO:0006750	glutathione biosynthetic process	biological_process	0.058643	0.99817	3	1125	17	20187	ENSG00000116044,ENSG00000023909,ENSG00000128965
GO:0036031	recruitment of mRNA capping enzyme to RNA polymerase II holoenzyme complex	biological_process	0.058805	0.99817	1	1125	1	20187	ENSG00000169612
GO:0060690	epithelial cell differentiation involved in salivary gland development	biological_process	0.058805	0.99817	1	1125	1	20187	ENSG00000100219
GO:0060691	epithelial cell maturation involved in salivary gland development	biological_process	0.058805	0.99817	1	1125	1	20187	ENSG00000100219
GO:1900098	regulation of plasma cell differentiation	biological_process	0.058805	0.99817	1	1125	1	20187	ENSG00000100219
GO:1900100	positive regulation of plasma cell differentiation	biological_process	0.058805	0.99817	1	1125	1	20187	ENSG00000100219
GO:1903489	positive regulation of lactation	biological_process	0.058805	0.99817	1	1125	1	20187	ENSG00000100219
GO:0004610	phosphoacetylglucosamine mutase activity	molecular_function	0.058871	0.99817	1	1125	1	20187	ENSG00000013375
GO:0045669	positive regulation of osteoblast differentiation	biological_process	0.05893	0.99817	7	1125	60	20187	ENSG00000138685,ENSG00000115170,ENSG00000121989,ENSG00000162733,ENSG00000101384,ENSG00000172216,ENSG00000130522
GO:0043966	histone H3 acetylation	biological_process	0.059083	0.99817	7	1125	60	20187	ENSG00000221926,ENSG00000156983,ENSG00000160741,ENSG00000118058,ENSG00000136504,ENSG00000112200,ENSG00000136715
GO:0090044	positive regulation of tubulin deacetylation	biological_process	0.059134	0.99817	1	1125	1	20187	ENSG00000168522
GO:0000014	single-stranded DNA endodeoxyribonuclease activity	molecular_function	0.059158	0.99817	2	1125	7	20187	ENSG00000113522,ENSG00000152457
GO:1903672	positive regulation of sprouting angiogenesis	biological_process	0.059175	0.99817	3	1125	15	20187	ENSG00000112715,ENSG00000176692,ENSG00000138685
GO:0006858	extracellular transport	biological_process	0.05928	0.99817	1	1125	1	20187	ENSG00000105281
GO:0006860	extracellular amino acid transport	biological_process	0.05928	0.99817	1	1125	1	20187	ENSG00000105281
GO:1901622	positive regulation of smoothened signaling pathway involved in dorsal/ventral neural tube patterning	biological_process	0.059328	0.99817	1	1125	1	20187	ENSG00000120370
GO:2000737	negative regulation of stem cell differentiation	biological_process	0.059498	0.99817	6	1125	48	20187	ENSG00000113013,ENSG00000100625,ENSG00000116044,ENSG00000152518,ENSG00000101384,ENSG00000084093
GO:0031659	positive regulation of cyclin-dependent protein serine/threonine kinase activity involved in G1/S transition of mitotic cell cycle	biological_process	0.059526	0.99817	2	1125	7	20187	ENSG00000151694,ENSG00000008710
GO:0016571	histone methylation	biological_process	0.059546	0.99817	13	1125	137	20187	ENSG00000100603,ENSG00000118058,ENSG00000183955,ENSG00000147162,ENSG00000136169,ENSG00000139718,ENSG00000106462,ENSG00000181555,ENSG00000110851,ENSG00000168769,ENSG00000185049,ENSG00000187605,ENSG00000032219
GO:0016032	viral process	biological_process	0.059622	0.99817	55	1125	814	20187	ENSG00000155975,ENSG00000176428,ENSG00000160741,ENSG00000198382,ENSG00000172183,ENSG00000125826,ENSG00000047249,ENSG00000078081,ENSG00000065883,ENSG00000127481,ENSG00000157873,ENSG00000028116,ENSG00000100603,ENSG00000118260,ENSG00000125875,ENSG00000167987,ENSG00000101146,ENSG00000006451,ENSG00000129315,ENSG00000113595,ENSG00000185049,ENSG00000129083,ENSG00000141867,ENSG00000186432,ENSG00000198563…
GO:0030969	mRNA splicing via endonucleolytic cleavage and ligation involved in unfolded protein response	biological_process	0.059809	0.99817	1	1125	1	20187	ENSG00000178607
GO:0036290	protein trans-autophosphorylation	biological_process	0.059809	0.99817	1	1125	1	20187	ENSG00000178607
GO:0070054	mRNA splicing, via endonucleolytic cleavage and ligation	biological_process	0.059809	0.99817	1	1125	1	20187	ENSG00000178607
GO:0070055	mRNA endonucleolytic cleavage involved in unfolded protein response	biological_process	0.059809	0.99817	1	1125	1	20187	ENSG00000178607
GO:1990332	Ire1 complex	cellular_component	0.059809	0.99817	1	1125	1	20187	ENSG00000178607
GO:1990579	peptidyl-serine trans-autophosphorylation	biological_process	0.059809	0.99817	1	1125	1	20187	ENSG00000178607
GO:0001678	cellular glucose homeostasis	biological_process	0.059829	0.99817	12	1125	128	20187	ENSG00000109819,ENSG00000130766,ENSG00000023909,ENSG00000009950,ENSG00000135631,ENSG00000100219,ENSG00000198355,ENSG00000172375,ENSG00000156510,ENSG00000178607,ENSG00000147162,ENSG00000126368
GO:0032350	regulation of hormone metabolic process	biological_process	0.05991	0.99817	4	1125	26	20187	ENSG00000127948,ENSG00000113739,ENSG00000109819,ENSG00000084093
GO:0006475	internal protein amino acid acetylation	biological_process	0.059943	0.99817	15	1125	167	20187	ENSG00000019549,ENSG00000118058,ENSG00000156983,ENSG00000221926,ENSG00000160741,ENSG00000147162,ENSG00000154803,ENSG00000112200,ENSG00000173011,ENSG00000127948,ENSG00000183495,ENSG00000136504,ENSG00000136715,ENSG00000120071,ENSG00000109819
GO:0061444	endocardial cushion cell development	biological_process	0.060049	0.99817	1	1125	1	20187	ENSG00000101384
GO:0000381	regulation of alternative mRNA splicing, via spliceosome	biological_process	0.060129	0.99817	5	1125	37	20187	ENSG00000126653,ENSG00000003756,ENSG00000146457,ENSG00000153914,ENSG00000157540
GO:0000099	sulfur amino acid transmembrane transporter activity	molecular_function	0.060203	0.99817	2	1125	7	20187	ENSG00000115902,ENSG00000151012
GO:0048680	positive regulation of axon regeneration	biological_process	0.060249	0.99817	2	1125	7	20187	ENSG00000074660,ENSG00000166579
GO:1900151	regulation of nuclear-transcribed mRNA catabolic process, deadenylation-dependent decay	biological_process	0.060403	0.99817	3	1125	16	20187	ENSG00000107864,ENSG00000188613,ENSG00000152518
GO:1900153	positive regulation of nuclear-transcribed mRNA catabolic process, deadenylation-dependent decay	biological_process	0.060403	0.99817	3	1125	16	20187	ENSG00000107864,ENSG00000188613,ENSG00000152518
GO:0044220	host cell perinuclear region of cytoplasm	cellular_component	0.060509	0.99817	1	1125	1	20187	ENSG00000074695
GO:0043221	SMC family protein binding	molecular_function	0.060537	0.99817	1	1125	1	20187	ENSG00000112941
GO:0009048	dosage compensation by inactivation of X chromosome	biological_process	0.060553	0.99817	2	1125	7	20187	ENSG00000131263,ENSG00000173812
GO:0046886	positive regulation of hormone biosynthetic process	biological_process	0.06083	0.99817	2	1125	7	20187	ENSG00000127948,ENSG00000109819
GO:0031017	exocrine pancreas development	biological_process	0.061032	0.99817	2	1125	8	20187	ENSG00000171105,ENSG00000100219
GO:0030532	small nuclear ribonucleoprotein complex	cellular_component	0.061167	0.99817	8	1125	83	20187	ENSG00000185246,ENSG00000134597,ENSG00000117360,ENSG00000198563,ENSG00000140830,ENSG00000007392,ENSG00000075856,ENSG00000137574
GO:0070899	mitochondrial tRNA wobble uridine modification	biological_process	0.061245	0.99817	1	1125	1	20187	ENSG00000135297
GO:0071295	cellular response to vitamin	biological_process	0.061261	0.99817	4	1125	26	20187	ENSG00000019549,ENSG00000100603,ENSG00000137193,ENSG00000070961
GO:0061649	ubiquitinated histone binding	molecular_function	0.061333	0.99817	1	1125	1	20187	ENSG00000135655
GO:0034248	regulation of cellular amide metabolic process	biological_process	0.061383	0.99817	27	1125	357	20187	ENSG00000114784,ENSG00000135842,ENSG00000107864,ENSG00000198563,ENSG00000116044,ENSG00000080608,ENSG00000188613,ENSG00000155906,ENSG00000073921,ENSG00000128272,ENSG00000126070,ENSG00000137449,ENSG00000152518,ENSG00000134698,ENSG00000125351,ENSG00000173812,ENSG00000120742,ENSG00000100664,ENSG00000129460,ENSG00000136770,ENSG00000130766,ENSG00000099875,ENSG00000136628,ENSG00000128422,ENSG00000113742…
GO:0071894	histone H2B conserved C-terminal lysine ubiquitination	biological_process	0.061396	0.99817	1	1125	1	20187	ENSG00000095787
GO:0048250	mitochondrial iron ion transport	biological_process	0.061458	0.99817	1	1125	1	20187	ENSG00000147454
GO:0030522	intracellular receptor signaling pathway	biological_process	0.061523	0.99817	25	1125	314	20187	ENSG00000173039,ENSG00000133794,ENSG00000127870,ENSG00000198963,ENSG00000110330,ENSG00000101966,ENSG00000055917,ENSG00000078747,ENSG00000019549,ENSG00000100603,ENSG00000126368,ENSG00000115267,ENSG00000107201,ENSG00000106462,ENSG00000134058,ENSG00000164758,ENSG00000153234,ENSG00000109819,ENSG00000137193,ENSG00000120686,ENSG00000174738,ENSG00000095794,ENSG00000221926,ENSG00000106546,ENSG00000119508
GO:0046916	cellular transition metal ion homeostasis	biological_process	0.061524	0.99817	9	1125	90	20187	ENSG00000171867,ENSG00000136868,ENSG00000087086,ENSG00000104635,ENSG00000148346,ENSG00000162695,ENSG00000136003,ENSG00000167996,ENSG00000178752
GO:0071528	tRNA re-export from nucleus	biological_process	0.061593	0.99817	1	1125	1	20187	ENSG00000184575
GO:0035728	response to hepatocyte growth factor	biological_process	0.061609	0.99817	3	1125	16	20187	ENSG00000023909,ENSG00000118260,ENSG00000173039
GO:0035729	cellular response to hepatocyte growth factor stimulus	biological_process	0.061609	0.99817	3	1125	16	20187	ENSG00000118260,ENSG00000173039,ENSG00000023909
GO:0034237	protein kinase A regulatory subunit binding	molecular_function	0.061672	0.99817	3	1125	15	20187	ENSG00000198961,ENSG00000105127,ENSG00000182827
GO:0018279	protein N-linked glycosylation via asparagine	biological_process	0.06172	0.99817	5	1125	41	20187	ENSG00000180398,ENSG00000162298,ENSG00000198833,ENSG00000074695,ENSG00000134910
GO:1902442	regulation of ripoptosome assembly involved in necroptotic process	biological_process	0.061796	0.99817	1	1125	1	20187	ENSG00000110330
GO:1902443	negative regulation of ripoptosome assembly involved in necroptotic process	biological_process	0.061796	0.99817	1	1125	1	20187	ENSG00000110330
GO:0061395	positive regulation of transcription from RNA polymerase II promoter in response to arsenic-containing substance	biological_process	0.061831	0.99817	1	1125	1	20187	ENSG00000128272
GO:0001076	transcription factor activity, RNA polymerase II transcription factor binding	molecular_function	0.061887	0.99817	13	1125	138	20187	ENSG00000128272,ENSG00000148840,ENSG00000105085,ENSG00000134759,ENSG00000112200,ENSG00000133398,ENSG00000123066,ENSG00000118260,ENSG00000123095,ENSG00000109819,ENSG00000159479,ENSG00000164758,ENSG00000156603
GO:0043604	amide biosynthetic process	biological_process	0.061979	0.99817	51	1125	784	20187	ENSG00000106105,ENSG00000152518,ENSG00000126070,ENSG00000134440,ENSG00000172432,ENSG00000080608,ENSG00000188613,ENSG00000070669,ENSG00000048544,ENSG00000116044,ENSG00000125844,ENSG00000198563,ENSG00000114784,ENSG00000113407,ENSG00000128965,ENSG00000171612,ENSG00000113742,ENSG00000134684,ENSG00000090861,ENSG00000087074,ENSG00000125977,ENSG00000031698,ENSG00000147454,ENSG00000128422,ENSG00000137876…
GO:0097310	cap2 mRNA methylation	biological_process	0.062004	0.99817	1	1125	1	20187	ENSG00000180917
GO:0004648	O-phospho-L-serine:2-oxoglutarate aminotransferase activity	molecular_function	0.062027	0.99817	1	1125	1	20187	ENSG00000135069
GO:0016260	selenocysteine biosynthetic process	biological_process	0.06205	0.99817	1	1125	1	20187	ENSG00000179918
GO:0010565	regulation of cellular ketone metabolic process	biological_process	0.062088	0.99817	17	1125	205	20187	ENSG00000164951,ENSG00000126368,ENSG00000106617,ENSG00000131871,ENSG00000181019,ENSG00000178752,ENSG00000155096,ENSG00000101255,ENSG00000084093,ENSG00000165175,ENSG00000009950,ENSG00000083535,ENSG00000130766,ENSG00000109819,ENSG00000172840,ENSG00000147162,ENSG00000119508
GO:0006354	DNA-templated transcription, elongation	biological_process	0.0623	0.99817	13	1125	146	20187	ENSG00000134759,ENSG00000103126,ENSG00000185049,ENSG00000187735,ENSG00000166012,ENSG00000141867,ENSG00000198563,ENSG00000129315,ENSG00000134058,ENSG00000181555,ENSG00000106462,ENSG00000082258,ENSG00000118985
GO:0070418	DNA-dependent protein kinase complex	cellular_component	0.062358	0.99817	1	1125	1	20187	ENSG00000198382
GO:0006518	peptide metabolic process	biological_process	0.062463	0.99817	54	1125	839	20187	ENSG00000198563,ENSG00000116044,ENSG00000125844,ENSG00000104687,ENSG00000128965,ENSG00000113407,ENSG00000114784,ENSG00000152518,ENSG00000126070,ENSG00000106105,ENSG00000048544,ENSG00000134440,ENSG00000080608,ENSG00000188613,ENSG00000172432,ENSG00000130766,ENSG00000144659,ENSG00000136770,ENSG00000134698,ENSG00000118363,ENSG00000134684,ENSG00000090861,ENSG00000087074,ENSG00000113742,ENSG00000023572…
GO:0043435	response to corticotropin-releasing hormone	biological_process	0.062484	0.99817	2	1125	7	20187	ENSG00000153234,ENSG00000119508
GO:0071376	cellular response to corticotropin-releasing hormone stimulus	biological_process	0.062484	0.99817	2	1125	7	20187	ENSG00000119508,ENSG00000153234
GO:0046031	ADP metabolic process	biological_process	0.062656	0.99817	8	1125	78	20187	ENSG00000106617,ENSG00000147162,ENSG00000143627,ENSG00000168209,ENSG00000156510,ENSG00000171105,ENSG00000009950,ENSG00000109819
GO:0043500	muscle adaptation	biological_process	0.062673	0.99817	9	1125	85	20187	ENSG00000108509,ENSG00000106462,ENSG00000116957,ENSG00000198563,ENSG00000109819,ENSG00000163884,ENSG00000006704,ENSG00000156804,ENSG00000119508
GO:0090050	positive regulation of cell migration involved in sprouting angiogenesis	biological_process	0.062769	0.99817	2	1125	7	20187	ENSG00000176692,ENSG00000112715
GO:2000973	regulation of pro-B cell differentiation	biological_process	0.062855	0.99817	2	1125	7	20187	ENSG00000154803,ENSG00000217128
GO:0001056	RNA polymerase III activity	molecular_function	0.062906	0.99817	3	1125	18	20187	ENSG00000241258,ENSG00000186141,ENSG00000168495
GO:0005666	DNA-directed RNA polymerase III complex	cellular_component	0.062906	0.99817	3	1125	18	20187	ENSG00000186141,ENSG00000168495,ENSG00000241258
GO:0072593	reactive oxygen species metabolic process	biological_process	0.062943	0.99817	19	1125	236	20187	ENSG00000130766,ENSG00000171791,ENSG00000171105,ENSG00000275700,ENSG00000081181,ENSG00000171612,ENSG00000168374,ENSG00000122386,ENSG00000124762,ENSG00000181852,ENSG00000110330,ENSG00000116044,ENSG00000124588,ENSG00000127948,ENSG00000174705,ENSG00000116717,ENSG00000168209,ENSG00000181019,ENSG00000131871
GO:0032784	regulation of DNA-templated transcription, elongation	biological_process	0.062994	0.99817	6	1125	50	20187	ENSG00000185049,ENSG00000187735,ENSG00000141867,ENSG00000198563,ENSG00000103126,ENSG00000106462
GO:0071701	regulation of MAPK export from nucleus	biological_process	0.063005	0.99817	1	1125	1	20187	ENSG00000115137
GO:2000616	negative regulation of histone H3-K9 acetylation	biological_process	0.063071	0.99817	1	1125	1	20187	ENSG00000112200
GO:0032580	Golgi cisterna membrane	cellular_component	0.063281	0.99817	8	1125	73	20187	ENSG00000167110,ENSG00000143457,ENSG00000090615,ENSG00000174951,ENSG00000136152,ENSG00000086598,ENSG00000148384,ENSG00000080371
GO:0000732	strand displacement	biological_process	0.063334	0.99817	4	1125	26	20187	ENSG00000113522,ENSG00000177302,ENSG00000165392,ENSG00000174371
GO:0043183	vascular endothelial growth factor receptor 1 binding	molecular_function	0.06337	0.99817	1	1125	1	20187	ENSG00000112715
GO:1903570	regulation of protein kinase D signaling	biological_process	0.06337	0.99817	1	1125	1	20187	ENSG00000112715
GO:1903572	positive regulation of protein kinase D signaling	biological_process	0.06337	0.99817	1	1125	1	20187	ENSG00000112715
GO:0030915	Smc5-Smc6 complex	cellular_component	0.063418	0.99817	2	1125	8	20187	ENSG00000185115,ENSG00000156831
GO:0002947	tumor necrosis factor receptor superfamily complex	cellular_component	0.063666	0.99817	1	1125	1	20187	ENSG00000092871
GO:0032464	positive regulation of protein homooligomerization	biological_process	0.06373	0.99817	2	1125	8	20187	ENSG00000135116,ENSG00000153094
GO:0006111	regulation of gluconeogenesis	biological_process	0.063733	0.99817	5	1125	38	20187	ENSG00000126368,ENSG00000131871,ENSG00000147162,ENSG00000130766,ENSG00000109819
GO:0051091	positive regulation of sequence-specific DNA binding transcription factor activity	biological_process	0.063878	0.99817	22	1125	272	20187	ENSG00000181852,ENSG00000116584,ENSG00000116761,ENSG00000160741,ENSG00000125826,ENSG00000147649,ENSG00000148840,ENSG00000153879,ENSG00000027075,ENSG00000163481,ENSG00000152409,ENSG00000004975,ENSG00000043355,ENSG00000162733,ENSG00000109819,ENSG00000112715,ENSG00000107201,ENSG00000104825,ENSG00000124831,ENSG00000173039,ENSG00000167550,ENSG00000234127
GO:0098625	methylselenol reductase activity	molecular_function	0.063979	0.99817	1	1125	1	20187	ENSG00000198431
GO:0098626	methylseleninic acid reductase activity	molecular_function	0.063979	0.99817	1	1125	1	20187	ENSG00000198431
GO:0051179	localization	biological_process	0.064191	0.99817	363	1125	5997	20187	ENSG00000111371,ENSG00000019995,ENSG00000062725,ENSG00000105829,ENSG00000108433,ENSG00000130147,ENSG00000124788,ENSG00000164695,ENSG00000185989,ENSG00000148396,ENSG00000124783,ENSG00000140022,ENSG00000158987,ENSG00000105281,ENSG00000185745,ENSG00000141458,ENSG00000107372,ENSG00000145362,ENSG00000188092,ENSG00000204160,ENSG00000101294,ENSG00000153037,ENSG00000008086,ENSG00000055044,ENSG00000186432…
GO:0072287	metanephric distal tubule morphogenesis	biological_process	0.064203	0.99817	1	1125	1	20187	ENSG00000008710
GO:0036497	eIF2alpha dephosphorylation in response to endoplasmic reticulum stress	biological_process	0.064286	0.99817	1	1125	1	20187	ENSG00000087074
GO:1903916	regulation of endoplasmic reticulum stress-induced eIF2 alpha dephosphorylation	biological_process	0.064286	0.99817	1	1125	1	20187	ENSG00000087074
GO:1903917	positive regulation of endoplasmic reticulum stress-induced eIF2 alpha dephosphorylation	biological_process	0.064286	0.99817	1	1125	1	20187	ENSG00000087074
GO:0071375	cellular response to peptide hormone stimulus	biological_process	0.064292	0.99817	23	1125	287	20187	ENSG00000153234,ENSG00000119729,ENSG00000171105,ENSG00000176692,ENSG00000119508,ENSG00000125952,ENSG00000171612,ENSG00000147162,ENSG00000143627,ENSG00000047249,ENSG00000146678,ENSG00000106070,ENSG00000094804,ENSG00000120053,ENSG00000100219,ENSG00000127948,ENSG00000173039,ENSG00000101255,ENSG00000137449,ENSG00000131871,ENSG00000184557,ENSG00000118260,ENSG00000170027
GO:2000772	regulation of cellular senescence	biological_process	0.064312	0.99817	4	1125	27	20187	ENSG00000171490,ENSG00000133794,ENSG00000198839,ENSG00000177425
GO:0006369	termination of RNA polymerase II transcription	biological_process	0.064548	0.99817	7	1125	67	20187	ENSG00000133226,ENSG00000142528,ENSG00000125351,ENSG00000145216,ENSG00000198563,ENSG00000160201,ENSG00000058673
GO:0048698	negative regulation of collateral sprouting in absence of injury	biological_process	0.064571	0.99817	1	1125	1	20187	ENSG00000133104
GO:2000638	regulation of SREBP signaling pathway	biological_process	0.064571	0.99817	1	1125	1	20187	ENSG00000109670
GO:2000639	negative regulation of SREBP signaling pathway	biological_process	0.064571	0.99817	1	1125	1	20187	ENSG00000109670
GO:0090200	positive regulation of release of cytochrome c from mitochondria	biological_process	0.064652	0.99817	4	1125	29	20187	ENSG00000105327,ENSG00000256053,ENSG00000135116,ENSG00000153094
GO:0010827	regulation of glucose transport	biological_process	0.064711	0.99817	10	1125	102	20187	ENSG00000106617,ENSG00000131871,ENSG00000101255,ENSG00000119508,ENSG00000171105,ENSG00000101146,ENSG00000119729,ENSG00000116044,ENSG00000106070,ENSG00000162734
GO:0035921	desmosome disassembly	biological_process	0.064894	0.99817	1	1125	1	20187	ENSG00000019549
GO:0100017	negative regulation of cell-cell adhesion by transcription from RNA polymerase II promoter	biological_process	0.064894	0.99817	1	1125	1	20187	ENSG00000019549
GO:1900387	negative regulation of cell-cell adhesion by negative regulation of transcription from RNA polymerase II promoter	biological_process	0.064894	0.99817	1	1125	1	20187	ENSG00000019549
GO:0004378	GDP-Man:Man1GlcNAc2-PP-Dol alpha-1,3-mannosyltransferase activity	molecular_function	0.064926	0.99817	1	1125	1	20187	ENSG00000119523
GO:0033577	protein glycosylation in endoplasmic reticulum	biological_process	0.064926	0.99817	1	1125	1	20187	ENSG00000119523
GO:0044403	symbiosis, encompassing mutualism through parasitism	biological_process	0.064952	0.99817	57	1125	853	20187	ENSG00000198382,ENSG00000172183,ENSG00000047249,ENSG00000125826,ENSG00000155975,ENSG00000176428,ENSG00000160741,ENSG00000078081,ENSG00000065883,ENSG00000125875,ENSG00000167987,ENSG00000127481,ENSG00000157873,ENSG00000028116,ENSG00000118260,ENSG00000100603,ENSG00000113595,ENSG00000185049,ENSG00000129083,ENSG00000141867,ENSG00000198563,ENSG00000186432,ENSG00000006451,ENSG00000101146,ENSG00000129315…
GO:0044419	interspecies interaction between organisms	biological_process	0.064952	0.99817	57	1125	853	20187	ENSG00000171791,ENSG00000136436,ENSG00000104228,ENSG00000113522,ENSG00000141458,ENSG00000171105,ENSG00000105281,ENSG00000062650,ENSG00000185745,ENSG00000163347,ENSG00000154370,ENSG00000134321,ENSG00000151657,ENSG00000123595,ENSG00000083312,ENSG00000114742,ENSG00000109670,ENSG00000073008,ENSG00000048649,ENSG00000234127,ENSG00000082258,ENSG00000136986,ENSG00000164695,ENSG00000121864,ENSG00000153094…
GO:0050849	negative regulation of calcium-mediated signaling	biological_process	0.064971	0.99817	2	1125	7	20187	ENSG00000171867,ENSG00000150995
GO:0035538	carbohydrate response element binding	molecular_function	0.064979	0.99817	1	1125	1	20187	ENSG00000009950
GO:0006612	protein targeting to membrane	biological_process	0.064985	0.99817	15	1125	198	20187	ENSG00000188419,ENSG00000153037,ENSG00000163479,ENSG00000058262,ENSG00000008952,ENSG00000025796,ENSG00000144867,ENSG00000124783,ENSG00000114850,ENSG00000100883,ENSG00000147533,ENSG00000167881,ENSG00000145362,ENSG00000086598,ENSG00000182934
GO:0034504	protein localization to nucleus	biological_process	0.064999	0.99817	28	1125	361	20187	ENSG00000154803,ENSG00000131018,ENSG00000166037,ENSG00000125826,ENSG00000083312,ENSG00000124762,ENSG00000254093,ENSG00000103126,ENSG00000266094,ENSG00000172530,ENSG00000264522,ENSG00000130766,ENSG00000157077,ENSG00000107201,ENSG00000008710,ENSG00000129197,ENSG00000204498,ENSG00000114423,ENSG00000019549,ENSG00000171566,ENSG00000136504,ENSG00000100625,ENSG00000186432,ENSG00000189067,ENSG00000055044…
GO:0035596	methylthiotransferase activity	molecular_function	0.065257	0.99817	1	1125	1	20187	ENSG00000145996
GO:0035598	N6-threonylcarbomyladenosine methylthiotransferase activity	molecular_function	0.065257	0.99817	1	1125	1	20187	ENSG00000145996
GO:0035600	tRNA methylthiolation	biological_process	0.065257	0.99817	1	1125	1	20187	ENSG00000145996
GO:0050497	transferase activity, transferring alkylthio groups	molecular_function	0.065257	0.99817	1	1125	1	20187	ENSG00000145996
GO:0061712	tRNA (N(6)-L-threonylcarbamoyladenosine(37)-C(2))-methylthiotransferase	molecular_function	0.065257	0.99817	1	1125	1	20187	ENSG00000145996
GO:1990145	maintenance of translational fidelity	biological_process	0.065257	0.99817	1	1125	1	20187	ENSG00000145996
GO:0048536	spleen development	biological_process	0.065341	0.99817	5	1125	37	20187	ENSG00000151694,ENSG00000168769,ENSG00000153094,ENSG00000118058,ENSG00000171791
GO:0035226	glutamate-cysteine ligase catalytic subunit binding	molecular_function	0.065436	0.99817	1	1125	1	20187	ENSG00000023909
GO:0035227	regulation of glutamate-cysteine ligase activity	biological_process	0.065436	0.99817	1	1125	1	20187	ENSG00000023909
GO:0035229	positive regulation of glutamate-cysteine ligase activity	biological_process	0.065436	0.99817	1	1125	1	20187	ENSG00000023909
GO:0036333	hepatocyte homeostasis	biological_process	0.065436	0.99817	1	1125	1	20187	ENSG00000106462
GO:0072349	modified amino acid transmembrane transporter activity	molecular_function	0.065541	0.99817	3	1125	16	20187	ENSG00000151012,ENSG00000115902,ENSG00000101187
GO:1903697	negative regulation of microvillus assembly	biological_process	0.065594	0.99817	1	1125	1	20187	ENSG00000076864
GO:1904441	regulation of thyroid gland epithelial cell proliferation	biological_process	0.065594	0.99817	1	1125	1	20187	ENSG00000076864
GO:1904442	negative regulation of thyroid gland epithelial cell proliferation	biological_process	0.065594	0.99817	1	1125	1	20187	ENSG00000076864
GO:1990789	thyroid gland epithelial cell proliferation	biological_process	0.065594	0.99817	1	1125	1	20187	ENSG00000076864
GO:1990790	response to glial cell derived neurotrophic factor	biological_process	0.065594	0.99817	1	1125	1	20187	ENSG00000076864
GO:1990792	cellular response to glial cell derived neurotrophic factor	biological_process	0.065594	0.99817	1	1125	1	20187	ENSG00000076864
GO:0055094	response to lipoprotein particle	biological_process	0.065628	0.99817	3	1125	17	20187	ENSG00000160179,ENSG00000151694,ENSG00000141458
GO:0097086	amniotic stem cell differentiation	biological_process	0.065638	0.99817	1	1125	1	20187	ENSG00000084093
GO:2000706	negative regulation of dense core granule biogenesis	biological_process	0.065638	0.99817	1	1125	1	20187	ENSG00000084093
GO:2000740	negative regulation of mesenchymal stem cell differentiation	biological_process	0.065638	0.99817	1	1125	1	20187	ENSG00000084093
GO:2000797	regulation of amniotic stem cell differentiation	biological_process	0.065638	0.99817	1	1125	1	20187	ENSG00000084093
GO:2000798	negative regulation of amniotic stem cell differentiation	biological_process	0.065638	0.99817	1	1125	1	20187	ENSG00000084093
GO:1990227	paranodal junction maintenance	biological_process	0.065696	0.99817	1	1125	1	20187	ENSG00000095397
GO:0005368	taurine transmembrane transporter activity	molecular_function	0.065944	0.99817	1	1125	1	20187	ENSG00000131389
GO:0005369	taurine:sodium symporter activity	molecular_function	0.065944	0.99817	1	1125	1	20187	ENSG00000131389
GO:0015734	taurine transport	biological_process	0.065944	0.99817	1	1125	1	20187	ENSG00000131389
GO:0047453	ATP-dependent NAD(P)H-hydrate dehydratase activity	molecular_function	0.065974	0.99817	1	1125	1	20187	ENSG00000213995
GO:0052855	ADP-dependent NAD(P)H-hydrate dehydratase activity	molecular_function	0.065974	0.99817	1	1125	1	20187	ENSG00000213995
GO:0030276	clathrin binding	molecular_function	0.066002	0.99817	7	1125	61	20187	ENSG00000141198,ENSG00000140104,ENSG00000112305,ENSG00000073921,ENSG00000100284,ENSG00000119844,ENSG00000113282
GO:0035470	positive regulation of vascular wound healing	biological_process	0.066032	0.99817	1	1125	1	20187	ENSG00000176692
GO:0036261	7-methylguanosine cap hypermethylation	biological_process	0.066066	0.99817	1	1125	1	20187	ENSG00000137574
GO:0071164	RNA trimethylguanosine synthase activity	molecular_function	0.066066	0.99817	1	1125	1	20187	ENSG00000137574
GO:0004475	mannose-1-phosphate guanylyltransferase activity	molecular_function	0.066091	0.99817	1	1125	1	20187	ENSG00000173540
GO:0008905	mannose-phosphate guanylyltransferase activity	molecular_function	0.066091	0.99817	1	1125	1	20187	ENSG00000173540
GO:0034752	cytosolic aryl hydrocarbon receptor complex	cellular_component	0.06613	0.99817	1	1125	1	20187	ENSG00000106546
GO:0034753	nuclear aryl hydrocarbon receptor complex	cellular_component	0.06613	0.99817	1	1125	1	20187	ENSG00000106546
GO:0009720	detection of hormone stimulus	biological_process	0.066135	0.99817	1	1125	1	20187	ENSG00000160179
GO:0015195	L-threonine transmembrane transporter activity	molecular_function	0.066158	0.99817	1	1125	1	20187	ENSG00000115902
GO:0015826	threonine transport	biological_process	0.066158	0.99817	1	1125	1	20187	ENSG00000115902
GO:0034589	hydroxyproline transport	biological_process	0.066158	0.99817	1	1125	1	20187	ENSG00000115902
GO:0034590	L-hydroxyproline transmembrane transporter activity	molecular_function	0.066158	0.99817	1	1125	1	20187	ENSG00000115902
GO:0061646	positive regulation of glutamate neurotransmitter secretion in response to membrane depolarization	biological_process	0.066158	0.99817	1	1125	1	20187	ENSG00000115839
GO:1903294	regulation of glutamate secretion, neurotransmission	biological_process	0.066158	0.99817	1	1125	1	20187	ENSG00000115839
GO:1903296	positive regulation of glutamate secretion, neurotransmission	biological_process	0.066158	0.99817	1	1125	1	20187	ENSG00000115839
GO:0035755	cardiolipin hydrolase activity	molecular_function	0.066161	0.99817	1	1125	1	20187	ENSG00000179598
GO:0098749	cerebellar neuron development	biological_process	0.066163	0.99817	1	1125	1	20187	ENSG00000188613
GO:1903434	negative regulation of constitutive secretory pathway	biological_process	0.066171	0.99817	1	1125	1	20187	ENSG00000172007
GO:0035853	chromosome passenger complex localization to spindle midzone	biological_process	0.066173	0.99817	1	1125	1	20187	ENSG00000162413
GO:0015088	copper uptake transmembrane transporter activity	molecular_function	0.066216	0.99817	1	1125	1	20187	ENSG00000136868
GO:1902861	copper ion import into cell	biological_process	0.066216	0.99817	1	1125	1	20187	ENSG00000136868
GO:0070481	nuclear-transcribed mRNA catabolic process, non-stop decay	biological_process	0.066225	0.99817	1	1125	1	20187	ENSG00000152684
GO:0090559	regulation of membrane permeability	biological_process	0.066245	0.99817	8	1125	76	20187	ENSG00000171791,ENSG00000143514,ENSG00000213699,ENSG00000153094,ENSG00000097033,ENSG00000170027,ENSG00000171169,ENSG00000122386
GO:0017002	activin-activated receptor activity	molecular_function	0.066256	0.99817	2	1125	7	20187	ENSG00000115170,ENSG00000121989
GO:0005009	insulin-activated receptor activity	molecular_function	0.066277	0.99817	1	1125	1	20187	ENSG00000171105
GO:0035936	testosterone secretion	biological_process	0.066323	0.99817	1	1125	1	20187	ENSG00000144747
GO:2000843	regulation of testosterone secretion	biological_process	0.066323	0.99817	1	1125	1	20187	ENSG00000144747
GO:2000845	positive regulation of testosterone secretion	biological_process	0.066323	0.99817	1	1125	1	20187	ENSG00000144747
GO:0021881	Wnt-activated signaling pathway involved in forebrain neuron fate commitment	biological_process	0.066328	0.99817	1	1125	1	20187	ENSG00000103126
GO:0036371	protein localization to T-tubule	biological_process	0.066328	0.99817	1	1125	1	20187	ENSG00000145362
GO:0008265	Mo-molybdopterin cofactor sulfurase activity	molecular_function	0.066328	0.99817	1	1125	1	20187	ENSG00000075643
GO:0044648	histone H3-K4 dimethylation	biological_process	0.066328	0.99817	1	1125	1	20187	ENSG00000118058
GO:2001025	positive regulation of response to drug	biological_process	0.066328	0.99817	1	1125	1	20187	ENSG00000118058
GO:2001040	positive regulation of cellular response to drug	biological_process	0.066328	0.99817	1	1125	1	20187	ENSG00000118058
GO:1902010	negative regulation of translation in response to endoplasmic reticulum stress	biological_process	0.066328	0.99817	1	1125	1	20187	ENSG00000130766
GO:0014861	regulation of skeletal muscle contraction via regulation of action potential	biological_process	0.066328	0.99817	1	1125	1	20187	ENSG00000123700
GO:0100001	regulation of skeletal muscle contraction by action potential	biological_process	0.066328	0.99817	1	1125	1	20187	ENSG00000123700
GO:0031930	mitochondria-nucleus signaling pathway	biological_process	0.066328	0.99817	1	1125	1	20187	ENSG00000171612
GO:1990519	mitochondrial pyrimidine nucleotide import	biological_process	0.066328	0.99817	1	1125	1	20187	ENSG00000171612
GO:0044374	sequence-specific DNA binding, bending	molecular_function	0.066328	0.99817	1	1125	1	20187	ENSG00000153879
GO:0044377	RNA polymerase II core promoter proximal region sequence-specific DNA binding, bending	molecular_function	0.066328	0.99817	1	1125	1	20187	ENSG00000153879
GO:0032848	negative regulation of cellular pH reduction	biological_process	0.066328	0.99817	1	1125	1	20187	ENSG00000171791
GO:0043375	CD8-positive, alpha-beta T cell lineage commitment	biological_process	0.066328	0.99817	1	1125	1	20187	ENSG00000171791
GO:1904020	regulation of G-protein coupled receptor internalization	biological_process	0.066328	0.99817	1	1125	1	20187	ENSG00000188021
GO:1904021	negative regulation of G-protein coupled receptor internalization	biological_process	0.066328	0.99817	1	1125	1	20187	ENSG00000188021
GO:1990439	MAP kinase threonine phosphatase activity	molecular_function	0.066328	0.99817	1	1125	1	20187	ENSG00000120875
GO:0009444	pyruvate oxidation	biological_process	0.066328	0.99817	1	1125	1	20187	ENSG00000119508
GO:0038097	positive regulation of mast cell activation by Fc-epsilon receptor signaling pathway	biological_process	0.066328	0.99817	1	1125	1	20187	ENSG00000119508
GO:1903691	positive regulation of wound healing, spreading of epidermal cells	biological_process	0.066328	0.99817	1	1125	1	20187	ENSG00000124782
GO:0044727	DNA demethylation of male pronucleus	biological_process	0.066328	0.99817	1	1125	1	20187	ENSG00000187605
GO:0070060	'de novo' actin filament nucleation	biological_process	0.066328	0.99817	1	1125	1	20187	ENSG00000152409
GO:0015327	cystine:glutamate antiporter activity	molecular_function	0.066328	0.99817	1	1125	1	20187	ENSG00000151012
GO:0015328	cystine secondary active transmembrane transporter activity	molecular_function	0.066328	0.99817	1	1125	1	20187	ENSG00000151012
GO:1901680	sulfur-containing amino acid secondary active transmembrane transporter activity	molecular_function	0.066328	0.99817	1	1125	1	20187	ENSG00000151012
GO:0014843	growth factor dependent regulation of skeletal muscle satellite cell proliferation	biological_process	0.066328	0.99817	1	1125	1	20187	ENSG00000138685
GO:0060816	random inactivation of X chromosome	biological_process	0.066328	0.99817	1	1125	1	20187	ENSG00000131263
GO:1900095	regulation of dosage compensation by inactivation of X chromosome	biological_process	0.066328	0.99817	1	1125	1	20187	ENSG00000131263
GO:0006211	5-methylcytosine catabolic process	biological_process	0.066328	0.99817	1	1125	1	20187	ENSG00000168769
GO:0019857	5-methylcytosine metabolic process	biological_process	0.066328	0.99817	1	1125	1	20187	ENSG00000168769
GO:1900365	positive regulation of mRNA polyadenylation	biological_process	0.066328	0.99817	1	1125	1	20187	ENSG00000107864
GO:0000823	inositol-1,4,5-trisphosphate 6-kinase activity	molecular_function	0.066328	0.99817	1	1125	1	20187	ENSG00000151151
GO:0000824	inositol tetrakisphosphate 3-kinase activity	molecular_function	0.066328	0.99817	1	1125	1	20187	ENSG00000151151
GO:0000825	inositol tetrakisphosphate 6-kinase activity	molecular_function	0.066328	0.99817	1	1125	1	20187	ENSG00000151151
GO:0047326	inositol tetrakisphosphate 5-kinase activity	molecular_function	0.066328	0.99817	1	1125	1	20187	ENSG00000151151
GO:0008318	protein prenyltransferase activity	molecular_function	0.066348	0.99817	2	1125	8	20187	ENSG00000168522,ENSG00000188419
GO:0060218	hematopoietic stem cell differentiation	biological_process	0.06642	0.99852	3	1125	16	20187	ENSG00000113013,ENSG00000173575,ENSG00000116044
GO:0016668	oxidoreductase activity, acting on a sulfur group of donors, NAD(P) as acceptor	molecular_function	0.066481	0.99872	2	1125	8	20187	ENSG00000104687,ENSG00000198431
GO:0001162	RNA polymerase II intronic transcription regulatory region sequence-specific DNA binding	molecular_function	0.066558	0.99915	2	1125	8	20187	ENSG00000025156,ENSG00000144161
GO:0090045	positive regulation of deacetylase activity	biological_process	0.066632	0.99951	2	1125	7	20187	ENSG00000112715,ENSG00000168522
GO:0001098	basal transcription machinery binding	molecular_function	0.066728	0.99951	4	1125	27	20187	ENSG00000117174,ENSG00000134759,ENSG00000055044,ENSG00000095787
GO:0001099	basal RNA polymerase II transcription machinery binding	molecular_function	0.066728	0.99951	4	1125	27	20187	ENSG00000117174,ENSG00000095787,ENSG00000055044,ENSG00000134759
GO:0030033	microvillus assembly	biological_process	0.066923	1	3	1125	16	20187	ENSG00000158987,ENSG00000076864,ENSG00000102554
GO:1903959	regulation of anion transmembrane transport	biological_process	0.067119	1	4	1125	26	20187	ENSG00000073464,ENSG00000103249,ENSG00000011021,ENSG00000171365
GO:1904396	regulation of neuromuscular junction development	biological_process	0.067208	1	2	1125	7	20187	ENSG00000206561,ENSG00000100625
GO:0043201	response to leucine	biological_process	0.067215	1	2	1125	7	20187	ENSG00000109819,ENSG00000130766
GO:0032839	dendrite cytoplasm	cellular_component	0.067297	1	3	1125	17	20187	ENSG00000127022,ENSG00000008086,ENSG00000139112
GO:0048752	semicircular canal morphogenesis	biological_process	0.067576	1	2	1125	7	20187	ENSG00000148516,ENSG00000119508
[truncated: 6,905 more rows]
